# Supplementary material for: Genome-wide copy number variation (CNV) detection in Nelore cattle reveals highly frequent variants in genome regions harboring QTLs affecting production traits
Source: BMC Genomics. 2016 Jun 13;17:454. doi: 10.1186/s12864-016-2752-9 (PMC4907077; doi:10.1186/s12864-016-2752-9)
Supplement: Additional file 1: — CNVs detected in Nelore HD SNP genotyping data. (XLSX 48 kb) [file 12864_2016_2752_MOESM10_ESM.xlsx]

## Sheet: Planilha1
CNVR_Nel	chr_Nel	start_Nel	end_Nel	length_Nel	# Animals	Freq_Nel	Type	start_QTL	end_QTL	length_QTL	QTL description	Overlapping_CNVR_Nel_QTL	Overlapping_CNVR_Nel_Hol	Freq_Hol	CNV_Hol	Chr_Hol	start_Hol	end_Hol	length_Hol	SNP	Begin SNP	Marker Mean	Loss	Neutral	Gain	Loss or Gain	Total	Freq_Hol	MY	FY	PY	FP	PP	X	3X
CNVR_2252	chr6	119154914	119384691	229777	1029	0.681909	Both						0.000517719	0.000339	46	6	138563	119216563	119078001	2382	BTB-01518631	-0.02	9	26523	0	9	26532	0.000339	13043;13044	13047	12409;13045	13547;13048;13049	15796;13548;12408;13051	N.D.	N.D.
CNVR_7294	chr29	45845947	46167207	321260	859	0.569251	Both	45776074	45916497	140423	Shear force QTL (21133)	50.24	0.00366454	0	99	29	16860	46014507	45997648	852	BTB-02087390	-0.02	0	26532	0	0	26532	0	13043;13044	13047	12409;13045	13547;13048;13049	15796;13548;12408;13051	N.D.	N.D.
CNVR_7294	chr29	45845947	46167207	321260	859	0.569251	Both	46056920	46197343	140423	Milk fat percentage QTL (13547)	78.54	0.00366454	0	99	29	16860	46014507	45997648	852	BTB-02087390	-0.02	0	26532	0	0	26532	0	13043;13044	13047	12409;13045	13547;13048;13049	15796;13548;12408;13051	N.D.	N.D.
CNVR_7294	chr29	45845947	46167207	321260	859	0.569251	Both	46056920	46197343	140423	Milk protein percentage QTL (13548)	78.54	0.00366454	0	99	29	16860	46014507	45997648	852	BTB-02087390	-0.02	0	26532	0	0	26532	0	13043;13044	13047	12409;13045	13547;13048;13049	15796;13548;12408;13051	N.D.	N.D.
CNVR_7294	chr29	45845947	46167207	321260	859	0.569251	Both	46056920	46197343	140423	Stillbirth (direct) QTL (13549)	78.54	0.00366454	0	99	29	16860	46014507	45997648	852	BTB-02087390	-0.02	0	26532	0	0	26532	0	13043;13044	13047	12409;13045	13547;13048;13049	15796;13548;12408;13051	N.D.	N.D.
CNVR_7294	chr29	45845947	46167207	321260	859	0.569251	Both	46056920	46197343	140423	Carcass weight QTL (13550)	78.54	0.00366454	0	99	29	16860	46014507	45997648	852	BTB-02087390	-0.02	0	26532	0	0	26532	0	.	.	.	.	.	.	.
CNVR_7294	chr29	45845947	46167207	321260	859	0.569251	Both	45776074	45916497	140423	Shear force QTL (21133)	50.24	0.0125442	0.02088	37	29	46099425	51502868	5403444	118	ARS-BFGL-NGS-100295	-0.04	554	25978	0	554	26532	0.02088	.	.	.	.	.	N.D.	N.D.
CNVR_7294	chr29	45845947	46167207	321260	859	0.569251	Both	46056920	46197343	140423	Milk fat percentage QTL (13547)	78.54	0.0125442	0.02088	37	29	46099425	51502868	5403444	118	ARS-BFGL-NGS-100295	-0.04	554	25978	0	554	26532	0.02088	.	.	.	.	.	N.D.	N.D.
CNVR_7294	chr29	45845947	46167207	321260	859	0.569251	Both	46056920	46197343	140423	Milk protein percentage QTL (13548)	78.54	0.0125442	0.02088	37	29	46099425	51502868	5403444	118	ARS-BFGL-NGS-100295	-0.04	554	25978	0	554	26532	0.02088	.	.	.	.	.	N.D.	N.D.
CNVR_7294	chr29	45845947	46167207	321260	859	0.569251	Both	46056920	46197343	140423	Stillbirth (direct) QTL (13549)	78.54	0.0125442	0.02088	37	29	46099425	51502868	5403444	118	ARS-BFGL-NGS-100295	-0.04	554	25978	0	554	26532	0.02088	.	.	.	.	.	N.D.	N.D.
CNVR_7294	chr29	45845947	46167207	321260	859	0.569251	Both	46056920	46197343	140423	Carcass weight QTL (13550)	78.54	0.0125442	0.02088	37	29	46099425	51502868	5403444	118	ARS-BFGL-NGS-100295	-0.04	554	25978	0	554	26532	0.02088	.	.	.	.	.	.	.
CNVR_848	chr2	136460144	136686667	226523	840	0.55666	Both						0.0299483	0.004297	39	2	129515246	136674553	7159308	157	BTA-49748-no-rs	-0.03	114	26418	0	114	26532	0.004297	.	.	.	.	.	N.D.	N.D.
CNVR_6135	chr21	70420350	71499474	1079124	704	0.466534	Both						0.0171295	0.000113	56	21	29304230	71136925	41832696	794	ARS-BFGL-NGS-234	-0.03	3	26529	0	3	26532	0.000113	13043;13044	13047	12409;13045	13547;13048;13049	15796;13548;12408;13051	N.D.	N.D.
CNVR_5514	chr18	65783611	65993075	209464	635	0.420808	Both						0.00295134	0.000113	54	18	36250231	65871032	29620802	538	ARS-BFGL-NGS-102206	-0.02	3	26529	0	3	26532	0.000113	13043;13044	13047	12409;13045	13547;13048;13049	15796;13548;12408;13051	N.D.	N.D.
CNVR_5516	chr19	329489	542958	213469	584	0.387011	Both						0.00121406	0.000113	55	19	465815	64007021	63541207	1232	ARS-BFGL-NGS-90502	-0.03	3	26529	0	3	26532	0.000113	13043;13044	13047	12409;13045	13547;13048;13049	15796;13548;12408;13051	N.D.	N.D.
CNVR_5282	chr17	72640483	73822905	1182422	485	0.321405	Both	72359440	73310663	951223	Body weight (birth) QTL (24549)	70.45	0.00522407	7.5e-05	65	17	81655	73021526	72939872	1378	BTB-00666692	-0.02	2	26530	0	2	26532	7.5e-05	13043;13044	13047	12409;13045	13547;13048;13049	15796;13548;12408;13051	N.D.	N.D.
CNVR_5282	chr17	72640483	73822905	1182422	485	0.321405	Both	73310563	73310663	100	Udder texture QTL (28160)	100	0.00522407	7.5e-05	65	17	81655	73021526	72939872	1378	BTB-00666692	-0.02	2	26530	0	2	26532	7.5e-05	13043;13044	13047	12409;13045	13547;13048;13049	15796;13548;12408;13051	N.D.	N.D.
CNVR_5282	chr17	72640483	73822905	1182422	485	0.321405	Both	72359440	73310663	951223	Body weight (birth) QTL (24549)	70.45	0.383086	0.075531	33	17	73055503	75058715	2003213	44	ARS-BFGL-NGS-99737	-0.07	1998	24528	6	2004	26532	0.075531	13043;13044	13047	12409;13045	13547;13048;13049	15796;13548;12408;13051	N.D.	N.D.
CNVR_5282	chr17	72640483	73822905	1182422	485	0.321405	Both	73310563	73310663	100	Udder texture QTL (28160)	100	0.383086	0.075531	33	17	73055503	75058715	2003213	44	ARS-BFGL-NGS-99737	-0.07	1998	24528	6	2004	26532	0.075531	13043;13044	13047	12409;13045	13547;13048;13049	15796;13548;12408;13051	N.D.	N.D.
CNVR_5288	chr17	74075300	75091513	1016213	470	0.311465	Both						0.490919	0.075531	33	17	73055503	75058715	2003213	44	ARS-BFGL-NGS-99737	-0.07	1998	24528	6	2004	26532	0.075531	13043;13044	13047	12409;13045	13547;13048;13049	15796;13548;12408;13051	N.D.	N.D.
CNVR_4091	chr12	89115468	89352556	237088	436	0.288933	Both						0.102053	0.039914	35	12	89154911	91091598	1936688	39	ARS-BFGL-NGS-99530	-0.05	1059	25473	0	1059	26532	0.039914	13043;13044	13047	12409;13045	13547;13048;13049	15796;13548;12408;13051	N.D.	N.D.
CNVR_4034	chr12	72480622	72852282	371660	364	0.241219	Both						0.778088	0.318785	22	12	72414147	72713703	299557	3	Hapmap51343-BTA-88743	-0.63	8111	18074	347	8458	26532	0.318785	13043;13044	13047	12409;13045	13547;13048;13049	15796;13548;12408;13051	N.D.	N.D.
CNVR_5292	chr17	74810394	75126228	315834	351	0.232604	Both						0.123961	0.075531	33	17	73055503	75058715	2003213	44	ARS-BFGL-NGS-99737	-0.07	1998	24528	6	2004	26532	0.075531	13043;13044	13047	12409;13045	13547;13048;13049	15796;13548;12408;13051	N.D.	N.D.
CNVR_7295	chr29	46081354	48814579	2733225	297	0.196819	Both	45165234	47655654	2490420	Somatic cell score QTL (2695)	63.21	0.502486	0.02088	37	29	46099425	51502868	5403444	118	ARS-BFGL-NGS-100295	-0.04	554	25978	0	554	26532	0.02088	13043;13044	13047	12409;13045	13547;13048;13049	15796;13548;12408;13051	N.D.	N.D.
CNVR_7295	chr29	46081354	48814579	2733225	297	0.196819	Both	46056920	46197343	140423	Milk fat percentage QTL (13547)	82.6	0.502486	0.02088	37	29	46099425	51502868	5403444	118	ARS-BFGL-NGS-100295	-0.04	554	25978	0	554	26532	0.02088	13043;13044	13047	12409;13045	13547;13048;13049	15796;13548;12408;13051	N.D.	N.D.
CNVR_7295	chr29	46081354	48814579	2733225	297	0.196819	Both	46056920	46197343	140423	Milk protein percentage QTL (13548)	82.6	0.502486	0.02088	37	29	46099425	51502868	5403444	118	ARS-BFGL-NGS-100295	-0.04	554	25978	0	554	26532	0.02088	13043;13044	13047	12409;13045	13547;13048;13049	15796;13548;12408;13051	N.D.	N.D.
CNVR_7295	chr29	46081354	48814579	2733225	297	0.196819	Both	46056920	46197343	140423	Stillbirth (direct) QTL (13549)	82.6	0.502486	0.02088	37	29	46099425	51502868	5403444	118	ARS-BFGL-NGS-100295	-0.04	554	25978	0	554	26532	0.02088	13043;13044	13047	12409;13045	13547;13048;13049	15796;13548;12408;13051	N.D.	N.D.
CNVR_7295	chr29	46081354	48814579	2733225	297	0.196819	Both	46056920	46197343	140423	Carcass weight QTL (13550)	82.6	0.502486	0.02088	37	29	46099425	51502868	5403444	118	ARS-BFGL-NGS-100295	-0.04	554	25978	0	554	26532	0.02088	13043;13044	13047	12409;13045	13547;13048;13049	15796;13548;12408;13051	N.D.	N.D.
CNVR_7295	chr29	46081354	48814579	2733225	297	0.196819	Both	46127132	46574397	447265	Margaric acid content QTL (12212)	100	0.502486	0.02088	37	29	46099425	51502868	5403444	118	ARS-BFGL-NGS-100295	-0.04	554	25978	0	554	26532	0.02088	13043;13044	13047	12409;13045	13547;13048;13049	15796;13548;12408;13051	N.D.	N.D.
CNVR_7295	chr29	46081354	48814579	2733225	297	0.196819	Both	46197343	46644608	447265	Milk protein percentage QTL (12408)	100	0.502486	0.02088	37	29	46099425	51502868	5403444	118	ARS-BFGL-NGS-100295	-0.04	554	25978	0	554	26532	0.02088	13043;13044	13047	12409;13045	13547;13048;13049	15796;13548;12408;13051	N.D.	N.D.
CNVR_7295	chr29	46081354	48814579	2733225	297	0.196819	Both	46197343	46644608	447265	Milk protein yield QTL (12409)	100	0.502486	0.02088	37	29	46099425	51502868	5403444	118	ARS-BFGL-NGS-100295	-0.04	554	25978	0	554	26532	0.02088	13043;13044	13047	12409;13045	13547;13048;13049	15796;13548;12408;13051	N.D.	N.D.
CNVR_7295	chr29	46081354	48814579	2733225	297	0.196819	Both	46197343	46644608	447265	Somatic cell score QTL (12410)	100	0.502486	0.02088	37	29	46099425	51502868	5403444	118	ARS-BFGL-NGS-100295	-0.04	554	25978	0	554	26532	0.02088	13043;13044	13047	12409;13045	13547;13048;13049	15796;13548;12408;13051	N.D.	N.D.
CNVR_7295	chr29	46081354	48814579	2733225	297	0.196819	Both	46197343	46644608	447265	Milk protein percentage QTL (12411)	100	0.502486	0.02088	37	29	46099425	51502868	5403444	118	ARS-BFGL-NGS-100295	-0.04	554	25978	0	554	26532	0.02088	13043;13044	13047	12409;13045	13547;13048;13049	15796;13548;12408;13051	N.D.	N.D.
CNVR_7295	chr29	46081354	48814579	2733225	297	0.196819	Both	46197343	46644608	447265	Somatic cell score QTL (12412)	100	0.502486	0.02088	37	29	46099425	51502868	5403444	118	ARS-BFGL-NGS-100295	-0.04	554	25978	0	554	26532	0.02088	13043;13044	13047	12409;13045	13547;13048;13049	15796;13548;12408;13051	N.D.	N.D.
CNVR_7295	chr29	46081354	48814579	2733225	297	0.196819	Both	46197343	46644608	447265	Milk lactose content QTL (12413)	100	0.502486	0.02088	37	29	46099425	51502868	5403444	118	ARS-BFGL-NGS-100295	-0.04	554	25978	0	554	26532	0.02088	13043;13044	13047	12409;13045	13547;13048;13049	15796;13548;12408;13051	N.D.	N.D.
CNVR_7295	chr29	46081354	48814579	2733225	297	0.196819	Both	46197343	46644608	447265	Milk solids QTL (12414)	100	0.502486	0.02088	37	29	46099425	51502868	5403444	118	ARS-BFGL-NGS-100295	-0.04	554	25978	0	554	26532	0.02088	13043;13044	13047	12409;13045	13547;13048;13049	15796;13548;12408;13051	N.D.	N.D.
CNVR_7295	chr29	46081354	48814579	2733225	297	0.196819	Both	46197343	46644608	447265	Milk lactose content QTL (12415)	100	0.502486	0.02088	37	29	46099425	51502868	5403444	118	ARS-BFGL-NGS-100295	-0.04	554	25978	0	554	26532	0.02088	13043;13044	13047	12409;13045	13547;13048;13049	15796;13548;12408;13051	N.D.	N.D.
CNVR_7295	chr29	46081354	48814579	2733225	297	0.196819	Both	46197343	46644608	447265	Milk yield (daughter deviation) QTL (13043)	100	0.502486	0.02088	37	29	46099425	51502868	5403444	118	ARS-BFGL-NGS-100295	-0.04	554	25978	0	554	26532	0.02088	13043;13044	13047	12409;13045	13547;13048;13049	15796;13548;12408;13051	N.D.	N.D.
CNVR_7295	chr29	46081354	48814579	2733225	297	0.196819	Both	46197343	46644608	447265	Milk yield (daughter deviation) QTL (13044)	100	0.502486	0.02088	37	29	46099425	51502868	5403444	118	ARS-BFGL-NGS-100295	-0.04	554	25978	0	554	26532	0.02088	13043;13044	13047	12409;13045	13547;13048;13049	15796;13548;12408;13051	N.D.	N.D.
CNVR_7295	chr29	46081354	48814579	2733225	297	0.196819	Both	46197343	46644608	447265	Milk protein yield (daughter deviation) QTL (13045)	100	0.502486	0.02088	37	29	46099425	51502868	5403444	118	ARS-BFGL-NGS-100295	-0.04	554	25978	0	554	26532	0.02088	13043;13044	13047	12409;13045	13547;13048;13049	15796;13548;12408;13051	N.D.	N.D.
CNVR_7295	chr29	46081354	48814579	2733225	297	0.196819	Both	46197343	46644608	447265	Milk protein yield (daughter deviation) QTL (13046)	100	0.502486	0.02088	37	29	46099425	51502868	5403444	118	ARS-BFGL-NGS-100295	-0.04	554	25978	0	554	26532	0.02088	13043;13044	13047	12409;13045	13547;13048;13049	15796;13548;12408;13051	N.D.	N.D.
CNVR_7295	chr29	46081354	48814579	2733225	297	0.196819	Both	46197343	46644608	447265	Milk fat yield (daughter deviation) QTL (13047)	100	0.502486	0.02088	37	29	46099425	51502868	5403444	118	ARS-BFGL-NGS-100295	-0.04	554	25978	0	554	26532	0.02088	13043;13044	13047	12409;13045	13547;13048;13049	15796;13548;12408;13051	N.D.	N.D.
CNVR_7295	chr29	46081354	48814579	2733225	297	0.196819	Both	46197343	46644608	447265	Milk fat percentage (daughter deviation) QTL (13048)	100	0.502486	0.02088	37	29	46099425	51502868	5403444	118	ARS-BFGL-NGS-100295	-0.04	554	25978	0	554	26532	0.02088	13043;13044	13047	12409;13045	13547;13048;13049	15796;13548;12408;13051	N.D.	N.D.
CNVR_7295	chr29	46081354	48814579	2733225	297	0.196819	Both	46197343	46644608	447265	Milk fat percentage (daughter deviation) QTL (13049)	100	0.502486	0.02088	37	29	46099425	51502868	5403444	118	ARS-BFGL-NGS-100295	-0.04	554	25978	0	554	26532	0.02088	13043;13044	13047	12409;13045	13547;13048;13049	15796;13548;12408;13051	N.D.	N.D.
CNVR_7295	chr29	46081354	48814579	2733225	297	0.196819	Both	46197343	46644608	447265	Milk fat percentage (daughter deviation) QTL (13050)	100	0.502486	0.02088	37	29	46099425	51502868	5403444	118	ARS-BFGL-NGS-100295	-0.04	554	25978	0	554	26532	0.02088	13043;13044	13047	12409;13045	13547;13048;13049	15796;13548;12408;13051	N.D.	N.D.
CNVR_7295	chr29	46081354	48814579	2733225	297	0.196819	Both	46197343	46644608	447265	Milk protein percentage (daughter deviation) QTL (13051)	100	0.502486	0.02088	37	29	46099425	51502868	5403444	118	ARS-BFGL-NGS-100295	-0.04	554	25978	0	554	26532	0.02088	13043;13044	13047	12409;13045	13547;13048;13049	15796;13548;12408;13051	N.D.	N.D.
CNVR_7295	chr29	46081354	48814579	2733225	297	0.196819	Both	46197343	46644608	447265	Milk protein percentage (daughter deviation) QTL (13052)	100	0.502486	0.02088	37	29	46099425	51502868	5403444	118	ARS-BFGL-NGS-100295	-0.04	554	25978	0	554	26532	0.02088	13043;13044	13047	12409;13045	13547;13048;13049	15796;13548;12408;13051	N.D.	N.D.
CNVR_7295	chr29	46081354	48814579	2733225	297	0.196819	Both	46197343	46644608	447265	Milk protein percentage (daughter deviation) QTL (13053)	100	0.502486	0.02088	37	29	46099425	51502868	5403444	118	ARS-BFGL-NGS-100295	-0.04	554	25978	0	554	26532	0.02088	3532	.	.	3434	.	.	.
CNVR_7295	chr29	46081354	48814579	2733225	297	0.196819	Both	46197343	46644608	447265	Carcass weight QTL (13054)	100	0.502486	0.02088	37	29	46099425	51502868	5403444	118	ARS-BFGL-NGS-100295	-0.04	554	25978	0	554	26532	0.02088	.	.	.	.	.	N.D.	N.D.
CNVR_7295	chr29	46081354	48814579	2733225	297	0.196819	Both	46197343	46644608	447265	Conformation score QTL (13055)	100	0.502486	0.02088	37	29	46099425	51502868	5403444	118	ARS-BFGL-NGS-100295	-0.04	554	25978	0	554	26532	0.02088	14889	.	14920	.	4770	N.D.	N.D.
CNVR_7295	chr29	46081354	48814579	2733225	297	0.196819	Both	46197343	46644608	447265	Conformation score QTL (13056)	100	0.502486	0.02088	37	29	46099425	51502868	5403444	118	ARS-BFGL-NGS-100295	-0.04	554	25978	0	554	26532	0.02088	.	.	.	.	.	N.D.	N.D.
CNVR_7295	chr29	46081354	48814579	2733225	297	0.196819	Both	46197343	46644608	447265	Average Daily Gain QTL (18453)	100	0.502486	0.02088	37	29	46099425	51502868	5403444	118	ARS-BFGL-NGS-100295	-0.04	554	25978	0	554	26532	0.02088	.	.	.	.	.	.	CNDP1,CNDP2
CNVR_7295	chr29	46081354	48814579	2733225	297	0.196819	Both	46197343	46644608	447265	Feed conversion ratio QTL (18454)	100	0.502486	0.02088	37	29	46099425	51502868	5403444	118	ARS-BFGL-NGS-100295	-0.04	554	25978	0	554	26532	0.02088	.	.	.	.	.	.	.
CNVR_7295	chr29	46081354	48814579	2733225	297	0.196819	Both	46197343	46644608	447265	Longissimus muscle area QTL (18455)	100	0.502486	0.02088	37	29	46099425	51502868	5403444	118	ARS-BFGL-NGS-100295	-0.04	554	25978	0	554	26532	0.02088	.	.	.	.	.	N.D.	N.D.
CNVR_7295	chr29	46081354	48814579	2733225	297	0.196819	Both	46197343	46644608	447265	Fat thickness at the 12th rib QTL (18456)	100	0.502486	0.02088	37	29	46099425	51502868	5403444	118	ARS-BFGL-NGS-100295	-0.04	554	25978	0	554	26532	0.02088	.	.	.	.	.	.	.
CNVR_7295	chr29	46081354	48814579	2733225	297	0.196819	Both	47065877	47206300	140423	Temperament QTL (20501)	100	0.502486	0.02088	37	29	46099425	51502868	5403444	118	ARS-BFGL-NGS-100295	-0.04	554	25978	0	554	26532	0.02088	14889	.	14920	.	4770	N.D.	N.D.
CNVR_7295	chr29	46081354	48814579	2733225	297	0.196819	Both	47065877	47206300	140423	Marbling score QTL (11763)	100	0.502486	0.02088	37	29	46099425	51502868	5403444	118	ARS-BFGL-NGS-100295	-0.04	554	25978	0	554	26532	0.02088	2670	2555	6090;2671	.	.	PKIG	.
CNVR_7295	chr29	46081354	48814579	2733225	297	0.196819	Both	48540319	48680742	140423	Somatic cell score (EBV) QTL (6239)	100	0.502486	0.02088	37	29	46099425	51502868	5403444	118	ARS-BFGL-NGS-100295	-0.04	554	25978	0	554	26532	0.02088	2670	2555	6090;2671	.	.	PKIG	.
CNVR_2400	chr7	42732433	42928972	196539	200	0.132538	Both						0.637767	0.169456	28	7	42700425	42788788	88364	3	ARS-BFGL-NGS-76066	-0.58	4458	22036	38	4496	26532	0.169456	2670	2555	6090;2671	.	.	PKIG	.
CNVR_2400	chr7	42732433	42928972	196539	200	0.132538	Both						0.00186304	0	84	7	42811272	105987605	63176334	1183	BTB-01207097	-0.03	0	26532	0	0	26532	0	10211;2503	.	2502	.	.	ARL6	.
CNVR_3828	chr11	107188594	107282960	94366	194	0.128562	Both						0.0132001	0.050656	34	11	102861577	107246475	4384899	87	Hapmap51810-BTA-119667	-0.06	1343	25188	1	1344	26532	0.050656	.	.	.	.	.	CDH3	.
CNVR_1164	chr3	118886377	119271451	385074	143	0.0947647	Both						0.0503043	0.033771	36	3	118934229	125637877	6703649	58	ARS-BFGL-NGS-19655	-0.04	896	25636	0	896	26532	0.033771	.	.	.	.	.	.	.
CNVR_6476	chr24	54751	325021	270270	115	0.0762094	Both						0.0347301	0.002148	41	24	192264	4014793	3822530	84	BTB-01789198	-0.02	57	26475	0	57	26532	0.002148	.	.	.	.	.	.	.
CNVR_6139	chr21	71022491	71225407	202916	105	0.0695825	Both						0.00273552	0.000113	56	21	29304230	71136925	41832696	794	ARS-BFGL-NGS-234	-0.03	3	26529	0	3	26532	0.000113	2554	10219;10295	10102;10297	.	.	.	RPL10L
CNVR_6360	chr23	16566556	16859101	292545	65	0.0430749	Both						0.0199704	0	95	23	16601543	29498529	12896987	228	Hapmap57208-rs29025986	-0.02	0	26532	0	0	26532	0	.	2669;2719	.	.	.	.	.
CNVR_2251	chr6	118877701	119269177	391476	50	0.0331345	Both						0.00284571	0.000339	46	6	138563	119216563	119078001	2382	BTB-01518631	-0.02	9	26523	0	9	26532	0.000339	.	.	.	.	.	N.D.	N.D.
CNVR_4834	chr16	26162	234515	208353	47	0.0311465	Both						0.00230133	7.5e-05	64	16	73143	70194181	70121039	1304	ARS-BFGL-NGS-66185	-0.02	2	26530	0	2	26532	7.5e-05	3630;10449	2567;10450	10451	11308	.	.	TRIM27,ZSCAN12,ZNF323,PGBD1,NKAPL,ZSCAN26
CNVR_1184	chr4	28181	236021	207840	39	0.0258449	Both						0.000503461	0.000151	49	4	190619	90370464	90179846	1768	ARS-BFGL-NGS-67542	-0.02	4	26528	0	4	26532	0.000151	3630;10449	2567;10450	10451	11308	.	.	TRIM27,ZSCAN12,ZNF323,PGBD1,NKAPL,ZSCAN26
CNVR_1536	chr5	5101	303195	298094	39	0.0258449	Both						0.0214412	0.000188	48	5	97111	9708718	9611608	239	BTB-01498887	-0.02	5	26527	0	5	26532	0.000188	3630;10449	2567;10450	10451	11308	.	.	TRIM27,ZSCAN12,ZNF323,PGBD1,NKAPL,ZSCAN26
CNVR_4042	chr12	75266029	75456529	190500	35	0.0231942	Both						0.0122854	3.8e-05	75	12	75286890	89095085	13808196	244	ARS-BFGL-NGS-108019	-0.02	1	26531	0	1	26532	3.8e-05	3630;10449	2567;10450	10451	11308	.	.	TRIM27,ZSCAN12,ZNF323,PGBD1,NKAPL,ZSCAN26
CNVR_3261	chr10	33157	257715	224558	34	0.0225315	Both						0.00543635	0	86	10	41893	39741678	39699786	686	ARS-BFGL-NGS-6048	-0.02	0	26532	0	0	26532	0	.	2741	10104	.	.	.	.
CNVR_5293	chr17	75007717	75140908	133191	33	0.0218688	Both						0.0254581	0.075531	33	17	73055503	75058715	2003213	44	ARS-BFGL-NGS-99737	-0.07	1998	24528	6	2004	26532	0.075531	.	.	.	.	.	DOCK10	.
CNVR_6309	chr23	10577	815664	805087	21	0.0139165	Both						0.0464605	3.8e-05	78	23	60163	16321314	16261152	275	ARS-BFGL-NGS-38316	-0.02	1	26531	0	1	26532	3.8e-05	.	.	.	.	.	.	.
CNVR_6489	chr24	4019935	4120537	100602	21	0.0139165	Both						0.401005	0.16791	29	24	4046179	4231608	185430	6	Hapmap33715-BTA-137579	-0.17	4101	22077	354	4455	26532	0.16791	.	.	.	.	.	.	.
CNVR_6308	chr23	10121	426769	416648	16	0.010603	Both						0.0225449	3.8e-05	78	23	60163	16321314	16261152	275	ARS-BFGL-NGS-38316	-0.02	1	26531	0	1	26532	3.8e-05	.	.	.	.	.	.	.
CNVR_4036	chr12	72682836	72833536	150700	14	0.00927767	Both						0.103043	0.318785	22	12	72414147	72713703	299557	3	Hapmap51343-BTA-88743	-0.63	8111	18074	347	8458	26532	0.318785	10435	.	6063;2559;10436	10437	2551;	.	.
CNVR_6915	chr27	6543	165872	159329	14	0.00927767	Both						0.00331737	0.000113	58	27	36664	38985629	38948966	748	ARS-BFGL-NGS-91530	-0.02	3	26529	0	3	26532	0.000113	10435	.	6063;2559;10436	10437	2551;	.	.
CNVR_5283	chr17	72974784	73384350	409566	13	0.00861498	Both	73310563	73310663	100	Udder texture QTL (28160)	100	0.000640829	7.5e-05	65	17	81655	73021526	72939872	1378	BTB-00666692	-0.02	2	26530	0	2	26532	7.5e-05	10435	.	6063;2559;10436	10437	2551;	.	.
CNVR_5283	chr17	72974784	73384350	409566	13	0.00861498	Both	73310563	73310663	100	Udder texture QTL (28160)	100	0.16416	0.075531	33	17	73055503	75058715	2003213	44	ARS-BFGL-NGS-99737	-0.07	1998	24528	6	2004	26532	0.075531	3532	.	.	3434	.	.	.
CNVR_2245	chr6	118364330	119352782	988452	10	0.0066269	Both	118004635	118986727	982092	Calving ease (maternal) QTL (24593)	63.37	0.00715693	0.000339	46	6	138563	119216563	119078001	2382	BTB-01518631	-0.02	9	26523	0	9	26532	0.000339	3532	.	.	3434	.	.	.
CNVR_460	chr2	6889	254116	247227	8	0.00530152	Both						0.00192635	3.8e-05	67	2	35126	113716333	113681208	2107	ARS-BFGL-NGS-102158	-0.02	1	26531	0	1	26532	3.8e-05	.	.	.	.	.	GNAQ	.
CNVR_4724	chr15	47998584	48115985	117401	7	0.00463883	Both						0.28144	0.348183	19	15	47819771	48068620	248850	3	ARS-BFGL-NGS-32444	-0.53	9198	17294	40	9238	26532	0.348183	3738	3747	.	.	.	.	.
CNVR_4724	chr15	47998584	48115985	117401	7	0.00463883	Both						9.16e-05	7.5e-05	63	15	48112581	85257312	37144732	695	ARS-BFGL-NGS-40561	-0.02	2	26530	0	2	26532	7.5e-05	3738	3747	.	.	.	.	.
CNVR_5412	chr18	35775417	35953700	178283	7	0.00463883	Both						0.00408866	0	92	18	252557	35921254	35668698	651	ARS-BFGL-NGS-59740	-0.02	0	26532	0	0	26532	0	.	.	.	.	.	.	.
CNVR_3685	chr11	56027371	58331065	2303694	5	0.00331345	Both	55959995	56122590	162595	Somatic cell score QTL (4883)	58.56	0.0489906	3.8e-05	73	11	56039089	102823112	46784024	805	BTA-32753-no-rs	-0.02	1	26531	0	1	26532	3.8e-05	.	.	.	.	.	N.D.	N.D.
CNVR_1160	chr3	118267557	119515870	1248313	4	0.00265076	Both	118639758	119000177	360419	Average Daily Gain QTL (22806)	100	0.0417953	7.5e-05	59	3	105762348	118813014	13050667	294	Hapmap52612-rs29022803	-0.02	2	26530	0	2	26532	7.5e-05	.	.	.	.	.	N.D.	N.D.
CNVR_1160	chr3	118267557	119515870	1248313	4	0.00265076	Both	118639758	119000177	360419	Average Daily Gain QTL (22806)	100	0.0867648	0.033771	36	3	118934229	125637877	6703649	58	ARS-BFGL-NGS-19655	-0.04	896	25636	0	896	26532	0.033771	.	.	.	.	.	N.D.	N.D.
CNVR_1887	chr6	31280	181366	150086	4	0.00265076	Both	119591	119691	100	Teat placement QTL (1568)	100	0.000359453	0.000339	46	6	138563	119216563	119078001	2382	BTB-01518631	-0.02	9	26523	0	9	26532	0.000339	.	.	.	.	.	N.D.	N.D.
CNVR_3830	chr12	6351	192762	186411	4	0.00265076	Both						0.00191423	3.8e-05	74	12	147119	23991213	23844095	421	BTB-01434048	-0.02	1	26531	0	1	26532	3.8e-05	.	.	.	.	.	N.D.	N.D.
CNVR_4276	chr13	70177056	70479480	302424	4	0.00265076	Both						0.00360098	0	89	13	313308	70429543	70116236	1330	BTA-92225-no-rs	-0.02	0	26532	0	0	26532	0	.	.	.	.	.	N.D.	N.D.
CNVR_4293	chr13	73656849	73980977	324128	4	0.00265076	Both	73612467	73931860	319393	Average Daily Gain QTL (22793)	86.1	1	0.304199	25	13	73681829	73782308	100480	3	Hapmap51212-BTA-33858	-0.41	8019	18461	52	8071	26532	0.304199	.	.	.	.	.	N.D.	N.D.
CNVR_4293	chr13	73656849	73980977	324128	4	0.00265076	Both	73801572	73801672	100	Metabolic body weight QTL (24269)	100	1	0.304199	25	13	73681829	73782308	100480	3	Hapmap51212-BTA-33858	-0.41	8019	18461	52	8071	26532	0.304199	.	.	.	.	.	N.D.	N.D.
CNVR_4293	chr13	73656849	73980977	324128	4	0.00265076	Both	73801572	73801672	100	Average Daily Gain QTL (24270)	100	1	0.304199	25	13	73681829	73782308	100480	3	Hapmap51212-BTA-33858	-0.41	8019	18461	52	8071	26532	0.304199	.	.	.	.	.	N.D.	N.D.
CNVR_4293	chr13	73656849	73980977	324128	4	0.00265076	Both	73612467	73931860	319393	Average Daily Gain QTL (22793)	86.1	0.0171283	3.8e-05	76	13	73803783	84148909	10345127	231	ARS-BFGL-NGS-18767	-0.02	1	26531	0	1	26532	3.8e-05	.	.	.	.	.	N.D.	N.D.
CNVR_4293	chr13	73656849	73980977	324128	4	0.00265076	Both	73801572	73801672	100	Metabolic body weight QTL (24269)	100	0.0171283	3.8e-05	76	13	73803783	84148909	10345127	231	ARS-BFGL-NGS-18767	-0.02	1	26531	0	1	26532	3.8e-05	.	.	.	.	.	N.D.	N.D.
CNVR_4293	chr13	73656849	73980977	324128	4	0.00265076	Both	73801572	73801672	100	Average Daily Gain QTL (24270)	100	0.0171283	3.8e-05	76	13	73803783	84148909	10345127	231	ARS-BFGL-NGS-18767	-0.02	1	26531	0	1	26532	3.8e-05	.	.	.	.	.	N.D.	N.D.
CNVR_4323	chr14	1151417	1506155	354738	4	0.00265076	Both						0.00727076	0.000942	42	14	1435005	11220778	9785774	279	Hapmap32178-BTC-005639	-0.02	25	26507	0	25	26532	0.000942	.	.	.	.	.	N.D.	N.D.
CNVR_6205	chr22	22999983	23158289	158306	4	0.00265076	Both						0.00321255	0.000113	57	22	23035110	61378199	38343090	728	ARS-BFGL-NGS-28462	-0.02	3	26529	0	3	26532	0.000113	.	.	.	.	.	N.D.	N.D.
CNVR_134	chr1	41738545	41919611	181066	3	0.00198807	Both						0.153097	0.330733	21	1	41639553	41756440	116888	3	ARS-BFGL-NGS-23369	-0.53	8544	17757	231	8775	26532	0.330733	.	.	.	.	.	N.D.	N.D.
CNVR_134	chr1	41738545	41919611	181066	3	0.00198807	Both						0.000714088	3.8e-05	66	1	41834501	161021443	119186943	2377	Hapmap48210-BTA-120730	-0.02	1	26531	0	1	26532	3.8e-05	.	.	.	.	.	N.D.	N.D.
CNVR_1537	chr5	5101	961638	956537	3	0.00198807	Both						0.0899461	0.000188	48	5	97111	9708718	9611608	239	BTB-01498887	-0.02	5	26527	0	5	26532	0.000188	.	.	.	.	.	N.D.	N.D.
CNVR_5062	chr17	2892	125111	122219	3	0.00198807	Both						0.000595778	7.5e-05	65	17	81655	73021526	72939872	1378	BTB-00666692	-0.02	2	26530	0	2	26532	7.5e-05	.	.	.	.	.	N.D.	N.D.
CNVR_5413	chr18	36187212	36350293	163081	3	0.00198807	Both						0.118948	0.121401	31	18	36040190	36207061	166872	3	ARS-BFGL-NGS-52078	-0.21	3208	23311	13	3221	26532	0.121401	.	.	.	.	.	N.D.	N.D.
CNVR_5413	chr18	36187212	36350293	163081	3	0.00198807	Both						0.0033781	0.000113	54	18	36250231	65871032	29620802	538	ARS-BFGL-NGS-102206	-0.02	3	26529	0	3	26532	0.000113	.	.	.	.	.	N.D.	N.D.
CNVR_6453	chr23	47283736	47595397	311661	3	0.00198807	Both	47523964	47648832	124868	Somatic Cell Count QTL (1750)	57.21	0.00835945	0	96	23	29897088	47430304	17533217	352	INRA-655	-0.01	0	26532	0	0	26532	0	.	.	.	.	.	N.D.	N.D.
CNVR_6453	chr23	47283736	47595397	311661	3	0.00198807	Both	47523964	47648832	124868	Somatic Cell Count QTL (1750)	57.21	0.017652	0.005126	38	23	47511124	52285248	4774125	114	BTB-00873571	-0.02	136	26396	0	136	26532	0.005126	.	.	.	.	.	N.D.	N.D.
CNVR_1	chr1	121445	311014	189569	2	0.00132538	Both						0.00892085	0.000339	45	1	135098	19854736	19719639	348	Hapmap43437-BTA-101873	-0.03	9	26523	0	9	26532	0.000339	.	.	.	.	.	N.D.	N.D.
CNVR_2708	chr8	28847721	29185845	338124	2	0.00132538	Both						0.00483575	3.8e-05	71	8	357078	28986164	28629087	528	Hapmap25289-BTA-147726	-0.02	1	26531	0	1	26532	3.8e-05	.	.	.	.	.	N.D.	N.D.
CNVR_2708	chr8	28847721	29185845	338124	2	0.00132538	Both						1	0.452435	17	8	29023325	29100768	77444	3	BTB-00339768	-0.68	11935	14528	69	12004	26532	0.452435	.	.	.	.	.	N.D.	N.D.
CNVR_2708	chr8	28847721	29185845	338124	2	0.00132538	Both						0.00258613	3.8e-05	72	8	29120977	54203968	25082992	495	ARS-BFGL-NGS-7860	-0.02	1	26531	0	1	26532	3.8e-05	.	.	.	.	.	N.D.	N.D.
CNVR_2940	chr9	40030	249681	209651	2	0.00132538	Both						0.0120428	0.000113	52	9	70012	14989177	14919166	255	UA-IFASA-7981	-0.03	3	26529	0	3	26532	0.000113	.	.	.	.	.	N.D.	N.D.
CNVR_3366	chr10	39727908	39856483	128575	2	0.00132538	Both						0.000346853	0	86	10	41893	39741678	39699786	686	ARS-BFGL-NGS-6048	-0.02	0	26532	0	0	26532	0	2670	2555	6090;2671	.	.	PKIG	.
CNVR_3366	chr10	39727908	39856483	128575	2	0.00132538	Both						1	0.554123	12	10	39787797	39846476	58680	3	BTA-66284-no-rs	-1.02	14639	11830	63	14702	26532	0.554123	2670	2555	6090;2671	.	.	PKIG	.
CNVR_3525	chr11	41075	195223	154148	2	0.00132538	Both						0.0146517	7.5e-05	61	11	68565	8713134	8644570	224	BTB-01593930	-0.02	2	26530	0	2	26532	7.5e-05	2670	2555	6090;2671	.	.	PKIG	.
CNVR_3556	chr11	8742082	8830181	88099	2	0.00132538	Both						0.903554	0.611865	9	11	8737561	8784437	46877	3	BTB-00455991	-1.31	15921	10298	313	16234	26532	0.611865	2670	2555	6090;2671	.	.	PKIG	.
CNVR_3556	chr11	8742082	8830181	88099	2	0.00132538	Both						0.000471498	0	88	11	8808020	55809281	47001262	921	ARS-BFGL-NGS-89554	-0.02	0	26532	0	0	26532	0	2670	2555	6090;2671	.	.	PKIG	.
CNVR_3801	chr11	102603900	102954833	350933	2	0.00132538	Both						0.00468562	3.8e-05	73	11	56039089	102823112	46784024	805	BTA-32753-no-rs	-0.02	1	26531	0	1	26532	3.8e-05	.	.	.	.	.	N.D.	N.D.
CNVR_3801	chr11	102603900	102954833	350933	2	0.00132538	Both						0.0212675	0.050656	34	11	102861577	107246475	4384899	87	Hapmap51810-BTA-119667	-0.06	1343	25188	1	1344	26532	0.050656	.	.	.	.	.	N.D.	N.D.
CNVR_4725	chr15	48104184	48202817	98633	2	0.00132538	Both						0.00242931	7.5e-05	63	15	48112581	85257312	37144732	695	ARS-BFGL-NGS-40561	-0.02	2	26530	0	2	26532	7.5e-05	.	.	2687	.	.	.	.
CNVR_5295	chr18	163494	381725	218231	2	0.00132538	Both						0.00362133	0	92	18	252557	35921254	35668698	651	ARS-BFGL-NGS-59740	-0.02	0	26532	0	0	26532	0	.	.	.	.	.	.	.
CNVR_6143	chr22	54665	274259	219594	2	0.00132538	Both						0.00495566	0	94	22	162018	22811054	22649037	440	ARS-BFGL-NGS-17360	-0.02	0	26532	0	0	26532	0	13043;13044	13047	12409;13045	13547;13048;13049	15796;13548;12408;13051	N.D.	N.D.
CNVR_6404	chr23	29759520	31030283	1270763	2	0.00132538	Both	29855074	30230197	375123	Milk fat percentage QTL (11308)	100	0.335476	0.088082	32	23	29535762	29872481	336720	3	ARS-BFGL-NGS-109612	-0.15	1989	24195	348	2337	26532	0.088082	13043;13044	13047	12409;13045	13547;13048;13049	15796;13548;12408;13051	N.D.	N.D.
CNVR_6404	chr23	29759520	31030283	1270763	2	0.00132538	Both	29855074	30230197	375123	Milk yield QTL (11307)	100	0.335476	0.088082	32	23	29535762	29872481	336720	3	ARS-BFGL-NGS-109612	-0.15	1989	24195	348	2337	26532	0.088082
CNVR_6404	chr23	29759520	31030283	1270763	2	0.00132538	Both	29855074	30230197	375123	Milk capric acid percentage QTL (11511)	100	0.335476	0.088082	32	23	29535762	29872481	336720	3	ARS-BFGL-NGS-109612	-0.15	1989	24195	348	2337	26532	0.088082
CNVR_6404	chr23	29759520	31030283	1270763	2	0.00132538	Both	29855074	30230197	375123	Milk lauroleic acid percentage QTL (11512)	100	0.335476	0.088082	32	23	29535762	29872481	336720	3	ARS-BFGL-NGS-109612	-0.15	1989	24195	348	2337	26532	0.088082
CNVR_6404	chr23	29759520	31030283	1270763	2	0.00132538	Both	29855074	30230197	375123	Milk fat percentage QTL (11308)	100	0.0646313	0	96	23	29897088	47430304	17533217	352	INRA-655	-0.01	0	26532	0	0	26532	0
CNVR_6404	chr23	29759520	31030283	1270763	2	0.00132538	Both	29855074	30230197	375123	Milk yield QTL (11307)	100	0.0646313	0	96	23	29897088	47430304	17533217	352	INRA-655	-0.01	0	26532	0	0	26532	0
CNVR_6404	chr23	29759520	31030283	1270763	2	0.00132538	Both	29855074	30230197	375123	Milk capric acid percentage QTL (11511)	100	0.0646313	0	96	23	29897088	47430304	17533217	352	INRA-655	-0.01	0	26532	0	0	26532	0
CNVR_6404	chr23	29759520	31030283	1270763	2	0.00132538	Both	29855074	30230197	375123	Milk lauroleic acid percentage QTL (11512)	100	0.0646313	0	96	23	29897088	47430304	17533217	352	INRA-655	-0.01	0	26532	0	0	26532	0
CNVR_7022	chr27	38819415	39084876	265461	2	0.00132538	Both						0.00426748	0.000113	58	27	36664	38985629	38948966	748	ARS-BFGL-NGS-91530	-0.02	3	26529	0	3	26532	0.000113
CNVR_7022	chr27	38819415	39084876	265461	2	0.00132538	Both						0.892032	0.453641	16	27	39027034	39091877	64844	3	ARS-BFGL-NGS-66380	-0.79	11846	14496	190	12036	26532	0.453641
CNVR_7166	chr28	46038753	46211564	172811	2	0.00132538	Both						0.0047021	3.8e-05	81	28	13017638	46194755	33177118	632	ARS-BFGL-NGS-63581	-0.02	1	26531	0	1	26532	3.8e-05
CNVR_135	chr1	41803187	41890660	87473	1	0.000662691	Gain						0.000471184	3.8e-05	66	1	41834501	161021443	119186943	2377	Hapmap48210-BTA-120730	-0.02	1	26531	0	1	26532	3.8e-05
CNVR_764	chr2	113621345	113777253	155908	1	0.000662691	Gain						0.000835565	3.8e-05	67	2	35126	113716333	113681208	2107	ARS-BFGL-NGS-102158	-0.02	1	26531	0	1	26532	3.8e-05
CNVR_764	chr2	113621345	113777253	155908	1	0.000662691	Gain						0.419493	0.316863	23	2	113738822	113830435	91614	3	Hapmap49194-BTA-48985	-0.56	8401	18125	6	8407	26532	0.316863
CNVR_812	chr2	128821708	129515246	693538	1	0.000662691	Gain	129287920	129499412	211492	Hip height QTL (20634)	100	0.042674	0	82	2	113899270	129486895	15587626	296	Hapmap54594-rs29019168	-0.02	0	26532	0	0	26532	0
CNVR_812	chr2	128821708	129515246	693538	1	0.000662691	Gain	129287920	129499412	211492	Height (24 months) QTL (20635)	100	0.042674	0	82	2	113899270	129486895	15587626	296	Hapmap54594-rs29019168	-0.02	0	26532	0	0	26532	0
CNVR_812	chr2	128821708	129515246	693538	1	0.000662691	Gain	129287920	129499412	211492	Hip height QTL (20636)	100	0.042674	0	82	2	113899270	129486895	15587626	296	Hapmap54594-rs29019168	-0.02	0	26532	0	0	26532	0
CNVR_812	chr2	128821708	129515246	693538	1	0.000662691	Gain	129287920	129499412	211492	Height (24 months) QTL (20637)	100	0.042674	0	82	2	113899270	129486895	15587626	296	Hapmap54594-rs29019168	-0.02	0	26532	0	0	26532	0
CNVR_815	chr2	129506137	129578899	72762	1	0.000662691	Gain						0.00889094	0.004297	39	2	129515246	136674553	7159308	157	BTA-49748-no-rs	-0.03	114	26418	0	114	26532	0.004297
CNVR_847	chr2	136153586	136908437	754851	1	0.000662691	Gain						0.0727678	0.004297	39	2	129515246	136674553	7159308	157	BTA-49748-no-rs	-0.03	114	26418	0	114	26532	0.004297
CNVR_849	chr2	136587949	136776410	188461	1	0.000662691	Gain						0.0120967	0.004297	39	2	129515246	136674553	7159308	157	BTA-49748-no-rs	-0.03	114	26418	0	114	26532	0.004297
CNVR_850	chr3	25683	574831	549148	1	0.000662691	Gain	268510	460303	191793	Residual feed intake QTL (5327)	100	0.00299461	3.8e-05	68	3	259213	105654383	105395171	1926	Hapmap42163-BTA-27347	-0.02	1	26531	0	1	26532	3.8e-05
CNVR_850	chr3	25683	574831	549148	1	0.000662691	Gain	268510	460303	191793	Milking speed QTL (4620)	100	0.00299461	3.8e-05	68	3	259213	105654383	105395171	1926	Hapmap42163-BTA-27347	-0.02	1	26531	0	1	26532	3.8e-05
CNVR_1557	chr5	9739047	9989218	250171	1	0.000662691	Gain	9814838	9988550	173712	Shear force QTL (18433)	100	1	0.602631	10	5	9756491	9837147	80657	3	ARS-BFGL-NGS-34695	-1.1	15969	10543	20	15989	26532	0.602631
CNVR_1557	chr5	9739047	9989218	250171	1	0.000662691	Gain	9814838	9988550	173712	Average Daily Gain QTL (18434)	100	1	0.602631	10	5	9756491	9837147	80657	3	ARS-BFGL-NGS-34695	-1.1	15969	10543	20	15989	26532	0.602631
CNVR_1557	chr5	9739047	9989218	250171	1	0.000662691	Gain	9950605	9950705	100	Longissimus muscle area QTL (20334)	100	1	0.602631	10	5	9756491	9837147	80657	3	ARS-BFGL-NGS-34695	-1.1	15969	10543	20	15989	26532	0.602631
CNVR_1557	chr5	9739047	9989218	250171	1	0.000662691	Gain	9814838	9988550	173712	Shear force QTL (18433)	100	0.000784593	3.8e-05	69	5	9899160	124682277	114783118	1798	ARS-BFGL-NGS-25358	-0.03	1	26531	0	1	26532	3.8e-05
CNVR_1557	chr5	9739047	9989218	250171	1	0.000662691	Gain	9814838	9988550	173712	Average Daily Gain QTL (18434)	100	0.000784593	3.8e-05	69	5	9899160	124682277	114783118	1798	ARS-BFGL-NGS-25358	-0.03	1	26531	0	1	26532	3.8e-05
CNVR_1557	chr5	9739047	9989218	250171	1	0.000662691	Gain	9950605	9950705	100	Longissimus muscle area QTL (20334)	100	0.000784593	3.8e-05	69	5	9899160	124682277	114783118	1798	ARS-BFGL-NGS-25358	-0.03	1	26531	0	1	26532	3.8e-05
CNVR_2249	chr6	118715425	119454666	739241	1	0.000662691	Gain						0.00420848	0.000339	46	6	138563	119216563	119078001	2382	BTB-01518631	-0.02	9	26523	0	9	26532	0.000339
CNVR_2397	chr7	41081753	42745346	1663593	1	0.000662691	Gain	42613652	42779060	165408	Somatic cell score QTL (2770)	79.62	0.0368701	3.8e-05	70	7	244816	42645056	42400241	761	BTB-01218926	-0.02	1	26531	0	1	26532	3.8e-05
CNVR_2397	chr7	41081753	42745346	1663593	1	0.000662691	Gain	42613652	42779060	165408	Somatic cell score (PTA) QTL (3711)	79.62	0.0368701	3.8e-05	70	7	244816	42645056	42400241	761	BTB-01218926	-0.02	1	26531	0	1	26532	3.8e-05
CNVR_2397	chr7	41081753	42745346	1663593	1	0.000662691	Gain	42613652	42779060	165408	Somatic cell score QTL (2770)	79.62	0.508369	0.169456	28	7	42700425	42788788	88364	3	ARS-BFGL-NGS-76066	-0.58	4458	22036	38	4496	26532	0.169456
CNVR_2397	chr7	41081753	42745346	1663593	1	0.000662691	Gain	42613652	42779060	165408	Somatic cell score (PTA) QTL (3711)	79.62	0.508369	0.169456	28	7	42700425	42788788	88364	3	ARS-BFGL-NGS-76066	-0.58	4458	22036	38	4496	26532	0.169456
CNVR_2794	chr8	54217339	54386837	169498	1	0.000662691	Gain						1	0.819803	2	8	54239367	54351569	112203	3	ARS-BFGL-NGS-86682	-1.34	21745	4781	6	21751	26532	0.819803
CNVR_3010	chr9	23895123	24120158	225035	1	0.000662691	Gain						0.020632	0.000151	50	9	15139261	24079580	8940320	175	BTA-85266-no-rs	-0.02	4	26528	0	4	26532	0.000151
CNVR_3011	chr9	23895123	24616489	721366	1	0.000662691	Gain	24149390	24332040	182650	Longissimus muscle area QTL (4535)	100	0.020632	0.000151	50	9	15139261	24079580	8940320	175	BTA-85266-no-rs	-0.02	4	26528	0	4	26532	0.000151
CNVR_3011	chr9	23895123	24616489	721366	1	0.000662691	Gain	24220008	24402658	182650	Feed conversion ratio QTL (11455)	100	0.020632	0.000151	50	9	15139261	24079580	8940320	175	BTA-85266-no-rs	-0.02	4	26528	0	4	26532	0.000151
CNVR_3011	chr9	23895123	24616489	721366	1	0.000662691	Gain	24149390	24332040	182650	Longissimus muscle area QTL (4535)	100	1	0.660485	7	9	24127805	24183775	55971	3	BTB-01362117	-1.02	17477	9008	47	17524	26532	0.660485
CNVR_3011	chr9	23895123	24616489	721366	1	0.000662691	Gain	24220008	24402658	182650	Feed conversion ratio QTL (11455)	100	1	0.660485	7	9	24127805	24183775	55971	3	BTB-01362117	-1.02	17477	9008	47	17524	26532	0.660485
CNVR_3011	chr9	23895123	24616489	721366	1	0.000662691	Gain	24149390	24332040	182650	Longissimus muscle area QTL (4535)	100	0.00423154	7.5e-05	60	9	24272399	105587941	81315543	1498	ARS-BFGL-NGS-4479	-0.02	2	26530	0	2	26532	7.5e-05
CNVR_3011	chr9	23895123	24616489	721366	1	0.000662691	Gain	24220008	24402658	182650	Feed conversion ratio QTL (11455)	100	0.00423154	7.5e-05	60	9	24272399	105587941	81315543	1498	ARS-BFGL-NGS-4479	-0.02	2	26530	0	2	26532	7.5e-05
CNVR_3256	chr9	104745554	105655086	909532	1	0.000662691	Gain						0.0103595	7.5e-05	60	9	24272399	105587941	81315543	1498	ARS-BFGL-NGS-4479	-0.02	2	26530	0	2	26532	7.5e-05
CNVR_3258	chr9	104983532	105673163	689631	1	0.000662691	Gain						0.00743288	7.5e-05	60	9	24272399	105587941	81315543	1498	ARS-BFGL-NGS-4479	-0.02	2	26530	0	2	26532	7.5e-05
CNVR_3260	chr9	105490688	105695468	204780	1	0.000662691	Gain						0.001196	7.5e-05	60	9	24272399	105587941	81315543	1498	ARS-BFGL-NGS-4479	-0.02	2	26530	0	2	26532	7.5e-05
CNVR_3684	chr11	55979060	56240911	261851	1	0.000662691	Gain	55959995	56122590	162595	Somatic cell score QTL (4883)	88.27	0.0521058	0.158073	30	11	55870801	55985011	114211	3	ARS-BFGL-NGS-69143	-0.23	4030	22338	164	4194	26532	0.158073
CNVR_3684	chr11	55979060	56240911	261851	1	0.000662691	Gain	55959995	56122590	162595	Somatic cell score QTL (4883)	88.27	0.00431391	3.8e-05	73	11	56039089	102823112	46784024	805	BTA-32753-no-rs	-0.02	1	26531	0	1	26532	3.8e-05
CNVR_3826	chr11	106590816	107282960	692144	1	0.000662691	Gain						0.149527	0.050656	34	11	102861577	107246475	4384899	87	Hapmap51810-BTA-119667	-0.06	1343	25188	1	1344	26532	0.050656
CNVR_3829	chr11	107202993	107282960	79967	1	0.000662691	Loss						0.00991631	0.050656	34	11	102861577	107246475	4384899	87	Hapmap51810-BTA-119667	-0.06	1343	25188	1	1344	26532	0.050656
CNVR_4096	chr12	90386363	91131021	744658	1	0.000662691	Gain	90864955	90865055	100	Milk yield (daughter deviation) QTL (25488)	100	0.364145	0.039914	35	12	89154911	91091598	1936688	39	ARS-BFGL-NGS-99530	-0.05	1059	25473	0	1059	26532	0.039914
CNVR_4096	chr12	90386363	91131021	744658	1	0.000662691	Gain	90864955	90865055	100	Milk yield (daughter deviation) QTL (25489)	100	0.364145	0.039914	35	12	89154911	91091598	1936688	39	ARS-BFGL-NGS-99530	-0.05	1059	25473	0	1059	26532	0.039914
CNVR_4096	chr12	90386363	91131021	744658	1	0.000662691	Gain	90864955	90865055	100	Milk yield (daughter deviation) QTL (25490)	100	0.364145	0.039914	35	12	89154911	91091598	1936688	39	ARS-BFGL-NGS-99530	-0.05	1059	25473	0	1059	26532	0.039914
CNVR_4096	chr12	90386363	91131021	744658	1	0.000662691	Gain	90864955	90865055	100	Milk fat yield (daughter deviation) QTL (25913)	100	0.364145	0.039914	35	12	89154911	91091598	1936688	39	ARS-BFGL-NGS-99530	-0.05	1059	25473	0	1059	26532	0.039914
CNVR_4096	chr12	90386363	91131021	744658	1	0.000662691	Gain	90864955	90865055	100	Milk fat yield (daughter deviation) QTL (25914)	100	0.364145	0.039914	35	12	89154911	91091598	1936688	39	ARS-BFGL-NGS-99530	-0.05	1059	25473	0	1059	26532	0.039914
CNVR_4096	chr12	90386363	91131021	744658	1	0.000662691	Gain	90864955	90865055	100	Milk fat yield (daughter deviation) QTL (25915)	100	0.364145	0.039914	35	12	89154911	91091598	1936688	39	ARS-BFGL-NGS-99530	-0.05	1059	25473	0	1059	26532	0.039914
CNVR_4096	chr12	90386363	91131021	744658	1	0.000662691	Gain	90864955	90865055	100	Milk protein yield (daughter deviation) QTL (26314)	100	0.364145	0.039914	35	12	89154911	91091598	1936688	39	ARS-BFGL-NGS-99530	-0.05	1059	25473	0	1059	26532	0.039914
CNVR_4096	chr12	90386363	91131021	744658	1	0.000662691	Gain	90864955	90865055	100	Milk protein yield (daughter deviation) QTL (26315)	100	0.364145	0.039914	35	12	89154911	91091598	1936688	39	ARS-BFGL-NGS-99530	-0.05	1059	25473	0	1059	26532	0.039914
CNVR_4096	chr12	90386363	91131021	744658	1	0.000662691	Gain	90864955	90865055	100	Milk protein yield (daughter deviation) QTL (26316)	100	0.364145	0.039914	35	12	89154911	91091598	1936688	39	ARS-BFGL-NGS-99530	-0.05	1059	25473	0	1059	26532	0.039914
CNVR_4096	chr12	90386363	91131021	744658	1	0.000662691	Gain	90864955	90865055	100	Milk protein yield (daughter deviation) QTL (26317)	100	0.364145	0.039914	35	12	89154911	91091598	1936688	39	ARS-BFGL-NGS-99530	-0.05	1059	25473	0	1059	26532	0.039914
CNVR_4096	chr12	90386363	91131021	744658	1	0.000662691	Gain	90864955	90865055	100	Milk protein yield (daughter deviation) QTL (26318)	100	0.364145	0.039914	35	12	89154911	91091598	1936688	39	ARS-BFGL-NGS-99530	-0.05	1059	25473	0	1059	26532	0.039914
CNVR_4096	chr12	90386363	91131021	744658	1	0.000662691	Gain	90864955	90865055	100	Milk protein yield (daughter deviation) QTL (26319)	100	0.364145	0.039914	35	12	89154911	91091598	1936688	39	ARS-BFGL-NGS-99530	-0.05	1059	25473	0	1059	26532	0.039914
CNVR_4096	chr12	90386363	91131021	744658	1	0.000662691	Gain	90864955	90865055	100	Milk protein yield (daughter deviation) QTL (26320)	100	0.364145	0.039914	35	12	89154911	91091598	1936688	39	ARS-BFGL-NGS-99530	-0.05	1059	25473	0	1059	26532	0.039914
CNVR_4096	chr12	90386363	91131021	744658	1	0.000662691	Gain	90864955	90865055	100	Milk protein yield (daughter deviation) QTL (26321)	100	0.364145	0.039914	35	12	89154911	91091598	1936688	39	ARS-BFGL-NGS-99530	-0.05	1059	25473	0	1059	26532	0.039914
CNVR_4096	chr12	90386363	91131021	744658	1	0.000662691	Gain	90864955	90865055	100	Milk protein yield (daughter deviation) QTL (26322)	100	0.364145	0.039914	35	12	89154911	91091598	1936688	39	ARS-BFGL-NGS-99530	-0.05	1059	25473	0	1059	26532	0.039914
CNVR_4096	chr12	90386363	91131021	744658	1	0.000662691	Gain	90864955	90865055	100	Milk protein yield (daughter deviation) QTL (26323)	100	0.364145	0.039914	35	12	89154911	91091598	1936688	39	ARS-BFGL-NGS-99530	-0.05	1059	25473	0	1059	26532	0.039914
CNVR_4096	chr12	90386363	91131021	744658	1	0.000662691	Gain	90864955	90865055	100	Milk protein yield (daughter deviation) QTL (26324)	100	0.364145	0.039914	35	12	89154911	91091598	1936688	39	ARS-BFGL-NGS-99530	-0.05	1059	25473	0	1059	26532	0.039914
CNVR_4096	chr12	90386363	91131021	744658	1	0.000662691	Gain	90864955	90865055	100	Milk fat percentage (daughter deviation) QTL (26521)	100	0.364145	0.039914	35	12	89154911	91091598	1936688	39	ARS-BFGL-NGS-99530	-0.05	1059	25473	0	1059	26532	0.039914
CNVR_4096	chr12	90386363	91131021	744658	1	0.000662691	Gain	90864955	90865055	100	Milk protein percentage (daughter deviation) QTL (26764)	100	0.364145	0.039914	35	12	89154911	91091598	1936688	39	ARS-BFGL-NGS-99530	-0.05	1059	25473	0	1059	26532	0.039914
CNVR_4096	chr12	90386363	91131021	744658	1	0.000662691	Gain	90864955	90865055	100	Milk protein percentage (daughter deviation) QTL (26980)	100	0.364145	0.039914	35	12	89154911	91091598	1936688	39	ARS-BFGL-NGS-99530	-0.05	1059	25473	0	1059	26532	0.039914
CNVR_4096	chr12	90386363	91131021	744658	1	0.000662691	Gain	90864955	90865055	100	Milk yield QTL (26989)	100	0.364145	0.039914	35	12	89154911	91091598	1936688	39	ARS-BFGL-NGS-99530	-0.05	1059	25473	0	1059	26532	0.039914
CNVR_4096	chr12	90386363	91131021	744658	1	0.000662691	Gain	90864955	90865055	100	Interval from first to last insemination (EBV) QTL (28597)	100	0.364145	0.039914	35	12	89154911	91091598	1936688	39	ARS-BFGL-NGS-99530	-0.05	1059	25473	0	1059	26532	0.039914
CNVR_4096	chr12	90386363	91131021	744658	1	0.000662691	Gain	90864955	90865055	100	Interval to first estrus after calving (EBV) QTL (28621)	100	0.364145	0.039914	35	12	89154911	91091598	1936688	39	ARS-BFGL-NGS-99530	-0.05	1059	25473	0	1059	26532	0.039914
CNVR_4096	chr12	90386363	91131021	744658	1	0.000662691	Gain	90864955	90865055	100	Fertility index QTL (28653)	100	0.364145	0.039914	35	12	89154911	91091598	1936688	39	ARS-BFGL-NGS-99530	-0.05	1059	25473	0	1059	26532	0.039914
CNVR_4099	chr12	91002270	91131021	128751	1	0.000662691	Gain						0.0461241	0.039914	35	12	89154911	91091598	1936688	39	ARS-BFGL-NGS-99530	-0.05	1059	25473	0	1059	26532	0.039914
CNVR_4292	chr13	73471967	74618948	1146981	1	0.000662691	Gain	73444093	73801672	357579	Shear force QTL (20788)	92.2	0.0514393	0.000113	53	13	70656675	73624637	2967963	69	ARS-BFGL-NGS-55182	-0.01	3	26529	0	3	26532	0.000113
CNVR_4292	chr13	73471967	74618948	1146981	1	0.000662691	Gain	73612467	73931860	319393	Average Daily Gain QTL (22793)	100	0.0514393	0.000113	53	13	70656675	73624637	2967963	69	ARS-BFGL-NGS-55182	-0.01	3	26529	0	3	26532	0.000113
CNVR_4292	chr13	73471967	74618948	1146981	1	0.000662691	Gain	73801572	73801672	100	Metabolic body weight QTL (24269)	100	0.0514393	0.000113	53	13	70656675	73624637	2967963	69	ARS-BFGL-NGS-55182	-0.01	3	26529	0	3	26532	0.000113
CNVR_4292	chr13	73471967	74618948	1146981	1	0.000662691	Gain	73801572	73801672	100	Average Daily Gain QTL (24270)	100	0.0514393	0.000113	53	13	70656675	73624637	2967963	69	ARS-BFGL-NGS-55182	-0.01	3	26529	0	3	26532	0.000113
CNVR_4292	chr13	73471967	74618948	1146981	1	0.000662691	Gain	74429266	74596766	167500	Oleic acid content QTL (12205)	100	0.0514393	0.000113	53	13	70656675	73624637	2967963	69	ARS-BFGL-NGS-55182	-0.01	3	26529	0	3	26532	0.000113
CNVR_4292	chr13	73471967	74618948	1146981	1	0.000662691	Gain	73444093	73801672	357579	Shear force QTL (20788)	92.2	1	0.304199	25	13	73681829	73782308	100480	3	Hapmap51212-BTA-33858	-0.41	8019	18461	52	8071	26532	0.304199
CNVR_4292	chr13	73471967	74618948	1146981	1	0.000662691	Gain	73612467	73931860	319393	Average Daily Gain QTL (22793)	100	1	0.304199	25	13	73681829	73782308	100480	3	Hapmap51212-BTA-33858	-0.41	8019	18461	52	8071	26532	0.304199
CNVR_4292	chr13	73471967	74618948	1146981	1	0.000662691	Gain	73801572	73801672	100	Metabolic body weight QTL (24269)	100	1	0.304199	25	13	73681829	73782308	100480	3	Hapmap51212-BTA-33858	-0.41	8019	18461	52	8071	26532	0.304199
CNVR_4292	chr13	73471967	74618948	1146981	1	0.000662691	Gain	73801572	73801672	100	Average Daily Gain QTL (24270)	100	1	0.304199	25	13	73681829	73782308	100480	3	Hapmap51212-BTA-33858	-0.41	8019	18461	52	8071	26532	0.304199
CNVR_4292	chr13	73471967	74618948	1146981	1	0.000662691	Gain	74429266	74596766	167500	Oleic acid content QTL (12205)	100	1	0.304199	25	13	73681829	73782308	100480	3	Hapmap51212-BTA-33858	-0.41	8019	18461	52	8071	26532	0.304199
CNVR_4292	chr13	73471967	74618948	1146981	1	0.000662691	Gain	73444093	73801672	357579	Shear force QTL (20788)	92.2	0.078797	3.8e-05	76	13	73803783	84148909	10345127	231	ARS-BFGL-NGS-18767	-0.02	1	26531	0	1	26532	3.8e-05
CNVR_4292	chr13	73471967	74618948	1146981	1	0.000662691	Gain	73612467	73931860	319393	Average Daily Gain QTL (22793)	100	0.078797	3.8e-05	76	13	73803783	84148909	10345127	231	ARS-BFGL-NGS-18767	-0.02	1	26531	0	1	26532	3.8e-05
CNVR_4292	chr13	73471967	74618948	1146981	1	0.000662691	Gain	73801572	73801672	100	Metabolic body weight QTL (24269)	100	0.078797	3.8e-05	76	13	73803783	84148909	10345127	231	ARS-BFGL-NGS-18767	-0.02	1	26531	0	1	26532	3.8e-05
CNVR_4292	chr13	73471967	74618948	1146981	1	0.000662691	Gain	73801572	73801672	100	Average Daily Gain QTL (24270)	100	0.078797	3.8e-05	76	13	73803783	84148909	10345127	231	ARS-BFGL-NGS-18767	-0.02	1	26531	0	1	26532	3.8e-05
CNVR_4292	chr13	73471967	74618948	1146981	1	0.000662691	Gain	74429266	74596766	167500	Oleic acid content QTL (12205)	100	0.078797	3.8e-05	76	13	73803783	84148909	10345127	231	ARS-BFGL-NGS-18767	-0.02	1	26531	0	1	26532	3.8e-05
CNVR_4582	chr14	84535266	84628243	92977	1	0.000662691	Gain						0.00228756	7.5e-05	62	14	49240465	84616190	35375726	661	BTB-00569375	-0.02	2	26530	0	2	26532	7.5e-05
CNVR_4723	chr15	47765768	47799452	33684	1	0.000662691	Loss						0.00030827	3.8e-05	77	15	1035366	47780178	46744813	865	ARS-BFGL-NGS-15618	-0.02	1	26531	0	1	26532	3.8e-05
CNVR_4830	chr15	84371680	85276403	904723	1	0.000662691	Gain	84322646	84466222	143576	Dry matter intake QTL (4439)	65.85	0.0238427	7.5e-05	63	15	48112581	85257312	37144732	695	ARS-BFGL-NGS-40561	-0.02	2	26530	0	2	26532	7.5e-05
CNVR_4830	chr15	84371680	85276403	904723	1	0.000662691	Gain	85112315	85255891	143576	Kidney fat weight QTL (12196)	100	0.0238427	7.5e-05	63	15	48112581	85257312	37144732	695	ARS-BFGL-NGS-40561	-0.02	2	26530	0	2	26532	7.5e-05
CNVR_4833	chr15	85167701	85276403	108702	1	0.000662691	Gain	85112315	85255891	143576	Kidney fat weight QTL (12196)	61.42	0.00241248	7.5e-05	63	15	48112581	85257312	37144732	695	ARS-BFGL-NGS-40561	-0.02	2	26530	0	2	26532	7.5e-05
CNVR_5290	chr17	74449385	75148791	699406	1	0.000662691	Gain						0.304176	0.075531	33	17	73055503	75058715	2003213	44	ARS-BFGL-NGS-99737	-0.07	1998	24528	6	2004	26532	0.075531
CNVR_5294	chr17	75053157	75148791	95634	1	0.000662691	Gain						0.00277454	0.075531	33	17	73055503	75058715	2003213	44	ARS-BFGL-NGS-99737	-0.07	1998	24528	6	2004	26532	0.075531
CNVR_5296	chr18	223146	1009052	785906	1	0.000662691	Gain	306185	1318484	1012299	Weaning weight-maternal milk QTL (24760)	69.43	0.0212089	0	92	18	252557	35921254	35668698	651	ARS-BFGL-NGS-59740	-0.02	0	26532	0	0	26532	0
CNVR_5733	chr19	63911491	64044783	133292	1	0.000662691	Gain						0.00150343	0.000113	55	19	465815	64007021	63541207	1232	ARS-BFGL-NGS-90502	-0.03	3	26529	0	3	26532	0.000113
CNVR_5734	chr19	63919205	64044783	125578	1	0.000662691	Gain						0.00138203	0.000113	55	19	465815	64007021	63541207	1232	ARS-BFGL-NGS-90502	-0.03	3	26529	0	3	26532	0.000113
CNVR_6138	chr21	70839866	71573501	733635	1	0.000662691	Gain						0.00710112	0.000113	56	21	29304230	71136925	41832696	794	ARS-BFGL-NGS-234	-0.03	3	26529	0	3	26532	0.000113
CNVR_6204	chr22	22807282	22903337	96055	1	0.000662691	Gain						0.000166541	0	94	22	162018	22811054	22649037	440	ARS-BFGL-NGS-17360	-0.02	0	26532	0	0	26532	0
CNVR_6204	chr22	22807282	22903337	96055	1	0.000662691	Gain						0.262695	0.47618	14	22	22869809	22997440	127632	3	ARS-BFGL-NGS-48182	-0.77	12631	13898	3	12634	26532	0.47618
CNVR_6305	chr22	60691260	61379134	687874	1	0.000662691	Gain						0.0179156	0.000113	57	22	23035110	61378199	38343090	728	ARS-BFGL-NGS-28462	-0.02	3	26529	0	3	26532	0.000113
CNVR_6307	chr22	61268660	61379134	110474	1	0.000662691	Gain						0.00285681	0.000113	57	22	23035110	61378199	38343090	728	ARS-BFGL-NGS-28462	-0.02	3	26529	0	3	26532	0.000113
CNVR_6403	chr23	29453020	29530739	77719	1	0.000662691	Loss						0.00352865	0	95	23	16601543	29498529	12896987	228	Hapmap57208-rs29025986	-0.02	0	26532	0	0	26532	0
CNVR_6405	chr23	29873343	29954109	80766	1	0.000662691	Gain						0.00325217	0	96	23	29897088	47430304	17533217	352	INRA-655	-0.01	0	26532	0	0	26532	0
CNVR_6454	chr23	47295616	48028381	732765	1	0.000662691	Gain	47523964	47648832	124868	Somatic Cell Count QTL (1750)	100	0.00768188	0	96	23	29897088	47430304	17533217	352	INRA-655	-0.01	0	26532	0	0	26532	0
CNVR_6454	chr23	47295616	48028381	732765	1	0.000662691	Gain	47523964	47648832	124868	Somatic Cell Count QTL (1750)	100	0.108346	0.005126	38	23	47511124	52285248	4774125	114	BTB-00873571	-0.02	136	26396	0	136	26532	0.005126
CNVR_6912	chr26	50978726	51680135	701409	1	0.000662691	Gain						0.0135978	3.8e-05	79	26	97421	51680135	51582715	981	BTA-122969-no-rs	-0.02	1	26531	0	1	26532	3.8e-05
CNVR_6914	chr26	51567536	51680135	112599	1	0.000662691	Gain						0.00218288	3.8e-05	79	26	97421	51680135	51582715	981	BTA-122969-no-rs	-0.02	1	26531	0	1	26532	3.8e-05
CNVR_7020	chr27	37985110	39022803	1037693	1	0.000662691	Gain						0.0256879	0.000113	58	27	36664	38985629	38948966	748	ARS-BFGL-NGS-91530	-0.02	3	26529	0	3	26532	0.000113
CNVR_7023	chr27	39200192	39349007	148815	1	0.000662691	Gain	39169358	39277743	108385	Pelvic width QTL (6288)	71.55	0.0233687	3.8e-05	80	27	39204962	45368987	6164026	128	DIAS-336	-0.02	1	26531	0	1	26532	3.8e-05
CNVR_7167	chr28	46094512	46248750	154238	1	0.000662691	Gain						0.00302145	3.8e-05	81	28	13017638	46194755	33177118	632	ARS-BFGL-NGS-63581	-0.02	1	26531	0	1	26532	3.8e-05
CNVR_7168	chr29	16860	489293	472433	1	0.000662691	Gain						0.0102708	0	99	29	16860	46014507	45997648	852	BTB-02087390	-0.02	0	26532	0	0	26532	0
CNVR_7315	chr29	50812222	51502868	690646	1	0.000662691	Gain						0.127816	0.02088	37	29	46099425	51502868	5403444	118	ARS-BFGL-NGS-100295	-0.04	554	25978	0	554	26532	0.02088
CNVR_7319	chr29	51431937	51502868	70931	1	0.000662691	Gain						0.013127	0.02088	37	29	46099425	51502868	5403444	118	ARS-BFGL-NGS-100295	-0.04	554	25978	0	554	26532	0.02088
