# Supplementary material for: Genome-wide copy number variation (CNV) detection in Nelore cattle reveals highly frequent variants in genome regions harboring QTLs affecting production traits
Source: BMC Genomics. 2016 Jun 13;17:454. doi: 10.1186/s12864-016-2752-9 (PMC4907077; doi:10.1186/s12864-016-2752-9)
Supplement: Additional file 2: — CNVRs detected in Nelore HD SNP genotyping data. (XLSX 1160 kb) [file 12864_2016_2752_MOESM11_ESM.xlsx]

## Sheet: Planilha1
#CNVR	chr	CNVR Start (bp)	CNVR end (bp)	Ensembl Gene ID	Gene Start (bp)	Gene End (bp)	Associated Gene Name	Gene Biotype	Description	% Overlaping
CNVR_1	1	121445	311014	ENSBTAG00000005540	264298	264843	CBX3	protein_coding	CBX3	100
CNVR_2	1	373070	455242	ENSBTAG00000001150	401206	407700	KCNE1	protein_coding	CH507-396I9.6	100
CNVR_2	1	373070	455242	ENSBTAG00000001150	401206	407700	KCNE1	protein_coding	KCNE1	100
CNVR_3	1	720202	858264	ENSBTAG00000012594	669920	733729	MRPS6	protein_coding	MRPS6	21.1992
CNVR_5	1	1442027	1618894	ENSBTAG00000021819	1467704	1496151	IFNAR1	protein_coding	IFNAR1	100
CNVR_5	1	1442027	1618894	ENSBTAG00000019404	1563137	1591758	IL10RB	protein_coding	IL10RB	100
CNVR_5	1	1442027	1618894	ENSBTAG00000019404	1563137	1591758	IL10RB	protein_coding	AP000295.9	100
CNVR_5	1	1442027	1618894	ENSBTAG00000015212	1593295	1627137	IFNAR2	protein_coding	IFNAR2	75.6427
CNVR_6	1	1682594	1832039	ENSBTAG00000037547	1776499	1777332	OLIG1	protein_coding	OLIG1	100
CNVR_7	1	2253688	2407379	ENSBTAG00000017310	2259115	2360138	EVA1C	protein_coding	EVA1C	100
CNVR_7	1	2253688	2407379	ENSBTAG00000012412	2382873	2459950	URB1	protein_coding	URB1	31.7942
CNVR_9	1	3022054	3374040	ENSBTAG00000018855	3072635	3111486	SCAF4	protein_coding	SCAF4	100
CNVR_9	1	3022054	3374040	ENSBTAG00000018854	3113949	3122613	SOD1	protein_coding	SOD1	100
CNVR_11	1	3662965	3850923	ENSBTAG00000017839	3483533	3721930	TIAM1	protein_coding	TIAM1	24.734
CNVR_12	1	3973273	4191621	ENSBTAG00000046804	4036042	4036305	KRTAP7-1	protein_coding	KRTAP7-1	100
CNVR_12	1	3973273	4191621	ENSBTAG00000015812	4059171	4059362	KRTAP8-1	protein_coding	KRTAP8-1	100
CNVR_15	1	4937765	5012440	ENSBTAG00000046384	4955536	4956408	KRTAP24-1	protein_coding	KRTAP24-1	100
CNVR_19	1	6321787	6462486	ENSBTAG00000007444	6366369	6414544	C1H21ORF7	protein_coding	MAP3K7CL	100
CNVR_25	1	9079833	9436393	ENSBTAG00000005742	9242710	9250037	CYYR1	protein_coding	CYYR1	100
CNVR_26	1	9405135	9728607	ENSBTAG00000017753	9607382	9921004	APP	protein_coding	APP	38.6532
CNVR_27	1	9735349	9894686	ENSBTAG00000042557	9865765	9865871	U6	snRNA	RNU6-710P	100
CNVR_28	1	9908767	9963989	ENSBTAG00000017753	9607382	9921004	APP	protein_coding	APP	3.90183
CNVR_29	1	10039676	10138754	ENSBTAG00000019043	10034320	10069729	GABPA	protein_coding	GABPA	84.8739
CNVR_29	1	10039676	10138754	ENSBTAG00000000605	10069680	10076995	ATP5J	protein_coding	ATP5J	100
CNVR_29	1	10039676	10138754	ENSBTAG00000000603	10083035	10165613	JAM2	protein_coding	JAM2	67.4744
CNVR_30	1	10426370	10625572	ENSBTAG00000043064	10612426	10612532	U6	snRNA	RNU6-793P	100
CNVR_43	1	14624013	14796462	ENSBTAG00000003301	14791090	15026555	NCAM2	protein_coding	NCAM2	2.28144
CNVR_45	1	14947275	15051816	ENSBTAG00000003301	14791090	15026555	NCAM2	protein_coding	NCAM2	33.6695
CNVR_46	1	15389141	15585425	ENSBTAG00000036841	15438160	15438279	5S_rRNA	rRNA	RNA5SP64	100
CNVR_55	1	17557927	17787406	ENSBTAG00000044598	17600002	17600086	5S_rRNA	rRNA	RNA5SP445	100
CNVR_55	1	17557927	17787406	ENSBTAG00000044598	17600002	17600086	5S_rRNA	rRNA	RNA5SP220	100
CNVR_55	1	17557927	17787406	ENSBTAG00000044598	17600002	17600086	5S_rRNA	rRNA	RNA5SP227	100
CNVR_56	1	17997016	18060070	ENSBTAG00000000597	18058709	18207251	TMPRSS15	protein_coding	TMPRSS15	0.916239
CNVR_57	1	18228423	19404537	ENSBTAG00000000588	18208866	18233154	CHODL	protein_coding	CHODL	19.4788
CNVR_57	1	18228423	19404537	ENSBTAG00000001395	18719635	18748457	C1H21ORF91	protein_coding	C21orf91	100
CNVR_57	1	18228423	19404537	ENSBTAG00000018704	18909512	18928469	BTG3	protein_coding	BTG3	100
CNVR_57	1	18228423	19404537	ENSBTAG00000004869	18950612	18993431	CXADR	protein_coding	CXADR	100
CNVR_58	1	18347114	18762069	ENSBTAG00000001395	18719635	18748457	C1H21ORF91	protein_coding	C21orf91	100
CNVR_59	1	18615115	18771853	ENSBTAG00000001395	18719635	18748457	C1H21ORF91	protein_coding	C21orf91	100
CNVR_60	1	18810063	18981357	ENSBTAG00000018704	18909512	18928469	BTG3	protein_coding	BTG3	100
CNVR_60	1	18810063	18981357	ENSBTAG00000004869	18950612	18993431	CXADR	protein_coding	CXADR	71.8022
CNVR_65	1	20675234	20800045	ENSBTAG00000019314	20664990	20798853	USP25	protein_coding	USP25	92.3474
CNVR_67	1	21320259	22090880	ENSBTAG00000047293	21693828	21697298	NRIP1	protein_coding	NRIP1	100
CNVR_69	1	22265277	22497228	ENSBTAG00000012908	22290120	22300252	HSPA13	protein_coding	HSPA13	100
CNVR_69	1	22265277	22497228	ENSBTAG00000034347	22455500	22474290	RBM11	protein_coding	RBM11	100
CNVR_69	1	22265277	22497228	ENSBTAG00000038512	22474171	22497927	LIPI	protein_coding	LIPI	97.0576
CNVR_78	1	24656890	24826582	ENSBTAG00000028813	24669306	24669424	5S_rRNA	rRNA	RNA5SP294	100
CNVR_78	1	24656890	24826582	ENSBTAG00000043751	24817331	24817475	U2	snRNA	RNU2-22P	100
CNVR_83	1	26143457	26512669	ENSBTAG00000009851	25620170	26210494	ROBO1	protein_coding	ROBO1	11.356
CNVR_92	1	28348871	28735529	ENSBTAG00000036262	28658790	28905833	GBE1	protein_coding	GBE1	31.063
CNVR_108	1	33216452	33349328	ENSBTAG00000009219	33285874	33668672	CADM2	protein_coding	CADM2	16.5764
CNVR_110	1	33587844	33670999	ENSBTAG00000009219	33285874	33668672	CADM2	protein_coding	CADM2	21.1151
CNVR_113	1	34552309	34794651	ENSBTAG00000026156	34683616	34707256	VGLL3	protein_coding	VGLL3	100
CNVR_114	1	35460836	35747500	ENSBTAG00000039151	35603049	35604149	5HTR1F	protein_coding	HTR1F	100
CNVR_114	1	35460836	35747500	ENSBTAG00000046959	35655412	35660398	CGGBP1	protein_coding	CGGBP1	100
CNVR_114	1	35460836	35747500	ENSBTAG00000023675	35660674	35743248	ZNF654	protein_coding	ZNF654	100
CNVR_118	1	37474773	39256225	ENSBTAG00000023652	37803108	37866950	PROS1	protein_coding	PROS1	100
CNVR_118	1	37474773	39256225	ENSBTAG00000005155	37875395	37952674	ARL13B	protein_coding	ARL13B	100
CNVR_118	1	37474773	39256225	ENSBTAG00000005162	37915516	37930838	STX19	protein_coding	STX19	100
CNVR_118	1	37474773	39256225	ENSBTAG00000015728	37960749	38021040	NSUN3	protein_coding	NSUN3	100
CNVR_119	1	37889079	37945685	ENSBTAG00000005162	37915516	37930838	STX19	protein_coding	STX19	100
CNVR_129	1	40577498	40769409	ENSBTAG00000044111	40608729	41623778	EPHA6	protein_coding	EPHA6	15.8298
CNVR_132	1	41150941	41318385	ENSBTAG00000042804	41209068	41209173	U6	snRNA	RNU6-47P	100
CNVR_134	1	41738545	41919611	ENSBTAG00000008346	41758531	41824958	CRYBG3	protein_coding	CRYBG3	100
CNVR_134	1	41738545	41919611	ENSBTAG00000044771	41819290	41819388	5S_rRNA	rRNA	RNA5SP97	100
CNVR_134	1	41738545	41919611	ENSBTAG00000015546	41826468	41859594	MINA	protein_coding	MINA	100
CNVR_134	1	41738545	41919611	ENSBTAG00000001416	41870257	41915644	GABRR3	protein_coding	GABRR3	100
CNVR_135	1	41803187	41890660	ENSBTAG00000008346	41758531	41824958	CRYBG3	protein_coding	CRYBG3	32.7743
CNVR_135	1	41803187	41890660	ENSBTAG00000044771	41819290	41819388	5S_rRNA	rRNA	RNA5SP97	100
CNVR_135	1	41803187	41890660	ENSBTAG00000015546	41826468	41859594	MINA	protein_coding	MINA	100
CNVR_135	1	41803187	41890660	ENSBTAG00000001416	41870257	41915644	GABRR3	protein_coding	GABRR3	44.9534
CNVR_136	1	42206130	42536676	ENSBTAG00000044603	42315901	42316003	U6	snRNA	RNU6-428P	100
CNVR_136	1	42206130	42536676	ENSBTAG00000044603	42315901	42316003	U6	snRNA	RNU6-510P	100
CNVR_136	1	42206130	42536676	ENSBTAG00000020996	42451745	42459005	CLDND1	protein_coding	CLDND1	100
CNVR_136	1	42206130	42536676	ENSBTAG00000020997	42468327	42469403	GPR15	protein_coding	GPR15	100
CNVR_136	1	42206130	42536676	ENSBTAG00000028582	42481847	42482009	U1	snRNA	RNU1-21P	100
CNVR_136	1	42206130	42536676	ENSBTAG00000004124	42518056	42531538	CPOX	protein_coding	CPOX	100
CNVR_137	1	42671235	42765414	ENSBTAG00000004471	42678533	42742169	ST3GAL6	protein_coding	ST3GAL6	100
CNVR_137	1	42671235	42765414	ENSBTAG00000014889	42743866	42802957	DCBLD2	protein_coding	DCBLD2	36.4658
CNVR_139	1	43465857	43667861	ENSBTAG00000013662	43541936	43717619	COL8A1	protein_coding	COL8A1	71.6774
CNVR_141	1	44337349	44547812	ENSBTAG00000034442	44332311	44372624	LNP1	protein_coding	LNP1	87.5028
CNVR_142	1	44677093	44827804	ENSBTAG00000013806	44647591	44712979	EFHB	protein_coding	EFHB	54.8816
CNVR_142	1	44677093	44827804	ENSBTAG00000046385	44747456	44754528	RAB5A	protein_coding	RAB5A	100
CNVR_142	1	44677093	44827804	ENSBTAG00000004061	44755394	44770677	PP2D1	protein_coding	PP2D1	100
CNVR_143	1	44849050	45015087	ENSBTAG00000000746	44857815	44928998	PCAF	protein_coding	KAT2B	100
CNVR_143	1	44849050	45015087	ENSBTAG00000000752	44947709	44965530	SGOL1	protein_coding	SGOL1	100
CNVR_144	1	44958749	45123141	ENSBTAG00000000752	44947709	44965530	SGOL1	protein_coding	SGOL1	38.0506
CNVR_144	1	44958749	45123141	ENSBTAG00000004538	45021274	45078993	PRDM9	protein_coding	PRDM9	100
CNVR_145	1	45507577	45614604	ENSBTAG00000016363	45489052	45521372	TFG	protein_coding	TFG	42.6825
CNVR_145	1	45507577	45614604	ENSBTAG00000048157	45522505	45642829	ABI3BP	protein_coding	ABI3BP	76.5425
CNVR_147	1	46077327	46454307	ENSBTAG00000015662	46088714	46161410	IMPG2	protein_coding	IMPG2	100
CNVR_147	1	46077327	46454307	ENSBTAG00000016932	46162638	46317067	SENP7	protein_coding	SENP7	100
CNVR_147	1	46077327	46454307	ENSBTAG00000018731	46322718	46323776	FAM172A	protein_coding	FAM172A	100
CNVR_147	1	46077327	46454307	ENSBTAG00000024027	46339132	46343357	TRMT10C	protein_coding	TRMT10C	100
CNVR_147	1	46077327	46454307	ENSBTAG00000015069	46355783	46370616	PCNP	protein_coding	PCNP	100
CNVR_147	1	46077327	46454307	ENSBTAG00000013460	46382671	46412050	ZBTB11	protein_coding	ZBTB11	100
CNVR_147	1	46077327	46454307	ENSBTAG00000013461	46415223	46420721	RPL24	protein_coding	RPL24	100
CNVR_147	1	46077327	46454307	ENSBTAG00000013464	46431094	46452391	CEP97	protein_coding	CEP97	100
CNVR_148	1	46552115	46668510	ENSBTAG00000010987	46543385	46554479	NFKBIZ	protein_coding	NFKBIZ	21.3088
CNVR_148	1	46552115	46668510	ENSBTAG00000045162	46562374	46562479	U6	snRNA	RNU6-327P	100
CNVR_149	1	46552115	47427362	ENSBTAG00000010987	46543385	46554479	NFKBIZ	protein_coding	NFKBIZ	21.3088
CNVR_149	1	46552115	47427362	ENSBTAG00000045162	46562374	46562479	U6	snRNA	RNU6-327P	100
CNVR_149	1	46552115	47427362	ENSBTAG00000003666	47253805	47305082	ZPLD1	protein_coding	ZPLD1	100
CNVR_151	1	47280453	47427362	ENSBTAG00000003666	47253805	47305082	ZPLD1	protein_coding	ZPLD1	48.0313
CNVR_165	1	52834285	52933704	ENSBTAG00000006893	52548841	52841455	BBX	protein_coding	BBX	2.45033
CNVR_166	1	53139515	53405908	ENSBTAG00000003585	53103996	53169038	CD47	protein_coding	CD47	45.3907
CNVR_166	1	53139515	53405908	ENSBTAG00000005787	53295477	53368940	IFT57	protein_coding	IFT57	100
CNVR_167	1	53409933	54397359	ENSBTAG00000018397	53510439	53521247	HHLA2	protein_coding	HHLA2	100
CNVR_167	1	53409933	54397359	ENSBTAG00000018399	53530575	53687569	MYH15	protein_coding	MYH15	100
CNVR_167	1	53409933	54397359	ENSBTAG00000017140	53727496	53754034	KIAA1524	protein_coding	KIAA1524	100
CNVR_167	1	53409933	54397359	ENSBTAG00000006158	53768326	53884123	DZIP3	protein_coding	DZIP3	100
CNVR_167	1	53409933	54397359	ENSBTAG00000000183	53995476	54043198	TRAT1	protein_coding	TRAT1	100
CNVR_167	1	53409933	54397359	ENSBTAG00000015475	54140526	54305154	MORC1	protein_coding	MORC1	100
CNVR_168	1	53481684	53741476	ENSBTAG00000018397	53510439	53521247	HHLA2	protein_coding	HHLA2	100
CNVR_168	1	53481684	53741476	ENSBTAG00000018399	53530575	53687569	MYH15	protein_coding	MYH15	100
CNVR_168	1	53481684	53741476	ENSBTAG00000017140	53727496	53754034	KIAA1524	protein_coding	KIAA1524	52.6792
CNVR_169	1	54099169	54304099	ENSBTAG00000015475	54140526	54305154	MORC1	protein_coding	MORC1	99.3592
CNVR_170	1	54335083	54413625	ENSBTAG00000044520	54406683	54406783	U6	snRNA	RNU6-392P	100
CNVR_175	1	56839952	57020207	ENSBTAG00000012646	56844455	56894475	PLCXD2	protein_coding	PLCXD2	100
CNVR_176	1	56870487	57590207	ENSBTAG00000012646	56844455	56894475	PLCXD2	protein_coding	PLCXD2	47.9568
CNVR_176	1	56870487	57590207	ENSBTAG00000001209	57054879	57145880	PHLDB2	protein_coding	PHLDB2	100
CNVR_176	1	56870487	57590207	ENSBTAG00000004601	57156326	57169463	ABHD10	protein_coding	ABHD10	100
CNVR_176	1	56870487	57590207	ENSBTAG00000004599	57178554	57192433	TAGLN3	protein_coding	TAGLN3	100
CNVR_176	1	56870487	57590207	ENSBTAG00000015065	57213904	57268918	TMPRSS7	protein_coding	TMPRSS7	100
CNVR_176	1	56870487	57590207	ENSBTAG00000016554	57279554	57319747	C3orf52	protein_coding	C3orf52	100
CNVR_176	1	56870487	57590207	ENSBTAG00000016556	57326875	57340896	GCSAM	protein_coding	GCSAM	100
CNVR_176	1	56870487	57590207	ENSBTAG00000019332	57360423	57501871	SLC9C1	protein_coding	SLC9C1	100
CNVR_176	1	56870487	57590207	ENSBTAG00000033319	57568530	57591076	CD200	protein_coding	CD200	96.1457
CNVR_177	1	57001593	57079543	ENSBTAG00000001209	57054879	57145880	PHLDB2	protein_coding	PHLDB2	27.103
CNVR_178	1	57238463	57344919	ENSBTAG00000015065	57213904	57268918	TMPRSS7	protein_coding	TMPRSS7	55.3586
CNVR_178	1	57238463	57344919	ENSBTAG00000016554	57279554	57319747	C3orf52	protein_coding	C3orf52	100
CNVR_178	1	57238463	57344919	ENSBTAG00000016556	57326875	57340896	GCSAM	protein_coding	GCSAM	100
CNVR_179	1	57514310	57683131	ENSBTAG00000033319	57568530	57591076	CD200	protein_coding	CD200	100
CNVR_179	1	57514310	57683131	ENSBTAG00000011871	57672616	57701243	BTLA	protein_coding	BTLA	36.7311
CNVR_181	1	58264135	58493779	ENSBTAG00000013909	58428032	58464999	BOC	protein_coding	BOC	100
CNVR_181	1	58264135	58493779	ENSBTAG00000013920	58469279	58575453	CFAP44	protein_coding	CFAP44	23.0753
CNVR_182	1	58867930	59329427	ENSBTAG00000007784	58847733	58879203	NAA50	protein_coding	NAA50	35.8214
CNVR_182	1	58867930	59329427	ENSBTAG00000002703	58880058	58940217	ATP6V1A	protein_coding	ATP6V1A	100
CNVR_182	1	58867930	59329427	ENSBTAG00000004971	58963950	59063256	GRAMD1C	protein_coding	GRAMD1C	100
CNVR_182	1	58867930	59329427	ENSBTAG00000044668	59042658	59042756	U6	snRNA	RNU6-64P	100
CNVR_182	1	58867930	59329427	ENSBTAG00000004974	59064067	59074350	ZDHHC23	protein_coding	ZDHHC23	100
CNVR_182	1	58867930	59329427	ENSBTAG00000004975	59082217	59180031	KIAA1407	protein_coding	KIAA1407	100
CNVR_182	1	58867930	59329427	ENSBTAG00000004977	59180323	59203327	QTRTD1	protein_coding	QTRTD1	100
CNVR_182	1	58867930	59329427	ENSBTAG00000002132	59297291	59344117	DRD3	protein_coding	DRD3	68.6285
CNVR_183	1	59284269	59414500	ENSBTAG00000002132	59297291	59344117	DRD3	protein_coding	DRD3	100
CNVR_183	1	59284269	59414500	ENSBTAG00000011921	59371394	59387525	TIGIT	protein_coding	TIGIT	100
CNVR_186	1	60773884	60916135	ENSBTAG00000006451	60856308	60957246	GAP43	protein_coding	GAP43	59.271
CNVR_197	1	64642842	64845887	ENSBTAG00000001390	64614356	64645167	B4GALT4	protein_coding	B4GALT4	7.54601
CNVR_197	1	64642842	64845887	ENSBTAG00000000210	64747665	64795985	ARHGAP31	protein_coding	ARHGAP31	100
CNVR_197	1	64642842	64845887	ENSBTAG00000000213	64806556	64835591	TMEM39A	protein_coding	TMEM39A	100
CNVR_197	1	64642842	64845887	ENSBTAG00000008562	64841654	64865032	POGLUT1	protein_coding	POGLUT1	18.1068
CNVR_199	1	65489012	65817124	ENSBTAG00000001464	65541498	65620536	GPR156	protein_coding	GPR156	100
CNVR_199	1	65489012	65817124	ENSBTAG00000033170	65680766	65700685	LRRC58	protein_coding	LRRC58	100
CNVR_199	1	65489012	65817124	ENSBTAG00000022155	65742633	65802423	FSTL1	protein_coding	FSTL1	100
CNVR_201	1	66510067	66666677	ENSBTAG00000001918	66213612	66537723	STXBP5L	protein_coding	STXBP5L	8.53288
CNVR_201	1	66510067	66666677	ENSBTAG00000001920	66552011	66659954	POLQ	protein_coding	POLQ	100
CNVR_202	1	67411664	67609641	ENSBTAG00000011138	67398385	67457625	CCDC58	protein_coding	CCDC58	77.5844
CNVR_202	1	67411664	67609641	ENSBTAG00000011140	67422932	67443491	FAM162A	protein_coding	FAM162A	100
CNVR_202	1	67411664	67609641	ENSBTAG00000011143	67476527	67545097	KPNA1	protein_coding	KPNA1	100
CNVR_202	1	67411664	67609641	ENSBTAG00000042660	67510386	67510492	U6	snRNA	RNU6-1067P	100
CNVR_202	1	67411664	67609641	ENSBTAG00000021791	67559268	67589062	PARP9	protein_coding	PARP9	100
CNVR_202	1	67411664	67609641	ENSBTAG00000009933	67588920	67597019	DTX3L	protein_coding	DTX3L	100
CNVR_203	1	67872117	67911236	ENSBTAG00000018765	67840125	67878028	SEMA5B	protein_coding	SEMA5B	15.5951
CNVR_204	1	67982433	68088397	ENSBTAG00000018877	68012078	68101852	PDIA5	protein_coding	PDIA5	85.0124
CNVR_205	1	68259043	68449519	ENSBTAG00000018777	68263141	68420954	ADCY5	protein_coding	ADCY5	100
CNVR_205	1	68259043	68449519	ENSBTAG00000043908	68391715	68392093	7SK	misc_RNA	RN7SKP281	100
CNVR_205	1	68259043	68449519	ENSBTAG00000044318	68426382	68426496	5S_rRNA	rRNA	RNA5SP47	100
CNVR_206	1	68408691	68603624	ENSBTAG00000018777	68263141	68420954	ADCY5	protein_coding	ADCY5	7.77059
CNVR_206	1	68408691	68603624	ENSBTAG00000044318	68426382	68426496	5S_rRNA	rRNA	RNA5SP47	100
CNVR_206	1	68408691	68603624	ENSBTAG00000023607	68464487	68550787	PTPLB	protein_coding	PTPLB	100
CNVR_206	1	68408691	68603624	ENSBTAG00000014567	68580144	68667822	MYLK	protein_coding	MYLK	26.7798
CNVR_207	1	68595237	68691306	ENSBTAG00000014567	68580144	68667822	MYLK	protein_coding	MYLK	82.7859
CNVR_208	1	68863569	68898375	ENSBTAG00000000566	68895327	68937081	CCDC14	protein_coding	CCDC14	7.2999
CNVR_209	1	68921940	69240987	ENSBTAG00000000566	68895327	68937081	CCDC14	protein_coding	CCDC14	36.2624
CNVR_209	1	68921940	69240987	ENSBTAG00000006947	68954525	68989623	ROPN1	protein_coding	ROPN1	100
CNVR_209	1	68921940	69240987	ENSBTAG00000006947	68954525	68989623	ROPN1	protein_coding	ROPN1B	100
CNVR_212	1	69655328	70392826	ENSBTAG00000002640	69248613	69724961	KALRN	protein_coding	KALRN	14.6181
CNVR_212	1	69655328	70392826	ENSBTAG00000013727	69732778	69782823	UMPS	protein_coding	UMPS	100
CNVR_212	1	69655328	70392826	ENSBTAG00000013755	69801844	69899676	ITGB5	protein_coding	ITGB5	100
CNVR_212	1	69655328	70392826	ENSBTAG00000010382	69935163	69961881	MUC13	protein_coding	MUC13	100
CNVR_212	1	69655328	70392826	ENSBTAG00000021396	70027330	70106415	HEG1	protein_coding	HEG1	100
CNVR_212	1	69655328	70392826	ENSBTAG00000000496	70126992	70250895	SLC12A8	protein_coding	SLC12A8	100
CNVR_212	1	69655328	70392826	ENSBTAG00000040031	70287257	70382437	ZNF148	protein_coding	ZNF148	100
CNVR_213	1	69697770	69850623	ENSBTAG00000002640	69248613	69724961	KALRN	protein_coding	KALRN	5.70822
CNVR_213	1	69697770	69850623	ENSBTAG00000013727	69732778	69782823	UMPS	protein_coding	UMPS	100
CNVR_213	1	69697770	69850623	ENSBTAG00000013755	69801844	69899676	ITGB5	protein_coding	ITGB5	49.86
CNVR_214	1	69803007	69910088	ENSBTAG00000013755	69801844	69899676	ITGB5	protein_coding	ITGB5	98.8112
CNVR_215	1	70106855	70531112	ENSBTAG00000000496	70126992	70250895	SLC12A8	protein_coding	SLC12A8	100
CNVR_215	1	70106855	70531112	ENSBTAG00000040031	70287257	70382437	ZNF148	protein_coding	ZNF148	100
CNVR_215	1	70106855	70531112	ENSBTAG00000011383	70504978	70557887	SNX4	protein_coding	SNX4	49.3942
CNVR_216	1	70791682	70845828	ENSBTAG00000014208	70788697	70792140	RPL35A	protein_coding	RPL35A	13.3024
CNVR_216	1	70791682	70845828	ENSBTAG00000018025	70792452	70838105	IQCG	protein_coding	IQCG	100
CNVR_216	1	70791682	70845828	ENSBTAG00000032839	70845570	70947214	LRCH3	protein_coding	LRCH3	0.253827
CNVR_217	1	70904134	70977963	ENSBTAG00000032839	70845570	70947214	LRCH3	protein_coding	LRCH3	42.3832
CNVR_217	1	70904134	70977963	ENSBTAG00000014874	70954511	70984201	FYTTD1	protein_coding	FYTTD1	78.9896
CNVR_218	1	71023591	71227981	ENSBTAG00000001890	70996327	71044754	KIAA0226	protein_coding	KIAA0226	43.7008
CNVR_218	1	71023591	71227981	ENSBTAG00000032819	71072051	71085633	MUC20	protein_coding	MUC20	100
CNVR_218	1	71023591	71227981	ENSBTAG00000014721	71095994	71119991	MUC4	protein_coding	MUC4	100
CNVR_218	1	71023591	71227981	ENSBTAG00000021364	71207395	71230157	TNK2	protein_coding	TNK2	90.4402
CNVR_219	1	71094452	71198454	ENSBTAG00000014721	71095994	71119991	MUC4	protein_coding	MUC4	100
CNVR_220	1	71359459	71630748	ENSBTAG00000021515	71396754	71409483	ZDHHC19	protein_coding	ZDHHC19	100
CNVR_220	1	71359459	71630748	ENSBTAG00000012347	71417010	71434988	SLC51A	protein_coding	SLC51A	100
CNVR_220	1	71359459	71630748	ENSBTAG00000016979	71431933	71484412	PCYT1A	protein_coding	PCYT1A	100
CNVR_220	1	71359459	71630748	ENSBTAG00000032684	71489285	71516789	TCTEX1D2	protein_coding	RP11-447L10.1	100
CNVR_220	1	71359459	71630748	ENSBTAG00000007577	71542376	71573340	UBXN7	protein_coding	UBXN7	100
CNVR_220	1	71359459	71630748	ENSBTAG00000013317	71629579	71653254	RNF168	protein_coding	RNF168	4.9377
CNVR_221	1	71700127	71751577	ENSBTAG00000014660	71697277	71709973	WDR53	protein_coding	WDR53	77.552
CNVR_221	1	71700127	71751577	ENSBTAG00000006388	71710368	71721053	FBXO45	protein_coding	FBXO45	100
CNVR_222	1	72115021	72387471	ENSBTAG00000020378	72122240	72297319	DLG1	protein_coding	DLG1	100
CNVR_222	1	72115021	72387471	ENSBTAG00000045354	72134326	72134452	ACA64	snoRNA	SNORA78	100
CNVR_222	1	72115021	72387471	ENSBTAG00000045354	72134326	72134452	ACA64	snoRNA	ACA64	100
CNVR_222	1	72115021	72387471	ENSBTAG00000045354	72134326	72134452	ACA64	snoRNA	ACA64	100
CNVR_222	1	72115021	72387471	ENSBTAG00000045354	72134326	72134452	ACA64	snoRNA	ACA64	100
CNVR_222	1	72115021	72387471	ENSBTAG00000045354	72134326	72134452	ACA64	snoRNA	ACA64	100
CNVR_222	1	72115021	72387471	ENSBTAG00000045354	72134326	72134452	ACA64	snoRNA	ACA64	100
CNVR_223	1	72605572	73633030	ENSBTAG00000000448	72572941	72608810	BDH1	protein_coding	BDH1	9.02729
CNVR_223	1	72605572	73633030	ENSBTAG00000023600	72670963	72684269	APOD	protein_coding	APOD	100
CNVR_223	1	72605572	73633030	ENSBTAG00000006724	72708757	72726620	PPP1R2	protein_coding	PPP1R2	100
CNVR_223	1	72605572	73633030	ENSBTAG00000003378	72758744	72926385	ACAP2	protein_coding	ACAP2	100
CNVR_223	1	72605572	73633030	ENSBTAG00000036946	72885069	72885214	U1	snRNA	RNU1-140P	100
CNVR_223	1	72605572	73633030	ENSBTAG00000014564	72935318	73105267	XXYLT1	protein_coding	XXYLT1	100
CNVR_223	1	72605572	73633030	ENSBTAG00000008462	73468658	73469929	FAM43A	protein_coding	FAM43A	100
CNVR_223	1	72605572	73633030	ENSBTAG00000008461	73484533	73507108	LSG1	protein_coding	LSG1	100
CNVR_223	1	72605572	73633030	ENSBTAG00000002394	73516016	73559858	TMEM44	protein_coding	TMEM44	100
CNVR_225	1	73466549	73554811	ENSBTAG00000008462	73468658	73469929	FAM43A	protein_coding	FAM43A	100
CNVR_225	1	73466549	73554811	ENSBTAG00000008461	73484533	73507108	LSG1	protein_coding	LSG1	100
CNVR_225	1	73466549	73554811	ENSBTAG00000002394	73516016	73559858	TMEM44	protein_coding	TMEM44	88.4882
CNVR_226	1	73855255	74016864	ENSBTAG00000000569	73973533	73976720	HES1	protein_coding	HES1	100
CNVR_227	1	74116016	74394682	ENSBTAG00000048136	74377809	74378084	Metazoa_SRP	misc_RNA	RN7SL240P	100
CNVR_227	1	74116016	74394682	ENSBTAG00000019514	74383828	74467298	OPA1	protein_coding	OPA1	13.0035
CNVR_228	1	74502396	74610853	ENSBTAG00000016305	74545919	74630220	ATP13A4	protein_coding	ATP13A4	77.0264
CNVR_229	1	74713515	75018332	ENSBTAG00000018657	74689353	74769754	ATP13A5	protein_coding	ATP13A5	69.9481
CNVR_229	1	74713515	75018332	ENSBTAG00000035844	74777085	74793631	HRASLS	protein_coding	HRASLS	100
CNVR_230	1	75216133	75315716	ENSBTAG00000005430	75220593	75222153	MB21D2	protein_coding	MB21D2	100
CNVR_235	1	76668370	76737400	ENSBTAG00000044148	76666304	76675855	UTS2B	protein_coding	UTS2B	78.3688
CNVR_235	1	76668370	76737400	ENSBTAG00000018703	76685703	76721920	OSTN	protein_coding	OSTN	100
CNVR_236	1	77225517	77445013	ENSBTAG00000013205	77198182	77343645	IL1RAP	protein_coding	IL1RAP	81.2083
CNVR_236	1	77225517	77445013	ENSBTAG00000013456	77415804	77436583	TMEM207	protein_coding	TMEM207	100
CNVR_237	1	77577897	77728370	ENSBTAG00000013148	77596386	77611958	CLDN1	protein_coding	CLDN1	100
CNVR_238	1	77970408	78712998	ENSBTAG00000015460	78012414	78283420	TP63	protein_coding	TP63	100
CNVR_238	1	77970408	78712998	ENSBTAG00000032538	78604073	78758431	TPRG1	protein_coding	TPRG1	70.5665
CNVR_239	1	78640261	78826828	ENSBTAG00000032538	78604073	78758431	TPRG1	protein_coding	TPRG1	76.5558
CNVR_240	1	78938372	79185162	ENSBTAG00000044001	79041610	79725431	LPP	protein_coding	LPP	20.9926
CNVR_241	1	79154119	79319637	ENSBTAG00000036372	79250531	79250616	bta-mir-28	miRNA	MIR28	100
CNVR_242	1	79723669	79995804	ENSBTAG00000044001	79041610	79725431	LPP	protein_coding	LPP	0.25767
CNVR_243	1	80465149	80643262	ENSBTAG00000032265	80502601	80506904	RTP4	protein_coding	RTP4	100
CNVR_243	1	80465149	80643262	ENSBTAG00000012467	80596924	80649363	MASP1	protein_coding	MASP1	88.3655
CNVR_244	1	80594484	80709278	ENSBTAG00000012467	80596924	80649363	MASP1	protein_coding	MASP1	100
CNVR_244	1	80594484	80709278	ENSBTAG00000012706	80673151	80675983	RTP1	protein_coding	RTP1	100
CNVR_245	1	80998680	81320992	ENSBTAG00000019813	81005168	81018328	ADIPOQ	protein_coding	ADIPOQ	100
CNVR_245	1	80998680	81320992	ENSBTAG00000014727	81043610	81057778	RFC4	protein_coding	RFC4	100
CNVR_245	1	80998680	81320992	ENSBTAG00000014724	81057779	81064090	EIF4A2	protein_coding	EIF4A2	100
CNVR_245	1	80998680	81320992	ENSBTAG00000042702	81060096	81060236	SNORA4	snoRNA	SNORA4	100
CNVR_245	1	80998680	81320992	ENSBTAG00000042475	81060420	81060551	SNORA63	snoRNA	SNORA63	100
CNVR_245	1	80998680	81320992	ENSBTAG00000044311	81062767	81062835	SNORD2	snoRNA	SNORD2	100
CNVR_245	1	80998680	81320992	ENSBTAG00000005122	81097435	81121112	KNG1	protein_coding	KNG1	100
CNVR_245	1	80998680	81320992	ENSBTAG00000001265	81127291	81135756	HRG	protein_coding	HRG	100
CNVR_245	1	80998680	81320992	ENSBTAG00000017531	81151206	81166512	FETUB	protein_coding	FETUB	100
CNVR_245	1	80998680	81320992	ENSBTAG00000000522	81202132	81209114	AHSG	protein_coding	AHSG	100
CNVR_245	1	80998680	81320992	ENSBTAG00000003151	81234018	81252216	DNAJB11	protein_coding	DNAJB11	100
CNVR_245	1	80998680	81320992	ENSBTAG00000003143	81256663	81279171	TBCCD1	protein_coding	TBCCD1	100
CNVR_245	1	80998680	81320992	ENSBTAG00000003140	81281008	81286776	CRYGS	protein_coding	CRYGS	100
CNVR_246	1	81370781	81555264	ENSBTAG00000005091	81514492	81687453	DGKG	protein_coding	DGKG	23.5729
CNVR_247	1	81613178	81721162	ENSBTAG00000005091	81514492	81687453	DGKG	protein_coding	DGKG	42.9432
CNVR_248	1	82270494	82413102	ENSBTAG00000001535	82243015	82278080	LIPH	protein_coding	LIPH	21.6341
CNVR_248	1	82270494	82413102	ENSBTAG00000017115	82285913	82294596	TMEM41A	protein_coding	TMEM41A	100
CNVR_248	1	82270494	82413102	ENSBTAG00000017103	82301321	82426795	MAP3K13	protein_coding	MAP3K13	89.087
CNVR_249	1	82673969	82742927	ENSBTAG00000005212	82573990	82694776	C3orf70	protein_coding	C3orf70	17.2263
CNVR_249	1	82673969	82742927	ENSBTAG00000005209	82706097	82987709	VPS8	protein_coding	VPS8	13.0783
CNVR_250	1	83029014	83472507	ENSBTAG00000019014	83090390	83091984	MAGEF1	protein_coding	MAGEF1	100
CNVR_250	1	83029014	83472507	ENSBTAG00000005313	83202439	83244544	EPHB3	protein_coding	EPHB3	100
CNVR_250	1	83029014	83472507	ENSBTAG00000046790	83341312	83342875	GTF2F1	protein_coding	GTF2F1	100
CNVR_250	1	83029014	83472507	ENSBTAG00000002878	83416532	83425904	D	protein_coding	D	100
CNVR_250	1	83029014	83472507	ENSBTAG00000000476	83429600	83434371	THPO	protein_coding	THPO	100
CNVR_250	1	83029014	83472507	ENSBTAG00000040199	83437865	83442294	POLR2H	protein_coding	POLR2H	100
CNVR_250	1	83029014	83472507	ENSBTAG00000012284	83443169	83457221	CLCN2	protein_coding	CLCN2	100
CNVR_250	1	83029014	83472507	ENSBTAG00000012273	83457841	83464244	FAM131A	protein_coding	FAM131A	100
CNVR_250	1	83029014	83472507	ENSBTAG00000012881	83466847	83484338	EIF4G1	protein_coding	EIF4G1	32.3595
CNVR_251	1	83201403	83341766	ENSBTAG00000005313	83202439	83244544	EPHB3	protein_coding	EPHB3	100
CNVR_251	1	83201403	83341766	ENSBTAG00000046790	83341312	83342875	GTF2F1	protein_coding	GTF2F1	29.0467
CNVR_252	1	83410344	83580460	ENSBTAG00000002878	83416532	83425904	D	protein_coding	D	100
CNVR_252	1	83410344	83580460	ENSBTAG00000000476	83429600	83434371	THPO	protein_coding	THPO	100
CNVR_252	1	83410344	83580460	ENSBTAG00000040199	83437865	83442294	POLR2H	protein_coding	POLR2H	100
CNVR_252	1	83410344	83580460	ENSBTAG00000012284	83443169	83457221	CLCN2	protein_coding	CLCN2	100
CNVR_252	1	83410344	83580460	ENSBTAG00000012273	83457841	83464244	FAM131A	protein_coding	FAM131A	100
CNVR_252	1	83410344	83580460	ENSBTAG00000012881	83466847	83484338	EIF4G1	protein_coding	EIF4G1	100
CNVR_252	1	83410344	83580460	ENSBTAG00000042094	83475435	83475510	SNORD66	snoRNA	SNORD66	100
CNVR_252	1	83410344	83580460	ENSBTAG00000005660	83491699	83501041	PSMD2	protein_coding	PSMD2	100
CNVR_252	1	83410344	83580460	ENSBTAG00000005658	83507399	83539930	ECE2	protein_coding	ECE2	100
CNVR_252	1	83410344	83580460	ENSBTAG00000005657	83531113	83533268	CAMK2N2	protein_coding	CAMK2N2	100
CNVR_252	1	83410344	83580460	ENSBTAG00000005652	83540706	83546032	ALG3	protein_coding	ALG3	100
CNVR_252	1	83410344	83580460	ENSBTAG00000040399	83546313	83557613	VWA5B2	protein_coding	VWA5B2	100
CNVR_252	1	83410344	83580460	ENSBTAG00000040245	83546862	83546947	bta-mir-1224	miRNA	MIR1224	100
CNVR_252	1	83410344	83580460	ENSBTAG00000006920	83573149	83580993	ABCF3	protein_coding	ABCF3	93.205
CNVR_253	1	83513721	83600093	ENSBTAG00000005658	83507399	83539930	ECE2	protein_coding	ECE2	80.5662
CNVR_253	1	83513721	83600093	ENSBTAG00000005657	83531113	83533268	CAMK2N2	protein_coding	CAMK2N2	100
CNVR_253	1	83513721	83600093	ENSBTAG00000005652	83540706	83546032	ALG3	protein_coding	ALG3	100
CNVR_253	1	83513721	83600093	ENSBTAG00000040399	83546313	83557613	VWA5B2	protein_coding	VWA5B2	100
CNVR_253	1	83513721	83600093	ENSBTAG00000040245	83546862	83546947	bta-mir-1224	miRNA	MIR1224	100
CNVR_253	1	83513721	83600093	ENSBTAG00000006920	83573149	83580993	ABCF3	protein_coding	ABCF3	100
CNVR_253	1	83513721	83600093	ENSBTAG00000020106	83583028	83591912	AP2M1	protein_coding	AP2M1	100
CNVR_253	1	83513721	83600093	ENSBTAG00000019336	83595844	83609419	DVL3	protein_coding	DVL3	31.3002
CNVR_254	1	83956440	84098680	ENSBTAG00000014451	83927442	84030074	YEATS2	protein_coding	YEATS2	71.7457
CNVR_254	1	83956440	84098680	ENSBTAG00000017450	84062791	84095207	KLHL24	protein_coding	KLHL24	100
CNVR_255	1	84418859	84643176	ENSBTAG00000010394	84324970	84525526	MCF2L2	protein_coding	MCF2L2	53.1856
CNVR_255	1	84418859	84643176	ENSBTAG00000010397	84366238	84428658	B3GNT5	protein_coding	B3GNT5	15.6985
CNVR_255	1	84418859	84643176	ENSBTAG00000006552	84536353	84560381	LAMP3	protein_coding	LAMP3	100
CNVR_255	1	84418859	84643176	ENSBTAG00000006548	84574883	84633174	MCCC1	protein_coding	MCCC1	100
CNVR_260	1	86711188	86924123	ENSBTAG00000016457	86678925	86751963	FXR1	protein_coding	FXR1	55.8271
CNVR_262	1	87654910	87846792	ENSBTAG00000013219	87792267	87930510	PEX5L	protein_coding	PEX5L	39.4414
CNVR_264	1	88772137	88907550	ENSBTAG00000011377	88785048	88820709	KCNMB3	protein_coding	KCNMB2	100
CNVR_264	1	88772137	88907550	ENSBTAG00000011377	88785048	88820709	KCNMB3	protein_coding	KCNMB2	100
CNVR_271	1	91856008	92910195	ENSBTAG00000042772	91892152	91892224	U6	snRNA	RNU6-258P	100
CNVR_271	1	91856008	92910195	ENSBTAG00000044913	92811412	92811508	SNORD125	snoRNA	SNORD125	100
CNVR_275	1	93089971	93375720	ENSBTAG00000044291	93280499	93280759	7SK	misc_RNA	RN7SKP40	100
CNVR_276	1	93477600	93655731	ENSBTAG00000031891	93626219	93632229	NLGN1	protein_coding	NLGN1	100
CNVR_279	1	95139875	95436660	ENSBTAG00000031802	94965198	95364350	SPATA16	protein_coding	SPATA16	56.238
CNVR_279	1	95139875	95436660	ENSBTAG00000012023	95159026	95166199	GPX6	protein_coding	GPX6	100
CNVR_279	1	95139875	95436660	ENSBTAG00000037965	95203732	95206770	ZSCAN23	protein_coding	ZSCAN23	100
CNVR_280	1	95459622	95560913	ENSBTAG00000023814	95475798	95536054	ECT2	protein_coding	ECT2	100
CNVR_281	1	95819377	96001116	ENSBTAG00000019376	95891014	96173201	FNDC3B	protein_coding	FNDC3B	39.0174
CNVR_282	1	96574414	97002609	ENSBTAG00000017490	96517509	96676250	PRKCSH	protein_coding	PLD1	64.1523
CNVR_282	1	96574414	97002609	ENSBTAG00000011742	96789067	97194001	TNIK	protein_coding	TNIK	52.735
CNVR_284	1	97133781	97246352	ENSBTAG00000011742	96789067	97194001	TNIK	protein_coding	TNIK	14.8716
CNVR_284	1	97133781	97246352	ENSBTAG00000005386	97220100	97250231	SLC2A2	protein_coding	SLC2A2	87.1262
CNVR_285	1	97662712	97769128	ENSBTAG00000016323	97650783	97762867	SLC7A14	protein_coding	SLC7A14	89.3571
CNVR_286	1	98183563	98658068	ENSBTAG00000039442	98180183	98202494	SEC62	protein_coding	SEC62	84.8505
CNVR_286	1	98183563	98658068	ENSBTAG00000018228	98232890	98250390	SAMD7	protein_coding	SAMD7	100
CNVR_286	1	98183563	98658068	ENSBTAG00000010679	98303615	98330683	LRRC31	protein_coding	LRRC31	100
CNVR_286	1	98183563	98658068	ENSBTAG00000006415	98331692	98346914	LRRIQ4	protein_coding	LRRIQ4	100
CNVR_286	1	98183563	98658068	ENSBTAG00000006409	98357200	98369907	LRRC34	protein_coding	LRRC34	100
CNVR_286	1	98183563	98658068	ENSBTAG00000013142	98377178	98392775	MYNN	protein_coding	MYNN	100
CNVR_286	1	98183563	98658068	ENSBTAG00000013141	98396412	98398345	ARPM1	protein_coding	ACTRT3	100
CNVR_286	1	98183563	98658068	ENSBTAG00000043157	98401440	98401869	Telomerase-vert	misc_RNA	Telomerase-vert	100
CNVR_286	1	98183563	98658068	ENSBTAG00000043452	98415991	98416097	U6	snRNA	RNU6-831P	100
CNVR_288	1	99128200	99174158	ENSBTAG00000005871	99090972	99143289	MECOM	protein_coding	MECOM	28.8415
CNVR_290	1	99657802	99742816	ENSBTAG00000030029	99671696	99671790	bta-mir-551b	miRNA	MIR551B	100
CNVR_291	1	99932685	100419380	ENSBTAG00000018727	100158667	100240882	GOLIM4	protein_coding	GOLIM4	100
CNVR_293	1	100592131	100851637	ENSBTAG00000031618	100676575	100786489	WDR49	protein_coding	WDR49	100
CNVR_293	1	100592131	100851637	ENSBTAG00000011423	100791772	100827942	SERPINI2	protein_coding	SERPINI2	100
CNVR_299	1	102317635	102484478	ENSBTAG00000011139	102337857	102409795	BCHE	protein_coding	BCHE	100
CNVR_306	1	104811307	105061779	ENSBTAG00000043587	104836507	104836612	U6	snRNA	RNU6-1182P	100
CNVR_311	1	106544451	106721749	ENSBTAG00000018489	106700432	106731202	OTOL1	protein_coding	OTOL1	69.2785
CNVR_312	1	106904871	107160449	ENSBTAG00000016228	106973280	107009693	NMD3	protein_coding	NMD3	100
CNVR_313	1	107719760	108472825	ENSBTAG00000017416	107774353	107834443	KPNA4	protein_coding	KPNA4	100
CNVR_313	1	107719760	108472825	ENSBTAG00000045275	107819768	107820090	SCARNA7	snoRNA	SCARNA7	100
CNVR_313	1	107719760	108472825	ENSBTAG00000008078	107879883	107892248	MGC137058	protein_coding	TRIM59	100
CNVR_313	1	107719760	108472825	ENSBTAG00000008078	107879883	107892248	MGC137058	protein_coding	RP11-432B6.3	100
CNVR_313	1	107719760	108472825	ENSBTAG00000005862	107895575	107928220	SMC4	protein_coding	SMC4	100
CNVR_313	1	107719760	108472825	ENSBTAG00000029916	107923236	107923328	bta-mir-16b	miRNA	MIR16-2	100
CNVR_313	1	107719760	108472825	ENSBTAG00000029929	107923379	107923476	bta-mir-15b	miRNA	MIR15B	100
CNVR_313	1	107719760	108472825	ENSBTAG00000031572	107962966	108058677	IFT80	protein_coding	IFT80	100
CNVR_313	1	107719760	108472825	ENSBTAG00000047247	108086075	108086680	C3orf80	protein_coding	C3orf80	100
CNVR_313	1	107719760	108472825	ENSBTAG00000015150	108285283	108291983	IL12A	protein_coding	IL12A	100
CNVR_313	1	107719760	108472825	ENSBTAG00000014960	108383680	108454122	SCHIP1	protein_coding	IQCJ-SCHIP1	100
CNVR_314	1	107868760	108243961	ENSBTAG00000008078	107879883	107892248	MGC137058	protein_coding	TRIM59	100
CNVR_314	1	107868760	108243961	ENSBTAG00000008078	107879883	107892248	MGC137058	protein_coding	RP11-432B6.3	100
CNVR_314	1	107868760	108243961	ENSBTAG00000005862	107895575	107928220	SMC4	protein_coding	SMC4	100
CNVR_314	1	107868760	108243961	ENSBTAG00000029916	107923236	107923328	bta-mir-16b	miRNA	MIR16-2	100
CNVR_314	1	107868760	108243961	ENSBTAG00000029929	107923379	107923476	bta-mir-15b	miRNA	MIR15B	100
CNVR_314	1	107868760	108243961	ENSBTAG00000031572	107962966	108058677	IFT80	protein_coding	IFT80	100
CNVR_314	1	107868760	108243961	ENSBTAG00000047247	108086075	108086680	C3orf80	protein_coding	C3orf80	100
CNVR_315	1	108424679	108472825	ENSBTAG00000014960	108383680	108454122	SCHIP1	protein_coding	IQCJ-SCHIP1	41.7975
CNVR_316	1	109019563	109174407	ENSBTAG00000003135	109080711	109102233	IQCJ	protein_coding	IQCJ	100
CNVR_317	1	109438960	109649667	ENSBTAG00000009263	109560438	109586821	MFSD1	protein_coding	MFSD1	100
CNVR_318	1	110215491	110528970	ENSBTAG00000031561	109821738	110273727	RSRC1	protein_coding	RSRC1	12.8844
CNVR_318	1	110215491	110528970	ENSBTAG00000005230	110277782	110286193	SHOX2	protein_coding	SHOX2	100
CNVR_318	1	110215491	110528970	ENSBTAG00000045446	110501345	110501623	7SK	misc_RNA	RN7SKP46	100
CNVR_320	1	111019142	111151606	ENSBTAG00000009012	111027804	111033868	PTX3	protein_coding	PTX3	100
CNVR_321	1	111257295	111471261	ENSBTAG00000042623	111299803	111299909	U6	snRNA	RNU6-836P	100
CNVR_321	1	111257295	111471261	ENSBTAG00000003851	111318106	111331103	CCNL1	protein_coding	CCNL1	100
CNVR_322	1	111472721	112072426	ENSBTAG00000012120	111830980	111853985	TIPARP	protein_coding	TIPARP	100
CNVR_322	1	111472721	112072426	ENSBTAG00000018471	111996968	112008219	SSR3	protein_coding	SSR3	100
CNVR_322	1	111472721	112072426	ENSBTAG00000018465	112013084	112455492	KCNAB1	protein_coding	KCNAB1	13.4134
CNVR_323	1	111619189	112473057	ENSBTAG00000012120	111830980	111853985	TIPARP	protein_coding	TIPARP	100
CNVR_323	1	111619189	112473057	ENSBTAG00000018471	111996968	112008219	SSR3	protein_coding	SSR3	100
CNVR_323	1	111619189	112473057	ENSBTAG00000018465	112013084	112455492	KCNAB1	protein_coding	KCNAB1	100
CNVR_325	1	112637797	112687161	ENSBTAG00000013013	112631076	112675779	GMPS	protein_coding	GMPS	84.9652
CNVR_326	1	112938645	113199447	ENSBTAG00000008307	112962334	113071514	PLCH1	protein_coding	PLCH1	100
CNVR_327	1	113451237	113541964	ENSBTAG00000002075	113387231	113502393	MME	protein_coding	MME	44.4209
CNVR_329	1	114616514	114724657	ENSBTAG00000046896	114670536	114670831	Metazoa_SRP	misc_RNA	Metazoa_SRP	100
CNVR_329	1	114616514	114724657	ENSBTAG00000011631	114718440	114719062	YWHAH	protein_coding	YWHAH	100
CNVR_332	1	115593153	115775668	ENSBTAG00000046577	115663236	115663342	U6	snRNA	RNU6-1016P	100
CNVR_332	1	115593153	115775668	ENSBTAG00000046577	115663236	115663342	U6	snRNA	RNU6-1234P	100
CNVR_333	1	115801035	116157764	ENSBTAG00000001465	115834618	115836268	P2RY1	protein_coding	P2RY1	100
CNVR_334	1	117858181	118231304	ENSBTAG00000021703	117548538	117917463	MED12L	protein_coding	MED12L	16.0688
CNVR_336	1	118299566	118410480	ENSBTAG00000023445	118300798	118318258	SIAH2	protein_coding	SIAH2	100
CNVR_336	1	118299566	118410480	ENSBTAG00000001331	118371934	118417710	ERICH6	protein_coding	ERICH6	84.2057
CNVR_337	1	118550334	118736041	ENSBTAG00000018402	118612164	118657811	TSC22D2	protein_coding	TSC22D2	100
CNVR_340	1	119325364	119353642	ENSBTAG00000031346	119308050	119330959	ANKUB1	protein_coding	ANKUB1	24.4227
CNVR_340	1	119325364	119353642	ENSBTAG00000005068	119344634	119354566	COMMD2	protein_coding	COMMD2	90.6967
CNVR_341	1	119563032	119659112	ENSBTAG00000007814	119437952	119583580	WWTR1	protein_coding	WWTR1	14.1099
CNVR_341	1	119563032	119659112	ENSBTAG00000001893	119603878	119631566	TM4SF4	protein_coding	TM4SF4	100
CNVR_342	1	119874547	119975239	ENSBTAG00000012164	119896120	119939362	CP	protein_coding	CP	100
CNVR_342	1	119874547	119975239	ENSBTAG00000042551	119920564	119920669	SNORA19	snoRNA	SNORA19	100
CNVR_342	1	119874547	119975239	ENSBTAG00000002395	119944594	119985509	HPS3	protein_coding	HPS3	74.8992
CNVR_343	1	120182764	120305623	ENSBTAG00000015008	120236686	120268817	CPA3	protein_coding	CPA3	100
CNVR_343	1	120182764	120305623	ENSBTAG00000000456	120278804	120315813	PCPB	protein_coding	CPB1	72.4662
CNVR_344	1	120253358	120337884	ENSBTAG00000015008	120236686	120268817	CPA3	protein_coding	CPA3	48.1124
CNVR_344	1	120253358	120337884	ENSBTAG00000000456	120278804	120315813	PCPB	protein_coding	CPB1	100
CNVR_352	1	123413649	123572148	ENSBTAG00000007331	123322467	123444003	PLOD2	protein_coding	PLOD2	24.9753
CNVR_357	1	125786739	126093934	ENSBTAG00000007933	125865282	125884967	C1H3orf58	protein_coding	C3orf58	100
CNVR_357	1	125786739	126093934	ENSBTAG00000031178	126040089	126704342	SLC9A9	protein_coding	SLC9A9	8.1061
CNVR_359	1	126640950	126846065	ENSBTAG00000031178	126040089	126704342	SLC9A9	protein_coding	SLC9A9	9.54335
CNVR_360	1	127210544	127402959	ENSBTAG00000016026	127132777	127229651	PCOLCE2	protein_coding	PCOLCE2	19.7236
CNVR_360	1	127210544	127402959	ENSBTAG00000002232	127257267	127318221	TRPC1	protein_coding	TRPC1	100
CNVR_360	1	127210544	127402959	ENSBTAG00000023429	127323050	127416649	PLS1	protein_coding	PLS1	85.3738
CNVR_361	1	127833946	128042028	ENSBTAG00000006222	127957104	128027258	TFDP2	protein_coding	TFDP2	100
CNVR_362	1	128160153	128237072	ENSBTAG00000021886	128144744	128185018	GRK7	protein_coding	GRK7	61.7396
CNVR_362	1	128160153	128237072	ENSBTAG00000002185	128214459	128221733	RNF7	protein_coding	RNF7	100
CNVR_363	1	128288325	128443173	ENSBTAG00000015413	128345232	128468029	RASA2	protein_coding	RASA2	79.7585
CNVR_364	1	128567589	129255757	ENSBTAG00000014034	128687856	128704514	PXYLP1	protein_coding	PXYLP1	100
CNVR_364	1	128567589	129255757	ENSBTAG00000009115	128830908	128901497	SPSB4	protein_coding	SPSB4	100
CNVR_364	1	128567589	129255757	ENSBTAG00000015310	129009713	129041630	SLC25A36	protein_coding	SLC25A36	100
CNVR_365	1	128656133	128721977	ENSBTAG00000014034	128687856	128704514	PXYLP1	protein_coding	PXYLP1	100
CNVR_366	1	128914859	129216718	ENSBTAG00000015310	129009713	129041630	SLC25A36	protein_coding	SLC25A36	100
CNVR_367	1	129382876	129529125	ENSBTAG00000008714	129388513	129564179	CLSTN2	protein_coding	CLSTN2	80.0451
CNVR_370	1	130261568	130575535	ENSBTAG00000047216	130495598	130518088	NMNAT3	protein_coding	NMNAT3	100
CNVR_370	1	130261568	130575535	ENSBTAG00000043742	130552670	130552817	SNORA79	snoRNA	SNORA79	100
CNVR_370	1	130261568	130575535	ENSBTAG00000002896	130554555	130643416	KPNA6	protein_coding	KPNA6	23.6099
CNVR_371	1	131410926	131536521	ENSBTAG00000006909	131429580	131530578	PIK3CB	protein_coding	PIK3CB	100
CNVR_373	1	131894701	132062333	ENSBTAG00000019952	131883675	131990621	ARMC8	protein_coding	ARMC8	89.6901
CNVR_373	1	131894701	132062333	ENSBTAG00000019949	132002921	132014620	DBR1	protein_coding	DBR1	100
CNVR_376	1	133166454	133281512	ENSBTAG00000043591	133222534	133222640	U6	snRNA	RNU6-158P	100
CNVR_376	1	133166454	133281512	ENSBTAG00000008299	133269145	133310063	IL20RB	protein_coding	IL20RB	30.2239
CNVR_377	1	133328943	133473370	ENSBTAG00000018427	133319427	133395740	NCK1	protein_coding	NCK1	87.5303
CNVR_377	1	133328943	133473370	ENSBTAG00000003833	133401649	133439465	TMEM22	protein_coding	SLC35G2	100
CNVR_378	1	133437977	134292328	ENSBTAG00000003833	133401649	133439465	TMEM22	protein_coding	SLC35G2	3.93484
CNVR_378	1	133437977	134292328	ENSBTAG00000016306	133654482	133655032	PFDN4	protein_coding	PFDN4	100
CNVR_378	1	133437977	134292328	ENSBTAG00000035437	133678526	134028760	STAG1	protein_coding	STAG1	100
CNVR_378	1	133437977	134292328	ENSBTAG00000015221	134035256	134130529	PCCB	protein_coding	PCCB	100
CNVR_378	1	133437977	134292328	ENSBTAG00000000750	134190685	134220225	MSL2	protein_coding	MSL2	100
CNVR_378	1	133437977	134292328	ENSBTAG00000023416	134223427	134394973	PPP2R3A	protein_coding	PPP2R3A	40.1647
CNVR_379	1	133557071	133856910	ENSBTAG00000016306	133654482	133655032	PFDN4	protein_coding	PFDN4	100
CNVR_379	1	133557071	133856910	ENSBTAG00000035437	133678526	134028760	STAG1	protein_coding	STAG1	50.9328
CNVR_382	1	134336130	134747062	ENSBTAG00000023416	134223427	134394973	PPP2R3A	protein_coding	PPP2R3A	34.3016
CNVR_384	1	135349177	135532527	ENSBTAG00000015377	135191077	135518801	EPHB1	protein_coding	EPHB1	51.7582
CNVR_385	1	136005422	136334347	ENSBTAG00000000742	136053624	136071002	AMOTL2	protein_coding	AMOTL2	100
CNVR_385	1	136005422	136334347	ENSBTAG00000016999	136207773	136291018	RYK	protein_coding	RYK	100
CNVR_386	1	136535856	136620428	ENSBTAG00000000905	136573249	136630809	RAB6B	protein_coding	RAB6B	81.9649
CNVR_389	1	137667461	137815731	ENSBTAG00000045260	137789065	137789318	7SK	misc_RNA	RN7SKP98	100
CNVR_391	1	138451372	138512492	ENSBTAG00000012798	138455304	138676649	KCNH8	protein_coding	KCNH8	25.8366
CNVR_397	1	140009270	140143114	ENSBTAG00000018749	140044681	140046241	NUDT16	protein_coding	NUDT16	100
CNVR_397	1	140009270	140143114	ENSBTAG00000009258	140061251	140332232	NEK11	protein_coding	NEK11	30.2099
CNVR_397	1	140009270	140143114	ENSBTAG00000045294	140081313	140081419	U6	snRNA	RNU6-984P	100
CNVR_397	1	140009270	140143114	ENSBTAG00000045294	140081313	140081419	U6	snRNA	RNU6-1278P	100
CNVR_398	1	140321142	140414337	ENSBTAG00000009258	140061251	140332232	NEK11	protein_coding	NEK11	4.09254
CNVR_398	1	140321142	140414337	ENSBTAG00000007462	140334903	140348547	ASTE1	protein_coding	ASTE1	100
CNVR_398	1	140321142	140414337	ENSBTAG00000011626	140368053	140522639	ATP2C1	protein_coding	ATP2C1	29.9406
CNVR_399	1	140536710	140640822	ENSBTAG00000046620	140578416	140578628	RPL38	protein_coding	RPL38	100
CNVR_401	1	141351312	141585965	ENSBTAG00000002029	141349995	141401851	IGSF5	protein_coding	IGSF5	97.4603
CNVR_404	1	141975997	142058274	ENSBTAG00000004754	141658908	141994082	DSCAM	protein_coding	DSCAM	5.3957
CNVR_406	1	142802260	143135374	ENSBTAG00000000394	142875109	142980623	BACE2	protein_coding	BACE2	100
CNVR_406	1	142802260	143135374	ENSBTAG00000030921	143048262	143115094	FAM3B	protein_coding	FAM3B	100
CNVR_406	1	142802260	143135374	ENSBTAG00000008471	143119272	143155057	MX2	protein_coding	MX2	44.9965
CNVR_407	1	143180898	143347205	ENSBTAG00000030913	143176083	143204865	MX1	protein_coding	MX1	83.2708
CNVR_407	1	143180898	143347205	ENSBTAG00000009132	143211539	143246217	TMPRSS2	protein_coding	TMPRSS2	100
CNVR_408	1	143998835	144125643	ENSBTAG00000021272	143990494	144053318	ABCG1	protein_coding	ABCG1	86.7232
CNVR_408	1	143998835	144125643	ENSBTAG00000021276	144067291	144071071	TFF3	protein_coding	TFF3	100
CNVR_409	1	144426689	144506277	ENSBTAG00000021286	144364346	144437225	SLC37A1	protein_coding	SLC37A1	14.4568
CNVR_409	1	144426689	144506277	ENSBTAG00000021899	144493957	144603437	PDE9A	protein_coding	PDE9A	11.2532
CNVR_410	1	144472621	144536745	ENSBTAG00000021899	144493957	144603437	PDE9A	protein_coding	PDE9A	39.0829
CNVR_411	1	144606949	144757959	ENSBTAG00000021490	144656767	144676874	WDR4	protein_coding	WDR4	100
CNVR_411	1	144606949	144757959	ENSBTAG00000021491	144690277	144701618	NDUFV3	protein_coding	NDUFV3	100
CNVR_411	1	144606949	144757959	ENSBTAG00000014153	144752392	144773115	PKNOX1	protein_coding	PKNOX1	26.8639
CNVR_412	1	144820637	145041103	ENSBTAG00000011645	144832445	144845410	U2AF1	protein_coding	U2AF1	100
CNVR_412	1	144820637	145041103	ENSBTAG00000011645	144832445	144845410	U2AF1	protein_coding	U2AF1	100
CNVR_412	1	144820637	145041103	ENSBTAG00000003134	144887619	144890448	CRYAA	protein_coding	CRYAA	100
CNVR_412	1	144820637	145041103	ENSBTAG00000003134	144887619	144890448	CRYAA	protein_coding	CRYAA	100
CNVR_412	1	144820637	145041103	ENSBTAG00000017321	145031789	145041320	SUMO3	protein_coding	SUMO3	97.7232
CNVR_413	1	145153702	145227303	ENSBTAG00000017010	145154624	145178772	C1H21ORF70	protein_coding	FAM207A	100
CNVR_415	1	145538201	147081716	ENSBTAG00000017486	145518051	145555780	ADARB1	protein_coding	ADARB1	46.5928
CNVR_415	1	145538201	147081716	ENSBTAG00000007818	145596461	145610047	POFUT2	protein_coding	POFUT2	100
CNVR_415	1	145538201	147081716	ENSBTAG00000023393	145749451	145760199	AIRE	protein_coding	AIRE	100
CNVR_415	1	145538201	147081716	ENSBTAG00000010658	145770058	145797205	PFKL	protein_coding	PFKL	100
CNVR_415	1	145538201	147081716	ENSBTAG00000019589	145801880	145813313	C1H21ORF2	protein_coding	C21orf2	100
CNVR_415	1	145538201	147081716	ENSBTAG00000021901	145830610	145871792	TRPM2	protein_coding	TRPM2	100
CNVR_415	1	145538201	147081716	ENSBTAG00000046909	145869329	145869369	snoZ6	snoRNA	snoZ6	100
CNVR_415	1	145538201	147081716	ENSBTAG00000017882	145885350	145887681	LRRC3	protein_coding	LRRC3	100
CNVR_415	1	145538201	147081716	ENSBTAG00000040291	145933605	145934664	KRTAP10-8	protein_coding	KRTAP10-1	100
CNVR_415	1	145538201	147081716	ENSBTAG00000040291	145933605	145934664	KRTAP10-8	protein_coding	KRTAP10-4	100
CNVR_415	1	145538201	147081716	ENSBTAG00000040291	145933605	145934664	KRTAP10-8	protein_coding	KRTAP10-11	100
CNVR_415	1	145538201	147081716	ENSBTAG00000040291	145933605	145934664	KRTAP10-8	protein_coding	KRTAP10-12	100
CNVR_415	1	145538201	147081716	ENSBTAG00000040291	145933605	145934664	KRTAP10-8	protein_coding	KRTAP10-6	100
CNVR_415	1	145538201	147081716	ENSBTAG00000040291	145933605	145934664	KRTAP10-8	protein_coding	KRTAP10-2	100
CNVR_415	1	145538201	147081716	ENSBTAG00000040291	145933605	145934664	KRTAP10-8	protein_coding	KRTAP10-3	100
CNVR_415	1	145538201	147081716	ENSBTAG00000040291	145933605	145934664	KRTAP10-8	protein_coding	KRTAP10-8	100
CNVR_415	1	145538201	147081716	ENSBTAG00000040291	145933605	145934664	KRTAP10-8	protein_coding	KRTAP10-7	100
CNVR_415	1	145538201	147081716	ENSBTAG00000040291	145933605	145934664	KRTAP10-8	protein_coding	KRTAP10-5	100
CNVR_415	1	145538201	147081716	ENSBTAG00000040291	145933605	145934664	KRTAP10-8	protein_coding	KRTAP10-10	100
CNVR_415	1	145538201	147081716	ENSBTAG00000040291	145933605	145934664	KRTAP10-8	protein_coding	KRTAP10-9	100
CNVR_415	1	145538201	147081716	ENSBTAG00000018607	145940972	145973811	TSPEAR	protein_coding	TSPEAR	100
CNVR_415	1	145538201	147081716	ENSBTAG00000018610	145996975	145997666	KRTAP12-2	protein_coding	KRTAP12-1	100
CNVR_415	1	145538201	147081716	ENSBTAG00000018610	145996975	145997666	KRTAP12-2	protein_coding	KRTAP12-2	100
CNVR_415	1	145538201	147081716	ENSBTAG00000018610	145996975	145997666	KRTAP12-2	protein_coding	KRTAP12-3	100
CNVR_415	1	145538201	147081716	ENSBTAG00000000972	146076330	146077070	KRTAP10-2	protein_coding	KRTAP10-1	100
CNVR_415	1	145538201	147081716	ENSBTAG00000000972	146076330	146077070	KRTAP10-2	protein_coding	KRTAP10-4	100
CNVR_415	1	145538201	147081716	ENSBTAG00000000972	146076330	146077070	KRTAP10-2	protein_coding	KRTAP10-11	100
CNVR_415	1	145538201	147081716	ENSBTAG00000000972	146076330	146077070	KRTAP10-2	protein_coding	KRTAP10-12	100
CNVR_415	1	145538201	147081716	ENSBTAG00000000972	146076330	146077070	KRTAP10-2	protein_coding	KRTAP10-6	100
CNVR_415	1	145538201	147081716	ENSBTAG00000000972	146076330	146077070	KRTAP10-2	protein_coding	KRTAP10-2	100
CNVR_415	1	145538201	147081716	ENSBTAG00000000972	146076330	146077070	KRTAP10-2	protein_coding	KRTAP10-3	100
CNVR_415	1	145538201	147081716	ENSBTAG00000000972	146076330	146077070	KRTAP10-2	protein_coding	KRTAP10-8	100
CNVR_415	1	145538201	147081716	ENSBTAG00000000972	146076330	146077070	KRTAP10-2	protein_coding	KRTAP10-7	100
CNVR_415	1	145538201	147081716	ENSBTAG00000000972	146076330	146077070	KRTAP10-2	protein_coding	KRTAP10-5	100
CNVR_415	1	145538201	147081716	ENSBTAG00000000972	146076330	146077070	KRTAP10-2	protein_coding	KRTAP10-10	100
CNVR_415	1	145538201	147081716	ENSBTAG00000000972	146076330	146077070	KRTAP10-2	protein_coding	KRTAP10-9	100
CNVR_415	1	145538201	147081716	ENSBTAG00000048090	146114659	146120826	UBE2G2	protein_coding	UBE2G2	100
CNVR_415	1	145538201	147081716	ENSBTAG00000017407	146345939	146436999	HSF2BP	protein_coding	HSF2BP	100
CNVR_415	1	145538201	147081716	ENSBTAG00000017418	146437114	146461658	RRP1B	protein_coding	RRP1B	100
CNVR_415	1	145538201	147081716	ENSBTAG00000018186	146490839	146516806	PDXK	protein_coding	PDXK	100
CNVR_415	1	145538201	147081716	ENSBTAG00000018189	146527931	146532166	CSTB	protein_coding	CSTB	100
CNVR_415	1	145538201	147081716	ENSBTAG00000000524	146555393	146558844	CSTB	protein_coding	CSTB	100
CNVR_415	1	145538201	147081716	ENSBTAG00000003981	146569084	146583242	RRP1	protein_coding	RRP1	100
CNVR_415	1	145538201	147081716	ENSBTAG00000020456	146705613	146735094	AGPAT3	protein_coding	AGPAT3	100
CNVR_415	1	145538201	147081716	ENSBTAG00000007106	146859201	146867963	ES1	protein_coding	CH507-9B2.3	100
CNVR_415	1	145538201	147081716	ENSBTAG00000007106	146859201	146867963	ES1	protein_coding	CH507-9B2.4	100
CNVR_415	1	145538201	147081716	ENSBTAG00000007106	146859201	146867963	ES1	protein_coding	C21orf33	100
CNVR_415	1	145538201	147081716	ENSBTAG00000023907	146989244	147040968	COL18A1	protein_coding	COL18A1	100
CNVR_415	1	145538201	147081716	ENSBTAG00000024162	147044111	147067542	SLC19A1	protein_coding	SLC19A1	100
CNVR_416	1	145628888	145840676	ENSBTAG00000023393	145749451	145760199	AIRE	protein_coding	AIRE	100
CNVR_416	1	145628888	145840676	ENSBTAG00000010658	145770058	145797205	PFKL	protein_coding	PFKL	100
CNVR_416	1	145628888	145840676	ENSBTAG00000019589	145801880	145813313	C1H21ORF2	protein_coding	C21orf2	100
CNVR_416	1	145628888	145840676	ENSBTAG00000021901	145830610	145871792	TRPM2	protein_coding	TRPM2	24.4427
CNVR_417	1	145735025	145849705	ENSBTAG00000023393	145749451	145760199	AIRE	protein_coding	AIRE	100
CNVR_417	1	145735025	145849705	ENSBTAG00000010658	145770058	145797205	PFKL	protein_coding	PFKL	100
CNVR_417	1	145735025	145849705	ENSBTAG00000019589	145801880	145813313	C1H21ORF2	protein_coding	C21orf2	100
CNVR_417	1	145735025	145849705	ENSBTAG00000021901	145830610	145871792	TRPM2	protein_coding	TRPM2	46.3673
CNVR_418	1	145967591	146106070	ENSBTAG00000018607	145940972	145973811	TSPEAR	protein_coding	TSPEAR	18.9409
CNVR_418	1	145967591	146106070	ENSBTAG00000018610	145996975	145997666	KRTAP12-2	protein_coding	KRTAP12-1	100
CNVR_418	1	145967591	146106070	ENSBTAG00000018610	145996975	145997666	KRTAP12-2	protein_coding	KRTAP12-2	100
CNVR_418	1	145967591	146106070	ENSBTAG00000018610	145996975	145997666	KRTAP12-2	protein_coding	KRTAP12-3	100
CNVR_418	1	145967591	146106070	ENSBTAG00000000972	146076330	146077070	KRTAP10-2	protein_coding	KRTAP10-1	100
CNVR_418	1	145967591	146106070	ENSBTAG00000000972	146076330	146077070	KRTAP10-2	protein_coding	KRTAP10-4	100
CNVR_418	1	145967591	146106070	ENSBTAG00000000972	146076330	146077070	KRTAP10-2	protein_coding	KRTAP10-11	100
CNVR_418	1	145967591	146106070	ENSBTAG00000000972	146076330	146077070	KRTAP10-2	protein_coding	KRTAP10-12	100
CNVR_418	1	145967591	146106070	ENSBTAG00000000972	146076330	146077070	KRTAP10-2	protein_coding	KRTAP10-6	100
CNVR_418	1	145967591	146106070	ENSBTAG00000000972	146076330	146077070	KRTAP10-2	protein_coding	KRTAP10-2	100
CNVR_418	1	145967591	146106070	ENSBTAG00000000972	146076330	146077070	KRTAP10-2	protein_coding	KRTAP10-3	100
CNVR_418	1	145967591	146106070	ENSBTAG00000000972	146076330	146077070	KRTAP10-2	protein_coding	KRTAP10-8	100
CNVR_418	1	145967591	146106070	ENSBTAG00000000972	146076330	146077070	KRTAP10-2	protein_coding	KRTAP10-7	100
CNVR_418	1	145967591	146106070	ENSBTAG00000000972	146076330	146077070	KRTAP10-2	protein_coding	KRTAP10-5	100
CNVR_418	1	145967591	146106070	ENSBTAG00000000972	146076330	146077070	KRTAP10-2	protein_coding	KRTAP10-10	100
CNVR_418	1	145967591	146106070	ENSBTAG00000000972	146076330	146077070	KRTAP10-2	protein_coding	KRTAP10-9	100
CNVR_419	1	146475011	146677633	ENSBTAG00000018186	146490839	146516806	PDXK	protein_coding	PDXK	100
CNVR_419	1	146475011	146677633	ENSBTAG00000018189	146527931	146532166	CSTB	protein_coding	CSTB	100
CNVR_419	1	146475011	146677633	ENSBTAG00000000524	146555393	146558844	CSTB	protein_coding	CSTB	100
CNVR_419	1	146475011	146677633	ENSBTAG00000003981	146569084	146583242	RRP1	protein_coding	RRP1	100
CNVR_420	1	146828847	147046421	ENSBTAG00000007106	146859201	146867963	ES1	protein_coding	CH507-9B2.3	100
CNVR_420	1	146828847	147046421	ENSBTAG00000007106	146859201	146867963	ES1	protein_coding	CH507-9B2.4	100
CNVR_420	1	146828847	147046421	ENSBTAG00000007106	146859201	146867963	ES1	protein_coding	C21orf33	100
CNVR_420	1	146828847	147046421	ENSBTAG00000023907	146989244	147040968	COL18A1	protein_coding	COL18A1	100
CNVR_420	1	146828847	147046421	ENSBTAG00000024162	147044111	147067542	SLC19A1	protein_coding	SLC19A1	9.85873
CNVR_421	1	147101752	147149008	ENSBTAG00000030775	147132679	147359843	PCBP3	protein_coding	PCBP3	7.1882
CNVR_422	1	147271268	147964423	ENSBTAG00000030775	147132679	147359843	PCBP3	protein_coding	PCBP3	38.9917
CNVR_422	1	147271268	147964423	ENSBTAG00000011802	147404396	147423644	COL6A1	protein_coding	COL6A1	100
CNVR_422	1	147271268	147964423	ENSBTAG00000019269	147542825	147572432	COL6A2	protein_coding	COL6A2	100
CNVR_422	1	147271268	147964423	ENSBTAG00000020404	147582685	147598147	FTCD	protein_coding	FTCD	100
CNVR_422	1	147271268	147964423	ENSBTAG00000020409	147600282	147615974	C1H21ORF56	protein_coding	SPATC1L	100
CNVR_422	1	147271268	147964423	ENSBTAG00000018936	147623691	147654154	LSS	protein_coding	LSS	100
CNVR_422	1	147271268	147964423	ENSBTAG00000003148	147665788	147706423	MCM3AP	protein_coding	MCM3AP	100
CNVR_422	1	147271268	147964423	ENSBTAG00000003161	147707850	147712115	YBEY	protein_coding	YBEY	100
CNVR_422	1	147271268	147964423	ENSBTAG00000021984	147717838	147728673	C21orf58	protein_coding	C21orf58	100
CNVR_422	1	147271268	147964423	ENSBTAG00000030670	147736441	147840896	PCNT	protein_coding	PCNT	100
CNVR_422	1	147271268	147964423	ENSBTAG00000011495	147856757	147977430	DIP2A	protein_coding	DIP2A	89.2213
CNVR_423	1	147315272	147424677	ENSBTAG00000030775	147132679	147359843	PCBP3	protein_coding	PCBP3	19.6206
CNVR_423	1	147315272	147424677	ENSBTAG00000011802	147404396	147423644	COL6A1	protein_coding	COL6A1	100
CNVR_424	1	147549170	147656700	ENSBTAG00000019269	147542825	147572432	COL6A2	protein_coding	COL6A2	78.5693
CNVR_424	1	147549170	147656700	ENSBTAG00000020404	147582685	147598147	FTCD	protein_coding	FTCD	100
CNVR_424	1	147549170	147656700	ENSBTAG00000020409	147600282	147615974	C1H21ORF56	protein_coding	SPATC1L	100
CNVR_424	1	147549170	147656700	ENSBTAG00000018936	147623691	147654154	LSS	protein_coding	LSS	100
CNVR_425	1	147844221	148000206	ENSBTAG00000011495	147856757	147977430	DIP2A	protein_coding	DIP2A	100
CNVR_426	1	148075837	148123790	ENSBTAG00000005503	148057295	148082061	HRMT1L1	protein_coding	PRMT2	25.1312
CNVR_427	1	148159355	148285999	ENSBTAG00000007039	148266955	148295000	FBXO25	protein_coding	FBXO25	67.9052
CNVR_429	1	148711238	148858403	ENSBTAG00000004742	148678710	148773773	RUNX1	protein_coding	RUNX1	65.7827
CNVR_433	1	150000040	150096170	ENSBTAG00000018682	150025827	150048269	SETD4	protein_coding	SETD4	100
CNVR_435	1	150434859	150506789	ENSBTAG00000030585	150439867	150440580	CLDN14	protein_coding	CLDN14	100
CNVR_436	1	150881673	151321355	ENSBTAG00000033679	150732149	150901970	HLCS	protein_coding	HLCS	11.952
CNVR_436	1	150881673	151321355	ENSBTAG00000036019	150961578	150972224	RIPPLY3	protein_coding	RIPPLY3	100
CNVR_436	1	150881673	151321355	ENSBTAG00000043298	150977222	150977328	U6	snRNA	RNU6-525P	100
CNVR_436	1	150881673	151321355	ENSBTAG00000043298	150977222	150977328	U6	snRNA	RNU6-1267P	100
CNVR_436	1	150881673	151321355	ENSBTAG00000011512	151008563	151021272	PIGP	protein_coding	PIGP	100
CNVR_436	1	150881673	151321355	ENSBTAG00000008167	151034217	151141015	TTC3	protein_coding	TTC3	100
CNVR_436	1	150881673	151321355	ENSBTAG00000004791	151164860	151199134	DSCR3	protein_coding	DSCR3	100
CNVR_438	1	151922319	152106539	ENSBTAG00000042581	152076536	152076667	SNORA72	snoRNA	SNORA72	100
CNVR_439	1	152329323	152394144	ENSBTAG00000011001	152379404	152515109	ERG	protein_coding	ERG	10.8618
CNVR_443	1	153415685	153512653	ENSBTAG00000012837	153323109	153438339	COL6A6	protein_coding	COL6A6	19.6598
CNVR_445	1	154200222	154307549	ENSBTAG00000040193	154218714	154285721	COLQ	protein_coding	COLQ	100
CNVR_447	1	154883452	155848505	ENSBTAG00000008240	154923159	154967566	GALNT15	protein_coding	GALNT15	100
CNVR_447	1	154883452	155848505	ENSBTAG00000003916	155004507	155009732	DPH3	protein_coding	DPH3	100
CNVR_447	1	154883452	155848505	ENSBTAG00000004891	155017757	155158936	OXNAD1	protein_coding	OXNAD1	100
CNVR_447	1	154883452	155848505	ENSBTAG00000030593	155176264	155184715	RFTN1	protein_coding	RFTN1	100
CNVR_447	1	154883452	155848505	ENSBTAG00000000502	155383458	155406442	DAZL	protein_coding	DAZL	100
CNVR_447	1	154883452	155848505	ENSBTAG00000009942	155618262	155833445	PLCL2	protein_coding	PLCL2	100
CNVR_447	1	154883452	155848505	ENSBTAG00000042360	155691883	155691989	U6	snRNA	RNU6-678P	100
CNVR_447	1	154883452	155848505	ENSBTAG00000030581	155833805	156185921	TBC1D5	protein_coding	TBC1D5	4.17476
CNVR_449	1	155410000	155629802	ENSBTAG00000009942	155618262	155833445	PLCL2	protein_coding	PLCL2	5.36288
CNVR_455	1	157256447	157411588	ENSBTAG00000021158	157169740	157261755	SATB1	protein_coding	SATB1	5.76862
CNVR_460	2	6889	254116	ENSBTAG00000010051	238093	305169	LGSN	protein_coding	LGSN	23.8878
CNVR_462	2	477378	1324684	ENSBTAG00000009831	347042	598104	OCA2	protein_coding	OCA2	48.0861
CNVR_462	2	477378	1324684	ENSBTAG00000043266	632720	632828	U6	snRNA	RNU6-347P	100
CNVR_462	2	477378	1324684	ENSBTAG00000013916	646582	878049	HERC2	protein_coding	HERC2	100
CNVR_462	2	477378	1324684	ENSBTAG00000002316	916140	963744	NIPA1	protein_coding	NIPA1	100
CNVR_462	2	477378	1324684	ENSBTAG00000016895	973927	994208	NIPA2	protein_coding	NIPA2	100
CNVR_462	2	477378	1324684	ENSBTAG00000016894	996692	1104749	CYFIP1	protein_coding	CYFIP1	100
CNVR_462	2	477378	1324684	ENSBTAG00000014714	1162441	1212931	TUBGCP5	protein_coding	TUBGCP5	100
CNVR_462	2	477378	1324684	ENSBTAG00000015841	1243723	1247799	CCDC115	protein_coding	CCDC115	100
CNVR_462	2	477378	1324684	ENSBTAG00000003225	1247984	1252957	IMP4	protein_coding	IMP4	100
CNVR_462	2	477378	1324684	ENSBTAG00000011658	1263538	1282763	PTPN18	protein_coding	PTPN18	100
CNVR_463	2	622027	698408	ENSBTAG00000043266	632720	632828	U6	snRNA	RNU6-347P	100
CNVR_463	2	622027	698408	ENSBTAG00000013916	646582	878049	HERC2	protein_coding	HERC2	22.3902
CNVR_464	2	1297207	1463852	ENSBTAG00000038318	1404184	1406607	AMER3	protein_coding	AMER3	100
CNVR_466	2	1759108	1813897	ENSBTAG00000015834	1609041	1792901	ARHGEF4	protein_coding	ARHGEF4	18.3797
CNVR_466	2	1759108	1813897	ENSBTAG00000034978	1793433	1834568	FAM168B	protein_coding	FAM168B	49.7484
CNVR_467	2	1955017	2333497	ENSBTAG00000047403	2026957	2027063	U6	snRNA	RNU6-658P	100
CNVR_467	2	1955017	2333497	ENSBTAG00000043294	2128014	2128126	U6	snRNA	RNU6-589P	100
CNVR_468	2	2209617	2906691	ENSBTAG00000042866	2860087	2860216	SNORA19	snoRNA	SNORA19	100
CNVR_474	2	4075232	4151114	ENSBTAG00000006157	4111871	4149372	HS6ST1	protein_coding	HS6ST1	100
CNVR_475	2	4332375	4478403	ENSBTAG00000005444	4228137	4333329	UGGT1	protein_coding	UGGT1	0.906913
CNVR_475	2	4332375	4478403	ENSBTAG00000006003	4383805	4461731	SAP130	protein_coding	SAP130	100
CNVR_476	2	4564922	4650209	ENSBTAG00000010225	4554334	4565801	POLR2D	protein_coding	POLR2D	7.66547
CNVR_476	2	4564922	4650209	ENSBTAG00000005987	4608435	4717334	WDR33	protein_coding	WDR33	38.3603
CNVR_477	2	4798360	4877217	ENSBTAG00000006262	4780176	4819192	LIMS2	protein_coding	LIMS2	53.3935
CNVR_477	2	4798360	4877217	ENSBTAG00000006261	4805767	4811802	GPR17	protein_coding	GPR17	100
CNVR_477	2	4798360	4877217	ENSBTAG00000039803	4819957	4901074	MYO7B	protein_coding	MYO7B	70.5894
CNVR_478	2	4873443	4960915	ENSBTAG00000039803	4819957	4901074	MYO7B	protein_coding	MYO7B	34.0631
CNVR_478	2	4873443	4960915	ENSBTAG00000021172	4945255	4991153	IWS1	protein_coding	IWS1	34.1191
CNVR_479	2	5189453	5320623	ENSBTAG00000020777	5181037	5211357	ERCC3	protein_coding	ERCC3	72.2427
CNVR_479	2	5189453	5320623	ENSBTAG00000038275	5230173	5251068	CYP27C1	protein_coding	CYP27C1	100
CNVR_480	2	5314629	5612211	ENSBTAG00000019177	5350654	5407851	BIN1	protein_coding	BIN1	100
CNVR_480	2	5314629	5612211	ENSBTAG00000000266	5567018	5603683	NAB1	protein_coding	NAB1	100
CNVR_481	2	5353429	5408839	ENSBTAG00000019177	5350654	5407851	BIN1	protein_coding	BIN1	95.1483
CNVR_483	2	5569118	5698946	ENSBTAG00000000266	5567018	5603683	NAB1	protein_coding	NAB1	94.2725
CNVR_484	2	5784555	5846945	ENSBTAG00000007719	5752911	5814559	MFSD6	protein_coding	MFSD6	48.6699
CNVR_485	2	5932526	6138774	ENSBTAG00000007787	5934156	6032782	HIBCH	protein_coding	HIBCH	100
CNVR_485	2	5932526	6138774	ENSBTAG00000026994	6038403	6113008	C2H2orf88	protein_coding	C2orf88	100
CNVR_486	2	6269506	6478433	ENSBTAG00000018795	6395005	6511175	PMS1	protein_coding	PMS1	71.8154
CNVR_487	2	6405151	6619440	ENSBTAG00000018795	6395005	6511175	PMS1	protein_coding	PMS1	91.2662
CNVR_487	2	6405151	6619440	ENSBTAG00000012561	6511310	6523389	ORMDL1	protein_coding	ORMDL1	100
CNVR_487	2	6405151	6619440	ENSBTAG00000012557	6531525	6542021	OSGEPL1	protein_coding	OSGEPL1	100
CNVR_487	2	6405151	6619440	ENSBTAG00000012554	6544589	6596238	ANKAR	protein_coding	ANKAR	100
CNVR_487	2	6405151	6619440	ENSBTAG00000000492	6605444	6616484	ASNSD1	protein_coding	ASNSD1	100
CNVR_488	2	7121822	7257007	ENSBTAG00000027020	7139738	7298551	COL5A2	protein_coding	COL5A2	73.8409
CNVR_489	2	7698404	7844244	ENSBTAG00000007141	7782629	7907003	GULP1	protein_coding	GULP1	49.5401
CNVR_490	2	7780343	7860042	ENSBTAG00000007141	7782629	7907003	GULP1	protein_coding	GULP1	62.2421
CNVR_491	2	7890396	8045917	ENSBTAG00000007141	7782629	7907003	GULP1	protein_coding	GULP1	13.3525
CNVR_491	2	7890396	8045917	ENSBTAG00000042939	8001400	8001504	U6	snRNA	RNU6-1330P	100
CNVR_494	2	8923697	9034246	ENSBTAG00000008483	8901432	9030989	CALCRL	protein_coding	CALCRL	82.8145
CNVR_496	2	9768533	10062949	ENSBTAG00000021762	9849227	9870250	ZC3H15	protein_coding	ZC3H15	100
CNVR_497	2	10334721	10629994	ENSBTAG00000003645	10581446	10725564	FSIP2	protein_coding	FSIP2	33.6863
CNVR_498	2	10717688	10869100	ENSBTAG00000003645	10581446	10725564	FSIP2	protein_coding	FSIP2	5.46497
CNVR_499	2	10785018	10926074	ENSBTAG00000048130	10883787	10883950	U1	snRNA	RNU1-89P	100
CNVR_510	2	12786643	12896967	ENSBTAG00000042196	12832529	12832662	SNORA43	snoRNA	SNORA43	100
CNVR_510	2	12786643	12896967	ENSBTAG00000042196	12832529	12832662	SNORA43	snoRNA	SNORA43	100
CNVR_510	2	12786643	12896967	ENSBTAG00000042196	12832529	12832662	SNORA43	snoRNA	SNORA43	100
CNVR_512	2	13452429	13537678	ENSBTAG00000009777	13455252	13487222	NUP35	protein_coding	NUP35	100
CNVR_512	2	13452429	13537678	ENSBTAG00000020961	13503490	13519946	DUSP19	protein_coding	DUSP19	100
CNVR_513	2	13718924	13784734	ENSBTAG00000010977	13724668	13761787	FRZB	protein_coding	FRZB	100
CNVR_514	2	14311505	14624580	ENSBTAG00000012100	14087656	14483437	PDE1A	protein_coding	PDE1A	43.4412
CNVR_514	2	14311505	14624580	ENSBTAG00000044009	14502890	14623643	PPP1R1C	protein_coding	PPP1R1C	100
CNVR_515	2	14709182	14825387	ENSBTAG00000000937	14683868	14751322	SSFA2	protein_coding	SSFA2	62.4722
CNVR_516	2	14973694	15075921	ENSBTAG00000009257	15026225	15113323	CERKL	protein_coding	CERKL	57.0576
CNVR_517	2	15160981	15239170	ENSBTAG00000009256	15115673	15207508	ITGA4	protein_coding	ITGA4	50.6637
CNVR_521	2	17008991	17247288	ENSBTAG00000003120	17084655	17448607	MGC139239	protein_coding	ZNF385B	44.6853
CNVR_522	2	17752933	18084325	ENSBTAG00000027875	17791922	18010283	CCDC141	protein_coding	CCDC141	100
CNVR_522	2	17752933	18084325	ENSBTAG00000042279	18021757	18021860	U6	snRNA	RNU6-1205P	100
CNVR_522	2	17752933	18084325	ENSBTAG00000042279	18021757	18021860	U6	snRNA	RNU6-383P	100
CNVR_522	2	17752933	18084325	ENSBTAG00000026986	18054943	18329808	TTN	protein_coding	TTN	10.6896
CNVR_523	2	18493287	18568978	ENSBTAG00000014405	18476915	18564896	OSBPL6	protein_coding	OSBPL6	81.3914
CNVR_524	2	18541858	18742369	ENSBTAG00000014405	18476915	18564896	OSBPL6	protein_coding	OSBPL6	26.1852
CNVR_528	2	20751494	20863863	ENSBTAG00000015840	20759890	20761196	HOXD1	protein_coding	HOXD1	100
CNVR_528	2	20751494	20863863	ENSBTAG00000004835	20776408	20780505	HOXD3	protein_coding	HOXD3	100
CNVR_528	2	20751494	20863863	ENSBTAG00000039581	20794855	20797028	HOXD4	protein_coding	HOXD4	100
CNVR_528	2	20751494	20863863	ENSBTAG00000029927	20797606	20797704	bta-mir-10b	miRNA	MIR10B	100
CNVR_528	2	20751494	20863863	ENSBTAG00000016033	20824235	20825910	HOXD9	protein_coding	HOXD9	100
CNVR_528	2	20751494	20863863	ENSBTAG00000016030	20828934	20832040	HOXD10	protein_coding	HOXD10	100
CNVR_528	2	20751494	20863863	ENSBTAG00000033330	20839236	20841537	HOXD	protein_coding	HOXD11	100
CNVR_528	2	20751494	20863863	ENSBTAG00000004314	20848044	20849010	HOXD12	protein_coding	HOXD12	100
CNVR_528	2	20751494	20863863	ENSBTAG00000004313	20854099	20856159	HOXD13	protein_coding	HOXD13	100
CNVR_529	2	21743897	21917372	ENSBTAG00000002295	21725942	21830229	ATF2	protein_coding	ATF2	82.7831
CNVR_529	2	21743897	21917372	ENSBTAG00000008028	21880323	22081286	CHN1	protein_coding	CHN1	18.4357
CNVR_531	2	22050687	22162797	ENSBTAG00000008028	21880323	22081286	CHN1	protein_coding	CHN1	15.2262
CNVR_531	2	22050687	22162797	ENSBTAG00000018253	22120291	22139864	NA1	protein_coding	NA1	100
CNVR_532	2	22843601	22980470	ENSBTAG00000000176	22841314	22888725	SP3	protein_coding	SP3	95.1762
CNVR_534	2	23348247	23441148	ENSBTAG00000003458	23377568	23390741	CDCA7	protein_coding	CDCA7	100
CNVR_535	2	23598590	23776148	ENSBTAG00000043175	23620290	23620396	U6	snRNA	RNU6-611P	100
CNVR_535	2	23598590	23776148	ENSBTAG00000020984	23644876	23974945	RAPGEF4	protein_coding	RAPGEF4	39.7711
CNVR_537	2	24025395	24173466	ENSBTAG00000043489	24026141	24026247	U6	snRNA	RNU6-342P	100
CNVR_537	2	24025395	24173466	ENSBTAG00000016836	24067475	24107467	PDK1	protein_coding	PDK1	100
CNVR_537	2	24025395	24173466	ENSBTAG00000017266	24131486	24217715	ITGA6	protein_coding	ITGA6	48.6843
CNVR_538	2	24787226	24986840	ENSBTAG00000002646	24807357	24860776	DYNC1I2	protein_coding	DYNC1I2	100
CNVR_538	2	24787226	24986840	ENSBTAG00000007898	24956534	24987973	CYBRD1	protein_coding	CYBRD1	96.3962
CNVR_539	2	25596925	25893801	ENSBTAG00000013218	25566351	25599241	GORASP2	protein_coding	GORASP2	7.04165
CNVR_539	2	25596925	25893801	ENSBTAG00000007258	25646775	25685832	GAD1	protein_coding	GAD1	100
CNVR_539	2	25596925	25893801	ENSBTAG00000032846	25705589	25720829	ERICH2	protein_coding	ERICH2	100
CNVR_539	2	25596925	25893801	ENSBTAG00000003207	25773543	25776191	SP5	protein_coding	SP5	100
CNVR_542	2	26448602	26571837	ENSBTAG00000020296	26361548	26565226	UBR3	protein_coding	UBR3	57.259
CNVR_543	2	27002523	27227194	ENSBTAG00000004555	26936763	27078521	LRP2	protein_coding	LRP2	53.6111
CNVR_543	2	27002523	27227194	ENSBTAG00000004557	27116745	27140610	DHRS9	protein_coding	DHRS9	100
CNVR_543	2	27002523	27227194	ENSBTAG00000026885	27176814	27258734	ABCB11	protein_coding	ABCB11	61.499
CNVR_547	2	28261252	28542753	ENSBTAG00000003164	28400755	28401735	B3GALT1	protein_coding	B3GALT1	100
CNVR_550	2	28976528	29101803	ENSBTAG00000017743	29080500	29131828	XIRP2	protein_coding	XIRP2	41.5037
CNVR_551	2	29110788	29279748	ENSBTAG00000017743	29080500	29131828	XIRP2	protein_coding	XIRP2	40.9913
CNVR_553	2	29919299	29979579	ENSBTAG00000019137	29933317	29994583	SCN7A	protein_coding	SCN7A	75.5101
CNVR_555	2	30415097	30467783	ENSBTAG00000018520	30321635	30415283	SCN1A	protein_coding	SCN1A	0.198616
CNVR_555	2	30415097	30467783	ENSBTAG00000016512	30433135	30531188	TTC21B	protein_coding	TTC21B	35.336
CNVR_556	2	30589614	30673603	ENSBTAG00000013957	30642215	30666124	GALNT3	protein_coding	GALNT3	100
CNVR_557	2	31105356	31137367	ENSBTAG00000038180	30981157	31119776	SCN2A	protein_coding	SCN2A	10.4026
CNVR_558	2	31225980	31286192	ENSBTAG00000019385	31196566	31283753	SCN3A	protein_coding	SCN3A	66.2633
CNVR_559	2	31687181	31862481	ENSBTAG00000019291	31783357	31912200	GRB14	protein_coding	GRB14	61.4112
CNVR_560	2	31901296	32131265	ENSBTAG00000019291	31783357	31912200	GRB14	protein_coding	GRB14	8.46301
CNVR_563	2	32790719	32943183	ENSBTAG00000008704	32850155	32852428	FIGN	protein_coding	FIGN	100
CNVR_567	2	34078146	34293799	ENSBTAG00000001899	34005801	34163051	KCNH7	protein_coding	KCNH7	53.9936
CNVR_567	2	34078146	34293799	ENSBTAG00000018446	34173878	34193022	GCA	protein_coding	GCA	100
CNVR_567	2	34078146	34293799	ENSBTAG00000043713	34184468	34184570	U6	snRNA	RNU6-807P	100
CNVR_567	2	34078146	34293799	ENSBTAG00000008142	34217173	34272473	IFIH1	protein_coding	IFIH1	100
CNVR_568	2	34410619	34537488	ENSBTAG00000015330	34487844	34571758	DPP4	protein_coding	DPP4	59.1606
CNVR_569	2	34674280	34869662	ENSBTAG00000015317	34572522	34826834	SLC4A10	protein_coding	SLC4A10	59.9869
CNVR_570	2	35183973	35277747	ENSBTAG00000021691	35076260	35186366	PSMD14	protein_coding	PSMD14	2.17336
CNVR_570	2	35183973	35277747	ENSBTAG00000006654	35247178	35342975	TANK	protein_coding	TANK	31.9102
CNVR_572	2	36423652	36652744	ENSBTAG00000032515	36373939	36508295	PLA2R1	protein_coding	PLA2R1	62.999
CNVR_572	2	36423652	36652744	ENSBTAG00000042933	36501066	36501201	SNORA21	snoRNA	SNORA21	100
CNVR_572	2	36423652	36652744	ENSBTAG00000017797	36557431	36648018	LY75	protein_coding	LY75-CD302	100
CNVR_572	2	36423652	36652744	ENSBTAG00000017797	36557431	36648018	LY75	protein_coding	LY75	100
CNVR_573	2	36504391	37512267	ENSBTAG00000032515	36373939	36508295	PLA2R1	protein_coding	PLA2R1	2.90571
CNVR_573	2	36504391	37512267	ENSBTAG00000017797	36557431	36648018	LY75	protein_coding	LY75-CD302	100
CNVR_573	2	36504391	37512267	ENSBTAG00000017797	36557431	36648018	LY75	protein_coding	LY75	100
CNVR_573	2	36504391	37512267	ENSBTAG00000038195	36656333	36681937	CD302	protein_coding	CD302	100
CNVR_573	2	36504391	37512267	ENSBTAG00000008755	36682216	36729906	2014-03-07	protein_coding	2014-03-07	100
CNVR_573	2	36504391	37512267	ENSBTAG00000020654	36818173	37150720	BAZ2B	protein_coding	BAZ2B	100
CNVR_573	2	36504391	37512267	ENSBTAG00000004184	37167345	37235900	WDSUB1	protein_coding	WDSUB1	100
CNVR_573	2	36504391	37512267	ENSBTAG00000004177	37239777	37490228	TANC1	protein_coding	TANC1	100
CNVR_575	2	37286637	37605234	ENSBTAG00000004177	37239777	37490228	TANC1	protein_coding	TANC1	81.2898
CNVR_575	2	37286637	37605234	ENSBTAG00000032481	37593290	37620037	DAPL1	protein_coding	DAPL1	44.6555
CNVR_576	2	38001552	38338800	ENSBTAG00000004267	38004587	38112887	CCDC148	protein_coding	CCDC148	100
CNVR_576	2	38001552	38338800	ENSBTAG00000012801	38326897	38363855	UPP2	protein_coding	UPP2	32.2068
CNVR_577	2	38417931	38512764	ENSBTAG00000043308	38485128	38485234	U6	snRNA	RNU6-291P	100
CNVR_579	2	39318380	39403881	ENSBTAG00000011909	39287889	39361498	ACVR1	protein_coding	ACVR1	58.5771
CNVR_580	2	39800879	40080074	ENSBTAG00000009770	39765206	39912916	GPD2	protein_coding	GPD2	75.8493
CNVR_580	2	39800879	40080074	ENSBTAG00000003650	39999717	40017015	NR4A2	protein_coding	NR4A2	100
CNVR_584	2	41312632	41405622	ENSBTAG00000006159	41361137	41491255	KCNJ3	protein_coding	KCNJ3	34.1882
CNVR_588	2	42023552	42723758	ENSBTAG00000005562	41791846	42371758	GALNT13	protein_coding	GALNT13	60.0446
CNVR_590	2	42240517	42410391	ENSBTAG00000005562	41791846	42371758	GALNT13	protein_coding	GALNT13	22.6312
CNVR_591	2	43455759	44887603	ENSBTAG00000001435	43543016	43584232	ARL6IP6	protein_coding	ARL6IP6	100
CNVR_591	2	43455759	44887603	ENSBTAG00000042278	43578069	43578172	U6	snRNA	RNU6-342P	100
CNVR_591	2	43455759	44887603	ENSBTAG00000048151	43585376	43643096	PRPF40A	protein_coding	PRPF40A	100
CNVR_591	2	43455759	44887603	ENSBTAG00000026851	43652958	43979596	FMNL2	protein_coding	FMNL2	100
CNVR_591	2	43455759	44887603	ENSBTAG00000044916	44049602	44049693	5S_rRNA	rRNA	RNA5SP436	100
CNVR_591	2	43455759	44887603	ENSBTAG00000044916	44049602	44049693	5S_rRNA	rRNA	RNA5SP121	100
CNVR_591	2	43455759	44887603	ENSBTAG00000001887	44146496	44166620	STAM2	protein_coding	STAM2	100
CNVR_591	2	43455759	44887603	ENSBTAG00000002297	44185984	44457832	CACNB4	protein_coding	CACNB4	100
CNVR_591	2	43455759	44887603	ENSBTAG00000002293	44468905	44491772	ARL5A	protein_coding	ARL5A	100
CNVR_591	2	43455759	44887603	ENSBTAG00000006907	44546002	44754701	NEB	protein_coding	NEB	100
CNVR_591	2	43455759	44887603	ENSBTAG00000021020	44763141	44818737	RIF1	protein_coding	RIF1	100
CNVR_591	2	43455759	44887603	ENSBTAG00000007239	44850892	44867293	TSG-6	protein_coding	TNFAIP6	100
CNVR_594	2	45639981	45852111	ENSBTAG00000039731	45800466	45822011	RND3	protein_coding	RND3	100
CNVR_597	2	46676195	46804142	ENSBTAG00000047426	46723405	46759004	LYPD6	protein_coding	LYPD6	100
CNVR_599	2	47060992	47153478	ENSBTAG00000019683	47068951	47099371	LYPD6B	protein_coding	LYPD6B	100
CNVR_600	2	47294572	47486179	ENSBTAG00000018125	47315201	47472004	KIF5C	protein_coding	KIF5C	100
CNVR_601	2	47937472	48148521	ENSBTAG00000016081	47998614	47999416	PTMA	protein_coding	PTMA	100
CNVR_606	2	49794737	50215384	ENSBTAG00000044491	49852590	49852696	U6	snRNA	RNU6-1057P	100
CNVR_612	2	52567745	52820423	ENSBTAG00000001132	52584334	52897314	GTDC1	protein_coding	GTDC1	75.4326
CNVR_613	2	52841077	53174222	ENSBTAG00000001132	52584334	52897314	GTDC1	protein_coding	GTDC1	17.9682
CNVR_613	2	52841077	53174222	ENSBTAG00000032289	53065587	53732838	ARHGAP15	protein_coding	ARHGAP15	16.281
CNVR_620	2	55855809	56797189	ENSBTAG00000024632	56711720	57011911	LRP1B	protein_coding	LRP1B	28.4715
CNVR_626	2	56678768	56770981	ENSBTAG00000024632	56711720	57011911	LRP1B	protein_coding	LRP1B	19.7411
CNVR_628	2	56897170	57049003	ENSBTAG00000024632	56711720	57011911	LRP1B	protein_coding	LRP1B	38.2227
CNVR_634	2	59714259	60005142	ENSBTAG00000044055	59750109	60547022	THSD7B	protein_coding	THSD7B	32.0026
CNVR_635	2	60063026	61296716	ENSBTAG00000044055	59750109	60547022	THSD7B	protein_coding	THSD7B	60.7339
CNVR_635	2	60063026	61296716	ENSBTAG00000043532	60261793	60261899	U6	snRNA	RNU6-1111P	100
CNVR_636	2	60325646	60758171	ENSBTAG00000044055	59750109	60547022	THSD7B	protein_coding	THSD7B	27.7792
CNVR_638	2	61598694	61740905	ENSBTAG00000009949	61722452	61787886	DARS	protein_coding	DARS	28.2009
CNVR_639	2	61754094	61800404	ENSBTAG00000009949	61722452	61787886	DARS	protein_coding	DARS	51.6429
CNVR_641	2	62274394	62449442	ENSBTAG00000026842	62291151	62433744	ZRANB3	protein_coding	ZRANB3	100
CNVR_642	2	62818623	62908355	ENSBTAG00000018753	62843283	63111812	TMEM163	protein_coding	TMEM163	24.2328
CNVR_643	2	62993534	63119711	ENSBTAG00000018753	62843283	63111812	TMEM163	protein_coding	TMEM163	44.0466
CNVR_643	2	62993534	63119711	ENSBTAG00000018744	63118922	63362056	MGAT5	protein_coding	MGAT5	0.324512
CNVR_646	2	65071072	65172196	ENSBTAG00000005238	65056070	65141738	NCKAP5	protein_coding	NCKAP5	82.4882
CNVR_648	2	65677952	65915838	ENSBTAG00000021103	65677515	65719366	SLC35F5	protein_coding	SLC35F5	98.9558
CNVR_648	2	65677952	65915838	ENSBTAG00000003401	65892592	65912704	ACTR3	protein_coding	ACTR3	100
CNVR_655	2	67999544	68140201	ENSBTAG00000005235	67935914	68111066	DPP10	protein_coding	DPP10	63.6716
CNVR_659	2	69960032	70670644	ENSBTAG00000010221	69928655	70029514	CCDC93	protein_coding	CCDC93	68.8902
CNVR_659	2	69960032	70670644	ENSBTAG00000002112	70122000	70142602	INSIG2	protein_coding	INSIG2	100
CNVR_660	2	70089314	70361585	ENSBTAG00000002112	70122000	70142602	INSIG2	protein_coding	INSIG2	100
CNVR_661	2	71204409	71450168	ENSBTAG00000003771	71283904	71285350	C1QL2	protein_coding	C1QL2	100
CNVR_661	2	71204409	71450168	ENSBTAG00000007111	71380830	71424474	STEAP3	protein_coding	STEAP3	100
CNVR_662	2	71564321	71676277	ENSBTAG00000009517	71561192	71566372	DBI	protein_coding	DBI	39.5946
CNVR_662	2	71564321	71676277	ENSBTAG00000026825	71607734	71613808	TMEM37	protein_coding	TMEM37	100
CNVR_662	2	71564321	71676277	ENSBTAG00000013619	71616192	71714943	SCTR	protein_coding	SCTR	60.845
CNVR_663	2	71638716	71773216	ENSBTAG00000013619	71616192	71714943	SCTR	protein_coding	SCTR	77.1911
CNVR_663	2	71638716	71773216	ENSBTAG00000009057	71767866	71882837	CFAP221	protein_coding	CFAP221	4.65335
CNVR_664	2	72491367	73283921	ENSBTAG00000032017	72523471	72527172	INHBB	protein_coding	INHBB	100
CNVR_664	2	72491367	73283921	ENSBTAG00000011682	72977209	73168370	GLI2	protein_coding	GLI2	100
CNVR_665	2	72524895	72679948	ENSBTAG00000032017	72523471	72527172	INHBB	protein_coding	INHBB	61.5239
CNVR_666	2	72953361	73170374	ENSBTAG00000011682	72977209	73168370	GLI2	protein_coding	GLI2	100
CNVR_667	2	73024594	73191234	ENSBTAG00000011682	72977209	73168370	GLI2	protein_coding	GLI2	75.212
CNVR_668	2	73280098	74170702	ENSBTAG00000007765	73379885	73441557	TFCP2L1	protein_coding	TFCP2L1	100
CNVR_668	2	73280098	74170702	ENSBTAG00000019781	73490617	73723487	CLASP1	protein_coding	CLASP1	100
CNVR_668	2	73280098	74170702	ENSBTAG00000043135	73664455	73664580	U4atac	snRNA	RNU4ATAC	100
CNVR_668	2	73280098	74170702	ENSBTAG00000019387	73804850	73815299	NIFK	protein_coding	NIFK	100
CNVR_668	2	73280098	74170702	ENSBTAG00000006059	73827082	73833492	TSN	protein_coding	TSN	100
CNVR_669	2	73400129	73586961	ENSBTAG00000007765	73379885	73441557	TFCP2L1	protein_coding	TFCP2L1	67.1747
CNVR_669	2	73400129	73586961	ENSBTAG00000019781	73490617	73723487	CLASP1	protein_coding	CLASP1	41.3724
CNVR_683	2	79188618	79954328	ENSBTAG00000044835	79246932	79246987	SNORD75	snoRNA	SNORD75	100
CNVR_683	2	79188618	79954328	ENSBTAG00000014863	79255849	79304396	GPC	protein_coding	GYPC	100
CNVR_683	2	79188618	79954328	ENSBTAG00000007863	79798261	79852401	GLS	protein_coding	GLS	100
CNVR_683	2	79188618	79954328	ENSBTAG00000007867	79888206	79973705	STAT1	protein_coding	STAT1	77.3366
CNVR_684	2	79258324	79489012	ENSBTAG00000014863	79255849	79304396	GPC	protein_coding	GYPC	94.9018
CNVR_685	2	80006398	80121971	ENSBTAG00000046699	79975339	80043984	STAT4	protein_coding	STAT4	54.7542
CNVR_687	2	80797905	81026869	ENSBTAG00000018497	80858087	80871118	SDPR	protein_coding	SDPR	100
CNVR_687	2	80797905	81026869	ENSBTAG00000014832	80997737	81275827	TMEFF2	protein_coding	TMEFF2	10.4757
CNVR_699	2	84547304	85105403	ENSBTAG00000016782	84734002	84770814	SLC39A10	protein_coding	SLC39A10	100
CNVR_699	2	84547304	85105403	ENSBTAG00000016784	84773343	85028058	DNAH7	protein_coding	DNAH7	100
CNVR_699	2	84547304	85105403	ENSBTAG00000013196	85077801	85097107	STK17B	protein_coding	STK17B	100
CNVR_700	2	86279265	86851533	ENSBTAG00000008915	86349373	86387060	SF3B1	protein_coding	SF3B1	100
CNVR_700	2	86279265	86851533	ENSBTAG00000004659	86410860	86427846	COQ10B	protein_coding	COQ10B	100
CNVR_700	2	86279265	86851533	ENSBTAG00000043296	86422361	86422462	U6	snRNA	RNU6-1042P	100
CNVR_700	2	86279265	86851533	ENSBTAG00000043296	86422361	86422462	U6	snRNA	RNU6-844P	100
CNVR_700	2	86279265	86851533	ENSBTAG00000012586	86438979	86449372	HSPD1	protein_coding	HSPD1	100
CNVR_700	2	86279265	86851533	ENSBTAG00000012589	86449525	86451564	HSPE1	protein_coding	HSPE1	100
CNVR_700	2	86279265	86851533	ENSBTAG00000019116	86464320	86494036	MOBKL3	protein_coding	MOB4	100
CNVR_700	2	86279265	86851533	ENSBTAG00000019116	86464320	86494036	MOBKL3	protein_coding	HSPE1-MOB4	100
CNVR_700	2	86279265	86851533	ENSBTAG00000007652	86505716	86581574	RFTN2	protein_coding	RFTN2	100
CNVR_700	2	86279265	86851533	ENSBTAG00000002056	86593547	86595781	MARS2	protein_coding	MARS2	100
CNVR_700	2	86279265	86851533	ENSBTAG00000031614	86630195	86693857	BOLL	protein_coding	BOLL	100
CNVR_700	2	86279265	86851533	ENSBTAG00000007635	86718341	87086748	PLCL1	protein_coding	PLCL1	36.1535
CNVR_701	2	87037414	87190770	ENSBTAG00000007635	86718341	87086748	PLCL1	protein_coding	PLCL1	13.3912
CNVR_704	2	89582912	89875458	ENSBTAG00000009725	89517811	89589090	AOX1	protein_coding	AOX1	8.66735
CNVR_705	2	90011095	90376992	ENSBTAG00000021201	90020667	90077608	FAM126B	protein_coding	FAM126B	100
CNVR_705	2	90011095	90376992	ENSBTAG00000012760	90077970	90088465	NDUFB3	protein_coding	NDUFB3	100
CNVR_705	2	90011095	90376992	ENSBTAG00000010998	90139395	90172951	FLIP	protein_coding	CFLAR	100
CNVR_705	2	90011095	90376992	ENSBTAG00000015718	90278155	90301820	CASP8	protein_coding	CASP8	100
CNVR_705	2	90011095	90376992	ENSBTAG00000012334	90302815	90340658	ALS2CR12	protein_coding	ALS2CR12	100
CNVR_705	2	90011095	90376992	ENSBTAG00000014933	90355099	90397117	TRAK2	protein_coding	TRAK2	52.1039
CNVR_706	2	90651120	90796024	ENSBTAG00000007395	90664833	90712586	ALS2	protein_coding	ALS2	100
CNVR_707	2	90915117	90995584	ENSBTAG00000002283	90987008	90989214	FZD7	protein_coding	FZD7	100
CNVR_708	2	91559166	91814275	ENSBTAG00000008673	91558392	91613155	ICA1L	protein_coding	ICA1L	98.5866
CNVR_708	2	91559166	91814275	ENSBTAG00000015424	91621732	91645548	WDR12	protein_coding	WDR12	100
CNVR_708	2	91559166	91814275	ENSBTAG00000016000	91658159	91726299	CARF	protein_coding	CARF	100
CNVR_708	2	91559166	91814275	ENSBTAG00000014469	91732677	91887415	NBEAL1	protein_coding	NBEAL1	52.733
CNVR_709	2	91838324	91937222	ENSBTAG00000014469	91732677	91887415	NBEAL1	protein_coding	NBEAL1	31.7252
CNVR_709	2	91838324	91937222	ENSBTAG00000000851	91899069	91943225	CYP20A1	protein_coding	CYP20A1	86.405
CNVR_715	2	94428079	94567101	ENSBTAG00000011971	94455658	94573687	NRP2	protein_coding	NRP2	94.42
CNVR_716	2	95065417	95180196	ENSBTAG00000019694	95145119	95340402	ADAM23	protein_coding	ADAM23	17.9621
CNVR_717	2	95406041	95497974	ENSBTAG00000046454	95376524	95431378	DYTN	protein_coding	DYTN	46.1899
CNVR_717	2	95406041	95497974	ENSBTAG00000016192	95475474	95499166	MDH1B	protein_coding	MDH1B	94.9688
CNVR_718	2	95772021	95848139	ENSBTAG00000044097	95781394	95903310	KLF7	protein_coding	KLF7	54.7467
CNVR_719	2	96248706	96335173	ENSBTAG00000005474	96278110	96329401	CREB1	protein_coding	CREB1	100
CNVR_720	2	96734695	96856193	ENSBTAG00000007830	96653616	96749397	PLEKHM3	protein_coding	PLEKHM3	15.3496
CNVR_720	2	96734695	96856193	ENSBTAG00000015054	96826377	96828228	CRYGD	protein_coding	CRYGD	100
CNVR_720	2	96734695	96856193	ENSBTAG00000014783	96836604	96838606	CRYGC	protein_coding	CRYGC	100
CNVR_720	2	96734695	96856193	ENSBTAG00000021770	96848292	96850508	CRYGB	protein_coding	CRYGB	100
CNVR_721	2	97872254	97989484	ENSBTAG00000018130	97843887	97988140	MAP-2	protein_coding	MAP2	80.3352
CNVR_722	2	98403055	98557814	ENSBTAG00000010579	98416824	98456944	ACADL	protein_coding	ACADL	100
CNVR_722	2	98403055	98557814	ENSBTAG00000009707	98527573	98555234	MYL1	protein_coding	MYL1	100
CNVR_723	2	98623413	99470260	ENSBTAG00000015066	98617457	98666531	LANCL1	protein_coding	LANCL1	87.8632
CNVR_723	2	98623413	99470260	ENSBTAG00000016662	98758036	98898492	CPS1	protein_coding	CPS1	100
CNVR_724	2	98639495	98995582	ENSBTAG00000015066	98617457	98666531	LANCL1	protein_coding	LANCL1	55.0923
CNVR_724	2	98639495	98995582	ENSBTAG00000016662	98758036	98898492	CPS1	protein_coding	CPS1	100
CNVR_729	2	100443892	100539080	ENSBTAG00000044975	100443938	100444029	SNORA17	snoRNA	SNORA17	100
CNVR_729	2	100443892	100539080	ENSBTAG00000044975	100443938	100444029	SNORA17	snoRNA	SNORA43	100
CNVR_729	2	100443892	100539080	ENSBTAG00000044975	100443938	100444029	SNORA17	snoRNA	SNORA17	100
CNVR_730	2	100733932	100897584	ENSBTAG00000043939	100738723	100739050	7SK	misc_RNA	RN7SKP145	100
CNVR_731	2	101486697	101636994	ENSBTAG00000037804	101527602	101706119	IKZF2	protein_coding	IKZF2	61.2782
CNVR_732	2	101865015	101960677	ENSBTAG00000018549	101882145	101924558	SPAG16	protein_coding	SPAG16	100
CNVR_733	2	101908075	101981270	ENSBTAG00000018549	101882145	101924558	SPAG16	protein_coding	SPAG16	38.8631
CNVR_737	2	103408969	103544804	ENSBTAG00000003472	103520024	103720887	ABCA12	protein_coding	ABCA12	12.3368
CNVR_739	2	104552069	104629092	ENSBTAG00000013215	104492355	104560643	MREG	protein_coding	MREG	12.5556
CNVR_739	2	104552069	104629092	ENSBTAG00000043119	104584183	104584303	SNORA40	snoRNA	SNORA40	100
CNVR_739	2	104552069	104629092	ENSBTAG00000043119	104584183	104584303	SNORA40	snoRNA	SNORA40	100
CNVR_739	2	104552069	104629092	ENSBTAG00000043119	104584183	104584303	SNORA40	snoRNA	SNORA40	100
CNVR_739	2	104552069	104629092	ENSBTAG00000043119	104584183	104584303	SNORA40	snoRNA	SNORA40	100
CNVR_739	2	104552069	104629092	ENSBTAG00000043119	104584183	104584303	SNORA40	snoRNA	SNORA40	100
CNVR_739	2	104552069	104629092	ENSBTAG00000043119	104584183	104584303	SNORA40	snoRNA	SNORA40	100
CNVR_739	2	104552069	104629092	ENSBTAG00000043119	104584183	104584303	SNORA40	snoRNA	SNORA40	100
CNVR_739	2	104552069	104629092	ENSBTAG00000043119	104584183	104584303	SNORA40	snoRNA	SNORA40	100
CNVR_739	2	104552069	104629092	ENSBTAG00000043119	104584183	104584303	SNORA40	snoRNA	SNORA40	100
CNVR_739	2	104552069	104629092	ENSBTAG00000043119	104584183	104584303	SNORA40	snoRNA	SNORA40	100
CNVR_739	2	104552069	104629092	ENSBTAG00000043119	104584183	104584303	SNORA40	snoRNA	SNORA40	100
CNVR_739	2	104552069	104629092	ENSBTAG00000043119	104584183	104584303	SNORA40	snoRNA	SNORA40	100
CNVR_739	2	104552069	104629092	ENSBTAG00000043119	104584183	104584303	SNORA40	snoRNA	SNORA40	100
CNVR_739	2	104552069	104629092	ENSBTAG00000043119	104584183	104584303	SNORA40	snoRNA	SNORA40	100
CNVR_739	2	104552069	104629092	ENSBTAG00000043119	104584183	104584303	SNORA40	snoRNA	SNORA40	100
CNVR_739	2	104552069	104629092	ENSBTAG00000043119	104584183	104584303	SNORA40	snoRNA	SNORA40	100
CNVR_739	2	104552069	104629092	ENSBTAG00000043119	104584183	104584303	SNORA40	snoRNA	SNORA40	100
CNVR_739	2	104552069	104629092	ENSBTAG00000043119	104584183	104584303	SNORA40	snoRNA	SNORA40	100
CNVR_739	2	104552069	104629092	ENSBTAG00000043119	104584183	104584303	SNORA40	snoRNA	SNORA40	100
CNVR_739	2	104552069	104629092	ENSBTAG00000043119	104584183	104584303	SNORA40	snoRNA	SNORA40	100
CNVR_739	2	104552069	104629092	ENSBTAG00000043119	104584183	104584303	SNORA40	snoRNA	SNORA40	100
CNVR_739	2	104552069	104629092	ENSBTAG00000043119	104584183	104584303	SNORA40	snoRNA	SNORA40	100
CNVR_739	2	104552069	104629092	ENSBTAG00000010413	104589105	104650274	TMEM169	protein_coding	TMEM169	65.3713
CNVR_739	2	104552069	104629092	ENSBTAG00000006821	104590478	104638012	PECR	protein_coding	PECR	81.2345
CNVR_740	2	104853165	105006347	ENSBTAG00000026788	104975964	104987392	SHOX	protein_coding	SHOX	100
CNVR_741	2	105343379	105398497	ENSBTAG00000005596	105338358	105367369	IGFBP2	protein_coding	IGFBP2	82.6928
CNVR_741	2	105343379	105398497	ENSBTAG00000007062	105378991	105397646	IGFBP5	protein_coding	IGFBP5	100
CNVR_743	2	106649513	106809425	ENSBTAG00000002485	106627006	106773157	TNS1	protein_coding	TNS1	84.6002
CNVR_744	2	106806377	106920305	ENSBTAG00000003327	106877085	106897696	MGC157327	protein_coding	RUFY4	100
CNVR_744	2	106806377	106920305	ENSBTAG00000038042	106906773	106914272	CXCR2	protein_coding	CXCR2	100
CNVR_744	2	106806377	106920305	ENSBTAG00000038042	106906773	106914272	CXCR2	protein_coding	CXCR1	100
CNVR_745	2	107128364	107436958	ENSBTAG00000008362	107130648	107135774	CTDSP1	protein_coding	CTDSP1	100
CNVR_745	2	107128364	107436958	ENSBTAG00000029850	107133394	107133478	bta-mir-26b	miRNA	MIR26B	100
CNVR_745	2	107128364	107436958	ENSBTAG00000018543	107145491	107169192	VIL1	protein_coding	VIL1	100
CNVR_745	2	107128364	107436958	ENSBTAG00000016572	107174362	107245866	USP37	protein_coding	USP37	100
CNVR_745	2	107128364	107436958	ENSBTAG00000003807	107256013	107289222	RQCD1	protein_coding	RQCD1	100
CNVR_745	2	107128364	107436958	ENSBTAG00000003809	107298620	107321320	PLCD4	protein_coding	PLCD4	100
CNVR_745	2	107128364	107436958	ENSBTAG00000026772	107322277	107338174	ZNF142	protein_coding	ZNF142	100
CNVR_745	2	107128364	107436958	ENSBTAG00000003813	107341872	107345830	BCS1L	protein_coding	BCS1L	100
CNVR_745	2	107128364	107436958	ENSBTAG00000003817	107346299	107355558	RNF25	protein_coding	RNF25	100
CNVR_745	2	107128364	107436958	ENSBTAG00000003819	107356024	107382298	STK36	protein_coding	STK36	100
CNVR_745	2	107128364	107436958	ENSBTAG00000018415	107412038	107428757	TTLL4	protein_coding	TTLL4	100
CNVR_746	2	107411650	108296340	ENSBTAG00000018415	107412038	107428757	TTLL4	protein_coding	TTLL4	100
CNVR_746	2	107411650	108296340	ENSBTAG00000013489	107462687	107504968	CYP27A1	protein_coding	CYP27A1	100
CNVR_746	2	107411650	108296340	ENSBTAG00000013492	107509452	107516981	PRKAG3	protein_coding	PRKAG3	100
CNVR_746	2	107411650	108296340	ENSBTAG00000013990	107544683	107556681	WNT6	protein_coding	WNT6	100
CNVR_746	2	107411650	108296340	ENSBTAG00000009217	107564021	107576619	WNT10A	protein_coding	WNT10A	100
CNVR_746	2	107411650	108296340	ENSBTAG00000031052	107620705	107621826	CDK5R2	protein_coding	CDK5R2	100
CNVR_746	2	107411650	108296340	ENSBTAG00000020191	107646742	107650448	FEV	protein_coding	FEV	100
CNVR_746	2	107411650	108296340	ENSBTAG00000014819	107655326	107658571	CRYBA2	protein_coding	CRYBA2	100
CNVR_746	2	107411650	108296340	ENSBTAG00000029763	107667516	107667585	bta-mir-375	miRNA	MIR375	100
CNVR_746	2	107411650	108296340	ENSBTAG00000026751	107669013	107706257	CCDC108	protein_coding	CCDC108	100
CNVR_746	2	107411650	108296340	ENSBTAG00000008452	107722668	107728939	IHH	protein_coding	IHH	100
CNVR_746	2	107411650	108296340	ENSBTAG00000031041	107742904	107834901	NHEJ1	protein_coding	NHEJ1	100
CNVR_746	2	107411650	108296340	ENSBTAG00000012618	107836179	107842357	SLC23A3	protein_coding	SLC23A3	100
CNVR_746	2	107411650	108296340	ENSBTAG00000012619	107844325	107848708	C2H2ORF24	protein_coding	CNPPD1	100
CNVR_746	2	107411650	108296340	ENSBTAG00000012620	107850115	107855315	C2ORF17	protein_coding	FAM134A	100
CNVR_746	2	107411650	108296340	ENSBTAG00000020606	107881216	107884050	ZFAND2B	protein_coding	ZFAND2B	100
CNVR_746	2	107411650	108296340	ENSBTAG00000020607	107884171	107891799	ABCB6	protein_coding	ABCB6	100
CNVR_746	2	107411650	108296340	ENSBTAG00000020608	107892323	107901716	ATG9A	protein_coding	ATG9A	100
CNVR_746	2	107411650	108296340	ENSBTAG00000020610	107902020	107908498	ANKZF1	protein_coding	ANKZF1	100
CNVR_746	2	107411650	108296340	ENSBTAG00000020611	107908452	107915086	GLB1L	protein_coding	GLB1L	100
CNVR_746	2	107411650	108296340	ENSBTAG00000020613	107916906	107920288	STK16	protein_coding	STK16	100
CNVR_746	2	107411650	108296340	ENSBTAG00000030974	107921714	107925511	TUBA4A	protein_coding	TUBA4A	100
CNVR_746	2	107411650	108296340	ENSBTAG00000013782	107949740	107957014	DNAJB2	protein_coding	DNAJB2	100
CNVR_746	2	107411650	108296340	ENSBTAG00000013798	107958895	107978251	PTPRN	protein_coding	PTPRN	100
CNVR_746	2	107411650	108296340	ENSBTAG00000036436	107963022	107963111	bta-mir-153-1	miRNA	MIR153-1	100
CNVR_746	2	107411650	108296340	ENSBTAG00000010897	107992893	107998432	RESP18	protein_coding	RESP18	100
CNVR_746	2	107411650	108296340	ENSBTAG00000021514	108029961	108042198	DNPEP	protein_coding	DNPEP	100
CNVR_746	2	107411650	108296340	ENSBTAG00000005353	108075460	108082534	DES	protein_coding	DES	100
CNVR_746	2	107411650	108296340	ENSBTAG00000046176	108089328	108147468	SPEG	protein_coding	SPEG	100
CNVR_746	2	107411650	108296340	ENSBTAG00000002995	108153423	108160399	GMPPA	protein_coding	GMPPA	100
CNVR_746	2	107411650	108296340	ENSBTAG00000020537	108168449	108191017	ASIC4	protein_coding	ASIC4	100
CNVR_746	2	107411650	108296340	ENSBTAG00000020539	108191933	108197089	CHPF	protein_coding	CHPF	100
CNVR_746	2	107411650	108296340	ENSBTAG00000020540	108197663	108203601	TMEM198	protein_coding	TMEM198	100
CNVR_746	2	107411650	108296340	ENSBTAG00000040338	108203750	108225840	OBSL1	protein_coding	OBSL1	100
CNVR_746	2	107411650	108296340	ENSBTAG00000009972	108226858	108229830	INHA	protein_coding	INHA	100
CNVR_746	2	107411650	108296340	ENSBTAG00000038992	108246184	108260780	STK11IP	protein_coding	STK11IP	100
CNVR_746	2	107411650	108296340	ENSBTAG00000014975	108273128	108286884	SLC4A3	protein_coding	SLC4A3	100
CNVR_747	2	107581418	107930835	ENSBTAG00000031052	107620705	107621826	CDK5R2	protein_coding	CDK5R2	100
CNVR_747	2	107581418	107930835	ENSBTAG00000020191	107646742	107650448	FEV	protein_coding	FEV	100
CNVR_747	2	107581418	107930835	ENSBTAG00000014819	107655326	107658571	CRYBA2	protein_coding	CRYBA2	100
CNVR_747	2	107581418	107930835	ENSBTAG00000029763	107667516	107667585	bta-mir-375	miRNA	MIR375	100
CNVR_747	2	107581418	107930835	ENSBTAG00000026751	107669013	107706257	CCDC108	protein_coding	CCDC108	100
CNVR_747	2	107581418	107930835	ENSBTAG00000008452	107722668	107728939	IHH	protein_coding	IHH	100
CNVR_747	2	107581418	107930835	ENSBTAG00000031041	107742904	107834901	NHEJ1	protein_coding	NHEJ1	100
CNVR_747	2	107581418	107930835	ENSBTAG00000012618	107836179	107842357	SLC23A3	protein_coding	SLC23A3	100
CNVR_747	2	107581418	107930835	ENSBTAG00000012619	107844325	107848708	C2H2ORF24	protein_coding	CNPPD1	100
CNVR_747	2	107581418	107930835	ENSBTAG00000012620	107850115	107855315	C2ORF17	protein_coding	FAM134A	100
CNVR_747	2	107581418	107930835	ENSBTAG00000020606	107881216	107884050	ZFAND2B	protein_coding	ZFAND2B	100
CNVR_747	2	107581418	107930835	ENSBTAG00000020607	107884171	107891799	ABCB6	protein_coding	ABCB6	100
CNVR_747	2	107581418	107930835	ENSBTAG00000020608	107892323	107901716	ATG9A	protein_coding	ATG9A	100
CNVR_747	2	107581418	107930835	ENSBTAG00000020610	107902020	107908498	ANKZF1	protein_coding	ANKZF1	100
CNVR_747	2	107581418	107930835	ENSBTAG00000020611	107908452	107915086	GLB1L	protein_coding	GLB1L	100
CNVR_747	2	107581418	107930835	ENSBTAG00000020613	107916906	107920288	STK16	protein_coding	STK16	100
CNVR_747	2	107581418	107930835	ENSBTAG00000030974	107921714	107925511	TUBA4A	protein_coding	TUBA4A	100
CNVR_748	2	108114534	108220075	ENSBTAG00000046176	108089328	108147468	SPEG	protein_coding	SPEG	56.646
CNVR_748	2	108114534	108220075	ENSBTAG00000002995	108153423	108160399	GMPPA	protein_coding	GMPPA	100
CNVR_748	2	108114534	108220075	ENSBTAG00000020537	108168449	108191017	ASIC4	protein_coding	ASIC4	100
CNVR_748	2	108114534	108220075	ENSBTAG00000020539	108191933	108197089	CHPF	protein_coding	CHPF	100
CNVR_748	2	108114534	108220075	ENSBTAG00000020540	108197663	108203601	TMEM198	protein_coding	TMEM198	100
CNVR_748	2	108114534	108220075	ENSBTAG00000040338	108203750	108225840	OBSL1	protein_coding	OBSL1	73.9022
CNVR_756	2	111099907	111344661	ENSBTAG00000009950	111129286	111229639	PAX3	protein_coding	PAX3	100
CNVR_757	2	111810235	111931985	ENSBTAG00000017258	111797170	111887224	ACSL3	protein_coding	ACSL3	85.492
CNVR_757	2	111810235	111931985	ENSBTAG00000005315	111820296	111821112	RPS6	protein_coding	RPS6	100
CNVR_758	2	111975667	112138351	ENSBTAG00000006432	111987824	111991013	KCNE4	protein_coding	KCNE4	100
CNVR_758	2	111975667	112138351	ENSBTAG00000042580	112052888	112053013	U6atac	snRNA	RNU6ATAC26P	100
CNVR_760	2	112523699	112662144	ENSBTAG00000021588	112549869	112555375	SCG2	protein_coding	SCG2	100
CNVR_763	2	113347049	113489881	ENSBTAG00000021769	113372323	113487279	CUL3	protein_coding	CUL3	100
CNVR_764	2	113621345	113777253	ENSBTAG00000000581	113649874	113891180	DOCK10	protein_coding	DOCK10	52.7873
CNVR_767	2	114468651	114655428	ENSBTAG00000019152	114336116	114595813	NYAP2	protein_coding	NYAP2	48.9655
CNVR_773	2	116022172	116245954	ENSBTAG00000021310	115971118	116104632	COL4A4	protein_coding	COL4A4	61.7613
CNVR_773	2	116022172	116245954	ENSBTAG00000021316	116131000	116291205	COL4A3	protein_coding	COL4A3	71.7543
CNVR_774	2	116365939	116563726	ENSBTAG00000021323	116441987	116516520	AGFG1	protein_coding	AGFG1	100
CNVR_775	2	116654673	116982395	ENSBTAG00000021326	116759408	116762490	CCL20	protein_coding	CCL20	100
CNVR_775	2	116654673	116982395	ENSBTAG00000021327	116803654	116839529	DAW1	protein_coding	DAW1	100
CNVR_775	2	116654673	116982395	ENSBTAG00000021328	116898519	116942744	SPHKAP	protein_coding	SPHKAP	100
CNVR_779	2	118079590	118197599	ENSBTAG00000037640	117836412	118104185	PID1	protein_coding	PID1	9.18502
CNVR_779	2	118079590	118197599	ENSBTAG00000016063	118194131	118436930	DNER	protein_coding	DNER	1.42834
CNVR_780	2	118424871	118530159	ENSBTAG00000016063	118194131	118436930	DNER	protein_coding	DNER	4.96666
CNVR_781	2	118655898	118775789	ENSBTAG00000021653	118622220	118729375	TRIP12	protein_coding	TRIP12	68.5708
CNVR_781	2	118655898	118775789	ENSBTAG00000010338	118773130	118879538	FBXO36	protein_coding	FBXO36	2.49887
CNVR_782	2	119378500	119499763	ENSBTAG00000040055	119340636	119443035	CAB39	protein_coding	CAB39	63.0231
CNVR_782	2	119378500	119499763	ENSBTAG00000017855	119476496	119490380	ITM2C	protein_coding	ITM2C	100
CNVR_783	2	119533057	119639701	ENSBTAG00000030718	119614004	119634945	SPATA3	protein_coding	SPATA3	100
CNVR_784	2	119681912	119747463	ENSBTAG00000039772	119704776	119719894	5HTR2B	protein_coding	HTR2B	100
CNVR_785	2	119926148	119960329	ENSBTAG00000018502	119777718	119932189	ARMC9	protein_coding	ARMC9	3.91077
CNVR_786	2	120132147	120278827	ENSBTAG00000047784	120145264	120146286	C2orf57	protein_coding	C2orf57	100
CNVR_786	2	120132147	120278827	ENSBTAG00000002549	120227920	120232987	PTMA	protein_coding	PTMA	100
CNVR_786	2	120132147	120278827	ENSBTAG00000019480	120250522	120305878	PDE6D	protein_coding	PDE6D	51.1327
CNVR_787	2	120824370	121073796	ENSBTAG00000021050	120925717	120933239	ECEL1	protein_coding	ECEL1	100
CNVR_787	2	120824370	121073796	ENSBTAG00000011390	120975092	120982350	ND	protein_coding	ND	100
CNVR_787	2	120824370	121073796	ENSBTAG00000045943	120988439	120993968	NG	protein_coding	NG	100
CNVR_787	2	120824370	121073796	ENSBTAG00000010598	120995644	121025344	EIF4E2	protein_coding	EIF4E2	100
CNVR_788	2	121253951	121516602	ENSBTAG00000012629	121242594	121268659	ZNF362	protein_coding	ZNF362	56.4282
CNVR_788	2	121253951	121516602	ENSBTAG00000020671	121347861	121383138	TRIM62	protein_coding	TRIM62	100
CNVR_788	2	121253951	121516602	ENSBTAG00000020548	121400544	121444433	AZIN2	protein_coding	AZIN2	100
CNVR_788	2	121253951	121516602	ENSBTAG00000017605	121486298	121509903	AK2	protein_coding	AK2	100
CNVR_789	2	121625696	121708388	ENSBTAG00000002184	121636112	121638403	FNDC5	protein_coding	FNDC5	100
CNVR_789	2	121625696	121708388	ENSBTAG00000018067	121648043	121679666	S100PBP	protein_coding	S100PBP	100
CNVR_789	2	121625696	121708388	ENSBTAG00000018065	121679989	121712437	YARS	protein_coding	YARS	87.5216
CNVR_790	2	122250153	122491580	ENSBTAG00000012497	122233943	122257545	KHDRBS1	protein_coding	KHDRBS1	31.3194
CNVR_790	2	122250153	122491580	ENSBTAG00000039121	122350144	122359897	PTP4A2	protein_coding	PTP4A2	100
CNVR_790	2	122250153	122491580	ENSBTAG00000015715	122436872	122468429	SPOCD1	protein_coding	SPOCD1	100
CNVR_792	2	123050884	123170762	ENSBTAG00000018979	123070708	123196529	PUM1	protein_coding	PUM1	79.5209
CNVR_798	2	124412067	125220756	ENSBTAG00000012848	124819576	124906896	PTPRU	protein_coding	PTPRU	100
CNVR_798	2	124412067	125220756	ENSBTAG00000017253	124913878	124949961	MECR	protein_coding	MECR	100
CNVR_798	2	124412067	125220756	ENSBTAG00000013309	124956594	124982238	SFRS4	protein_coding	SRSF4	100
CNVR_798	2	124412067	125220756	ENSBTAG00000047524	125010196	125011119	TMEM200B	protein_coding	TMEM200B	100
CNVR_798	2	124412067	125220756	ENSBTAG00000006667	125014818	125113212	EPB41	protein_coding	EPB41	100
CNVR_798	2	124412067	125220756	ENSBTAG00000003202	125213837	125255802	OPRD1	protein_coding	OPRD1	16.4875
CNVR_799	2	124574153	124927205	ENSBTAG00000012848	124819576	124906896	PTPRU	protein_coding	PTPRU	100
CNVR_799	2	124574153	124927205	ENSBTAG00000017253	124913878	124949961	MECR	protein_coding	MECR	36.9343
CNVR_800	2	125180987	125397670	ENSBTAG00000003202	125213837	125255802	OPRD1	protein_coding	OPRD1	100
CNVR_800	2	125180987	125397670	ENSBTAG00000015771	125294728	125324175	YTHDF2	protein_coding	YTHDF2	100
CNVR_800	2	125180987	125397670	ENSBTAG00000043380	125334330	125334436	U6	snRNA	RNU6-342P	100
CNVR_800	2	125180987	125397670	ENSBTAG00000001160	125343515	125370269	GMEB1	protein_coding	GMEB1	100
CNVR_800	2	125180987	125397670	ENSBTAG00000042723	125390299	125390431	U11	snRNA	U11	100
CNVR_800	2	125180987	125397670	ENSBTAG00000026660	125394311	125418237	TAF12	protein_coding	TAF12	14.0391
CNVR_801	2	125341264	125589555	ENSBTAG00000001160	125343515	125370269	GMEB1	protein_coding	GMEB1	100
CNVR_801	2	125341264	125589555	ENSBTAG00000042723	125390299	125390431	U11	snRNA	U11	100
CNVR_801	2	125341264	125589555	ENSBTAG00000026660	125394311	125418237	TAF12	protein_coding	TAF12	100
CNVR_801	2	125341264	125589555	ENSBTAG00000021525	125426086	125427402	RAB42	protein_coding	RAB42	100
CNVR_801	2	125341264	125589555	ENSBTAG00000042986	125436173	125436307	SNORA16	snoRNA	SNORA16B	100
CNVR_801	2	125341264	125589555	ENSBTAG00000042986	125436173	125436307	SNORA16	snoRNA	SNORA16	100
CNVR_801	2	125341264	125589555	ENSBTAG00000042986	125436173	125436307	SNORA16	snoRNA	SNORA16	100
CNVR_801	2	125341264	125589555	ENSBTAG00000042871	125436795	125436925	SNORA44	snoRNA	SNORA44	100
CNVR_801	2	125341264	125589555	ENSBTAG00000043315	125437145	125437270	SNORA61	snoRNA	SNORA61	100
CNVR_801	2	125341264	125589555	ENSBTAG00000042553	125437888	125437961	SNORD99	snoRNA	SNORD99	100
CNVR_801	2	125341264	125589555	ENSBTAG00000010393	125439385	125462744	TRNAU1AP	protein_coding	TRNAU1AP	100
CNVR_801	2	125341264	125589555	ENSBTAG00000003788	125468461	125475905	RCC1	protein_coding	RCC1	100
CNVR_801	2	125341264	125589555	ENSBTAG00000046050	125499760	125499963	SNORA73	snoRNA	SNORA73A	100
CNVR_801	2	125341264	125589555	ENSBTAG00000046681	125500693	125500896	SNORA73	snoRNA	SNORA73A	100
CNVR_801	2	125341264	125589555	ENSBTAG00000045668	125501622	125501825	SNORA73	snoRNA	SNORA73A	100
CNVR_801	2	125341264	125589555	ENSBTAG00000002727	125507620	125558651	PHACTR4	protein_coding	PHACTR4	100
CNVR_802	2	126457093	127783833	ENSBTAG00000018374	126399312	126469335	WASF2	protein_coding	WASF2	17.4828
CNVR_802	2	126457093	127783833	ENSBTAG00000002505	126478728	126479720	GPR3	protein_coding	GPR3	100
CNVR_802	2	126457093	127783833	ENSBTAG00000019728	126490904	126494833	CD164L2	protein_coding	CD164L2	100
CNVR_802	2	126457093	127783833	ENSBTAG00000010254	126506015	126518906	MAP3K6	protein_coding	MAP3K6	100
CNVR_802	2	126457093	127783833	ENSBTAG00000010253	126519062	126526238	SYTL1	protein_coding	SYTL1	100
CNVR_802	2	126457093	127783833	ENSBTAG00000010249	126531507	126541901	TMEM222	protein_coding	TMEM222	100
CNVR_802	2	126457093	127783833	ENSBTAG00000008766	126676550	126727482	SLC9A1	protein_coding	SLC9A1	100
CNVR_802	2	126457093	127783833	ENSBTAG00000018413	126799591	126807056	FAM46B	protein_coding	FAM46B	100
CNVR_802	2	126457093	127783833	ENSBTAG00000019252	126844577	126857428	MGC159903	protein_coding	KDF1	100
CNVR_802	2	126457093	127783833	ENSBTAG00000004416	126860368	126873806	NUDC	protein_coding	NUDC	100
CNVR_802	2	126457093	127783833	ENSBTAG00000014848	126892710	126894458	NR0B2	protein_coding	NR0B2	100
CNVR_802	2	126457093	127783833	ENSBTAG00000014849	126904071	126910834	GPATCH3	protein_coding	GPATCH3	100
CNVR_802	2	126457093	127783833	ENSBTAG00000014850	126911037	126920480	GPN2	protein_coding	GPN2	100
CNVR_802	2	126457093	127783833	ENSBTAG00000009223	126929535	126930878	SFN	protein_coding	SFN	100
CNVR_802	2	126457093	127783833	ENSBTAG00000046672	126937974	126964887	ZDHHC18	protein_coding	ZDHHC18	100
CNVR_802	2	126457093	127783833	ENSBTAG00000009796	126983130	126992474	PIGV	protein_coding	PIGV	100
CNVR_802	2	126457093	127783833	ENSBTAG00000001024	127000106	127066994	ARID1A	protein_coding	ARID1A	100
CNVR_802	2	126457093	127783833	ENSBTAG00000014447	127164652	127202531	RPS6KA1	protein_coding	RPS6KA1	100
CNVR_802	2	126457093	127783833	ENSBTAG00000003235	127266788	127295155	DHDDS	protein_coding	DHDDS	100
CNVR_802	2	126457093	127783833	ENSBTAG00000009631	127356739	127362422	ZNF683	protein_coding	ZNF683	100
CNVR_802	2	126457093	127783833	ENSBTAG00000005629	127370017	127395010	AIM1L	protein_coding	AIM1L	100
CNVR_802	2	126457093	127783833	ENSBTAG00000009581	127406823	127429124	UBXN11	protein_coding	UBXN11	100
CNVR_802	2	126457093	127783833	ENSBTAG00000009580	127429585	127431204	SH3BGRL3	protein_coding	SH3BGRL3	100
CNVR_802	2	126457093	127783833	ENSBTAG00000009579	127433456	127463144	CEP85	protein_coding	CEP85	100
CNVR_802	2	126457093	127783833	ENSBTAG00000026638	127488535	127499030	CATSPER4	protein_coding	CATSPER4	100
CNVR_802	2	126457093	127783833	ENSBTAG00000009562	127523710	127524790	ZNF593	protein_coding	ZNF593	100
CNVR_802	2	126457093	127783833	ENSBTAG00000013131	127530913	127533980	FAM110D	protein_coding	FAM110D	100
CNVR_802	2	126457093	127783833	ENSBTAG00000001513	127561537	127569228	PDIK1L	protein_coding	PDIK1L	100
CNVR_802	2	126457093	127783833	ENSBTAG00000005085	127615050	127630608	TRIM63	protein_coding	TRIM63	100
CNVR_802	2	126457093	127783833	ENSBTAG00000006355	127638455	127645772	SLC30A2	protein_coding	SLC30A2	100
CNVR_802	2	126457093	127783833	ENSBTAG00000006349	127647571	127665188	EXTL1	protein_coding	EXTL1	100
CNVR_802	2	126457093	127783833	ENSBTAG00000005105	127684837	127720396	PAFAH2	protein_coding	PAFAH2	100
CNVR_802	2	126457093	127783833	ENSBTAG00000013761	127773927	127779431	STMN1	protein_coding	STMN1	100
CNVR_803	2	126593126	126710030	ENSBTAG00000008766	126676550	126727482	SLC9A1	protein_coding	SLC9A1	65.7347
CNVR_804	2	126783521	126925384	ENSBTAG00000018413	126799591	126807056	FAM46B	protein_coding	FAM46B	100
CNVR_804	2	126783521	126925384	ENSBTAG00000019252	126844577	126857428	MGC159903	protein_coding	KDF1	100
CNVR_804	2	126783521	126925384	ENSBTAG00000004416	126860368	126873806	NUDC	protein_coding	NUDC	100
CNVR_804	2	126783521	126925384	ENSBTAG00000014848	126892710	126894458	NR0B2	protein_coding	NR0B2	100
CNVR_804	2	126783521	126925384	ENSBTAG00000014849	126904071	126910834	GPATCH3	protein_coding	GPATCH3	100
CNVR_804	2	126783521	126925384	ENSBTAG00000014850	126911037	126920480	GPN2	protein_coding	GPN2	100
CNVR_805	2	127077229	127416753	ENSBTAG00000014447	127164652	127202531	RPS6KA1	protein_coding	RPS6KA1	100
CNVR_805	2	127077229	127416753	ENSBTAG00000003235	127266788	127295155	DHDDS	protein_coding	DHDDS	100
CNVR_805	2	127077229	127416753	ENSBTAG00000009631	127356739	127362422	ZNF683	protein_coding	ZNF683	100
CNVR_805	2	127077229	127416753	ENSBTAG00000005629	127370017	127395010	AIM1L	protein_coding	AIM1L	100
CNVR_805	2	127077229	127416753	ENSBTAG00000009581	127406823	127429124	UBXN11	protein_coding	UBXN11	44.5272
CNVR_806	2	127337355	127459253	ENSBTAG00000009631	127356739	127362422	ZNF683	protein_coding	ZNF683	100
CNVR_806	2	127337355	127459253	ENSBTAG00000005629	127370017	127395010	AIM1L	protein_coding	AIM1L	100
CNVR_806	2	127337355	127459253	ENSBTAG00000009581	127406823	127429124	UBXN11	protein_coding	UBXN11	100
CNVR_806	2	127337355	127459253	ENSBTAG00000009580	127429585	127431204	SH3BGRL3	protein_coding	SH3BGRL3	100
CNVR_806	2	127337355	127459253	ENSBTAG00000009579	127433456	127463144	CEP85	protein_coding	CEP85	86.8937
CNVR_807	2	127521309	127648903	ENSBTAG00000009562	127523710	127524790	ZNF593	protein_coding	ZNF593	100
CNVR_807	2	127521309	127648903	ENSBTAG00000013131	127530913	127533980	FAM110D	protein_coding	FAM110D	100
CNVR_807	2	127521309	127648903	ENSBTAG00000001513	127561537	127569228	PDIK1L	protein_coding	PDIK1L	100
CNVR_807	2	127521309	127648903	ENSBTAG00000005085	127615050	127630608	TRIM63	protein_coding	TRIM63	100
CNVR_807	2	127521309	127648903	ENSBTAG00000006355	127638455	127645772	SLC30A2	protein_coding	SLC30A2	100
CNVR_807	2	127521309	127648903	ENSBTAG00000006349	127647571	127665188	EXTL1	protein_coding	EXTL1	7.56088
CNVR_808	2	127611615	127660476	ENSBTAG00000005085	127615050	127630608	TRIM63	protein_coding	TRIM63	100
CNVR_808	2	127611615	127660476	ENSBTAG00000006355	127638455	127645772	SLC30A2	protein_coding	SLC30A2	100
CNVR_808	2	127611615	127660476	ENSBTAG00000006349	127647571	127665188	EXTL1	protein_coding	EXTL1	73.2531
CNVR_809	2	127864639	128063561	ENSBTAG00000021778	127851648	127869417	SEPN1	protein_coding	SEPN1	26.8895
CNVR_809	2	127864639	128063561	ENSBTAG00000003069	127888646	128008111	MAN1C1	protein_coding	MAN1C1	100
CNVR_810	2	128032565	128129526	ENSBTAG00000001050	128078919	128103312	LDLRAP1	protein_coding	LDLRAP1	100
CNVR_811	2	128561533	128664954	ENSBTAG00000019800	128629675	128656311	RUNX3	protein_coding	RUNX3	100
CNVR_812	2	128821708	129515246	ENSBTAG00000013772	128848938	128877230	SRRM1	protein_coding	SRRM1	100
CNVR_812	2	128821708	129515246	ENSBTAG00000012604	128916150	128930501	NCMAP	protein_coding	NCMAP	100
CNVR_812	2	128821708	129515246	ENSBTAG00000017452	128984354	129018364	RCAN3	protein_coding	RCAN3	100
CNVR_812	2	128821708	129515246	ENSBTAG00000013048	129041413	129091075	NIPAL3	protein_coding	NIPAL3	100
CNVR_812	2	128821708	129515246	ENSBTAG00000010278	129096652	129156302	STPG1	protein_coding	STPG1	100
CNVR_812	2	128821708	129515246	ENSBTAG00000019791	129160819	129183500	GRHL3	protein_coding	GRHL3	100
CNVR_812	2	128821708	129515246	ENSBTAG00000045407	129294991	129295076	U6	snRNA	RNU6-677P	100
CNVR_812	2	128821708	129515246	ENSBTAG00000001101	129315264	129338069	IFNLR1	protein_coding	IFNLR1	100
CNVR_812	2	128821708	129515246	ENSBTAG00000001100	129351698	129378160	IL22RA1	protein_coding	IL22RA1	100
CNVR_812	2	128821708	129515246	ENSBTAG00000014885	129388770	129437616	MYOM3	protein_coding	MYOM3	100
CNVR_812	2	128821708	129515246	ENSBTAG00000042918	129469310	129469419	U6	snRNA	RNU6-388P	100
CNVR_812	2	128821708	129515246	ENSBTAG00000042918	129469310	129469419	U6	snRNA	RNU6-389P	100
CNVR_813	2	129055106	129325676	ENSBTAG00000013048	129041413	129091075	NIPAL3	protein_coding	NIPAL3	72.4276
CNVR_813	2	129055106	129325676	ENSBTAG00000010278	129096652	129156302	STPG1	protein_coding	STPG1	100
CNVR_813	2	129055106	129325676	ENSBTAG00000019791	129160819	129183500	GRHL3	protein_coding	GRHL3	100
CNVR_813	2	129055106	129325676	ENSBTAG00000045407	129294991	129295076	U6	snRNA	RNU6-677P	100
CNVR_813	2	129055106	129325676	ENSBTAG00000001101	129315264	129338069	IFNLR1	protein_coding	IFNLR1	45.6567
CNVR_814	2	129378001	129470096	ENSBTAG00000001100	129351698	129378160	IL22RA1	protein_coding	IL22RA1	0.600862
CNVR_814	2	129378001	129470096	ENSBTAG00000014885	129388770	129437616	MYOM3	protein_coding	MYOM3	100
CNVR_814	2	129378001	129470096	ENSBTAG00000042918	129469310	129469419	U6	snRNA	RNU6-388P	100
CNVR_814	2	129378001	129470096	ENSBTAG00000042918	129469310	129469419	U6	snRNA	RNU6-389P	100
CNVR_815	2	129506137	129578899	ENSBTAG00000008072	129522680	129534734	FUSIP1	protein_coding	SRSF10	100
CNVR_815	2	129506137	129578899	ENSBTAG00000030435	129536933	129540976	PNRC2	protein_coding	PNRC2	100
CNVR_816	2	129888174	130137291	ENSBTAG00000030425	129895413	129897012	ID3	protein_coding	ID3	100
CNVR_816	2	129888174	130137291	ENSBTAG00000014400	129927356	129942090	E2F2	protein_coding	E2F2	100
CNVR_816	2	129888174	130137291	ENSBTAG00000012263	129969269	130018036	ASAP3	protein_coding	ASAP3	100
CNVR_816	2	129888174	130137291	ENSBTAG00000043152	129988123	129988229	U6	snRNA	RNU6-841P	100
CNVR_816	2	129888174	130137291	ENSBTAG00000038865	130023501	130069587	TCEA3	protein_coding	TCEA3	100
CNVR_816	2	129888174	130137291	ENSBTAG00000002594	130078397	130084459	ZNF436	protein_coding	ZNF436	100
CNVR_816	2	129888174	130137291	ENSBTAG00000016578	130103590	130132649	HNRNPR	protein_coding	HNRNPR	100
CNVR_817	2	130739301	130863515	ENSBTAG00000011196	130769172	130775911	C1QB	protein_coding	C1QB	100
CNVR_817	2	130739301	130863515	ENSBTAG00000011193	130783987	130788357	C1QC	protein_coding	C1QC	100
CNVR_817	2	130739301	130863515	ENSBTAG00000007153	130792855	130795743	C1QA	protein_coding	C1QA	100
CNVR_817	2	130739301	130863515	ENSBTAG00000020102	130830285	130858979	EPHA8	protein_coding	EPHA8	100
CNVR_818	2	130757681	131529522	ENSBTAG00000011196	130769172	130775911	C1QB	protein_coding	C1QB	100
CNVR_818	2	130757681	131529522	ENSBTAG00000011193	130783987	130788357	C1QC	protein_coding	C1QC	100
CNVR_818	2	130757681	131529522	ENSBTAG00000007153	130792855	130795743	C1QA	protein_coding	C1QA	100
CNVR_818	2	130757681	131529522	ENSBTAG00000020102	130830285	130858979	EPHA8	protein_coding	EPHA8	100
CNVR_818	2	130757681	131529522	ENSBTAG00000016448	130900401	130937992	ZBTB40	protein_coding	ZBTB40	100
CNVR_818	2	130757681	131529522	ENSBTAG00000022671	131304772	131315806	WNT4	protein_coding	WNT4	100
CNVR_818	2	130757681	131529522	ENSBTAG00000001700	131341266	131359925	CDC42	protein_coding	CDC42	100
CNVR_818	2	130757681	131529522	ENSBTAG00000013085	131425507	131432711	CELA3B	protein_coding	CELA3A	100
CNVR_818	2	130757681	131529522	ENSBTAG00000013085	131425507	131432711	CELA3B	protein_coding	CELA3B	100
CNVR_818	2	130757681	131529522	ENSBTAG00000017122	131517579	131587498	HSPG2	protein_coding	HSPG2	17.0812
CNVR_820	2	131269494	131342881	ENSBTAG00000022671	131304772	131315806	WNT4	protein_coding	WNT4	100
CNVR_820	2	131269494	131342881	ENSBTAG00000001700	131341266	131359925	CDC42	protein_coding	CDC42	8.65534
CNVR_821	2	131597208	131723333	ENSBTAG00000001784	131589017	131597324	LDLRAD2	protein_coding	LDLRAD2	1.39641
CNVR_821	2	131597208	131723333	ENSBTAG00000006940	131624285	131696605	USP48	protein_coding	USP48	100
CNVR_821	2	131597208	131723333	ENSBTAG00000044807	131659723	131659819	snoU13	snoRNA	snoU13	100
CNVR_821	2	131597208	131723333	ENSBTAG00000044807	131659723	131659819	snoU13	snoRNA	snoU13	100
CNVR_821	2	131597208	131723333	ENSBTAG00000044807	131659723	131659819	snoU13	snoRNA	snoU13	100
CNVR_821	2	131597208	131723333	ENSBTAG00000044807	131659723	131659819	snoU13	snoRNA	snoU13	100
CNVR_821	2	131597208	131723333	ENSBTAG00000044807	131659723	131659819	snoU13	snoRNA	snoU13	100
CNVR_821	2	131597208	131723333	ENSBTAG00000044807	131659723	131659819	snoU13	snoRNA	SNORD13	100
CNVR_821	2	131597208	131723333	ENSBTAG00000044807	131659723	131659819	snoU13	snoRNA	snoU13	100
CNVR_821	2	131597208	131723333	ENSBTAG00000044807	131659723	131659819	snoU13	snoRNA	snoU13	100
CNVR_821	2	131597208	131723333	ENSBTAG00000008952	131706265	131776123	RAP1GAP	protein_coding	RAP1GAP	24.4324
CNVR_822	2	131926807	132025237	ENSBTAG00000002977	131935441	132060210	ECE1	protein_coding	ECE1	71.9698
CNVR_823	2	132486567	132848321	ENSBTAG00000018656	132470750	132507576	HP1BP3	protein_coding	HP1BP3	57.0494
CNVR_823	2	132486567	132848321	ENSBTAG00000001082	132522953	132529468	SH2D5	protein_coding	SH2D5	100
CNVR_823	2	132486567	132848321	ENSBTAG00000017644	132533579	132584194	KIF17	protein_coding	KIF17	100
CNVR_823	2	132486567	132848321	ENSBTAG00000006085	132587705	132600729	DDOST	protein_coding	DDOST	100
CNVR_823	2	132486567	132848321	ENSBTAG00000006084	132601302	132621738	PINK1	protein_coding	PINK1	100
CNVR_823	2	132486567	132848321	ENSBTAG00000006136	132636462	132657392	CDA	protein_coding	CDA	100
CNVR_823	2	132486567	132848321	ENSBTAG00000046988	132691772	132692743	FAM43B	protein_coding	FAM43B	100
CNVR_823	2	132486567	132848321	ENSBTAG00000020850	132731029	132738645	MUL1	protein_coding	MUL1	100
CNVR_823	2	132486567	132848321	ENSBTAG00000009156	132751703	132754808	CAMK2N1	protein_coding	CAMK2N1	100
CNVR_824	2	132562962	132919752	ENSBTAG00000017644	132533579	132584194	KIF17	protein_coding	KIF17	41.948
CNVR_824	2	132562962	132919752	ENSBTAG00000006085	132587705	132600729	DDOST	protein_coding	DDOST	100
CNVR_824	2	132562962	132919752	ENSBTAG00000006084	132601302	132621738	PINK1	protein_coding	PINK1	100
CNVR_824	2	132562962	132919752	ENSBTAG00000006136	132636462	132657392	CDA	protein_coding	CDA	100
CNVR_824	2	132562962	132919752	ENSBTAG00000046988	132691772	132692743	FAM43B	protein_coding	FAM43B	100
CNVR_824	2	132562962	132919752	ENSBTAG00000020850	132731029	132738645	MUL1	protein_coding	MUL1	100
CNVR_824	2	132562962	132919752	ENSBTAG00000009156	132751703	132754808	CAMK2N1	protein_coding	CAMK2N1	100
CNVR_824	2	132562962	132919752	ENSBTAG00000013511	132877447	132929818	VWA5B1	protein_coding	VWA5B1	80.7794
CNVR_825	2	132564754	133355797	ENSBTAG00000017644	132533579	132584194	KIF17	protein_coding	KIF17	38.4076
CNVR_825	2	132564754	133355797	ENSBTAG00000006085	132587705	132600729	DDOST	protein_coding	DDOST	100
CNVR_825	2	132564754	133355797	ENSBTAG00000006084	132601302	132621738	PINK1	protein_coding	PINK1	100
CNVR_825	2	132564754	133355797	ENSBTAG00000006136	132636462	132657392	CDA	protein_coding	CDA	100
CNVR_825	2	132564754	133355797	ENSBTAG00000046988	132691772	132692743	FAM43B	protein_coding	FAM43B	100
CNVR_825	2	132564754	133355797	ENSBTAG00000020850	132731029	132738645	MUL1	protein_coding	MUL1	100
CNVR_825	2	132564754	133355797	ENSBTAG00000009156	132751703	132754808	CAMK2N1	protein_coding	CAMK2N1	100
CNVR_825	2	132564754	133355797	ENSBTAG00000013511	132877447	132929818	VWA5B1	protein_coding	VWA5B1	100
CNVR_825	2	132564754	133355797	ENSBTAG00000040547	133067841	133068686	UBXN10	protein_coding	UBXN10	100
CNVR_825	2	132564754	133355797	ENSBTAG00000016877	133088083	133100875	PLA2G2C	protein_coding	PLA2G2C	100
CNVR_825	2	132564754	133355797	ENSBTAG00000012217	133111283	133124161	PLA2G2F	protein_coding	PLA2G2F	100
CNVR_825	2	132564754	133355797	ENSBTAG00000046977	133149365	133157295	PLA2G2D4	protein_coding	PLA2G2D	100
CNVR_825	2	132564754	133355797	ENSBTAG00000020499	133176678	133189041	PLA2G2D3	protein_coding	PLA2G2D	100
CNVR_825	2	132564754	133355797	ENSBTAG00000039122	133224531	133246491	PLA2G5	protein_coding	PLA2G5	100
CNVR_825	2	132564754	133355797	ENSBTAG00000002700	133267318	133272112	PLA2G2A	protein_coding	PLA2G2A	100
CNVR_825	2	132564754	133355797	ENSBTAG00000005759	133289295	133295334	PLA2G2A	protein_coding	PLA2G2A	100
CNVR_826	2	132819778	132951527	ENSBTAG00000013511	132877447	132929818	VWA5B1	protein_coding	VWA5B1	100
CNVR_827	2	132897758	132974255	ENSBTAG00000013511	132877447	132929818	VWA5B1	protein_coding	VWA5B1	61.2171
CNVR_828	2	133061300	133146119	ENSBTAG00000040547	133067841	133068686	UBXN10	protein_coding	UBXN10	100
CNVR_828	2	133061300	133146119	ENSBTAG00000016877	133088083	133100875	PLA2G2C	protein_coding	PLA2G2C	100
CNVR_828	2	133061300	133146119	ENSBTAG00000012217	133111283	133124161	PLA2G2F	protein_coding	PLA2G2F	100
CNVR_829	2	133197776	133246523	ENSBTAG00000039122	133224531	133246491	PLA2G5	protein_coding	PLA2G5	100
CNVR_830	2	133497065	133766047	ENSBTAG00000007998	133502454	133607696	TMCO4	protein_coding	TMCO4	100
CNVR_830	2	133497065	133766047	ENSBTAG00000007996	133610639	133623061	HTR6	protein_coding	HTR6	100
CNVR_830	2	133497065	133766047	ENSBTAG00000044904	133678350	133678448	U6	snRNA	RNU6-391P	100
CNVR_830	2	133497065	133766047	ENSBTAG00000044904	133678350	133678448	U6	snRNA	RNU6-412P	100
CNVR_830	2	133497065	133766047	ENSBTAG00000044904	133678350	133678448	U6	snRNA	RNU6-1289P	100
CNVR_831	2	133564831	133824381	ENSBTAG00000007998	133502454	133607696	TMCO4	protein_coding	TMCO4	40.7299
CNVR_831	2	133564831	133824381	ENSBTAG00000007996	133610639	133623061	HTR6	protein_coding	HTR6	100
CNVR_831	2	133564831	133824381	ENSBTAG00000044904	133678350	133678448	U6	snRNA	RNU6-391P	100
CNVR_831	2	133564831	133824381	ENSBTAG00000044904	133678350	133678448	U6	snRNA	RNU6-412P	100
CNVR_831	2	133564831	133824381	ENSBTAG00000044904	133678350	133678448	U6	snRNA	RNU6-1289P	100
CNVR_831	2	133564831	133824381	ENSBTAG00000004554	133789485	133926170	CAPZB	protein_coding	CAPZB	25.5302
CNVR_832	2	133874362	134058886	ENSBTAG00000004554	133789485	133926170	CAPZB	protein_coding	CAPZB	37.9032
CNVR_832	2	133874362	134058886	ENSBTAG00000013650	133933077	133949856	PQLC2	protein_coding	PQLC2	100
CNVR_832	2	133874362	134058886	ENSBTAG00000012289	133953059	133956669	AKR7A2	protein_coding	AKR7A3	100
CNVR_832	2	133874362	134058886	ENSBTAG00000012289	133953059	133956669	AKR7A2	protein_coding	AKR7A2	100
CNVR_832	2	133874362	134058886	ENSBTAG00000012289	133953059	133956669	AKR7A2	protein_coding	AKR7L	100
CNVR_832	2	133874362	134058886	ENSBTAG00000011951	133992732	133998200	MRTO4	protein_coding	MRTO4	100
CNVR_832	2	133874362	134058886	ENSBTAG00000011950	133998613	134021304	EMC1	protein_coding	EMC1	100
CNVR_832	2	133874362	134058886	ENSBTAG00000015240	134039040	134176134	UBR4	protein_coding	UBR4	14.4762
CNVR_833	2	134314557	134612865	ENSBTAG00000030335	134345970	134380241	ALDH4A1	protein_coding	ALDH4A1	100
CNVR_833	2	134314557	134612865	ENSBTAG00000015246	134390907	134404755	TAS1R2	protein_coding	TAS1R2	100
CNVR_833	2	134314557	134612865	ENSBTAG00000014967	134512629	134616219	PAX7	protein_coding	PAX7	96.7622
CNVR_834	2	134470700	134615627	ENSBTAG00000014967	134512629	134616219	PAX7	protein_coding	PAX7	99.4285
CNVR_837	2	134999538	136166111	ENSBTAG00000006438	135418586	135422028	ACTL8	protein_coding	ACTL8	100
CNVR_837	2	134999538	136166111	ENSBTAG00000000684	135557345	135672091	ARHGEF10L	protein_coding	ARHGEF10L	100
CNVR_837	2	134999538	136166111	ENSBTAG00000008579	135784598	135809900	RCC2	protein_coding	RCC2	100
CNVR_837	2	134999538	136166111	ENSBTAG00000038945	135812788	135832714	PADI6	protein_coding	PADI6	100
CNVR_837	2	134999538	136166111	ENSBTAG00000012052	135836956	135864707	PADI4	protein_coding	PADI4	100
CNVR_837	2	134999538	136166111	ENSBTAG00000012043	135891757	135920584	PADI3	protein_coding	PADI3	100
CNVR_837	2	134999538	136166111	ENSBTAG00000002138	135922930	135967599	PADI1	protein_coding	PADI1	100
CNVR_837	2	134999538	136166111	ENSBTAG00000043637	136045213	136045348	5S_rRNA	rRNA	RNA5SP243	100
CNVR_837	2	134999538	136166111	ENSBTAG00000003403	136049644	136103406	PADI2	protein_coding	PADI2	100
CNVR_837	2	134999538	136166111	ENSBTAG00000008314	136125304	136154362	SDHB	protein_coding	SDHB	100
CNVR_837	2	134999538	136166111	ENSBTAG00000008309	136162616	136182586	ATP13A2	protein_coding	ATP13A2	17.5013
CNVR_839	2	135256985	135552014	ENSBTAG00000006438	135418586	135422028	ACTL8	protein_coding	ACTL8	100
CNVR_840	2	135370377	135633375	ENSBTAG00000006438	135418586	135422028	ACTL8	protein_coding	ACTL8	100
CNVR_840	2	135370377	135633375	ENSBTAG00000000684	135557345	135672091	ARHGEF10L	protein_coding	ARHGEF10L	66.2594
CNVR_841	2	135555600	135817472	ENSBTAG00000000684	135557345	135672091	ARHGEF10L	protein_coding	ARHGEF10L	100
CNVR_841	2	135555600	135817472	ENSBTAG00000008579	135784598	135809900	RCC2	protein_coding	RCC2	100
CNVR_841	2	135555600	135817472	ENSBTAG00000038945	135812788	135832714	PADI6	protein_coding	PADI6	23.507
CNVR_842	2	135679595	135900208	ENSBTAG00000008579	135784598	135809900	RCC2	protein_coding	RCC2	100
CNVR_842	2	135679595	135900208	ENSBTAG00000038945	135812788	135832714	PADI6	protein_coding	PADI6	100
CNVR_842	2	135679595	135900208	ENSBTAG00000012052	135836956	135864707	PADI4	protein_coding	PADI4	100
CNVR_842	2	135679595	135900208	ENSBTAG00000012043	135891757	135920584	PADI3	protein_coding	PADI3	29.3163
CNVR_843	2	135792631	136056872	ENSBTAG00000008579	135784598	135809900	RCC2	protein_coding	RCC2	68.2515
CNVR_843	2	135792631	136056872	ENSBTAG00000038945	135812788	135832714	PADI6	protein_coding	PADI6	100
CNVR_843	2	135792631	136056872	ENSBTAG00000012052	135836956	135864707	PADI4	protein_coding	PADI4	100
CNVR_843	2	135792631	136056872	ENSBTAG00000012043	135891757	135920584	PADI3	protein_coding	PADI3	100
CNVR_843	2	135792631	136056872	ENSBTAG00000002138	135922930	135967599	PADI1	protein_coding	PADI1	100
CNVR_843	2	135792631	136056872	ENSBTAG00000043637	136045213	136045348	5S_rRNA	rRNA	RNA5SP243	100
CNVR_843	2	135792631	136056872	ENSBTAG00000003403	136049644	136103406	PADI2	protein_coding	PADI2	13.4444
CNVR_844	2	135892682	136013296	ENSBTAG00000012043	135891757	135920584	PADI3	protein_coding	PADI3	96.7912
CNVR_844	2	135892682	136013296	ENSBTAG00000002138	135922930	135967599	PADI1	protein_coding	PADI1	100
CNVR_845	2	136017313	136279450	ENSBTAG00000043637	136045213	136045348	5S_rRNA	rRNA	RNA5SP243	100
CNVR_845	2	136017313	136279450	ENSBTAG00000003403	136049644	136103406	PADI2	protein_coding	PADI2	100
CNVR_845	2	136017313	136279450	ENSBTAG00000008314	136125304	136154362	SDHB	protein_coding	SDHB	100
CNVR_845	2	136017313	136279450	ENSBTAG00000008309	136162616	136182586	ATP13A2	protein_coding	ATP13A2	100
CNVR_845	2	136017313	136279450	ENSBTAG00000003832	136187693	136192151	MFAP2	protein_coding	MFAP2	100
CNVR_845	2	136017313	136279450	ENSBTAG00000003822	136193743	136239981	CROCC	protein_coding	CROCC	100
CNVR_845	2	136017313	136279450	ENSBTAG00000013282	136252384	136266397	NECAP2	protein_coding	NECAP2	100
CNVR_845	2	136017313	136279450	ENSBTAG00000013281	136276529	136314563	SPATA21	protein_coding	SPATA21	7.67997
CNVR_846	2	136129885	136246384	ENSBTAG00000008314	136125304	136154362	SDHB	protein_coding	SDHB	84.235
CNVR_846	2	136129885	136246384	ENSBTAG00000008309	136162616	136182586	ATP13A2	protein_coding	ATP13A2	100
CNVR_846	2	136129885	136246384	ENSBTAG00000003832	136187693	136192151	MFAP2	protein_coding	MFAP2	100
CNVR_846	2	136129885	136246384	ENSBTAG00000003822	136193743	136239981	CROCC	protein_coding	CROCC	100
CNVR_847	2	136153586	136908437	ENSBTAG00000008314	136125304	136154362	SDHB	protein_coding	SDHB	2.67052
CNVR_847	2	136153586	136908437	ENSBTAG00000008309	136162616	136182586	ATP13A2	protein_coding	ATP13A2	100
CNVR_847	2	136153586	136908437	ENSBTAG00000003832	136187693	136192151	MFAP2	protein_coding	MFAP2	100
CNVR_847	2	136153586	136908437	ENSBTAG00000003822	136193743	136239981	CROCC	protein_coding	CROCC	100
CNVR_847	2	136153586	136908437	ENSBTAG00000013282	136252384	136266397	NECAP2	protein_coding	NECAP2	100
CNVR_847	2	136153586	136908437	ENSBTAG00000013281	136276529	136314563	SPATA21	protein_coding	SPATA21	100
CNVR_847	2	136153586	136908437	ENSBTAG00000009251	136317925	136337845	SZRD1	protein_coding	SZRD1	100
CNVR_847	2	136153586	136908437	ENSBTAG00000008510	136362255	136444097	FBXO42	protein_coding	FBXO42	100
CNVR_847	2	136153586	136908437	ENSBTAG00000014221	136457565	136461977	RSG1	protein_coding	RSG1	100
CNVR_847	2	136153586	136908437	ENSBTAG00000005670	136480737	136491543	ARHGEF19	protein_coding	ARHGEF19	100
CNVR_847	2	136153586	136908437	ENSBTAG00000000815	136525537	136551769	EPHA2	protein_coding	EPHA2	100
CNVR_847	2	136153586	136908437	ENSBTAG00000034680	136610244	136617316	FAM131C	protein_coding	FAM131C	100
CNVR_847	2	136153586	136908437	ENSBTAG00000010940	136635160	136637353	HSPB7	protein_coding	HSPB7	100
CNVR_847	2	136153586	136908437	ENSBTAG00000010938	136647774	136650918	C2H1orf64	protein_coding	C1orf64	100
CNVR_848	2	136460144	136686667	ENSBTAG00000014221	136457565	136461977	RSG1	protein_coding	RSG1	41.5458
CNVR_848	2	136460144	136686667	ENSBTAG00000005670	136480737	136491543	ARHGEF19	protein_coding	ARHGEF19	100
CNVR_848	2	136460144	136686667	ENSBTAG00000000815	136525537	136551769	EPHA2	protein_coding	EPHA2	100
CNVR_848	2	136460144	136686667	ENSBTAG00000034680	136610244	136617316	FAM131C	protein_coding	FAM131C	100
CNVR_848	2	136460144	136686667	ENSBTAG00000010940	136635160	136637353	HSPB7	protein_coding	HSPB7	100
CNVR_848	2	136460144	136686667	ENSBTAG00000010938	136647774	136650918	C2H1orf64	protein_coding	C1orf64	100
CNVR_849	2	136587949	136776410	ENSBTAG00000034680	136610244	136617316	FAM131C	protein_coding	FAM131C	100
CNVR_849	2	136587949	136776410	ENSBTAG00000010940	136635160	136637353	HSPB7	protein_coding	HSPB7	100
CNVR_849	2	136587949	136776410	ENSBTAG00000010938	136647774	136650918	C2H1orf64	protein_coding	C1orf64	100
CNVR_850	3	25683	574831	ENSBTAG00000002952	250260	276531	TBX19	protein_coding	TBX19	100
CNVR_850	3	25683	574831	ENSBTAG00000037819	329276	345806	SFT2D2	protein_coding	SFT2D2	100
CNVR_850	3	25683	574831	ENSBTAG00000005393	402035	472282	TIPRL	protein_coding	TIPRL	100
CNVR_850	3	25683	574831	ENSBTAG00000000616	553190	575832	GPR161	protein_coding	GPR161	95.579
CNVR_851	3	628523	812379	ENSBTAG00000020969	587034	768209	IQWD1	protein_coding	DCAF6	77.1
CNVR_851	3	628523	812379	ENSBTAG00000045284	670582	670693	snoZ278	snoRNA	snoZ278	100
CNVR_851	3	628523	812379	ENSBTAG00000020968	768307	799012	MPC2	protein_coding	MPC2	100
CNVR_852	3	999231	1119459	ENSBTAG00000002823	930876	1012734	MPZL1	protein_coding	MPZL1	16.4956
CNVR_852	3	999231	1119459	ENSBTAG00000014151	1058468	1130225	RCSD1	protein_coding	RCSD1	84.9966
CNVR_853	3	1159950	1243010	ENSBTAG00000008931	1196982	1208368	CREG1	protein_coding	CREG1	100
CNVR_853	3	1159950	1243010	ENSBTAG00000012700	1230988	1314962	CD247	protein_coding	CD247	14.3163
CNVR_854	3	1601496	1706791	ENSBTAG00000008652	1656685	1723930	DUSP27	protein_coding	DUSP27	74.5126
CNVR_855	3	1723646	1995646	ENSBTAG00000008652	1656685	1723930	DUSP27	protein_coding	DUSP27	0.422336
CNVR_855	3	1723646	1995646	ENSBTAG00000009148	1726504	1779667	GPA33	protein_coding	GPA33	100
CNVR_855	3	1723646	1995646	ENSBTAG00000016550	1881239	1937675	MAEL	protein_coding	MAEL	100
CNVR_855	3	1723646	1995646	ENSBTAG00000019497	1955064	2022631	ILDR2	protein_coding	ILDR2	60.0619
CNVR_856	3	1995531	2185786	ENSBTAG00000019497	1955064	2022631	ILDR2	protein_coding	ILDR2	40.1083
CNVR_856	3	1995531	2185786	ENSBTAG00000010456	2089527	2105290	TADA1	protein_coding	TADA1	100
CNVR_856	3	1995531	2185786	ENSBTAG00000010775	2107192	2126252	POGK	protein_coding	POGK	100
CNVR_859	3	2815466	3025526	ENSBTAG00000047468	2867606	2868345	FAM78B	protein_coding	FAM78B	100
CNVR_860	3	3267578	3473428	ENSBTAG00000017852	3252171	3281221	ALDH9A1	protein_coding	ALDH9A1	46.9639
CNVR_860	3	3267578	3473428	ENSBTAG00000010265	3296282	3319165	MGST3	protein_coding	MGST3	100
CNVR_860	3	3267578	3473428	ENSBTAG00000001686	3425059	3446915	LRRC52	protein_coding	LRRC52	100
CNVR_861	3	3738695	3982304	ENSBTAG00000012025	3692343	3865786	LMX1A	protein_coding	LMX1A	73.2754
CNVR_862	3	4627732	5643418	ENSBTAG00000034449	5454661	5455256	GNG11	protein_coding	GNG11	100
CNVR_864	3	5365938	5489438	ENSBTAG00000034449	5454661	5455256	GNG11	protein_coding	GNG11	100
CNVR_866	3	5930242	6125338	ENSBTAG00000007247	6033721	6072026	NUF2	protein_coding	NUF2	100
CNVR_867	3	6251912	6384612	ENSBTAG00000046277	6287012	6292402	RGS4	protein_coding	RGS4	100
CNVR_868	3	6519395	6659054	ENSBTAG00000027425	6560555	6569286	C1orf110	protein_coding	C1orf110	100
CNVR_868	3	6519395	6659054	ENSBTAG00000005976	6629251	6659067	HSD17B7	protein_coding	HSD17B7	99.9564
CNVR_870	3	6870669	6972029	ENSBTAG00000010206	6900267	6932034	UAP1	protein_coding	UAP1	100
CNVR_872	3	7560929	7678256	ENSBTAG00000034147	7528022	7577290	OLFML2B	protein_coding	OLFML2B	33.2082
CNVR_872	3	7560929	7678256	ENSBTAG00000005227	7613876	7843250	ATF6	protein_coding	ATF6	28.0677
CNVR_874	3	7796416	7860765	ENSBTAG00000005227	7613876	7843250	ATF6	protein_coding	ATF6	20.4182
CNVR_874	3	7796416	7860765	ENSBTAG00000021754	7849647	7857668	DUSP12	protein_coding	DUSP12	100
CNVR_875	3	7882171	7947784	ENSBTAG00000014580	7881817	7886772	FCRLB	protein_coding	FCRLB	92.8557
CNVR_875	3	7882171	7947784	ENSBTAG00000034159	7898510	7904866	FCRLA	protein_coding	FCRLA	100
CNVR_875	3	7882171	7947784	ENSBTAG00000021842	7928113	7944607	FCGR2	protein_coding	FCGR2B	100
CNVR_875	3	7882171	7947784	ENSBTAG00000021842	7928113	7944607	FCGR2	protein_coding	FCGR2A	100
CNVR_875	3	7882171	7947784	ENSBTAG00000021842	7928113	7944607	FCGR2	protein_coding	FCGR2C	100
CNVR_876	3	8117183	8273741	ENSBTAG00000015856	8160871	8193427	C1ORF192	protein_coding	C1orf192	100
CNVR_876	3	8117183	8273741	ENSBTAG00000015853	8195438	8226068	SDHC	protein_coding	SDHC	100
CNVR_876	3	8117183	8273741	ENSBTAG00000033835	8229236	8234089	MPZ	protein_coding	MPZ	100
CNVR_876	3	8117183	8273741	ENSBTAG00000040512	8249981	8276724	PCP4L1	protein_coding	PCP4L1	88.8457
CNVR_877	3	8282009	8427279	ENSBTAG00000009215	8290360	8295271	NR1I3	protein_coding	NR1I3	100
CNVR_877	3	8282009	8427279	ENSBTAG00000009213	8294406	8298900	TOMM40L	protein_coding	TOMM40L	100
CNVR_877	3	8282009	8427279	ENSBTAG00000009212	8301476	8302729	APOA2	protein_coding	APOA2	100
CNVR_877	3	8282009	8427279	ENSBTAG00000024503	8305544	8308776	FCER1G	protein_coding	FCER1G	100
CNVR_877	3	8282009	8427279	ENSBTAG00000002203	8309350	8318876	NDUFS2	protein_coding	NDUFS2	100
CNVR_877	3	8282009	8427279	ENSBTAG00000013210	8322938	8331146	ADAMTS4	protein_coding	ADAMTS4	100
CNVR_877	3	8282009	8427279	ENSBTAG00000021897	8340547	8345532	B4GALT3	protein_coding	B4GALT3	100
CNVR_877	3	8282009	8427279	ENSBTAG00000021894	8345630	8349334	PPOX	protein_coding	PPOX	100
CNVR_877	3	8282009	8427279	ENSBTAG00000021893	8350180	8356345	USP21	protein_coding	USP21	100
CNVR_877	3	8282009	8427279	ENSBTAG00000021705	8356956	8360652	UFC1	protein_coding	UFC1	100
CNVR_877	3	8282009	8427279	ENSBTAG00000020154	8381806	8392000	DEDD	protein_coding	DEDD	100
CNVR_877	3	8282009	8427279	ENSBTAG00000020153	8392622	8395532	NIT1	protein_coding	NIT1	100
CNVR_877	3	8282009	8427279	ENSBTAG00000020152	8395605	8407551	PFDN2	protein_coding	PFDN2	100
CNVR_877	3	8282009	8427279	ENSBTAG00000020150	8407875	8409695	KLHDC9	protein_coding	KLHDC9	100
CNVR_877	3	8282009	8427279	ENSBTAG00000017877	8421828	8438222	PVRL4	protein_coding	PVRL4	33.25
CNVR_878	3	8404576	8472200	ENSBTAG00000020152	8395605	8407551	PFDN2	protein_coding	PFDN2	24.9037
CNVR_878	3	8404576	8472200	ENSBTAG00000020150	8407875	8409695	KLHDC9	protein_coding	KLHDC9	100
CNVR_878	3	8404576	8472200	ENSBTAG00000017877	8421828	8438222	PVRL4	protein_coding	PVRL4	100
CNVR_878	3	8404576	8472200	ENSBTAG00000017875	8439001	8453973	ARHGAP30	protein_coding	ARHGAP30	100
CNVR_878	3	8404576	8472200	ENSBTAG00000017873	8455700	8461692	USF1	protein_coding	USF1	100
CNVR_878	3	8404576	8472200	ENSBTAG00000017856	8461937	8463395	TSTD1	protein_coding	TSTD1	100
CNVR_879	3	8721871	8811537	ENSBTAG00000002951	8794793	8831787	CD244	protein_coding	CD244	45.2614
CNVR_880	3	9028386	9442612	ENSBTAG00000011238	9022904	9053379	CD48	protein_coding	CD48	82.0115
CNVR_880	3	9028386	9442612	ENSBTAG00000043605	9089634	9089726	U6	snRNA	RNU6-346P	100
CNVR_880	3	9028386	9442612	ENSBTAG00000007927	9090441	9129487	SLAMF1	protein_coding	SLAMF1	100
CNVR_880	3	9028386	9442612	ENSBTAG00000019033	9215138	9239453	CD84	protein_coding	CD84	100
CNVR_880	3	9028386	9442612	ENSBTAG00000014368	9272217	9293445	SLAMF6	protein_coding	SLAMF6	100
CNVR_880	3	9028386	9442612	ENSBTAG00000006560	9385092	9409694	VANGL2	protein_coding	VANGL2	100
CNVR_880	3	9028386	9442612	ENSBTAG00000020027	9442357	9442758	NHLH1	protein_coding	NHLH1	63.591
CNVR_881	3	9636559	9749744	ENSBTAG00000038523	9605197	9637360	ATP1A4	protein_coding	ATP1A4	2.49044
CNVR_881	3	9636559	9749744	ENSBTAG00000010551	9645440	9670496	ATP1A2	protein_coding	ATP1A2	100
CNVR_881	3	9636559	9749744	ENSBTAG00000009982	9695129	9702141	IGSF8	protein_coding	IGSF8	100
CNVR_881	3	9636559	9749744	ENSBTAG00000024507	9705464	9709562	KCNJ9	protein_coding	KCNJ9	100
CNVR_881	3	9636559	9749744	ENSBTAG00000002414	9720672	9755813	KCNJ10	protein_coding	KCNJ10	82.7296
CNVR_882	3	9858560	10005368	ENSBTAG00000001481	9859945	9877224	IGSF9	protein_coding	IGSF9	100
CNVR_882	3	9858560	10005368	ENSBTAG00000002068	9878839	9886647	TAGLN2	protein_coding	TAGLN2	100
CNVR_882	3	9858560	10005368	ENSBTAG00000018487	9901068	9930295	CCDC19	protein_coding	CFAP45	100
CNVR_882	3	9858560	10005368	ENSBTAG00000010670	9942947	9950485	VSIG8	protein_coding	VSIG8	100
CNVR_882	3	9858560	10005368	ENSBTAG00000028229	9952212	9952373	U1	snRNA	RNU1-83P	100
CNVR_882	3	9858560	10005368	ENSBTAG00000016698	9968522	9977098	SLAMF8	protein_coding	SLAMF8	100
CNVR_882	3	9858560	10005368	ENSBTAG00000017786	9991099	10000540	FCRL6	protein_coding	FCRL6	100
CNVR_883	3	10281219	10452704	ENSBTAG00000019038	10295277	10296206	OR10J5	protein_coding	OR10J5	100
CNVR_883	3	10281219	10452704	ENSBTAG00000047063	10388030	10388959	OR10J1	protein_coding	OR10J1	100
CNVR_886	3	11982334	12302754	ENSBTAG00000038263	11993523	11997024	CD1A	protein_coding	CD1A	100
CNVR_886	3	11982334	12302754	ENSBTAG00000024960	12140693	12144439	CD1D	protein_coding	CD1D	100
CNVR_887	3	12288724	12329835	ENSBTAG00000005799	12308303	12326076	KIRREL	protein_coding	KIRREL	100
CNVR_888	3	12604380	12751264	ENSBTAG00000005891	12615413	12647987	FCRL1	protein_coding	FCRL1	100
CNVR_888	3	12604380	12751264	ENSBTAG00000039702	12684810	12717577	FCRL3	protein_coding	FCRL3	100
CNVR_891	3	14003352	14192569	ENSBTAG00000012405	13986478	14007210	PEAR1	protein_coding	PEAR1	18.6089
CNVR_891	3	14003352	14192569	ENSBTAG00000003060	14019444	14037555	NTRK1	protein_coding	NTRK1	100
CNVR_891	3	14003352	14192569	ENSBTAG00000003054	14039800	14055462	INSRR	protein_coding	INSRR	100
CNVR_891	3	14003352	14192569	ENSBTAG00000024470	14075266	14085162	SH2D2A	protein_coding	SH2D2A	100
CNVR_891	3	14003352	14192569	ENSBTAG00000000608	14090127	14117838	PRCC	protein_coding	PRCC	100
CNVR_891	3	14003352	14192569	ENSBTAG00000039793	14130196	14138913	HDGF	protein_coding	HDGF	100
CNVR_891	3	14003352	14192569	ENSBTAG00000001520	14141433	14146444	MRPL24	protein_coding	MRPL24	100
CNVR_891	3	14003352	14192569	ENSBTAG00000001519	14146763	14153732	RRNAD1	protein_coding	RRNAD1	100
CNVR_891	3	14003352	14192569	ENSBTAG00000001518	14154160	14159242	ISG20L2	protein_coding	ISG20L2	100
CNVR_891	3	14003352	14192569	ENSBTAG00000005716	14173130	14178630	CRABP2	protein_coding	CRABP2	100
CNVR_892	3	14626353	14765808	ENSBTAG00000009432	14605971	14627746	PMF1	protein_coding	PMF1	6.39724
CNVR_892	3	14626353	14765808	ENSBTAG00000009431	14627939	14644796	SLC25A44	protein_coding	SLC25A44	100
CNVR_892	3	14626353	14765808	ENSBTAG00000012228	14659269	14679216	SEMA4A	protein_coding	SEMA4A	100
CNVR_892	3	14626353	14765808	ENSBTAG00000017574	14696144	14715262	LMNA	protein_coding	LMNA	100
CNVR_892	3	14626353	14765808	ENSBTAG00000019158	14745267	14750311	MEX3A	protein_coding	MEX3A	100
CNVR_892	3	14626353	14765808	ENSBTAG00000018914	14755582	14762653	RAB25	protein_coding	RAB25	100
CNVR_892	3	14626353	14765808	ENSBTAG00000011754	14763800	14766875	LAMTOR2	protein_coding	LAMTOR2	65.3008
CNVR_893	3	14837576	15704659	ENSBTAG00000000113	14843522	14868193	ARHGEF2	protein_coding	ARHGEF2	100
CNVR_893	3	14837576	15704659	ENSBTAG00000046885	14871054	14872623	RXFP4	protein_coding	RXFP4	100
CNVR_893	3	14837576	15704659	ENSBTAG00000000108	14889681	14906957	KIAA0907	protein_coding	KIAA0907	100
CNVR_893	3	14837576	15704659	ENSBTAG00000045209	14896533	14896666	SCARNA15	snoRNA	SCARNA15	100
CNVR_893	3	14837576	15704659	ENSBTAG00000042559	14901013	14901146	SNORA42	snoRNA	SNORA80E	100
CNVR_893	3	14837576	15704659	ENSBTAG00000000105	14908141	14917339	RIT1	protein_coding	RIT1	100
CNVR_893	3	14837576	15704659	ENSBTAG00000011209	14926783	14946170	SYT11	protein_coding	SYT11	100
CNVR_893	3	14837576	15704659	ENSBTAG00000045596	14967808	14990444	YY1AP1	protein_coding	YY1AP1	100
CNVR_893	3	14837576	15704659	ENSBTAG00000020356	15009727	15093527	GON4L	protein_coding	GON4L	100
CNVR_893	3	14837576	15704659	ENSBTAG00000026613	15093505	15097679	MSTO1	protein_coding	MSTO1	100
CNVR_893	3	14837576	15704659	ENSBTAG00000001199	15106137	15145083	DAP3	protein_coding	DAP3	100
CNVR_893	3	14837576	15704659	ENSBTAG00000003954	15176831	15353404	ASH1L	protein_coding	ASH1L	100
CNVR_893	3	14837576	15704659	ENSBTAG00000003948	15356047	15374937	FDPS	protein_coding	FDPS	100
CNVR_893	3	14837576	15704659	ENSBTAG00000017056	15399755	15408994	PKLR	protein_coding	PKLR	100
CNVR_893	3	14837576	15704659	ENSBTAG00000017055	15409813	15418775	HCN3	protein_coding	HCN3	100
CNVR_893	3	14837576	15704659	ENSBTAG00000014393	15422624	15431541	CLK2	protein_coding	CLK2	100
CNVR_893	3	14837576	15704659	ENSBTAG00000012094	15432100	15436418	SCAMP3	protein_coding	SCAMP3	100
CNVR_893	3	14837576	15704659	ENSBTAG00000047731	15437676	15442475	FAM189B	protein_coding	FAM189B	100
CNVR_893	3	14837576	15704659	ENSBTAG00000014841	15445102	15463930	GBA	protein_coding	GBA	100
CNVR_893	3	14837576	15704659	ENSBTAG00000014840	15464426	15468964	MTX1	protein_coding	MTX1	100
CNVR_893	3	14837576	15704659	ENSBTAG00000000057	15470302	15480443	THBS3	protein_coding	THBS3	100
CNVR_893	3	14837576	15704659	ENSBTAG00000030010	15480725	15480820	bta-mir-92b	miRNA	MIR92B	100
CNVR_893	3	14837576	15704659	ENSBTAG00000017104	15482856	15486936	MUC1	protein_coding	MUC1	100
CNVR_893	3	14837576	15704659	ENSBTAG00000010622	15488474	15498217	TRIM46	protein_coding	TRIM46	100
CNVR_893	3	14837576	15704659	ENSBTAG00000010617	15498847	15501486	KRTCAP2	protein_coding	KRTCAP2	100
CNVR_893	3	14837576	15704659	ENSBTAG00000003535	15517158	15517733	DPM3	protein_coding	DPM3	100
CNVR_893	3	14837576	15704659	ENSBTAG00000003083	15518286	15520448	SLC50A1	protein_coding	SLC50A1	100
CNVR_893	3	14837576	15704659	ENSBTAG00000020244	15521494	15528093	EFNA1	protein_coding	EFNA1	100
CNVR_893	3	14837576	15704659	ENSBTAG00000033423	15567318	15576042	EFNA3	protein_coding	EFNA3	100
CNVR_893	3	14837576	15704659	ENSBTAG00000033423	15567318	15576042	EFNA3	protein_coding	EFNA3	100
CNVR_893	3	14837576	15704659	ENSBTAG00000010673	15587570	15591685	EFNA4	protein_coding	EFNA4	100
CNVR_893	3	14837576	15704659	ENSBTAG00000010663	15593459	15603312	ADAM15	protein_coding	ADAM15	100
CNVR_893	3	14837576	15704659	ENSBTAG00000010655	15603805	15619232	DCST1	protein_coding	DCST1	100
CNVR_893	3	14837576	15704659	ENSBTAG00000010638	15619491	15636992	DCST2	protein_coding	DCST2	100
CNVR_893	3	14837576	15704659	ENSBTAG00000021512	15634915	15648928	ZBTB7B	protein_coding	ZBTB7B	100
CNVR_893	3	14837576	15704659	ENSBTAG00000045967	15657632	15658331	LENEP	protein_coding	LENEP	100
CNVR_893	3	14837576	15704659	ENSBTAG00000000186	15658831	15664782	FLAD1	protein_coding	FLAD1	100
CNVR_893	3	14837576	15704659	ENSBTAG00000024476	15667485	15670986	CKS1B	protein_coding	CKS1B	100
CNVR_893	3	14837576	15704659	ENSBTAG00000019838	15671383	15681845	SHC1	protein_coding	SHC1	100
CNVR_893	3	14837576	15704659	ENSBTAG00000004331	15682355	15686554	PYGO2	protein_coding	PYGO2	100
CNVR_893	3	14837576	15704659	ENSBTAG00000004552	15687403	15697893	PBXIP1	protein_coding	PBXIP1	100
CNVR_893	3	14837576	15704659	ENSBTAG00000043446	15691547	15691677	SNORA51	snoRNA	SNORA51	100
CNVR_893	3	14837576	15704659	ENSBTAG00000043446	15691547	15691677	SNORA51	snoRNA	SNORA51	100
CNVR_893	3	14837576	15704659	ENSBTAG00000043446	15691547	15691677	SNORA51	snoRNA	SNORA51	100
CNVR_893	3	14837576	15704659	ENSBTAG00000043446	15691547	15691677	SNORA51	snoRNA	SNORA51	100
CNVR_893	3	14837576	15704659	ENSBTAG00000043446	15691547	15691677	SNORA51	snoRNA	SNORA51	100
CNVR_893	3	14837576	15704659	ENSBTAG00000043446	15691547	15691677	SNORA51	snoRNA	SNORA51	100
CNVR_893	3	14837576	15704659	ENSBTAG00000043446	15691547	15691677	SNORA51	snoRNA	SNORA51	100
CNVR_893	3	14837576	15704659	ENSBTAG00000043446	15691547	15691677	SNORA51	snoRNA	SNORA51	100
CNVR_894	3	14990425	15160613	ENSBTAG00000045596	14967808	14990444	YY1AP1	protein_coding	YY1AP1	0.0839371
CNVR_894	3	14990425	15160613	ENSBTAG00000020356	15009727	15093527	GON4L	protein_coding	GON4L	100
CNVR_894	3	14990425	15160613	ENSBTAG00000026613	15093505	15097679	MSTO1	protein_coding	MSTO1	100
CNVR_894	3	14990425	15160613	ENSBTAG00000001199	15106137	15145083	DAP3	protein_coding	DAP3	100
CNVR_895	3	15483310	15642084	ENSBTAG00000017104	15482856	15486936	MUC1	protein_coding	MUC1	88.8725
CNVR_895	3	15483310	15642084	ENSBTAG00000010622	15488474	15498217	TRIM46	protein_coding	TRIM46	100
CNVR_895	3	15483310	15642084	ENSBTAG00000010617	15498847	15501486	KRTCAP2	protein_coding	KRTCAP2	100
CNVR_895	3	15483310	15642084	ENSBTAG00000003535	15517158	15517733	DPM3	protein_coding	DPM3	100
CNVR_895	3	15483310	15642084	ENSBTAG00000003083	15518286	15520448	SLC50A1	protein_coding	SLC50A1	100
CNVR_895	3	15483310	15642084	ENSBTAG00000020244	15521494	15528093	EFNA1	protein_coding	EFNA1	100
CNVR_895	3	15483310	15642084	ENSBTAG00000033423	15567318	15576042	EFNA3	protein_coding	EFNA3	100
CNVR_895	3	15483310	15642084	ENSBTAG00000033423	15567318	15576042	EFNA3	protein_coding	EFNA3	100
CNVR_895	3	15483310	15642084	ENSBTAG00000010673	15587570	15591685	EFNA4	protein_coding	EFNA4	100
CNVR_895	3	15483310	15642084	ENSBTAG00000010663	15593459	15603312	ADAM15	protein_coding	ADAM15	100
CNVR_895	3	15483310	15642084	ENSBTAG00000010655	15603805	15619232	DCST1	protein_coding	DCST1	100
CNVR_895	3	15483310	15642084	ENSBTAG00000010638	15619491	15636992	DCST2	protein_coding	DCST2	100
CNVR_895	3	15483310	15642084	ENSBTAG00000021512	15634915	15648928	ZBTB7B	protein_coding	ZBTB7B	51.1596
CNVR_896	3	15988037	16062840	ENSBTAG00000007519	16033026	16052140	ADAR	protein_coding	ADAR	100
CNVR_896	3	15988037	16062840	ENSBTAG00000007517	16059671	16067748	NB2	protein_coding	NB2	39.2349
CNVR_897	3	16070048	16225278	ENSBTAG00000007515	16080089	16088325	UBE2Q1	protein_coding	UBE2Q1	100
CNVR_897	3	16070048	16225278	ENSBTAG00000011881	16090283	16138512	TDRD10	protein_coding	TDRD10	100
CNVR_897	3	16070048	16225278	ENSBTAG00000020542	16143799	16162170	SHE	protein_coding	SHE	100
CNVR_897	3	16070048	16225278	ENSBTAG00000018474	16179345	16231747	IL6R	protein_coding	IL6R	87.6551
CNVR_898	3	16260707	16559253	ENSBTAG00000005161	16269720	16289004	ATP8B2	protein_coding	ATP8B2	100
CNVR_898	3	16260707	16559253	ENSBTAG00000005149	16291805	16294625	AQP10	protein_coding	AQP10	100
CNVR_898	3	16260707	16559253	ENSBTAG00000013025	16307944	16310536	HAX1	protein_coding	HAX1	100
CNVR_898	3	16260707	16559253	ENSBTAG00000004271	16318128	16358192	UBAP2L	protein_coding	UBAP2L	100
CNVR_898	3	16260707	16559253	ENSBTAG00000042718	16321433	16321567	SNORA58	snoRNA	SNORA58	100
CNVR_898	3	16260707	16559253	ENSBTAG00000033220	16367444	16370673	C3H1orf189	protein_coding	C1orf189	100
CNVR_898	3	16260707	16559253	ENSBTAG00000037275	16374604	16374686	bta-mir-190b	miRNA	MIR190B	100
CNVR_898	3	16260707	16559253	ENSBTAG00000033217	16376436	16403812	TPM3	protein_coding	TPM3	100
CNVR_898	3	16260707	16559253	ENSBTAG00000004987	16404892	16505478	NUP210L	protein_coding	NUP210L	100
CNVR_898	3	16260707	16559253	ENSBTAG00000013866	16505732	16507247	RPS27	protein_coding	RPS27	100
CNVR_898	3	16260707	16559253	ENSBTAG00000018987	16507484	16507861	RPS25	protein_coding	RPS25	100
CNVR_898	3	16260707	16559253	ENSBTAG00000017604	16511100	16515182	RAB13	protein_coding	RAB13	100
CNVR_898	3	16260707	16559253	ENSBTAG00000014694	16519220	16521673	JTB	protein_coding	JTB	100
CNVR_898	3	16260707	16559253	ENSBTAG00000014692	16521590	16526571	CREB3L4	protein_coding	CREB3L4	100
CNVR_898	3	16260707	16559253	ENSBTAG00000011284	16530784	16534816	SLC39A1	protein_coding	SLC39A1	100
CNVR_898	3	16260707	16559253	ENSBTAG00000017942	16535366	16544863	CRTC2	protein_coding	CRTC2	100
CNVR_898	3	16260707	16559253	ENSBTAG00000018711	16551606	16561470	DENND4B	protein_coding	DENND4B	77.5243
CNVR_899	3	16714401	16839124	ENSBTAG00000006235	16685041	16724703	INTS3	protein_coding	INTS3	25.9745
CNVR_899	3	16714401	16839124	ENSBTAG00000006234	16747641	16761172	NPR1	protein_coding	NPR1	100
CNVR_899	3	16714401	16839124	ENSBTAG00000012471	16772702	16783233	ILF2	protein_coding	ILF2	100
CNVR_899	3	16714401	16839124	ENSBTAG00000012470	16783420	16785104	SNAPIN	protein_coding	SNAPIN	100
CNVR_899	3	16714401	16839124	ENSBTAG00000005166	16801898	16811320	CHTOP	protein_coding	CHTOP	100
CNVR_899	3	16714401	16839124	ENSBTAG00000005163	16812602	16816588	S100A1	protein_coding	S100A1	100
CNVR_899	3	16714401	16839124	ENSBTAG00000021378	16818414	16824125	S100A13	protein_coding	S100A13	100
CNVR_899	3	16714401	16839124	ENSBTAG00000021377	16827337	16829392	S100A14	protein_coding	S100A14	100
CNVR_899	3	16714401	16839124	ENSBTAG00000014204	16830511	16837422	S100A16	protein_coding	S100A16	100
CNVR_902	3	17867694	17979083	ENSBTAG00000017827	17882974	17884629	IVL	protein_coding	IVL	100
CNVR_902	3	17867694	17979083	ENSBTAG00000005437	17907655	17912860	SMCP	protein_coding	SMCP	100
CNVR_903	3	18037037	18153798	ENSBTAG00000038237	18061246	18062976	KPRP	protein_coding	KPRP	100
CNVR_903	3	18037037	18153798	ENSBTAG00000046138	18108307	18109095	C1orf68	protein_coding	C1orf68	100
CNVR_904	3	18325405	18387130	ENSBTAG00000011756	18378311	18475522	FLG2	protein_coding	FLG2	9.07202
CNVR_905	3	18569362	18833726	ENSBTAG00000039260	18623659	18628095	RPTN	protein_coding	RPTN	100
CNVR_905	3	18569362	18833726	ENSBTAG00000015854	18686495	18690937	TCHHL1	protein_coding	TCHHL1	100
CNVR_905	3	18569362	18833726	ENSBTAG00000044805	18745670	18745954	7SK	misc_RNA	RN7SKP14	100
CNVR_905	3	18569362	18833726	ENSBTAG00000015145	18768796	18770416	S100A11	protein_coding	S100A11	100
CNVR_905	3	18569362	18833726	ENSBTAG00000015147	18799612	18810545	S100A10	protein_coding	S100A10	100
CNVR_906	3	19092499	19307775	ENSBTAG00000032733	19090895	19098231	RIIAD1	protein_coding	RIIAD1	78.1352
CNVR_906	3	19092499	19307775	ENSBTAG00000019131	19105094	19119703	TNRC4	protein_coding	CELF3	100
CNVR_906	3	19092499	19307775	ENSBTAG00000001942	19128462	19204626	SNX27	protein_coding	SNX27	100
CNVR_906	3	19092499	19307775	ENSBTAG00000017566	19238265	19289315	TUFT1	protein_coding	TUFT1	100
CNVR_906	3	19092499	19307775	ENSBTAG00000042218	19286827	19286957	SNORA11	snoRNA	SNORA11	100
CNVR_906	3	19092499	19307775	ENSBTAG00000017564	19290676	19309322	CGN	protein_coding	CGN	91.7033
CNVR_907	3	19795416	19853171	ENSBTAG00000015336	19788206	19806629	PRUNE	protein_coding	PRUNE	60.8641
CNVR_907	3	19795416	19853171	ENSBTAG00000015329	19808483	19817752	FAM63A	protein_coding	FAM63A	100
CNVR_907	3	19795416	19853171	ENSBTAG00000015304	19818789	19828310	ANXA9	protein_coding	ANXA9	100
CNVR_907	3	19795416	19853171	ENSBTAG00000000099	19835017	19843638	CERS2	protein_coding	CERS2	100
CNVR_907	3	19795416	19853171	ENSBTAG00000000098	19844271	19875888	SETDB1	protein_coding	SETDB1	28.1494
CNVR_908	3	20675079	20848043	ENSBTAG00000001586	20656593	20712080	OTUD7B	protein_coding	OTUD7B	66.6841
CNVR_908	3	20675079	20848043	ENSBTAG00000012496	20718768	20726741	MTMR11	protein_coding	MTMR11	100
CNVR_908	3	20675079	20848043	ENSBTAG00000012495	20727610	20731285	SF3B4	protein_coding	SF3B4	100
CNVR_908	3	20675079	20848043	ENSBTAG00000001599	20746037	20755994	SV2A	protein_coding	SV2A	100
CNVR_908	3	20675079	20848043	ENSBTAG00000006050	20759081	20760404	BOLA1	protein_coding	BOLA1	100
CNVR_908	3	20675079	20848043	ENSBTAG00000038476	20770059	20770469	HIST2H2AB	protein_coding	HIST2H2AB	100
CNVR_908	3	20675079	20848043	ENSBTAG00000032456	20792836	20793228	HIST2H2AC	protein_coding	HIST2H2AA4	100
CNVR_908	3	20675079	20848043	ENSBTAG00000032456	20792836	20793228	HIST2H2AC	protein_coding	HIST2H2AA4	100
CNVR_908	3	20675079	20848043	ENSBTAG00000038604	20803166	20803923	H2B	protein_coding	HIST1H2BE	100
CNVR_908	3	20675079	20848043	ENSBTAG00000046003	20804199	20804743	HIST2H2AC	protein_coding	HIST2H2AA4	100
CNVR_908	3	20675079	20848043	ENSBTAG00000046003	20804199	20804743	HIST2H2AC	protein_coding	HIST2H2AA4	100
CNVR_908	3	20675079	20848043	ENSBTAG00000008592	20847979	20856929	FCGR1A	protein_coding	FCGR1B	0.715084
CNVR_908	3	20675079	20848043	ENSBTAG00000008592	20847979	20856929	FCGR1A	protein_coding	FCGR1A	0.715084
CNVR_909	3	20906408	21616398	ENSBTAG00000044226	21142276	21142429	U1	snRNA	RNU1-35P	100
CNVR_909	3	20906408	21616398	ENSBTAG00000045712	21284207	21284362	U1	snRNA	RNU1-35P	100
CNVR_909	3	20906408	21616398	ENSBTAG00000044407	21301096	21301258	U1	snRNA	RNU1-35P	100
CNVR_909	3	20906408	21616398	ENSBTAG00000021823	21470721	21474444	HFE2	protein_coding	HFE2	100
CNVR_909	3	20906408	21616398	ENSBTAG00000020060	21489097	21493251	TXNIP	protein_coding	TXNIP	100
CNVR_909	3	20906408	21616398	ENSBTAG00000013910	21502103	21516918	POLR3GL	protein_coding	POLR3GL	100
CNVR_909	3	20906408	21616398	ENSBTAG00000008365	21519979	21521463	ANKRD34A	protein_coding	ANKRD34A	100
CNVR_909	3	20906408	21616398	ENSBTAG00000008367	21523748	21550017	LIX1L	protein_coding	LIX1L	100
CNVR_909	3	20906408	21616398	ENSBTAG00000008369	21553392	21555392	RBM8A	protein_coding	RBM8A	100
CNVR_909	3	20906408	21616398	ENSBTAG00000008372	21560999	21566572	PEX11B	protein_coding	PEX11B	100
CNVR_909	3	20906408	21616398	ENSBTAG00000008373	21567426	21583051	ITGA10	protein_coding	ITGA10	100
CNVR_909	3	20906408	21616398	ENSBTAG00000038844	21588494	21605094	ANKRD35	protein_coding	ANKRD35	100
CNVR_909	3	20906408	21616398	ENSBTAG00000021634	21612696	21622086	PIAS3	protein_coding	PIAS3	39.4249
CNVR_910	3	20981302	21159058	ENSBTAG00000044226	21142276	21142429	U1	snRNA	RNU1-35P	100
CNVR_911	3	21906424	22037983	ENSBTAG00000006720	21983348	21999397	GJA5	protein_coding	GJA5	100
CNVR_912	3	23442763	23595659	ENSBTAG00000007909	23307157	23478243	NOTCH2	protein_coding	NOTCH2	20.7381
CNVR_912	3	23442763	23595659	ENSBTAG00000032193	23593213	23614190	REG4	protein_coding	REG4	11.6604
CNVR_913	3	23643173	23789125	ENSBTAG00000003898	23643772	23667741	HMGCS2	protein_coding	HMGCS2	100
CNVR_913	3	23643173	23789125	ENSBTAG00000039719	23672339	23703529	PHGDH	protein_coding	PHGDH	100
CNVR_914	3	24142327	24335809	ENSBTAG00000005064	24105659	24200029	WARS2	protein_coding	WARS2	61.1444
CNVR_914	3	24142327	24335809	ENSBTAG00000007767	24236815	24359735	TBX15	protein_coding	TBX15	80.5353
CNVR_915	3	25644465	25782329	ENSBTAG00000046509	25703050	25705109	FAM46C	protein_coding	FAM46C	100
CNVR_916	3	25812391	25935957	ENSBTAG00000003586	25821124	25969358	MAN1A2	protein_coding	MAN1A2	77.4674
CNVR_918	3	26390922	26493061	ENSBTAG00000008022	26369811	26414580	PTGFRN	protein_coding	PTGFRN	52.8446
CNVR_919	3	26877990	27040488	ENSBTAG00000040131	26825753	26889208	CD58	protein_coding	CD58	17.6787
CNVR_919	3	26877990	27040488	ENSBTAG00000001246	27002873	27025641	ATP1A1	protein_coding	ATP1A1	100
CNVR_922	3	27737688	27807118	ENSBTAG00000005788	27742479	27783993	VANGL1	protein_coding	VANGL1	100
CNVR_924	3	27997941	28213611	ENSBTAG00000007446	28124615	28125503	NGF	protein_coding	NGF	100
CNVR_925	3	29144327	29344189	ENSBTAG00000018881	29343182	29402185	SYT6	protein_coding	SYT6	1.70669
CNVR_926	3	29261575	29399058	ENSBTAG00000018881	29343182	29402185	SYT6	protein_coding	SYT6	94.7003
CNVR_927	3	29420045	29511649	ENSBTAG00000011327	29506172	29509176	OLFML3	protein_coding	OLFML3	100
CNVR_928	3	29967443	30155998	ENSBTAG00000019611	29849955	30117829	MAGI3	protein_coding	MAGI3	56.1406
CNVR_929	3	30346413	30588705	ENSBTAG00000008525	30361357	30423186	LRIG2	protein_coding	LRIG2	100
CNVR_929	3	30346413	30588705	ENSBTAG00000015107	30533845	30563298	SLC16A1	protein_coding	SLC16A1	100
CNVR_931	3	31383923	31700523	ENSBTAG00000031654	31464990	31684943	KCND3	protein_coding	KCND3	100
CNVR_931	3	31383923	31700523	ENSBTAG00000018717	31693938	31704445	DDX20	protein_coding	DDX20	62.6725
CNVR_932	3	31701896	31857985	ENSBTAG00000018717	31693938	31704445	DDX20	protein_coding	DDX20	24.26
CNVR_932	3	31701896	31857985	ENSBTAG00000022580	31719424	31733085	FAM212B	protein_coding	FAM212B	100
CNVR_932	3	31701896	31857985	ENSBTAG00000014710	31746448	31764423	RAP1A	protein_coding	RAP1A	100
CNVR_933	3	31988367	32083734	ENSBTAG00000006441	32003756	32020661	ATP5F1	protein_coding	ATP5F1	100
CNVR_933	3	31988367	32083734	ENSBTAG00000014102	32020914	32030445	WDR77	protein_coding	WDR77	100
CNVR_933	3	31988367	32083734	ENSBTAG00000005973	32047399	32059347	OVGP1	protein_coding	OVGP1	100
CNVR_934	3	32377275	32601842	ENSBTAG00000009888	32376402	32404442	DRAM2	protein_coding	DRAM2	96.8866
CNVR_934	3	32377275	32601842	ENSBTAG00000012659	32512635	32532412	LRIF1	protein_coding	LRIF1	100
CNVR_934	3	32377275	32601842	ENSBTAG00000042091	32589301	32589404	U6	snRNA	RNU6-1309P	100
CNVR_934	3	32377275	32601842	ENSBTAG00000006466	32598408	32637230	CD53	protein_coding	CD53	8.8455
CNVR_935	3	32825088	33059832	ENSBTAG00000047879	32851233	32852963	KCNA3	protein_coding	KCNA3	100
CNVR_935	3	32825088	33059832	ENSBTAG00000015459	32942122	32945611	KCNA2	protein_coding	KCNA2	100
CNVR_935	3	32825088	33059832	ENSBTAG00000008322	33033625	33035163	KCNA10	protein_coding	KCNA10	100
CNVR_936	3	33198209	34013601	ENSBTAG00000012555	33200771	33203515	RBM15	protein_coding	RBM15	100
CNVR_936	3	33198209	34013601	ENSBTAG00000007352	33302949	33325104	KCNC4	protein_coding	KCNC4	100
CNVR_936	3	33198209	34013601	ENSBTAG00000001981	33337960	33373481	SLC6A17	protein_coding	SLC6A17	100
CNVR_936	3	33198209	34013601	ENSBTAG00000016389	33424621	33426233	UBL4B	protein_coding	UBL4B	100
CNVR_936	3	33198209	34013601	ENSBTAG00000020966	33469022	33478299	ALX3	protein_coding	ALX3	100
CNVR_936	3	33198209	34013601	ENSBTAG00000020964	33482961	33503780	STRIP1	protein_coding	STRIP1	100
CNVR_936	3	33198209	34013601	ENSBTAG00000018893	33513768	33556281	AHCYL1	protein_coding	AHCYL1	100
CNVR_936	3	33198209	34013601	ENSBTAG00000000283	33607139	33621030	CSF1	protein_coding	CSF1	100
CNVR_936	3	33198209	34013601	ENSBTAG00000001845	33749803	33757985	EPS8L3	protein_coding	EPS8L3	100
CNVR_936	3	33198209	34013601	ENSBTAG00000001842	33768050	33770824	GSTM3	protein_coding	GSTM3	100
CNVR_936	3	33198209	34013601	ENSBTAG00000031788	33782528	33800900	GSTM1	protein_coding	GSTM4	100
CNVR_936	3	33198209	34013601	ENSBTAG00000017765	33805754	33816442	GSTM1	protein_coding	GSTM4	100
CNVR_936	3	33198209	34013601	ENSBTAG00000016472	33824401	33834874	GSTM2	protein_coding	GSTM4	100
CNVR_936	3	33198209	34013601	ENSBTAG00000037673	33874019	33880598	GSTM4	protein_coding	GSTM5	100
CNVR_936	3	33198209	34013601	ENSBTAG00000037673	33874019	33880598	GSTM4	protein_coding	GSTM1	100
CNVR_936	3	33198209	34013601	ENSBTAG00000013018	33932972	33944923	AMPD2	protein_coding	AMPD2	100
CNVR_936	3	33198209	34013601	ENSBTAG00000013017	33952094	33961478	GNAT2	protein_coding	GNAT2	100
CNVR_936	3	33198209	34013601	ENSBTAG00000029921	33964964	33965044	bta-mir-197	miRNA	MIR197	100
CNVR_936	3	33198209	34013601	ENSBTAG00000013016	33969546	34013930	GNAI3	protein_coding	GNAI3	99.2587
CNVR_937	3	33351131	33596537	ENSBTAG00000001981	33337960	33373481	SLC6A17	protein_coding	SLC6A17	62.9205
CNVR_937	3	33351131	33596537	ENSBTAG00000016389	33424621	33426233	UBL4B	protein_coding	UBL4B	100
CNVR_937	3	33351131	33596537	ENSBTAG00000020966	33469022	33478299	ALX3	protein_coding	ALX3	100
CNVR_937	3	33351131	33596537	ENSBTAG00000020964	33482961	33503780	STRIP1	protein_coding	STRIP1	100
CNVR_937	3	33351131	33596537	ENSBTAG00000018893	33513768	33556281	AHCYL1	protein_coding	AHCYL1	100
CNVR_938	3	33701562	33787684	ENSBTAG00000001845	33749803	33757985	EPS8L3	protein_coding	EPS8L3	100
CNVR_938	3	33701562	33787684	ENSBTAG00000001842	33768050	33770824	GSTM3	protein_coding	GSTM3	100
CNVR_938	3	33701562	33787684	ENSBTAG00000031788	33782528	33800900	GSTM1	protein_coding	GSTM4	28.0644
CNVR_939	3	34009681	34083579	ENSBTAG00000013016	33969546	34013930	GNAI3	protein_coding	GNAI3	9.57327
CNVR_939	3	34009681	34083579	ENSBTAG00000013014	34016627	34019939	GPR61	protein_coding	GPR61	100
CNVR_939	3	34009681	34083579	ENSBTAG00000014083	34054795	34060289	AMIGO1	protein_coding	AMIGO1	100
CNVR_939	3	34009681	34083579	ENSBTAG00000048120	34060769	34060962	7SK	misc_RNA	RN7SKP234	100
CNVR_939	3	34009681	34083579	ENSBTAG00000016643	34061189	34068836	CYB561D1	protein_coding	CYB561D1	100
CNVR_939	3	34009681	34083579	ENSBTAG00000009042	34070247	34078942	ATXN7L2	protein_coding	ATXN7L2	100
CNVR_939	3	34009681	34083579	ENSBTAG00000015470	34082543	34095369	SYPL2	protein_coding	SYPL2	8.07734
CNVR_940	3	34209035	34287087	ENSBTAG00000008849	34150876	34214025	SORT1	protein_coding	SORT1	7.90195
CNVR_940	3	34209035	34287087	ENSBTAG00000018807	34221092	34235694	MYBPHL	protein_coding	MYBPHL	100
CNVR_940	3	34209035	34287087	ENSBTAG00000018806	34239156	34242726	PSRC1	protein_coding	PSRC1	100
CNVR_940	3	34209035	34287087	ENSBTAG00000018804	34246149	34270501	CELSR2	protein_coding	CELSR2	100
CNVR_940	3	34209035	34287087	ENSBTAG00000012962	34283445	34303242	SARS	protein_coding	SARS	18.3967
CNVR_941	3	34776065	35005742	ENSBTAG00000047874	34785792	34793589	PRPF38B	protein_coding	PRPF38B	100
CNVR_941	3	34776065	35005742	ENSBTAG00000008467	34819367	34826371	HENMT1	protein_coding	HENMT1	100
CNVR_941	3	34776065	35005742	ENSBTAG00000005439	34839059	34877721	FAM102B	protein_coding	FAM102B	100
CNVR_942	3	35171770	35326135	ENSBTAG00000003752	35152469	35210446	SLC25A24	protein_coding	SLC25A24	66.7092
CNVR_945	3	35888683	36175403	ENSBTAG00000014530	35969787	36337030	MGC139448	protein_coding	NTNG1	55.9891
CNVR_953	3	40373203	40465426	ENSBTAG00000021217	40448699	40682012	COL11A1	protein_coding	COL11A1	7.16934
CNVR_956	3	41396666	41477097	ENSBTAG00000000845	41420909	41642403	OLFM3	protein_coding	OLFM3	25.3677
CNVR_958	3	42418319	42633670	ENSBTAG00000019029	42408614	42448917	DPH5	protein_coding	DPH5	75.9199
CNVR_958	3	42418319	42633670	ENSBTAG00000019027	42465567	42559234	SLC30A7	protein_coding	SLC30A7	100
CNVR_958	3	42418319	42633670	ENSBTAG00000042411	42476551	42476656	U6	snRNA	RNU6-442P	100
CNVR_958	3	42418319	42633670	ENSBTAG00000019026	42560283	42578055	EXTL2	protein_coding	EXTL2	100
CNVR_959	3	42952063	43165304	ENSBTAG00000031439	42934668	43107421	CDC14A	protein_coding	CDC14A	89.9307
CNVR_959	3	42952063	43165304	ENSBTAG00000006321	43157188	43185261	RTCA	protein_coding	RTCA	28.9103
CNVR_960	3	43070577	43166250	ENSBTAG00000031439	42934668	43107421	CDC14A	protein_coding	CDC14A	21.3276
CNVR_960	3	43070577	43166250	ENSBTAG00000006321	43157188	43185261	RTCA	protein_coding	RTCA	32.2801
CNVR_961	3	43219286	43330620	ENSBTAG00000006320	43189905	43230271	DBT	protein_coding	DBT	27.2135
CNVR_961	3	43219286	43330620	ENSBTAG00000015786	43251251	43272503	LRRC39	protein_coding	LRRC39	100
CNVR_961	3	43219286	43330620	ENSBTAG00000015781	43270874	43291189	CCDC76	protein_coding	TRMT13	100
CNVR_961	3	43219286	43330620	ENSBTAG00000015778	43291333	43331499	SASS6	protein_coding	SASS6	97.8116
CNVR_962	3	43575069	43730281	ENSBTAG00000006491	43504601	43585149	AGL	protein_coding	AGL	12.5143
CNVR_962	3	43575069	43730281	ENSBTAG00000003440	43651196	43676797	FRRS1	protein_coding	FRRS1	100
CNVR_962	3	43575069	43730281	ENSBTAG00000017655	43688103	43748131	PALMD	protein_coding	PALMD	70.2639
CNVR_967	3	44619102	44776815	ENSBTAG00000031461	44657522	44775833	SNX7	protein_coding	SNX7	100
CNVR_968	3	45262627	45498506	ENSBTAG00000029809	45448508	45448609	bta-mir-137	miRNA	MIR137	100
CNVR_975	3	46787845	46868565	ENSBTAG00000028330	46837609	46837822	U3	snoRNA	U3	100
CNVR_975	3	46787845	46868565	ENSBTAG00000008809	46860032	46910656	PTBP2	protein_coding	PTBP2	16.8556
CNVR_975	3	46787845	46868565	ENSBTAG00000045341	46861491	46861593	U6	snRNA	RNU6-1156P	100
CNVR_980	3	48757020	48870520	ENSBTAG00000020345	48763975	48794136	CNN3	protein_coding	CNN3	100
CNVR_980	3	48757020	48870520	ENSBTAG00000020344	48796264	48882623	SLC44A3	protein_coding	SLC44A3	85.9852
CNVR_981	3	49376782	49567948	ENSBTAG00000004190	49392814	49474286	ARHGAP29	protein_coding	ARHGAP29	100
CNVR_981	3	49376782	49567948	ENSBTAG00000018010	49541295	49686388	ABCA4	protein_coding	ABCA4	18.3696
CNVR_982	3	49646825	49863822	ENSBTAG00000018010	49541295	49686388	ABCA4	protein_coding	ABCA4	27.2673
CNVR_982	3	49646825	49863822	ENSBTAG00000007842	49741375	49759098	GCLM	protein_coding	GCLM	100
CNVR_982	3	49646825	49863822	ENSBTAG00000047679	49770192	49781516	DNTTIP2	protein_coding	DNTTIP2	100
CNVR_982	3	49646825	49863822	ENSBTAG00000030102	49797090	49797206	bta-mir-760	miRNA	MIR760	100
CNVR_982	3	49646825	49863822	ENSBTAG00000003245	49850609	50069722	BCAR3	protein_coding	BCAR3	6.03022
CNVR_983	3	49814995	50000510	ENSBTAG00000003245	49850609	50069722	BCAR3	protein_coding	BCAR3	68.4126
CNVR_984	3	49920116	50092346	ENSBTAG00000003245	49850609	50069722	BCAR3	protein_coding	BCAR3	68.278
CNVR_984	3	49920116	50092346	ENSBTAG00000004383	50082610	50146984	FNBP1L	protein_coding	FNBP1L	15.1241
CNVR_985	3	49970131	50876691	ENSBTAG00000003245	49850609	50069722	BCAR3	protein_coding	BCAR3	45.4519
CNVR_985	3	49970131	50876691	ENSBTAG00000004383	50082610	50146984	FNBP1L	protein_coding	FNBP1L	100
CNVR_985	3	49970131	50876691	ENSBTAG00000043079	50229830	50229964	SNORA16	snoRNA	SNORA16B	100
CNVR_985	3	49970131	50876691	ENSBTAG00000043079	50229830	50229964	SNORA16	snoRNA	SNORA16	100
CNVR_985	3	49970131	50876691	ENSBTAG00000043079	50229830	50229964	SNORA16	snoRNA	SNORA16	100
CNVR_985	3	49970131	50876691	ENSBTAG00000008737	50242939	50265059	DR1	protein_coding	DR1	100
CNVR_985	3	49970131	50876691	ENSBTAG00000027321	50339425	50445983	CCDC18	protein_coding	CCDC18	100
CNVR_985	3	49970131	50876691	ENSBTAG00000020180	50448643	50467156	TMED5	protein_coding	TMED5	100
CNVR_985	3	49970131	50876691	ENSBTAG00000001393	50490450	50560463	MTF2	protein_coding	MTF2	100
CNVR_985	3	49970131	50876691	ENSBTAG00000002028	50658412	50787190	MGC143035	protein_coding	FAM69A	100
CNVR_985	3	49970131	50876691	ENSBTAG00000002026	50787385	50795965	RPL5	protein_coding	RPL5	100
CNVR_985	3	49970131	50876691	ENSBTAG00000042434	50787796	50787928	SNORA66	snoRNA	SNORA66	100
CNVR_985	3	49970131	50876691	ENSBTAG00000042357	50790727	50790822	SNORD21	snoRNA	SNORD21	100
CNVR_986	3	50403842	50583647	ENSBTAG00000027321	50339425	50445983	CCDC18	protein_coding	CCDC18	39.5475
CNVR_986	3	50403842	50583647	ENSBTAG00000020180	50448643	50467156	TMED5	protein_coding	TMED5	100
CNVR_986	3	50403842	50583647	ENSBTAG00000001393	50490450	50560463	MTF2	protein_coding	MTF2	100
CNVR_987	3	50655819	50749060	ENSBTAG00000002028	50658412	50787190	MGC143035	protein_coding	FAM69A	70.3909
CNVR_989	3	51366922	51471625	ENSBTAG00000006167	51382748	51475663	BTBD8	protein_coding	KIAA1107	95.6541
CNVR_992	3	52137181	52258713	ENSBTAG00000020856	52138832	52249264	HFM1	protein_coding	HFM1	100
CNVR_993	3	52640496	52754811	ENSBTAG00000005938	52691876	52696492	BARHL2	protein_coding	BARHL2	100
CNVR_995	3	52941575	53800018	ENSBTAG00000019133	53385189	53419460	ZNF326	protein_coding	ZNF326	100
CNVR_995	3	52941575	53800018	ENSBTAG00000020958	53475696	53606716	LRRC8D	protein_coding	LRRC8D	100
CNVR_995	3	52941575	53800018	ENSBTAG00000000900	53717832	53810701	LRRC8C	protein_coding	LRRC8C	88.4967
CNVR_997	3	53565325	53628690	ENSBTAG00000020958	53475696	53606716	LRRC8D	protein_coding	LRRC8D	31.5914
CNVR_998	3	54167467	54367973	ENSBTAG00000038576	54201291	54220013	GBP6	protein_coding	GBP6	100
CNVR_998	3	54167467	54367973	ENSBTAG00000015060	54253047	54269514	GBP5	protein_coding	GBP5	100
CNVR_999	3	54315977	54523436	ENSBTAG00000025621	54445872	54446858	HNRNPA1L2	protein_coding	HNRNPA1L2	100
CNVR_1000	3	54523544	54901845	ENSBTAG00000014529	54643139	54683050	GBP4	protein_coding	GBP4	100
CNVR_1000	3	54523544	54901845	ENSBTAG00000014529	54643139	54683050	GBP4	protein_coding	GBP7	100
CNVR_1000	3	54523544	54901845	ENSBTAG00000031186	54759288	54769809	GBP6	protein_coding	GBP4	100
CNVR_1000	3	54523544	54901845	ENSBTAG00000031186	54759288	54769809	GBP6	protein_coding	GBP7	100
CNVR_1001	3	54983387	55108725	ENSBTAG00000000505	55093505	55153828	CCBL2	protein_coding	CCBL2	25.2308
CNVR_1002	3	55163300	55337528	ENSBTAG00000000504	55179369	55210377	GTF2B	protein_coding	GTF2B	100
CNVR_1002	3	55163300	55337528	ENSBTAG00000021900	55231810	55365736	PKN2	protein_coding	PKN2	78.9376
CNVR_1004	3	55897507	57068747	ENSBTAG00000000305	56832933	56846708	LMO4	protein_coding	LMO4	100
CNVR_1006	3	56740629	57116848	ENSBTAG00000000305	56832933	56846708	LMO4	protein_coding	LMO4	100
CNVR_1008	3	57646494	58007797	ENSBTAG00000017357	57643206	57674223	CLCA4	protein_coding	CLCA4	89.3994
CNVR_1008	3	57646494	58007797	ENSBTAG00000008161	57702753	57736671	CLCA1	protein_coding	CLCA1	100
CNVR_1008	3	57646494	58007797	ENSBTAG00000038215	57750913	57792193	CLCA2	protein_coding	CLCA2	100
CNVR_1008	3	57646494	58007797	ENSBTAG00000012907	57817816	57856926	ODF2L	protein_coding	ODF2L	100
CNVR_1010	3	58475767	58679873	ENSBTAG00000021051	58564022	58625809	ZNHIT6	protein_coding	ZNHIT6	100
CNVR_1010	3	58475767	58679873	ENSBTAG00000009844	58678779	58681686	CYR61	protein_coding	CYR61	37.6333
CNVR_1011	3	59013599	59341528	ENSBTAG00000013851	59010764	59020234	BCL10	protein_coding	BCL10	70.0634
CNVR_1011	3	59013599	59341528	ENSBTAG00000016326	59025961	59033220	C1orf52	protein_coding	C1orf52	100
CNVR_1011	3	59013599	59341528	ENSBTAG00000003444	59081328	59119092	SYDE2	protein_coding	SYDE2	100
CNVR_1011	3	59013599	59341528	ENSBTAG00000013778	59148625	59233689	WDR63	protein_coding	WDR63	100
CNVR_1011	3	59013599	59341528	ENSBTAG00000016982	59252316	59280289	MCOLN3	protein_coding	MCOLN3	100
CNVR_1011	3	59013599	59341528	ENSBTAG00000046773	59303476	59351124	MCOLN2	protein_coding	MCOLN2	79.8606
CNVR_1012	3	59458158	59685451	ENSBTAG00000003791	59403909	59459794	LPAR3	protein_coding	LPAR3	2.92744
CNVR_1012	3	59458158	59685451	ENSBTAG00000018942	59590264	59648545	SSX2IP	protein_coding	SSX2IP	100
CNVR_1013	3	59865401	60040692	ENSBTAG00000010445	59874336	59892332	DNASE2B	protein_coding	DNASE2B	100
CNVR_1013	3	59865401	60040692	ENSBTAG00000048203	59964563	60011583	SAMD13	protein_coding	SAMD13	100
CNVR_1014	3	60198500	60350227	ENSBTAG00000011953	60079841	60221943	PRKACB	protein_coding	PRKACB	16.4973
CNVR_1019	3	62637250	62772193	ENSBTAG00000012305	62643353	62805720	LPHN2	protein_coding	LPHN2	79.3511
CNVR_1023	3	64117610	64251855	ENSBTAG00000043424	64144056	64144161	U6	snRNA	RNU6-936P	100
CNVR_1027	3	65841985	66026083	ENSBTAG00000019733	65921137	66062039	ELTD1	protein_coding	ELTD1	74.4816
CNVR_1029	3	67183387	67263674	ENSBTAG00000020761	67155767	67215355	USP33	protein_coding	USP33	53.6484
CNVR_1029	3	67183387	67263674	ENSBTAG00000017419	67231237	67349980	ZZZ3	protein_coding	ZZZ3	27.317
CNVR_1032	3	67994172	68243211	ENSBTAG00000007309	67863093	68073051	ST6GALNAC5	protein_coding	ST6GALNAC5	37.5689
CNVR_1033	3	68618812	68972538	ENSBTAG00000029287	68946822	68946953	U1	snRNA	RNU1-70P	100
CNVR_1033	3	68618812	68972538	ENSBTAG00000029287	68946822	68946953	U1	snRNA	RNU1-40P	100
CNVR_1035	3	69601950	69936419	ENSBTAG00000001326	69752396	69832582	SLC44A5	protein_coding	SLC44A5	100
CNVR_1035	3	69601950	69936419	ENSBTAG00000019192	69890357	69916293	LHX8	protein_coding	LHX8	100
CNVR_1037	3	70666485	71559211	ENSBTAG00000000965	70487283	70835445	TNNI3K	protein_coding	TNNI3K	48.5291
CNVR_1037	3	70666485	71559211	ENSBTAG00000000965	70487283	70835445	TNNI3K	protein_coding	FPGT-TNNI3K	48.5291
CNVR_1037	3	70666485	71559211	ENSBTAG00000038480	70878977	70887093	FPGT	protein_coding	FPGT	100
CNVR_1037	3	70666485	71559211	ENSBTAG00000019401	70887242	70997136	LRRIQ3	protein_coding	LRRIQ3	100
CNVR_1047	3	75308099	75401191	ENSBTAG00000008243	75294026	75332667	LRRC40	protein_coding	LRRC40	63.5801
CNVR_1047	3	75308099	75401191	ENSBTAG00000009338	75355803	75744744	LRRC7	protein_coding	LRRC7	11.6696
CNVR_1050	3	77480586	77644441	ENSBTAG00000012976	77396243	77511241	WLS	protein_coding	WLS	26.657
CNVR_1050	3	77480586	77644441	ENSBTAG00000012182	77571199	77573843	DIRAS3	protein_coding	DIRAS3	100
CNVR_1051	3	78151023	78358302	ENSBTAG00000012957	78243808	78258243	SERBP1	protein_coding	SERBP1	100
CNVR_1051	3	78151023	78358302	ENSBTAG00000009455	78269730	78343709	IL12RB2	protein_coding	IL12RB2	100
CNVR_1052	3	78386177	78547252	ENSBTAG00000014983	78400188	78473783	IL23R	protein_coding	IL23R	100
CNVR_1052	3	78386177	78547252	ENSBTAG00000030809	78516234	78562679	C1orf141	protein_coding	C1orf141	66.7844
CNVR_1053	3	78771652	78845582	ENSBTAG00000005442	78736778	78825880	WDR78	protein_coding	WDR78	60.8606
CNVR_1054	3	80012129	80212428	ENSBTAG00000005910	80071689	80147000	OB-R	protein_coding	LEPR	100
CNVR_1055	3	80960285	81025400	ENSBTAG00000030686	80962816	81052011	RAVER2	protein_coding	RAVER2	70.1654
CNVR_1058	3	82598220	83387519	ENSBTAG00000044754	82678454	82678692	7SK	misc_RNA	RN7SKP43	100
CNVR_1058	3	82598220	83387519	ENSBTAG00000010124	83298919	83395090	ATG4C	protein_coding	ATG4C	92.1276
CNVR_1058	3	82598220	83387519	ENSBTAG00000042726	83329909	83330015	U6	snRNA	RNU6-396P	100
CNVR_1059	3	83360317	83483924	ENSBTAG00000010124	83298919	83395090	ATG4C	protein_coding	ATG4C	36.1575
CNVR_1060	3	83650450	85021184	ENSBTAG00000019877	83494253	83658175	DOCK7	protein_coding	DOCK7	4.71261
CNVR_1060	3	83650450	85021184	ENSBTAG00000020451	83661017	83672269	USP1	protein_coding	USP1	100
CNVR_1060	3	83650450	85021184	ENSBTAG00000043044	83725815	83725919	U6	snRNA	RNU6-690P	100
CNVR_1060	3	83650450	85021184	ENSBTAG00000014382	83834791	83876648	KANK4	protein_coding	KANK4	100
CNVR_1060	3	83650450	85021184	ENSBTAG00000021975	84099476	84457652	INADL	protein_coding	INADL	100
CNVR_1060	3	83650450	85021184	ENSBTAG00000017161	84491513	84540188	TM2D1	protein_coding	TM2D1	100
CNVR_1060	3	83650450	85021184	ENSBTAG00000000074	84749656	85167847	NFIA	protein_coding	NFIA	64.9292
CNVR_1061	3	84039044	84257619	ENSBTAG00000021975	84099476	84457652	INADL	protein_coding	INADL	44.1523
CNVR_1063	3	84516884	84774295	ENSBTAG00000017161	84491513	84540188	TM2D1	protein_coding	TM2D1	47.8767
CNVR_1063	3	84516884	84774295	ENSBTAG00000000074	84749656	85167847	NFIA	protein_coding	NFIA	5.89181
CNVR_1067	3	86163464	86313604	ENSBTAG00000009481	86260319	86342617	C1orf87	protein_coding	C1orf87	64.7464
CNVR_1071	3	87342629	87638448	ENSBTAG00000043015	87445319	87445418	U6	snRNA	RNU6-524P	100
CNVR_1072	3	87942743	88195470	ENSBTAG00000013961	87924721	87961537	MYSM1	protein_coding	MYSM1	51.0485
CNVR_1072	3	87942743	88195470	ENSBTAG00000004381	88032648	88033607	TACSTD2	protein_coding	TACSTD2	100
CNVR_1072	3	87942743	88195470	ENSBTAG00000017326	88054070	88119290	OMA1	protein_coding	OMA1	100
CNVR_1075	3	89268338	90154863	ENSBTAG00000013802	89639197	89699453	DAB1	protein_coding	DAB1	100
CNVR_1075	3	89268338	90154863	ENSBTAG00000003775	89742861	89786323	C8B	protein_coding	C8B	100
CNVR_1075	3	89268338	90154863	ENSBTAG00000003774	89797014	89869019	C8A	protein_coding	C8A	100
CNVR_1075	3	89268338	90154863	ENSBTAG00000009314	89962131	90041688	C1orf168	protein_coding	C1orf168	100
CNVR_1075	3	89268338	90154863	ENSBTAG00000018747	90055299	90127142	PRKAA2	protein_coding	PRKAA2	100
CNVR_1077	3	89707349	89923378	ENSBTAG00000003775	89742861	89786323	C8B	protein_coding	C8B	100
CNVR_1077	3	89707349	89923378	ENSBTAG00000003774	89797014	89869019	C8A	protein_coding	C8A	100
CNVR_1078	3	90035209	90128664	ENSBTAG00000009314	89962131	90041688	C1orf168	protein_coding	C1orf168	8.14385
CNVR_1078	3	90035209	90128664	ENSBTAG00000018747	90055299	90127142	PRKAA2	protein_coding	PRKAA2	100
CNVR_1079	3	90149414	90210300	ENSBTAG00000011640	90185369	90272863	PPAP2B	protein_coding	PPAP2B	28.4945
CNVR_1082	3	91327097	93160674	ENSBTAG00000016990	91711045	91866000	USP24	protein_coding	USP24	100
CNVR_1082	3	91327097	93160674	ENSBTAG00000013241	91901853	91911965	BSND	protein_coding	BSND	100
CNVR_1082	3	91327097	93160674	ENSBTAG00000046583	91919532	91925379	TMEM61	protein_coding	TMEM61	100
CNVR_1082	3	91327097	93160674	ENSBTAG00000004688	91981619	92014282	DHCR24	protein_coding	DHCR24	100
CNVR_1082	3	91327097	93160674	ENSBTAG00000017145	92023811	92054136	C1orf177	protein_coding	C1orf177	100
CNVR_1082	3	91327097	93160674	ENSBTAG00000017132	92059023	92083335	TTC22	protein_coding	TTC22	100
CNVR_1082	3	91327097	93160674	ENSBTAG00000040313	92098624	92100051	PARS2	protein_coding	PARS2	100
CNVR_1082	3	91327097	93160674	ENSBTAG00000015931	92106927	92132082	TTC4	protein_coding	TTC4	100
CNVR_1082	3	91327097	93160674	ENSBTAG00000044141	92136706	92165969	HEATR8	protein_coding	MROH7-TTC4	100
CNVR_1082	3	91327097	93160674	ENSBTAG00000044141	92136706	92165969	HEATR8	protein_coding	MROH7	100
CNVR_1082	3	91327097	93160674	ENSBTAG00000019801	92245963	92260622	FAM151A	protein_coding	FAM151A	100
CNVR_1082	3	91327097	93160674	ENSBTAG00000039686	92260763	92309036	ACOT11	protein_coding	ACOT11	100
CNVR_1082	3	91327097	93160674	ENSBTAG00000010717	92411760	92576787	SSBP3	protein_coding	SSBP3	100
CNVR_1082	3	91327097	93160674	ENSBTAG00000010715	92586247	92603659	MRPL37	protein_coding	MRPL37	100
CNVR_1082	3	91327097	93160674	ENSBTAG00000020037	92609054	92621021	CYB5RL	protein_coding	CYB5RL	100
CNVR_1082	3	91327097	93160674	ENSBTAG00000020036	92646538	92666926	CDCP2	protein_coding	CDCP2	100
CNVR_1082	3	91327097	93160674	ENSBTAG00000009527	92701749	92745663	TCEANC2	protein_coding	TCEANC2	100
CNVR_1082	3	91327097	93160674	ENSBTAG00000042380	92725890	92726019	SNORA42	snoRNA	SNORA42	100
CNVR_1082	3	91327097	93160674	ENSBTAG00000042380	92725890	92726019	SNORA42	snoRNA	SNORA42	100
CNVR_1082	3	91327097	93160674	ENSBTAG00000042380	92725890	92726019	SNORA42	snoRNA	SNORA80A	100
CNVR_1082	3	91327097	93160674	ENSBTAG00000009526	92746059	92771330	TMEM59	protein_coding	TMEM59	100
CNVR_1082	3	91327097	93160674	ENSBTAG00000024195	92779834	92789221	LDLRAD1	protein_coding	LDLRAD1	100
CNVR_1082	3	91327097	93160674	ENSBTAG00000019198	92809554	92830529	LRRC42	protein_coding	LRRC42	100
CNVR_1082	3	91327097	93160674	ENSBTAG00000007112	92831380	92864702	C3H1ORF41	protein_coding	HSPB11	100
CNVR_1082	3	91327097	93160674	ENSBTAG00000010814	92898617	92898991	DIO1	protein_coding	DIO1	100
CNVR_1082	3	91327097	93160674	ENSBTAG00000006625	92963165	93020572	NDC1	protein_coding	NDC1	100
CNVR_1084	3	92178038	92325543	ENSBTAG00000019801	92245963	92260622	FAM151A	protein_coding	FAM151A	100
CNVR_1084	3	92178038	92325543	ENSBTAG00000039686	92260763	92309036	ACOT11	protein_coding	ACOT11	100
CNVR_1085	3	92444367	92633612	ENSBTAG00000010717	92411760	92576787	SSBP3	protein_coding	SSBP3	80.2414
CNVR_1085	3	92444367	92633612	ENSBTAG00000010715	92586247	92603659	MRPL37	protein_coding	MRPL37	100
CNVR_1085	3	92444367	92633612	ENSBTAG00000020037	92609054	92621021	CYB5RL	protein_coding	CYB5RL	100
CNVR_1086	3	92505819	92656365	ENSBTAG00000010717	92411760	92576787	SSBP3	protein_coding	SSBP3	43.0039
CNVR_1086	3	92505819	92656365	ENSBTAG00000010715	92586247	92603659	MRPL37	protein_coding	MRPL37	100
CNVR_1086	3	92505819	92656365	ENSBTAG00000020037	92609054	92621021	CYB5RL	protein_coding	CYB5RL	100
CNVR_1086	3	92505819	92656365	ENSBTAG00000020036	92646538	92666926	CDCP2	protein_coding	CDCP2	48.1999
CNVR_1087	3	92870768	93010383	ENSBTAG00000010814	92898617	92898991	DIO1	protein_coding	DIO1	100
CNVR_1087	3	92870768	93010383	ENSBTAG00000006625	92963165	93020572	NDC1	protein_coding	NDC1	82.2513
CNVR_1088	3	93098596	93399720	ENSBTAG00000017986	93208981	93308964	GLIS1	protein_coding	GLIS1	100
CNVR_1088	3	93098596	93399720	ENSBTAG00000009062	93350788	93357702	DMRTB1	protein_coding	DMRTB1	100
CNVR_1089	3	93258206	93321658	ENSBTAG00000017986	93208981	93308964	GLIS1	protein_coding	GLIS1	50.7666
CNVR_1090	3	93463503	93555837	ENSBTAG00000000736	93488723	93580869	LRP8	protein_coding	LRP8	72.8344
CNVR_1091	3	93678760	93748308	ENSBTAG00000012516	93674230	93725241	SLC1A7	protein_coding	SLC1A7	91.1196
CNVR_1091	3	93678760	93748308	ENSBTAG00000012514	93728705	93751305	PODN	protein_coding	PODN	86.7389
CNVR_1092	3	93794890	94218754	ENSBTAG00000003746	93846489	93968364	SCP2	protein_coding	SCP2	100
CNVR_1092	3	93794890	94218754	ENSBTAG00000002910	94016558	94046956	ECHDC2	protein_coding	ECHDC2	100
CNVR_1092	3	93794890	94218754	ENSBTAG00000026032	94049248	94111032	ZYG11A	protein_coding	ZYG11A	100
CNVR_1092	3	93794890	94218754	ENSBTAG00000019680	94123286	94197896	ZYG11B	protein_coding	ZYG11B	100
CNVR_1093	3	94746396	95025855	ENSBTAG00000011025	94837405	94859216	BTF3L4	protein_coding	BTF3L4	100
CNVR_1093	3	94746396	95025855	ENSBTAG00000011024	94860380	94895914	TXNDC12	protein_coding	TXNDC12	100
CNVR_1093	3	94746396	95025855	ENSBTAG00000005337	94917406	94985342	RAB3B	protein_coding	RAB3B	100
CNVR_1094	3	95505916	95686240	ENSBTAG00000005542	95389092	95528688	EPS15	protein_coding	EPS15	16.3128
CNVR_1094	3	95505916	95686240	ENSBTAG00000002451	95558170	95589486	TTC39A	protein_coding	TTC39A	100
CNVR_1094	3	95505916	95686240	ENSBTAG00000012996	95599737	95601983	RNF11	protein_coding	RNF11	100
CNVR_1095	3	95722400	95895502	ENSBTAG00000009674	95726474	95760764	C3H1orf185	protein_coding	C1orf185	100
CNVR_1102	3	98124782	98351387	ENSBTAG00000012722	98267305	98314888	AGBL4	protein_coding	AGBL4	100
CNVR_1103	3	98512678	99327192	ENSBTAG00000003128	98370383	98536867	SPATA6	protein_coding	SPATA6	14.5293
CNVR_1103	3	98512678	99327192	ENSBTAG00000014225	98567049	98587443	SLC5A9	protein_coding	SLC5A9	100
CNVR_1104	3	98521952	98733310	ENSBTAG00000003128	98370383	98536867	SPATA6	protein_coding	SPATA6	8.95882
CNVR_1104	3	98521952	98733310	ENSBTAG00000014225	98567049	98587443	SLC5A9	protein_coding	SLC5A9	100
CNVR_1107	3	99587106	99661815	ENSBTAG00000017844	99537145	99587496	STIL	protein_coding	STIL	0.774563
CNVR_1107	3	99587106	99661815	ENSBTAG00000005029	99610187	99618464	TAL1	protein_coding	TAL1	100
CNVR_1107	3	99587106	99661815	ENSBTAG00000002555	99641131	99646599	PDZK1IP1	protein_coding	PDZK1IP1	100
CNVR_1108	3	99859459	100195360	ENSBTAG00000013481	99918428	99933505	CYP4A22	protein_coding	CYP4A22	100
CNVR_1108	3	99859459	100195360	ENSBTAG00000013481	99918428	99933505	CYP4A22	protein_coding	CYP4A11	100
CNVR_1108	3	99859459	100195360	ENSBTAG00000011976	99937185	99957408	CYP4B1	protein_coding	CYP4B1	100
CNVR_1108	3	99859459	100195360	ENSBTAG00000000097	100020902	100054984	EFCAB14	protein_coding	EFCAB14	100
CNVR_1108	3	99859459	100195360	ENSBTAG00000046812	100059950	100061720	TEX38	protein_coding	TEX38	100
CNVR_1108	3	99859459	100195360	ENSBTAG00000000094	100065497	100090042	ATPAF1	protein_coding	ATPAF1	100
CNVR_1108	3	99859459	100195360	ENSBTAG00000023551	100113666	100122214	MOB3C	protein_coding	MOB3C	100
CNVR_1108	3	99859459	100195360	ENSBTAG00000019933	100126262	100172587	MKNK1	protein_coding	MKNK1	100
CNVR_1108	3	99859459	100195360	ENSBTAG00000030532	100179028	100183069	KNCN	protein_coding	KNCN	100
CNVR_1109	3	100204567	100328186	ENSBTAG00000009625	100217682	100223303	DMBX1	protein_coding	DMBX1	100
CNVR_1109	3	100204567	100328186	ENSBTAG00000007507	100317761	100338715	FAAH	protein_coding	FAAH	49.7518
CNVR_1110	3	100463440	100598726	ENSBTAG00000013322	100472063	100495789	POMGNT1	protein_coding	POMGNT1	100
CNVR_1110	3	100463440	100598726	ENSBTAG00000024144	100472499	100483275	LURAP1	protein_coding	LURAP1	100
CNVR_1110	3	100463440	100598726	ENSBTAG00000013320	100498107	100503197	TSPAN1	protein_coding	TSPAN1	100
CNVR_1110	3	100463440	100598726	ENSBTAG00000042857	100529057	100529163	U6	snRNA	RNU6-1233P	100
CNVR_1110	3	100463440	100598726	ENSBTAG00000002979	100565315	100666691	PIK3R3	protein_coding	PIK3R3	32.9575
CNVR_1111	3	100568767	100702262	ENSBTAG00000002979	100565315	100666691	PIK3R3	protein_coding	PIK3R3	96.5949
CNVR_1111	3	100568767	100702262	ENSBTAG00000020444	100674202	100769017	MAST2	protein_coding	MAST2	29.5945
CNVR_1112	3	101273304	101417817	ENSBTAG00000011244	101181344	101319846	TESK2	protein_coding	TESK2	33.6038
CNVR_1112	3	101273304	101417817	ENSBTAG00000011243	101320672	101324315	TOE1	protein_coding	TOE1	100
CNVR_1112	3	101273304	101417817	ENSBTAG00000011242	101324290	101332855	MUTYH	protein_coding	MUTYH	100
CNVR_1112	3	101273304	101417817	ENSBTAG00000011241	101333430	101335081	HPDL	protein_coding	HPDL	100
CNVR_1112	3	101273304	101417817	ENSBTAG00000040435	101348534	101349004	RPS27L	protein_coding	RPS27L	100
CNVR_1114	3	101665551	101788061	ENSBTAG00000019010	101644781	101756554	EIF2B3	protein_coding	EIF2B3	81.4177
CNVR_1114	3	101665551	101788061	ENSBTAG00000024137	101762662	101778582	PTCH2	protein_coding	PTCH2	100
CNVR_1114	3	101665551	101788061	ENSBTAG00000042956	101781321	101781437	U5	snRNA	RNU5E-6P	100
CNVR_1114	3	101665551	101788061	ENSBTAG00000042956	101781321	101781437	U5	snRNA	RNU5E-8P	100
CNVR_1114	3	101665551	101788061	ENSBTAG00000042956	101781321	101781437	U5	snRNA	RNU5E-9P	100
CNVR_1114	3	101665551	101788061	ENSBTAG00000039529	101784090	101789519	BTBD19	protein_coding	BTBD19	73.1442
CNVR_1115	3	101805567	102050533	ENSBTAG00000015288	101809788	101813887	BEST4	protein_coding	BEST4	100
CNVR_1115	3	101805567	102050533	ENSBTAG00000015285	101816844	101818956	RPS8	protein_coding	RPS8	100
CNVR_1115	3	101805567	102050533	ENSBTAG00000042545	101817129	101817197	snosnR61	snoRNA	SNORD38B	100
CNVR_1115	3	101805567	102050533	ENSBTAG00000042292	101817654	101817726	SNORD38	snoRNA	SNORD38A	100
CNVR_1115	3	101805567	102050533	ENSBTAG00000042645	101818498	101818601	SNORD46	snoRNA	SNORD46	100
CNVR_1115	3	101805567	102050533	ENSBTAG00000042645	101818498	101818601	SNORD46	snoRNA	SNORD46	100
CNVR_1115	3	101805567	102050533	ENSBTAG00000042645	101818498	101818601	SNORD46	snoRNA	SNORD46	100
CNVR_1115	3	101805567	102050533	ENSBTAG00000045792	101819039	101819118	SNORD39	snoRNA	SNORD55	100
CNVR_1115	3	101805567	102050533	ENSBTAG00000045792	101819039	101819118	SNORD39	snoRNA	SNORD39	100
CNVR_1115	3	101805567	102050533	ENSBTAG00000015280	101832373	101851108	KIF2C	protein_coding	KIF2C	100
CNVR_1115	3	101805567	102050533	ENSBTAG00000042506	101870236	101870351	U5	snRNA	RNU5A-1	100
CNVR_1115	3	101805567	102050533	ENSBTAG00000011822	101876647	101939033	C1orf228	protein_coding	C1orf228	100
CNVR_1115	3	101805567	102050533	ENSBTAG00000012372	101939347	101955118	TMEM53	protein_coding	TMEM53	100
CNVR_1115	3	101805567	102050533	ENSBTAG00000012355	101957666	102232064	RNF220	protein_coding	RNF220	33.8439
CNVR_1116	3	102327902	102434432	ENSBTAG00000015559	102290329	102421170	ERI3	protein_coding	ERI3	71.2835
CNVR_1116	3	102327902	102434432	ENSBTAG00000005912	102421544	102430739	DMAP1	protein_coding	DMAP1	100
CNVR_1117	3	102629833	102721388	ENSBTAG00000011888	102655361	102659082	CCDC24	protein_coding	CCDC24	100
CNVR_1117	3	102629833	102721388	ENSBTAG00000011879	102659805	102669946	B4GALT2	protein_coding	B4GALT2	100
CNVR_1117	3	102629833	102721388	ENSBTAG00000018889	102670949	102674697	ATP6V0B	protein_coding	ATP6V0B	100
CNVR_1117	3	102629833	102721388	ENSBTAG00000018888	102676689	102680240	DPH2	protein_coding	DPH2	100
CNVR_1117	3	102629833	102721388	ENSBTAG00000018887	102682317	102701941	IPO13	protein_coding	IPO13	100
CNVR_1117	3	102629833	102721388	ENSBTAG00000040060	102712154	102713309	ARTN	protein_coding	ARTN	100
CNVR_1117	3	102629833	102721388	ENSBTAG00000017656	102718271	102744545	SIAT6	protein_coding	ST3GAL3	11.8634
CNVR_1118	3	103160276	103322252	ENSBTAG00000005580	103160272	103201060	SZT2	protein_coding	SZT2	99.9902
CNVR_1118	3	103160276	103322252	ENSBTAG00000016899	103212683	103217887	MED8	protein_coding	MED8	100
CNVR_1118	3	103160276	103322252	ENSBTAG00000009813	103233547	103238303	ELOVL1	protein_coding	ELOVL1	100
CNVR_1118	3	103160276	103322252	ENSBTAG00000009819	103238486	103242373	CDC20	protein_coding	CDC20	100
CNVR_1118	3	103160276	103322252	ENSBTAG00000003781	103247671	103261435	MPL	protein_coding	MPL	100
CNVR_1118	3	103160276	103322252	ENSBTAG00000003777	103278178	103297710	TIE1	protein_coding	TIE1	100
CNVR_1118	3	103160276	103322252	ENSBTAG00000046220	103318857	103324197	HPRT1	protein_coding	HPRT1	63.5768
CNVR_1119	3	103720002	104344301	ENSBTAG00000009617	103902890	103931096	SLC2A1	protein_coding	SLC2A1	100
CNVR_1119	3	103720002	104344301	ENSBTAG00000016028	103983019	103988377	ZNF691	protein_coding	ZNF691	100
CNVR_1119	3	103720002	104344301	ENSBTAG00000017388	104025334	104031808	CCDC23	protein_coding	CCDC23	100
CNVR_1119	3	103720002	104344301	ENSBTAG00000017386	104057488	104064858	C3H1ORF50	protein_coding	C1orf50	100
CNVR_1119	3	103720002	104344301	ENSBTAG00000017382	104065149	104084575	LEPRE1	protein_coding	LEPRE1	100
CNVR_1119	3	103720002	104344301	ENSBTAG00000017381	104091610	104096449	CLDN19	protein_coding	CLDN19	100
CNVR_1119	3	103720002	104344301	ENSBTAG00000017368	104112934	104133708	YBX1	protein_coding	YBX1	100
CNVR_1119	3	103720002	104344301	ENSBTAG00000004590	104140103	104159895	PPIH	protein_coding	PPIH	100
CNVR_1119	3	103720002	104344301	ENSBTAG00000004585	104163192	104251226	CCDC30	protein_coding	CCDC30	100
CNVR_1119	3	103720002	104344301	ENSBTAG00000012982	104311412	104315126	PPCS	protein_coding	PPCS	100
CNVR_1119	3	103720002	104344301	ENSBTAG00000012979	104315648	104350260	ZMYND12	protein_coding	ZMYND12	82.7834
CNVR_1120	3	105177354	105373099	ENSBTAG00000020745	105213590	105268006	HIVEP3	protein_coding	HIVEP3	100
CNVR_1120	3	105177354	105373099	ENSBTAG00000021434	105299335	105305259	EDN2	protein_coding	EDN2	100
CNVR_1121	3	105277008	105311971	ENSBTAG00000021434	105299335	105305259	EDN2	protein_coding	EDN2	100
CNVR_1122	3	106029133	106320358	ENSBTAG00000021943	106047152	106111674	NFYC	protein_coding	NFYC	100
CNVR_1122	3	106029133	106320358	ENSBTAG00000029805	106059358	106059462	bta-mir-30c	miRNA	MIR30C1	100
CNVR_1122	3	106029133	106320358	ENSBTAG00000029871	106062492	106062583	bta-mir-30e	miRNA	MIR30E	100
CNVR_1122	3	106029133	106320358	ENSBTAG00000018726	106154951	106169324	RIMS3	protein_coding	RIMS3	100
CNVR_1122	3	106029133	106320358	ENSBTAG00000000533	106216832	106226043	ZNF684	protein_coding	ZNF684	100
CNVR_1122	3	106029133	106320358	ENSBTAG00000000532	106234354	106246150	EXO5	protein_coding	EXO5	100
CNVR_1122	3	106029133	106320358	ENSBTAG00000039287	106259858	106275253	ZFP69	protein_coding	ZFP69	100
CNVR_1122	3	106029133	106320358	ENSBTAG00000021922	106311859	106358978	SMAP2	protein_coding	SMAP2	18.0373
CNVR_1123	3	106654888	106880371	ENSBTAG00000013363	106638795	106667878	CAP1	protein_coding	CAP1	44.6653
CNVR_1123	3	106654888	106880371	ENSBTAG00000013054	106724609	106737437	MFSD2	protein_coding	MFSD2A	100
CNVR_1123	3	106654888	106880371	ENSBTAG00000006338	106787761	106791865	MYCL	protein_coding	MYCL	100
CNVR_1123	3	106654888	106880371	ENSBTAG00000013832	106806510	106851446	TRIT1	protein_coding	TRIT1	100
CNVR_1124	3	106979730	107061314	ENSBTAG00000014538	106976317	106988248	HPCAL4	protein_coding	HPCAL4	71.3938
CNVR_1124	3	106979730	107061314	ENSBTAG00000002983	106993389	107008708	NT5C1A	protein_coding	NT5C1A	100
CNVR_1124	3	106979730	107061314	ENSBTAG00000008688	107032468	107047976	HEYL	protein_coding	HEYL	100
CNVR_1126	3	107436319	107656627	ENSBTAG00000044999	107466835	107466971	ACA59	snoRNA	ACA59	100
CNVR_1126	3	107436319	107656627	ENSBTAG00000043643	107486376	107486515	U2	snRNA	RNU2-25P	100
CNVR_1126	3	107436319	107656627	ENSBTAG00000010232	107558702	107564198	NDUFS5	protein_coding	NDUFS5	100
CNVR_1126	3	107436319	107656627	ENSBTAG00000004715	107574785	107586950	AKIRIN1	protein_coding	AKIRIN1	100
CNVR_1126	3	107436319	107656627	ENSBTAG00000008023	107634942	107692934	RHBDL2	protein_coding	RHBDL2	37.3931
CNVR_1127	3	107651134	108485906	ENSBTAG00000008023	107634942	107692934	RHBDL2	protein_coding	RHBDL2	72.0789
CNVR_1127	3	107651134	108485906	ENSBTAG00000030338	107697178	107698719	GJA9	protein_coding	GJA9	100
CNVR_1127	3	107651134	108485906	ENSBTAG00000030337	107700015	107705848	MYCBP	protein_coding	MYCBP	100
CNVR_1127	3	107651134	108485906	ENSBTAG00000030337	107700015	107705848	MYCBP	protein_coding	GJA9-MYCBP	100
CNVR_1127	3	107651134	108485906	ENSBTAG00000009368	107709950	107724368	RRAGC	protein_coding	RP5-864K19.7	100
CNVR_1127	3	107651134	108485906	ENSBTAG00000009368	107709950	107724368	RRAGC	protein_coding	RRAGC	100
CNVR_1130	3	108427232	108753313	ENSBTAG00000012061	108508805	108510061	POU3F1	protein_coding	POU3F1	100
CNVR_1130	3	108427232	108753313	ENSBTAG00000002306	108529496	108546298	UTP11L	protein_coding	UTP11L	100
CNVR_1130	3	108427232	108753313	ENSBTAG00000007300	108547857	108555472	FHL3	protein_coding	FHL3	100
CNVR_1130	3	108427232	108753313	ENSBTAG00000007299	108559741	108586049	SF3A3	protein_coding	SF3A3	100
CNVR_1130	3	108427232	108753313	ENSBTAG00000024107	108596223	108649755	INPP5B	protein_coding	INPP5B	100
CNVR_1130	3	108427232	108753313	ENSBTAG00000006511	108651328	108691372	MTF1	protein_coding	MTF1	100
CNVR_1130	3	108427232	108753313	ENSBTAG00000045776	108695600	108696665	C1orf122	protein_coding	C1orf122	100
CNVR_1130	3	108427232	108753313	ENSBTAG00000006510	108696802	108700785	YRDC	protein_coding	YRDC	100
CNVR_1130	3	108427232	108753313	ENSBTAG00000046989	108702468	108708401	MANEAL	protein_coding	MANEAL	100
CNVR_1130	3	108427232	108753313	ENSBTAG00000042443	108721104	108721211	U6	snRNA	RNU6-327P	100
CNVR_1130	3	108427232	108753313	ENSBTAG00000020510	108737032	108777675	EPHA10	protein_coding	EPHA10	40.0586
CNVR_1131	3	108835974	109056969	ENSBTAG00000003837	108854245	108874912	RSPO1	protein_coding	RSPO1	100
CNVR_1131	3	108835974	109056969	ENSBTAG00000003849	108892202	108916432	GNL2	protein_coding	GNL2	100
CNVR_1131	3	108835974	109056969	ENSBTAG00000002583	108917609	108926178	DNALI1	protein_coding	DNALI1	100
CNVR_1131	3	108835974	109056969	ENSBTAG00000016852	108926199	108941387	SNIP1	protein_coding	SNIP1	100
CNVR_1131	3	108835974	109056969	ENSBTAG00000010506	108955161	108981643	MEAF6	protein_coding	MEAF6	100
CNVR_1131	3	108835974	109056969	ENSBTAG00000011316	108990074	108999453	ZC3H12A	protein_coding	ZC3H12A	100
CNVR_1133	3	109559064	109692658	ENSBTAG00000009269	109574933	109667304	GRIK3	protein_coding	GRIK3	100
CNVR_1134	3	109887920	110044979	ENSBTAG00000013334	110001845	110012507	CSF3R	protein_coding	CSF3R	100
CNVR_1134	3	109887920	110044979	ENSBTAG00000007994	110025912	110055110	OSCP1	protein_coding	OSCP1	65.3024
CNVR_1135	3	110083389	110161809	ENSBTAG00000015969	110074348	110109946	STK40	protein_coding	STK40	74.6025
CNVR_1135	3	110083389	110161809	ENSBTAG00000014358	110118545	110120286	EVA1B	protein_coding	EVA1B	100
CNVR_1135	3	110083389	110161809	ENSBTAG00000024095	110137251	110208496	THRAP3	protein_coding	THRAP3	34.4698
CNVR_1136	3	110931702	111059797	ENSBTAG00000021023	110912671	110988583	ZMYM4	protein_coding	ZMYM4	74.9302
CNVR_1136	3	110931702	111059797	ENSBTAG00000043676	111019523	111019616	U2	snRNA	RNU2-69P	100
CNVR_1137	3	111283042	111475419	ENSBTAG00000013867	111380891	111419564	DLGAP3	protein_coding	DLGAP3	100
CNVR_1137	3	111283042	111475419	ENSBTAG00000014235	111426912	111431172	SMIM12	protein_coding	SMIM12	100
CNVR_1138	3	111511706	111666245	ENSBTAG00000005719	111519878	111522551	GJB4	protein_coding	GJB4	100
CNVR_1138	3	111511706	111666245	ENSBTAG00000005717	111524192	111525013	GJB5	protein_coding	GJB5	100
CNVR_1139	3	111703942	113418811	ENSBTAG00000020798	112155592	112177255	C1orf94	protein_coding	C1orf94	100
CNVR_1139	3	111703942	113418811	ENSBTAG00000000335	112536431	112537155	HMGB4	protein_coding	HMGB4	100
CNVR_1139	3	111703942	113418811	ENSBTAG00000005784	112558420	112898742	CSMD2	protein_coding	CSMD2	100
CNVR_1139	3	111703942	113418811	ENSBTAG00000044716	112907947	112908051	U6	snRNA	RNU6-861P	100
CNVR_1139	3	111703942	113418811	ENSBTAG00000044716	112907947	112908051	U6	snRNA	RNU6-387P	100
CNVR_1139	3	111703942	113418811	ENSBTAG00000019555	112931814	112942579	ZSCAN20	protein_coding	ZSCAN20	100
CNVR_1139	3	111703942	113418811	ENSBTAG00000014596	113006125	113050192	EFHD1	protein_coding	EFHD1	100
CNVR_1139	3	111703942	113418811	ENSBTAG00000014079	113064293	113194137	GIGYF2	protein_coding	GIGYF2	100
CNVR_1139	3	111703942	113418811	ENSBTAG00000005858	113122832	113129990	KCNJ13	protein_coding	KCNJ13	100
CNVR_1139	3	111703942	113418811	ENSBTAG00000018058	113208933	113216709	C2orf82	protein_coding	C2orf82	100
CNVR_1139	3	111703942	113418811	ENSBTAG00000008942	113219680	113266318	NGEF	protein_coding	NGEF	100
CNVR_1139	3	111703942	113418811	ENSBTAG00000020672	113369455	113371967	NEU2	protein_coding	NEU2	100
CNVR_1139	3	111703942	113418811	ENSBTAG00000020173	113403950	113541895	INPP5D	protein_coding	INPP5D	10.7731
CNVR_1142	3	112511661	112687221	ENSBTAG00000000335	112536431	112537155	HMGB4	protein_coding	HMGB4	100
CNVR_1142	3	112511661	112687221	ENSBTAG00000005784	112558420	112898742	CSMD2	protein_coding	CSMD2	37.8468
CNVR_1145	3	112861398	112952221	ENSBTAG00000005784	112558420	112898742	CSMD2	protein_coding	CSMD2	10.9731
CNVR_1145	3	112861398	112952221	ENSBTAG00000044716	112907947	112908051	U6	snRNA	RNU6-861P	100
CNVR_1145	3	112861398	112952221	ENSBTAG00000044716	112907947	112908051	U6	snRNA	RNU6-387P	100
CNVR_1145	3	112861398	112952221	ENSBTAG00000019555	112931814	112942579	ZSCAN20	protein_coding	ZSCAN20	100
CNVR_1146	3	113219287	113262559	ENSBTAG00000008942	113219680	113266318	NGEF	protein_coding	NGEF	91.94
CNVR_1147	3	113371320	113548834	ENSBTAG00000020672	113369455	113371967	NEU2	protein_coding	NEU2	25.7564
CNVR_1147	3	113371320	113548834	ENSBTAG00000020173	113403950	113541895	INPP5D	protein_coding	INPP5D	100
CNVR_1149	3	114315686	114359859	ENSBTAG00000002030	114309328	114336917	SPP2	protein_coding	SPP2	76.9546
CNVR_1152	3	115808982	115891182	ENSBTAG00000016504	115843770	116226449	AGAP1	protein_coding	AGAP1	12.3895
CNVR_1156	3	117153613	117325869	ENSBTAG00000005854	117179569	117192618	COPS8	protein_coding	COPS8	100
CNVR_1157	3	117597937	117689836	ENSBTAG00000000634	117584073	117637812	MLPH	protein_coding	MLPH	74.2012
CNVR_1157	3	117597937	117689836	ENSBTAG00000017615	117645912	117646680	PRLH	protein_coding	PRLH	100
CNVR_1157	3	117597937	117689836	ENSBTAG00000017624	117653253	117667581	RAB17	protein_coding	RAB17	100
CNVR_1159	3	118048988	118264595	ENSBTAG00000017826	118043316	118073266	SCLY	protein_coding	SCLY	81.0618
CNVR_1159	3	118048988	118264595	ENSBTAG00000010164	118074855	118096926	ESPNL	protein_coding	ESPNL	100
CNVR_1159	3	118048988	118264595	ENSBTAG00000030208	118122670	118131088	FAM132B	protein_coding	FAM132B	100
CNVR_1159	3	118048988	118264595	ENSBTAG00000010176	118134026	118158557	ILKAP	protein_coding	ILKAP	100
CNVR_1159	3	118048988	118264595	ENSBTAG00000009870	118182616	118184696	HES6	protein_coding	HES6	100
CNVR_1160	3	118267557	119515870	ENSBTAG00000015973	118273223	118334789	TRAF3IP1	protein_coding	TRAF3IP1	100
CNVR_1160	3	118267557	119515870	ENSBTAG00000003376	118353153	118372314	ASB1	protein_coding	ASB1	100
CNVR_1160	3	118267557	119515870	ENSBTAG00000021444	118630617	118690526	TWIST2	protein_coding	TWIST2	100
CNVR_1160	3	118267557	119515870	ENSBTAG00000017764	118937215	119412428	HDAC4	protein_coding	HDAC4	100
CNVR_1160	3	118267557	119515870	ENSBTAG00000045948	119457279	119466260	CSF2RA	protein_coding	CSF2RA	100
CNVR_1161	3	118310262	118479474	ENSBTAG00000015973	118273223	118334789	TRAF3IP1	protein_coding	TRAF3IP1	39.8385
CNVR_1161	3	118310262	118479474	ENSBTAG00000003376	118353153	118372314	ASB1	protein_coding	ASB1	100
CNVR_1163	3	118648534	118744071	ENSBTAG00000021444	118630617	118690526	TWIST2	protein_coding	TWIST2	70.093
CNVR_1164	3	118886377	119271451	ENSBTAG00000017764	118937215	119412428	HDAC4	protein_coding	HDAC4	70.3339
CNVR_1165	3	118939423	119803224	ENSBTAG00000017764	118937215	119412428	HDAC4	protein_coding	HDAC4	99.5354
[truncated: 15,090 more rows]
