# Supplementary material for: Genome-wide copy number variation (CNV) detection in Nelore cattle reveals highly frequent variants in genome regions harboring QTLs affecting production traits
Source: BMC Genomics. 2016 Jun 13;17:454. doi: 10.1186/s12864-016-2752-9 (PMC4907077; doi:10.1186/s12864-016-2752-9)
Supplement: Additional file 3: — Descriptive statistics of CNVRs per individual bovine chromosome. (XLSX 5510 kb) [file 12864_2016_2752_MOESM1_ESM.xlsx]

## Sheet: Planilha1
#CNV	Chr	Start (bp)	End (bp)	# Animals	Frequency(%)	No. SNPs	Length (bp)	Description	Start SNP	End SNP	conf
1	1	16947	248959	1	0.0662691	45	232012	Single copy duplication	BovineHD0100000005	BovineHD0100000073	23.482
2	1	225943	373070	1	0.0662691	40	147127	Single copy duplication	BovineHD0100000069	BovineHD0100000109	20.902
3	1	373070	455242	1	0.0662691	41	82172	Single copy duplication	BovineHD0100000109	BovineHD0100000154	16.756
4	1	668782	789900	1	0.0662691	28	121118	Single copy duplication	BovineHD0100000225	BovineHD0100046874	17.472
5	1	719442	846618	1	0.0662691	32	127176	Single copy duplication	BovineHD0100000239	BovineHD0100000266	15.866
6	1	772382	938275	1	0.0662691	64	165893	Single copy duplication	BovineHD0100000248	BovineHD0100000307	28.794
7	1	964835	1094456	1	0.0662691	42	129621	Single copy duplication	BovineHD0100000319	BovineHD0100000358	15.435
8	1	1385605	1573264	1	0.0662691	74	187659	Single copy duplication	ARS-BFGL-NGS-115971	BovineHD0100000501	19.858
9	1	1389459	1461503	1	0.0662691	20	72044	Single copy duplication	BovineHD0100046371	BovineHD0100000447	9.556
10	1	1389459	1625471	1	0.0662691	93	236012	Single copy duplication	BovineHD0100046371	Hapmap24070-BTA-123581	51.846
11	1	1397493	1565090	1	0.0662691	61	167597	Single copy duplication	BovineHD0100000434	BovineHD0100000493	40.929
12	1	1402731	1544163	1	0.0662691	49	141432	Single copy duplication	BovineHD0100000435	BovineHD0100000481	22.039
13	1	1402731	1568515	1	0.0662691	62	165784	Single copy duplication	BovineHD0100000435	BovineHD0100000495	46.623
14	1	1402731	1600852	1	0.0662691	82	198121	Single copy duplication	BovineHD0100000435	BovineHD0100000515	163.852
15	1	1402731	1630187	8	0.530152	90	227456	Single copy duplication	BovineHD0100000435	BovineHD0100000519	63.283
16	1	1406152	1557330	1	0.0662691	54	151178	Single copy duplication	BovineHD0100000436	BovineHD0100000488	47.353
17	1	1406152	1630187	2	0.132538	89	224035	Single copy duplication	BovineHD0100000436	BovineHD0100000519	38.18
18	1	1411277	1630187	1	0.0662691	88	218910	Single copy duplication	BovineHD0100000437	BovineHD0100000519	68.047
19	1	1419261	1520623	1	0.0662691	29	101362	Single copy duplication	BovineHD0100000439	BovineHD0100000464	15.976
20	1	1419261	1541025	1	0.0662691	44	121764	Single copy duplication	BovineHD0100000439	BovineHD0100000480	6.687
21	1	1419261	1557330	4	0.265076	51	138069	Single copy duplication	BovineHD0100000439	BovineHD0100000488	19.791
22	1	1419261	1565090	2	0.132538	56	145829	Single copy duplication	BovineHD0100000439	BovineHD0100000493	47.8805
23	1	1419261	1565773	1	0.0662691	57	146512	Single copy duplication	BovineHD0100000439	BovineHD0100000494	20.304
24	1	1419261	1568515	4	0.265076	58	149254	Single copy duplication	BovineHD0100000439	BovineHD0100000495	19.2777
25	1	1419261	1570091	3	0.198807	60	150830	Single copy duplication	BovineHD0100000439	BovineHD0100000497	13.8787
26	1	1419261	1573264	1	0.0662691	64	154003	Single copy duplication	BovineHD0100000439	BovineHD0100000501	41.262
27	1	1419261	1581283	1	0.0662691	70	162022	Single copy duplication	BovineHD0100000439	BovineHD0100000508	31.021
28	1	1419261	1581740	1	0.0662691	71	162479	Single copy duplication	BovineHD0100000439	BovineHD0100000509	48.027
29	1	1419261	1582828	2	0.132538	73	163567	Single copy duplication	BovineHD0100000439	ARS-BFGL-NGS-105306	50.871
30	1	1419261	1590885	2	0.132538	76	171624	Single copy duplication	BovineHD0100000439	BovineHD0100000513	32.0865
31	1	1419261	1597837	2	0.132538	77	178576	Single copy duplication	BovineHD0100000439	BovineHD0100046372	67.1405
32	1	1419261	1600852	3	0.198807	78	181591	Single copy duplication	BovineHD0100000439	BovineHD0100000515	46.331
33	1	1419261	1620089	1	0.0662691	84	200828	Single copy duplication	BovineHD0100000439	BovineHD0100000517	55.519
34	1	1419261	1625471	2	0.132538	85	206210	Single copy duplication	BovineHD0100000439	Hapmap24070-BTA-123581	134.897
35	1	1419261	1630187	69	4.57256	86	210926	Single copy duplication	BovineHD0100000439	BovineHD0100000519	75.7896
36	1	1419261	1636265	7	0.463883	89	217004	Single copy duplication	BovineHD0100000439	BovineHD0100000522	100.468
37	1	1419261	1640525	8	0.530152	90	221264	Single copy duplication	BovineHD0100000439	BovineHD0100000523	59.5932
38	1	1419261	1656392	2	0.132538	98	237131	Single copy duplication	BovineHD0100000439	BovineHD0100000531	55.3195
39	1	1422523	1630187	1	0.0662691	85	207664	Single copy duplication	BovineHD0100000440	BovineHD0100000519	78.186
40	1	1428253	1522167	1	0.0662691	28	93914	Single copy duplication	BovineHD0100000441	BovineHD0100000465	21.012
41	1	1428253	1597837	1	0.0662691	75	169584	Single copy duplication	BovineHD0100000441	BovineHD0100046372	26.685
42	1	1428253	1600852	1	0.0662691	76	172599	Single copy duplication	BovineHD0100000441	BovineHD0100000515	23.835
43	1	1428253	1630187	3	0.198807	84	201934	Single copy duplication	BovineHD0100000441	BovineHD0100000519	50.368
44	1	1433438	1569298	1	0.0662691	56	135860	Single copy duplication	BovineHD0100000442	BovineHD0100000496	27.246
45	1	1433438	1570091	1	0.0662691	57	136653	Single copy duplication	BovineHD0100000442	BovineHD0100000497	45.032
46	1	1433438	1597837	1	0.0662691	74	164399	Single copy duplication	BovineHD0100000442	BovineHD0100046372	73.389
47	1	1433438	1600852	1	0.0662691	75	167414	Single copy duplication	BovineHD0100000442	BovineHD0100000515	30.969
48	1	1433438	1636265	3	0.198807	86	202827	Single copy duplication	BovineHD0100000442	BovineHD0100000522	85.2323
49	1	1433438	1640525	5	0.331345	87	207087	Single copy duplication	BovineHD0100000442	BovineHD0100000523	59.4524
50	1	1436503	1597837	2	0.132538	73	161334	Single copy duplication	ARS-BFGL-NGS-62826	BovineHD0100046372	66.2875
51	1	1436503	1636265	1	0.0662691	85	199762	Single copy duplication	ARS-BFGL-NGS-62826	BovineHD0100000522	79.413
52	1	1436503	1640525	1	0.0662691	86	204022	Single copy duplication	ARS-BFGL-NGS-62826	BovineHD0100000523	56.641
53	1	1497573	1630187	3	0.198807	66	132614	Single copy duplication	BovineHD0100000457	BovineHD0100000519	88.214
54	1	1499126	1557330	1	0.0662691	30	58204	Single copy duplication	BovineHD0100000458	BovineHD0100000488	33.605
55	1	1499126	1604699	1	0.0662691	59	105573	Single copy duplication	BovineHD0100000458	BovineHD4100000011	115.307
56	1	1499126	1630187	1	0.0662691	65	131061	Single copy duplication	BovineHD0100000458	BovineHD0100000519	140.126
57	1	1506862	1568515	1	0.0662691	36	61653	Single copy duplication	BovineHD0100000459	BovineHD0100000495	15.624
58	1	1506862	1625471	2	0.132538	63	118609	Single copy duplication	BovineHD0100000459	Hapmap24070-BTA-123581	98.798
59	1	1506862	1630187	5	0.331345	64	123325	Single copy duplication	BovineHD0100000459	BovineHD0100000519	47.4944
60	1	1506862	1636265	1	0.0662691	67	129403	Single copy duplication	BovineHD0100000459	BovineHD0100000522	92.545
61	1	1511010	1590885	1	0.0662691	53	79875	Single copy duplication	BovineHD0100000460	BovineHD0100000513	20.402
62	1	1511010	1597837	4	0.265076	54	86827	Single copy duplication	BovineHD0100000460	BovineHD0100046372	40.974
63	1	1511010	1630187	5	0.331345	63	119177	Single copy duplication	BovineHD0100000460	BovineHD0100000519	69.1208
64	1	1511010	1640525	1	0.0662691	67	129515	Single copy duplication	BovineHD0100000460	BovineHD0100000523	55.149
65	1	1513277	1630187	1	0.0662691	62	116910	Single copy duplication	BTA-39394-no-rs	BovineHD0100000519	63.851
66	1	1535527	1630187	2	0.132538	46	94660	Single copy duplication	BovineHD0100000476	BovineHD0100000519	97.682
67	1	1561012	1630187	2	0.132538	35	69175	Single copy duplication	BovineHD0100000489	BovineHD0100000519	20.0905
68	1	1561012	1828653	1	0.0662691	93	267641	Single copy duplication	BovineHD0100000489	ARS-BFGL-BAC-15580	24.158
69	1	1563318	1630187	1	0.0662691	33	66869	Single copy duplication	BovineHD0100000491	BovineHD0100000519	48.195
70	1	1563318	1640525	2	0.132538	37	77207	Single copy duplication	BovineHD0100000491	BovineHD0100000523	33.9545
71	1	1564118	1630187	1	0.0662691	32	66069	Single copy duplication	BovineHD0100000492	BovineHD0100000519	38.735
72	1	1564118	1739018	1	0.0662691	68	174900	Single copy duplication	BovineHD0100000492	BovineHD0100000553	32.795
73	1	1565090	1630187	5	0.331345	31	65097	Single copy duplication	BovineHD0100000493	BovineHD0100000519	41.5496
74	1	1590885	1652863	1	0.0662691	20	61978	Single copy duplication	BovineHD0100000513	BovineHD0100000528	7.829
75	1	1620089	1798406	1	0.0662691	53	178317	Single copy duplication	BovineHD0100000517	BovineHD0100000567	16.71
76	1	1705917	1896112	1	0.0662691	51	190195	Single copy duplication	BovineHD0100000545	ARS-BFGL-NGS-25183	29.501
77	1	1721777	1801600	1	0.0662691	21	79823	Single copy duplication	BovineHD0100000549	BovineHD0100000568	15.635
78	1	2030611	2403256	1	0.0662691	135	372645	Single copy duplication	BovineHD0100000622	BovineHD0100000758	97.2
79	1	2032837	2128924	1	0.0662691	22	96087	Single copy duplication	BovineHD0100000625	BTA-120704-no-rs	10.361
80	1	2032837	2316542	1	0.0662691	85	283705	Single copy duplication	BovineHD0100000625	BovineHD0100000709	48.707
81	1	2166684	2619540	1	0.0662691	209	452856	Single copy duplication	BovineHD0100000656	BovineHD0100000861	102.747
82	1	2246697	2415884	1	0.0662691	98	169187	Single copy duplication	BovineHD0100000674	BovineHD0100000770	21.968
83	1	2360924	2424388	1	0.0662691	46	63464	Deletion of one copy	BovineHD0100000736	BovineHD0100000779	36.428
84	1	2360924	2459048	1	0.0662691	65	98124	Deletion of one copy	BovineHD0100000736	BovineHD0100000797	53.639
85	1	2378661	2424388	1	0.0662691	43	45727	Deletion of one copy	BovineHD0100000739	BovineHD0100000779	27.511
86	1	2381466	2424388	1	0.0662691	42	42922	Deletion of one copy	BovineHD0100000740	BovineHD0100000779	23.201
87	1	2388346	2424388	1	0.0662691	40	36042	Deletion of one copy	BovineHD0100000742	BovineHD0100000779	26.817
88	1	2410582	2440433	1	0.0662691	27	29851	Single copy duplication	BovineHD0100000765	BovineHD0100000790	20.228
89	1	2509966	2632340	1	0.0662691	45	122374	Single copy duplication	BovineHD4100000023	BovineHD0100000863	32.403
90	1	2766689	3433611	1	0.0662691	231	666922	Single copy duplication	BovineHD0100000924	ARS-BFGL-NGS-36096	165.465
91	1	2937524	3121476	1	0.0662691	62	183952	Single copy duplication	BovineHD0100000982	BovineHD0100001039	31.736
92	1	2956417	3449877	1	0.0662691	172	493460	Single copy duplication	BovineHD0100046373	BovineHD0100001146	85.611
93	1	3019853	3472956	1	0.0662691	150	453103	Single copy duplication	BovineHD0100001016	BovineHD0100001154	97.97
94	1	3207249	3461255	1	0.0662691	103	254006	Single copy duplication	BovineHD0100001059	BovineHD0100001152	46.099
95	1	3244597	3305067	1	0.0662691	25	60470	Single copy duplication	BovineHD0100001073	BovineHD0100001094	12.929
96	1	3556578	3639885	1	0.0662691	54	83307	Single copy duplication	BovineHD0100001176	BovineHD0100001225	17.868
97	1	3662965	3850923	1	0.0662691	53	187958	Single copy duplication	BovineHD0100001233	BovineHD0100001286	16.84
98	1	3919961	4311365	1	0.0662691	93	391404	Single copy duplication	BovineHD0100001312	BTB-02105769	59.907
99	1	4026586	4071878	1	0.0662691	26	45292	Single copy duplication	BovineHD0100001345	BovineHD0100001369	19.226
100	1	4617509	4722273	3	0.198807	31	104764	Deletion of one copy	BovineHD0100001495	BovineHD0100001527	23.6243
101	1	4780592	4823061	1	0.0662691	26	42469	Single copy duplication	BovineHD0100001549	BovineHD0100001572	15.168
102	1	4937765	5010974	2	0.132538	21	73209	Single copy duplication	BovineHD0100046884	Hapmap44178-BTA-101248	13.4675
103	1	4937765	5015373	1	0.0662691	25	77608	Single copy duplication	BovineHD0100046884	BovineHD0100001637	19.322
104	1	5130839	5499030	1	0.0662691	101	368191	Single copy duplication	BovineHD0100001675	BovineHD0100001774	35.63
105	1	5151376	5326367	1	0.0662691	38	174991	Single copy duplication	BovineHD0100001680	BovineHD0100001716	33.548
106	1	5460932	5558887	1	0.0662691	35	97955	Single copy duplication	BovineHD0100001757	BovineHD0100001794	14.933
107	1	5518119	5666050	1	0.0662691	59	147931	Single copy duplication	BovineHD0100001778	BovineHD0100001836	42.354
108	1	5671437	5796811	1	0.0662691	48	125374	Single copy duplication	BovineHD0100001840	BovineHD0100001886	22.214
109	1	5779765	5887319	1	0.0662691	42	107554	Single copy duplication	BovineHD0100001878	BovineHD0100001917	23.167
110	1	5793324	5882376	1	0.0662691	35	89052	Single copy duplication	BovineHD0100001885	BovineHD0100001916	32.358
111	1	6267003	6399114	1	0.0662691	50	132111	Single copy duplication	BovineHD0100002034	BovineHD0100002086	15.81
112	1	6312458	6401208	1	0.0662691	36	88750	Single copy duplication	BovineHD0100002049	BovineHD0100002087	14.372
113	1	6312458	6517616	1	0.0662691	77	205158	Single copy duplication	BovineHD0100002049	BovineHD0100002126	26.596
114	1	6395232	6532008	1	0.0662691	55	136776	Single copy duplication	BovineHD0100002081	BovineHD0100002132	24.305
115	1	6825239	6928483	1	0.0662691	52	103244	Single copy duplication	BovineHD0100002208	BovineHD0100002258	24.907
116	1	6830253	6979889	1	0.0662691	77	149636	Single copy duplication	BovineHD0100002213	BovineHD0100002284	55.884
117	1	7025898	7149358	1	0.0662691	34	123460	Single copy duplication	BovineHD0100002298	BovineHD0100002334	0.425
118	1	7569517	7749985	1	0.0662691	43	180468	Single copy duplication	BovineHD0100002437	BovineHD0100002483	35.786
119	1	7703849	8019798	1	0.0662691	77	315949	Single copy duplication	BovineHD0100002464	BovineHD0100002540	41.915
120	1	7992214	8085091	1	0.0662691	25	92877	Single copy duplication	BovineHD0100002535	BovineHD0100002561	16.738
121	1	8251198	8633818	1	0.0662691	108	382620	Single copy duplication	BovineHD0100002606	BovineHD0100002712	62.815
122	1	8447397	8865791	1	0.0662691	107	418394	Single copy duplication	BovineHD0100002666	BovineHD0100002774	74.78
123	1	8830727	9358056	1	0.0662691	148	527329	Single copy duplication	BovineHD0100002764	BovineHD0100002911	70.676
124	1	9328940	9514731	1	0.0662691	66	185791	Single copy duplication	BovineHD0100002903	BovineHD0100002963	33.989
125	1	9382338	9637792	1	0.0662691	100	255454	Single copy duplication	BovineHD0100002918	BovineHD0100003025	67.34
126	1	9427932	9819423	1	0.0662691	144	391491	Single copy duplication	BovineHD0100002943	BovineHD0100003129	101.09
127	1	9653758	9860771	1	0.0662691	85	207013	Single copy duplication	BovineHD0100003034	BovineHD0100003149	18.587
128	1	9697610	9777257	1	0.0662691	35	79647	Single copy duplication	BovineHD0100003061	BovineHD0100003110	11.504
129	1	9758215	9875352	1	0.0662691	53	117137	Single copy duplication	BovineHD0100003094	BovineHD0100003153	27.964
130	1	9768177	9985100	1	0.0662691	111	216923	Single copy duplication	Hapmap49138-BTA-37549	BovineHD0100003216	30.652
131	1	9798988	9974953	1	0.0662691	92	175965	Single copy duplication	Hapmap38504-BTA-51402	BovineHD0100003210	33.613
132	1	9908767	9960976	1	0.0662691	37	52209	Single copy duplication	BovineHD0100003169	BovineHD0100003203	25.867
133	1	9908767	9967003	1	0.0662691	38	58236	Single copy duplication	BovineHD0100003169	BovineHD0100003204	24.224
134	1	10029662	10147554	1	0.0662691	37	117892	Single copy duplication	BovineHD0100003226	BovineHD0100003265	26.259
135	1	10049691	10129955	1	0.0662691	25	80264	Single copy duplication	BovineHD0100003230	BovineHD0100003255	3.68
136	1	10260609	10617341	1	0.0662691	98	356732	Single copy duplication	BovineHD0100003301	BovineHD0100003396	33.414
137	1	10415598	10516713	1	0.0662691	29	101115	Single copy duplication	BovineHD0100003338	BovineHD0100003366	18.27
138	1	10602903	10742664	1	0.0662691	34	139761	Single copy duplication	BovineHD0100003390	BovineHD0100003421	38.902
139	1	10782019	10961447	1	0.0662691	44	179428	Single copy duplication	BovineHD0100003426	BovineHD0100003470	26.082
140	1	10852465	11097120	1	0.0662691	53	244655	Single copy duplication	BovineHD0100003441	BovineHD0100003496	33.689
141	1	11292880	11363495	1	0.0662691	26	70615	Single copy duplication	BovineHD0100003552	BovineHD0100003577	16.474
142	1	11320380	11428616	1	0.0662691	20	108236	Single copy duplication	BovineHD0100003568	BovineHD0100003587	4.607
143	1	11631168	11753625	1	0.0662691	34	122457	Single copy duplication	BovineHD0100003637	BovineHD0100003670	26.946
144	1	11631168	11757745	1	0.0662691	36	126577	Single copy duplication	BovineHD0100003637	BovineHD0100003672	28.397
145	1	11795910	11929697	1	0.0662691	42	133787	Single copy duplication	BovineHD0100003690	BovineHD0100003726	22.831
146	1	11865992	12025750	1	0.0662691	39	159758	Single copy duplication	Hapmap55464-rs29015665	BovineHD0100003747	21.772
147	1	12255715	12380238	1	0.0662691	42	124523	Single copy duplication	BovineHD0100003794	Hapmap60346-rs29019231	21.786
148	1	12296309	12363414	1	0.0662691	25	67105	Deletion of one copy	BovineHD0100003808	BovineHD0100003831	22.314
149	1	12296309	12386159	3	0.198807	30	89850	Deletion of one copy	BovineHD0100003808	BovineHD0100003836	18.8907
150	1	12296309	12507797	1	0.0662691	54	211488	Deletion of one copy	BovineHD0100003808	BovineHD0100003862	47.099
151	1	12314527	12386159	1	0.0662691	22	71632	Single copy duplication	BovineHD0100003816	BovineHD0100003836	7.278
152	1	12346920	12520767	1	0.0662691	46	173847	Deletion of one copy	BovineHD0100003825	BovineHD0100003872	20.436
153	1	12351729	12495734	1	0.0662691	34	144005	Deletion of one copy	BovineHD0100003826	BovineHD0100003861	17.578
154	1	12351729	12510278	1	0.0662691	37	158549	Deletion of one copy	BovineHD0100003826	BovineHD0100003864	17.49
155	1	12370540	12675490	1	0.0662691	82	304950	Single copy duplication	BovineHD0100003832	BovineHD0100003921	50.805
156	1	12405650	12507797	1	0.0662691	24	102147	Deletion of one copy	BovineHD0100003837	BovineHD0100003862	20.36
157	1	12455185	12495734	1	0.0662691	21	40549	Deletion of one copy	BovineHD0100003839	BovineHD0100003861	13.924
158	1	12464145	12495734	1	0.0662691	20	31589	Deletion of one copy	BovineHD0100003840	BovineHD0100003861	13.013
159	1	12491223	12544705	1	0.0662691	23	53482	Deletion of one copy	BovineHD0100003858	BovineHD0100003881	19.492
160	1	12663273	12795476	1	0.0662691	35	132203	Single copy duplication	BovineHD0100003917	BovineHD0100003953	9.756
161	1	12760478	12889396	1	0.0662691	41	128918	Single copy duplication	ARS-BFGL-NGS-118314	Hapmap41477-BTA-20618	17.92
162	1	12835256	12912110	1	0.0662691	24	76854	Deletion of one copy	BovineHD0100003967	BovineHD0100003991	17.858
163	1	12853897	13196168	1	0.0662691	99	342271	Deletion of one copy	BovineHD0100003975	BovineHD0100004075	56.476
164	1	12889396	13173330	1	0.0662691	85	283934	Deletion of one copy	Hapmap41477-BTA-20618	BovineHD0100004071	41.566
165	1	12889396	13196168	2	0.132538	88	306772	Deletion of one copy	Hapmap41477-BTA-20618	BovineHD0100004075	26.6
166	1	12889396	13215679	1	0.0662691	92	326283	Deletion of one copy	Hapmap41477-BTA-20618	BovineHD0100004079	30.556
167	1	12939674	13067898	2	0.132538	46	128224	Deletion of one copy	BovineHD0100003994	BovineHD0100004039	25.15
168	1	12945211	13016520	9	0.596421	30	71309	Deletion of one copy	BovineHD0100003997	BovineHD0100004025	21.8172
169	1	12945211	13067898	1	0.0662691	44	122687	Deletion of one copy	BovineHD0100003997	BovineHD0100004039	28.46
170	1	12959241	13029226	1	0.0662691	27	69985	Deletion of one copy	BovineHD0100004007	BovineHD0100004030	17.585
171	1	12965763	13029226	1	0.0662691	25	63463	Deletion of one copy	BovineHD4100000094	BovineHD0100004030	16.8
172	1	12972453	13029226	2	0.132538	23	56773	Deletion of one copy	BovineHD0100004009	BovineHD0100004030	14.858
173	1	12978297	13029226	1	0.0662691	22	50929	Deletion of one copy	BovineHD0100004010	BovineHD0100004030	16.43
174	1	12991828	13067898	1	0.0662691	29	76070	Deletion of one copy	BovineHD0100004012	BovineHD0100004039	17.239
175	1	12995351	13067898	1	0.0662691	28	72547	Deletion of one copy	BovineHD0100004013	BovineHD0100004039	23.574
176	1	13004858	13054495	2	0.132538	22	49637	Deletion of one copy	BovineHD0100004016	BovineHD0100004036	18.3495
177	1	13004858	13067898	1	0.0662691	24	63040	Deletion of one copy	BovineHD0100004016	BovineHD0100004039	17.672
178	1	13004858	13167029	2	0.132538	54	162171	Deletion of one copy	BovineHD0100004016	BovineHD0100004070	32.941
179	1	13033893	13136005	1	0.0662691	24	102112	Single copy duplication	BovineHD0100004031	BovineHD0100004055	22.666
180	1	13081890	13167029	1	0.0662691	30	85139	Deletion of one copy	BovineHD0100004041	BovineHD0100004070	13.894
181	1	13085104	13164571	1	0.0662691	27	79467	Single copy duplication	BovineHD0100004042	BovineHD0100004068	17.852
182	1	13085104	13230051	1	0.0662691	40	144947	Single copy duplication	BovineHD0100004042	BovineHD0100004082	14.109
183	1	13088427	13196168	1	0.0662691	32	107741	Deletion of one copy	BovineHD0100004043	BovineHD0100004075	22.539
184	1	13112898	13215679	1	0.0662691	30	102781	Deletion of one copy	BovineHD0100004048	BovineHD0100004079	19.73
185	1	13132328	13207831	1	0.0662691	23	75503	Deletion of one copy	BovineHD0100004054	BovineHD0100004078	19.997
186	1	13132328	13215679	1	0.0662691	24	83351	Deletion of one copy	BovineHD0100004054	BovineHD0100004079	15.438
187	1	13371840	13671479	1	0.0662691	71	299639	Single copy duplication	BovineHD0100004113	BovineHD0100004186	47.663
188	1	13396878	13855342	1	0.0662691	138	458464	Single copy duplication	BovineHD0100004117	BovineHD0100004265	101.204
189	1	13471028	13630921	1	0.0662691	44	159893	Deletion of one copy	BovineHD0100004130	BovineHD0100004174	28.752
190	1	13491799	13620495	1	0.0662691	27	128696	Single copy duplication	BovineHD0100004147	BovineHD0100004172	24.286
191	1	13515029	13630921	1	0.0662691	24	115892	Single copy duplication	BovineHD0100004152	BovineHD0100004174	20.789
192	1	13522400	13630921	1	0.0662691	20	108521	Single copy duplication	BovineHD0100004156	BovineHD0100004174	22.137
193	1	13608957	13855342	1	0.0662691	87	246385	Deletion of one copy	BovineHD0100004169	BovineHD0100004265	24.844
194	1	13989017	14292842	1	0.0662691	84	303825	Single copy duplication	BovineHD0100004299	BovineHD0100004382	61.805
195	1	14009777	14272105	1	0.0662691	69	262328	Deletion of one copy	BovineHD0100004307	BovineHD0100004373	34.645
196	1	14157664	14231565	1	0.0662691	24	73901	Deletion of one copy	BovineHD0100004335	BovineHD0100004359	14.94
197	1	14177177	14261731	1	0.0662691	30	84554	Deletion of one copy	BovineHD0100004341	BovineHD0100004370	23.39
198	1	14571690	14708162	1	0.0662691	34	136472	Single copy duplication	BovineHD0100004467	BTA-97382-no-rs	21.776
199	1	14637216	14933060	1	0.0662691	78	295844	Single copy duplication	BovineHD0100004477	BovineHD0100004550	47.297
200	1	14663134	14748165	1	0.0662691	26	85031	Single copy duplication	BovineHD0100004485	BovineHD0100004507	17.305
201	1	14807932	14917706	1	0.0662691	31	109774	Single copy duplication	BovineHD0100004517	BovineHD0100004547	14.863
202	1	14807932	14989060	1	0.0662691	63	181128	Deletion of one copy	BovineHD0100004517	BovineHD0100004581	39.54
203	1	14814356	14978031	1	0.0662691	58	163675	Deletion of one copy	BovineHD0100004519	BovineHD0100004577	27.348
204	1	14825107	14901598	1	0.0662691	20	76491	Deletion of one copy	BovineHD0100004522	BovineHD0100004541	15.736
205	1	14933060	14978031	1	0.0662691	27	44971	Deletion of one copy	BovineHD0100004550	BovineHD0100004577	16.346
206	1	14947461	14989060	1	0.0662691	23	41599	Deletion of one copy	BovineHD0100004557	BovineHD0100004581	14.122
207	1	14961305	15188359	1	0.0662691	94	227054	Single copy duplication	BovineHD0100004567	BTB-01225435	29.226
208	1	15323293	15491288	1	0.0662691	42	167995	Single copy duplication	BovineHD0100004690	BovineHD0100004731	40.51
209	1	15454990	15679563	1	0.0662691	68	224573	Single copy duplication	BovineHD0100004722	BovineHD0100004800	48.599
210	1	15563424	15670047	1	0.0662691	37	106623	Single copy duplication	BovineHD0100004755	BovineHD0100004798	19.142
211	1	15851677	16037935	1	0.0662691	52	186258	Single copy duplication	BovineHD0100004836	BovineHD0100004890	34.905
212	1	15902720	15996851	1	0.0662691	31	94131	Deletion of one copy	BovineHD0100004845	BovineHD0100004878	30.398
213	1	15902720	16037935	1	0.0662691	43	135215	Single copy duplication	BovineHD0100004845	BovineHD0100004890	46.373
214	1	15984544	16069418	1	0.0662691	30	84874	Single copy duplication	BovineHD0100004867	BovineHD0100004898	14.889
215	1	16037935	16154035	1	0.0662691	36	116100	Single copy duplication	BovineHD0100004890	BovineHD0100004925	33.042
216	1	16094228	16145053	1	0.0662691	21	50825	Single copy duplication	BTA-110801-no-rs	Hapmap50624-BTA-22932	19.227
217	1	16111026	16154035	1	0.0662691	20	43009	Single copy duplication	BovineHD0100004906	BovineHD0100004925	16.686
218	1	16502565	16617069	1	0.0662691	40	114504	Single copy duplication	BovineHD0100005007	BovineHD0100005047	23.334
219	1	16585111	16820845	1	0.0662691	55	235734	Deletion of one copy	BTB-01872049	BovineHD0100005091	37.505
220	1	16588699	16666097	1	0.0662691	25	77398	Single copy duplication	BovineHD0100005039	BovineHD0100005063	18.181
221	1	16603911	16933095	1	0.0662691	68	329184	Single copy duplication	BovineHD0100005042	BovineHD0100005108	31.677
222	1	16609927	16820845	1	0.0662691	48	210918	Deletion of one copy	BovineHD0100005044	BovineHD0100005091	22.522
223	1	16647251	16781572	1	0.0662691	28	134321	Deletion of one copy	BovineHD0100005058	BovineHD0100005085	16.012
224	1	16647251	16820845	3	0.198807	34	173594	Deletion of one copy	BovineHD0100005058	BovineHD0100005091	18.3363
225	1	16647251	16845264	2	0.132538	36	198013	Deletion of one copy	BovineHD0100005058	BovineHD0100005093	29.5385
226	1	16650255	16751754	1	0.0662691	22	101499	Deletion of one copy	BovineHD0100005059	BovineHD0100005079	22.489
227	1	16650255	16785216	2	0.132538	28	134961	Deletion of one copy	BovineHD0100005059	BovineHD0100005086	16.2805
228	1	16650255	16820845	4	0.265076	33	170590	Deletion of one copy	BovineHD0100005059	BovineHD0100005091	22.0677
229	1	16657149	16820845	1	0.0662691	31	163696	Deletion of one copy	BovineHD0100005061	BovineHD0100005091	28.099
230	1	16657149	16845264	1	0.0662691	33	188115	Deletion of one copy	BovineHD0100005061	BovineHD0100005093	30.757
231	1	16660930	16781572	1	0.0662691	24	120642	Deletion of one copy	BovineHD0100005062	BovineHD0100005085	16.804
232	1	16660930	16820845	2	0.132538	30	159915	Deletion of one copy	BovineHD0100005062	BovineHD0100005091	17.991
233	1	16660930	16845264	2	0.132538	32	184334	Deletion of one copy	BovineHD0100005062	BovineHD0100005093	26.7465
234	1	16715975	17009608	1	0.0662691	74	293633	Single copy duplication	Hapmap60239-rs29019581	BovineHD0100005148	31.188
235	1	17053340	17103820	1	0.0662691	23	50480	Deletion of one copy	BovineHD0100005167	BovineHD0100005189	11.695
236	1	17302172	17431129	1	0.0662691	31	128957	Single copy duplication	BovineHD0100005224	BovineHD0100005252	17.668
237	1	17315167	17536584	1	0.0662691	62	221417	Deletion of one copy	BovineHD0100005226	BovineHD0100005281	28.738
238	1	17348063	17527700	1	0.0662691	52	179637	Single copy duplication	BovineHD0100005233	BovineHD0100005278	21.987
239	1	17389354	17506463	1	0.0662691	35	117109	Deletion of one copy	BovineHD0100005241	BovineHD0100005269	18.988
240	1	17438545	17512193	1	0.0662691	24	73648	Deletion of one copy	BovineHD0100005253	BovineHD0100005273	14.445
241	1	17438545	17536584	2	0.132538	32	98039	Deletion of one copy	BovineHD0100005253	BovineHD0100005281	18.8095
242	1	17448939	17527700	1	0.0662691	27	78761	Deletion of one copy	BTB-00005987	BovineHD0100005278	15.295
243	1	17448939	17532589	1	0.0662691	29	83650	Deletion of one copy	BTB-00005987	BovineHD0100005280	17.128
244	1	17448939	17536584	2	0.132538	30	87645	Deletion of one copy	BTB-00005987	BovineHD0100005281	16.985
245	1	17448939	17563650	1	0.0662691	34	114711	Deletion of one copy	BTB-00005987	BovineHD0100005287	17.544
246	1	17461623	17608233	1	0.0662691	44	146610	Deletion of one copy	BovineHD0100005256	BovineHD0100005300	16.905
247	1	17495363	17536584	2	0.132538	21	41221	Deletion of one copy	BovineHD0100005262	BovineHD0100005281	12.9925
248	1	17557927	17787406	1	0.0662691	61	229479	Single copy duplication	BovineHD0100005285	BovineHD0100005350	43.19
249	1	17995108	18060070	1	0.0662691	23	64962	Single copy duplication	BovineHD0100005430	BovineHD0100005454	10.199
250	1	17998925	18060070	1	0.0662691	22	61145	Single copy duplication	BovineHD0100005431	BovineHD0100005454	19.918
251	1	18228423	19404537	1	0.0662691	278	1176114	Single copy duplication	BovineHD0100005499	BovineHD0100005777	170.777
252	1	18279208	18437724	1	0.0662691	29	158516	Single copy duplication	BovineHD0100005512	Hapmap32384-BTA-160993	14.817
253	1	18415020	19086414	1	0.0662691	176	671394	Single copy duplication	BovineHD0100005531	BovineHD0100005707	148.444
254	1	18615115	18771853	1	0.0662691	29	156738	Single copy duplication	BovineHD0100005575	BovineHD0100005606	16.844
255	1	18810063	18981357	1	0.0662691	61	171294	Single copy duplication	BovineHD0100005614	BovineHD0100005672	23.983
256	1	18995147	19086414	1	0.0662691	23	91267	Single copy duplication	BovineHD0100005685	BovineHD0100005707	27.197
257	1	19142015	19294185	1	0.0662691	36	152170	Single copy duplication	ARS-BFGL-NGS-1416	BovineHD0100005752	26.544
258	1	19217757	19805218	1	0.0662691	160	587461	Single copy duplication	BovineHD0100005733	Hapmap51222-BTA-39456	84.227
259	1	19242309	19473815	1	0.0662691	49	231506	Single copy duplication	BovineHD0100005742	BovineHD0100005794	23.536
260	1	19442005	19592552	1	0.0662691	37	150547	Single copy duplication	BovineHD0100005786	BTA-119061-no-rs	19.515
261	1	19791786	20194103	1	0.0662691	112	402317	Single copy duplication	BovineHD0100005892	BovineHD0100006001	51.323
262	1	19825097	20063226	1	0.0662691	57	238129	Single copy duplication	BovineHD0100005902	BovineHD0100005960	22.68
263	1	20024408	20152303	1	0.0662691	45	127895	Single copy duplication	BovineHD0100005947	BovineHD0100005990	17.404
264	1	20033381	20087837	1	0.0662691	22	54456	Deletion of one copy	BovineHD0100005949	BovineHD0100005968	23.39
265	1	20045184	20087837	1	0.0662691	20	42653	Deletion of one copy	BovineHD0100005951	BovineHD0100005968	18.59
266	1	20045184	20093504	2	0.132538	21	48320	Deletion of one copy	BovineHD0100005951	BovineHD0100005969	18.578
267	1	20071616	20251695	1	0.0662691	54	180079	Single copy duplication	BovineHD0100005965	BovineHD0100006015	23.884
268	1	20183789	20263224	1	0.0662691	22	79435	Single copy duplication	BovineHD0100005998	BovineHD0100006018	16.151
269	1	20191425	20322105	1	0.0662691	34	130680	Single copy duplication	BovineHD0100006000	BovineHD0100006032	19.234
270	1	20553264	20932928	1	0.0662691	131	379664	Single copy duplication	BovineHD0100006078	BovineHD0100006203	112.514
271	1	20577315	20734822	1	0.0662691	55	157507	Single copy duplication	BovineHD0100006086	BovineHD0100006137	25.88
272	1	20665339	20776311	1	0.0662691	39	110972	Deletion of one copy	BovineHD0100006119	BovineHD0100006153	18.739
273	1	20665339	20782171	2	0.132538	41	116832	Deletion of one copy	BovineHD0100006119	BovineHD0100006155	17.9745
274	1	20670704	20738568	2	0.132538	24	67864	Deletion of one copy	BovineHD0100006120	BovineHD0100006140	17.743
275	1	20670704	20776311	2	0.132538	38	105607	Deletion of one copy	BovineHD0100006120	BovineHD0100006153	21.9275
276	1	20670704	20792484	1	0.0662691	43	121780	Deletion of one copy	BovineHD0100006120	BovineHD0100006158	26.307
277	1	20696207	20776311	1	0.0662691	33	80104	Deletion of one copy	BovineHD0100006124	BovineHD0100006153	16.394
278	1	20926489	20993584	1	0.0662691	20	67095	Single copy duplication	BovineHD0100006202	BovineHD0100006220	16.607
279	1	21041382	21219006	1	0.0662691	68	177624	Single copy duplication	BovineHD0100006231	BovineHD0100006298	33.336
280	1	21320259	22090880	1	0.0662691	233	770621	Single copy duplication	BovineHD0100006330	BovineHD0100006554	61.133
281	1	21892741	21957664	1	0.0662691	25	64923	Single copy duplication	BovineHD0100006477	BovineHD0100006502	12.001
282	1	22160861	22478219	1	0.0662691	59	317358	Single copy duplication	BovineHD0100006578	BovineHD0100006634	37.137
283	1	22175739	22541101	1	0.0662691	75	365362	Single copy duplication	BovineHD0100006582	BovineHD0100006653	21.674
284	1	22259299	22351140	1	0.0662691	20	91841	Single copy duplication	BovineHD0100006595	BovineHD0100006614	5.672
285	1	22259299	22434512	1	0.0662691	39	175213	Single copy duplication	BovineHD0100006595	BTB-00008450	30.131
286	1	22471190	22681168	1	0.0662691	69	209978	Single copy duplication	BovineHD0100006633	BovineHD0100006698	30.831
287	1	22792553	22910791	1	0.0662691	28	118238	Single copy duplication	BovineHD0100006724	BovineHD0100006749	21.409
288	1	22799063	22879523	1	0.0662691	21	80460	Single copy duplication	BovineHD0100006725	BovineHD0100006744	14.225
289	1	22923057	23046472	1	0.0662691	41	123415	Single copy duplication	BovineHD0100006756	BovineHD0100006794	11.097
290	1	22957764	23178933	1	0.0662691	89	221169	Single copy duplication	BovineHD0100006764	BovineHD0100006852	31.424
291	1	23006672	23342690	1	0.0662691	127	336018	Single copy duplication	BovineHD0100006776	BovineHD0100006903	67.266
292	1	23124142	23317791	1	0.0662691	65	193649	Single copy duplication	BovineHD0100006827	BovineHD0100006890	27.303
293	1	23137624	23588279	1	0.0662691	137	450655	Single copy duplication	BovineHD0100006834	BovineHD0100006964	87.172
294	1	23187093	23349960	1	0.0662691	51	162867	Single copy duplication	BovineHD0100006854	BovineHD0100006905	35.749
295	1	23384913	23448442	1	0.0662691	23	63529	Single copy duplication	BovineHD0100006915	BovineHD0100006936	15.726
296	1	23564627	23649052	1	0.0662691	21	84425	Deletion of one copy	BovineHD0100006961	ARS-BFGL-NGS-110541	16.758
297	1	23738655	24005086	1	0.0662691	85	266431	Single copy duplication	BovineHD0100006994	BovineHD0100007074	57.747
298	1	23745991	24042307	1	0.0662691	96	296316	Single copy duplication	BovineHD0100006997	BovineHD0100007089	35.472
299	1	23821930	24012820	1	0.0662691	65	190890	Single copy duplication	BovineHD0100007019	BovineHD0100007079	28.442
300	1	23884068	23995079	1	0.0662691	38	111011	Single copy duplication	BovineHD0100007037	BovineHD0100007072	21.457
301	1	24200973	24276384	1	0.0662691	30	75411	Single copy duplication	BovineHD0100007151	BovineHD0100007180	10.567
302	1	24210507	24262234	1	0.0662691	20	51727	Single copy duplication	BovineHD0100007154	BovineHD0100007172	4.831
303	1	24283271	24357356	1	0.0662691	29	74085	Single copy duplication	BovineHD0100007183	BovineHD0100007209	18.471
304	1	24538295	24787389	1	0.0662691	98	249094	Single copy duplication	BovineHD0100007252	BovineHD0100007342	44.004
305	1	24775485	24865776	1	0.0662691	31	90291	Single copy duplication	BovineHD0100007335	BovineHD0100007362	27.498
306	1	24949636	25164138	1	0.0662691	78	214502	Single copy duplication	BovineHD0100007386	BovineHD0100007460	30.465
307	1	25063715	25167544	1	0.0662691	40	103829	Single copy duplication	BovineHD0100007423	BovineHD0100007463	24.211
308	1	25091958	25633673	1	0.0662691	139	541715	Single copy duplication	BovineHD0100007434	BovineHD0100007561	93.044
309	1	25265937	25528232	1	0.0662691	60	262295	Single copy duplication	BovineHD0100007488	BovineHD0100007541	21.533
310	1	25584833	25715109	1	0.0662691	39	130276	Single copy duplication	BovineHD0100007549	BovineHD0100046923	16.221
311	1	25660041	25803183	1	0.0662691	41	143142	Single copy duplication	BovineHD0100007572	BovineHD0100007610	24.206
312	1	25840085	26056880	1	0.0662691	80	216795	Single copy duplication	BovineHD0100007618	BovineHD0100007696	64.078
313	1	25953419	26042684	1	0.0662691	37	89265	Single copy duplication	BovineHD0100007651	BovineHD0100007685	22.173
314	1	26021310	26071808	1	0.0662691	33	50498	Single copy duplication	BovineHD0100007671	BovineHD0100007701	19.422
315	1	26038159	26079771	1	0.0662691	25	41612	Single copy duplication	ARS-BFGL-NGS-36242	BovineHD0100007704	16.332
316	1	26047661	26115624	1	0.0662691	28	67963	Single copy duplication	BovineHD0100007689	BovineHD0100007715	26.328
317	1	26143457	26512669	1	0.0662691	135	369212	Single copy duplication	BovineHD0100007729	BovineHD0100007870	110.437
318	1	26722652	26804796	1	0.0662691	25	82144	Deletion of one copy	BovineHD0100007933	BovineHD0100007955	15.265
319	1	26740614	26804796	1	0.0662691	23	64182	Deletion of one copy	BovineHD0100007935	BovineHD0100007955	13.795
320	1	26815314	26918076	1	0.0662691	38	102762	Single copy duplication	BovineHD0100007957	BovineHD0100007998	28.009
321	1	26942192	27057982	1	0.0662691	39	115790	Single copy duplication	BovineHD0100008010	Hapmap29626-BTA-155192	15.221
322	1	26977235	27109957	1	0.0662691	40	132722	Single copy duplication	BovineHD0100008025	BovineHD0100046927	26.818
323	1	27057274	27138450	3	0.198807	28	81176	Deletion of one copy	BovineHD0100008048	BovineHD0100008076	22.227
324	1	27072549	27146915	1	0.0662691	29	74366	Single copy duplication	BovineHD0100008052	BovineHD0100008079	11.558
325	1	27154641	27275457	1	0.0662691	28	120816	Single copy duplication	BovineHD0100008080	BovineHD0100008107	31.313
326	1	27266515	27290309	1	0.0662691	20	23794	Single copy duplication	BovineHD0100008099	BovineHD0100008117	15.756
327	1	27319520	27413010	1	0.0662691	40	93490	Single copy duplication	BovineHD0100008126	BovineHD0100008165	25.852
328	1	27419247	27491853	1	0.0662691	30	72606	Deletion of one copy	BovineHD0100008166	BovineHD0100008193	22.562
329	1	27460341	27557446	1	0.0662691	30	97105	Deletion of one copy	BovineHD0100008180	BovineHD0100008206	22.671
330	1	27460341	27698146	1	0.0662691	62	237805	Deletion of one copy	BovineHD0100008180	BovineHD0100008239	22.891
331	1	27574474	27918383	1	0.0662691	94	343909	Single copy duplication	BovineHD0100008211	BovineHD0100008302	18.133
332	1	27592534	27797559	1	0.0662691	49	205025	Single copy duplication	BovineHD0100008216	BovineHD0100008263	19.882
333	1	27602670	27704361	1	0.0662691	21	101691	Deletion of one copy	BovineHD0100008219	BovineHD0100008240	16.707
334	1	27782968	27895583	1	0.0662691	40	112615	Deletion of one copy	BovineHD0100008257	BovineHD0100008294	36.05
335	1	27786985	27872137	1	0.0662691	34	85152	Deletion of one copy	BTB-01285382	BovineHD0100008289	15.164
336	1	27786985	27895583	2	0.132538	39	108598	Deletion of one copy	BTB-01285382	BovineHD0100008294	16.644
337	1	28247683	28612973	1	0.0662691	104	365290	Single copy duplication	BovineHD0100008385	BovineHD0100008486	63.731
338	1	28450059	28858086	1	0.0662691	134	408027	Single copy duplication	BovineHD0100008442	BovineHD0100008569	112.799
339	1	28698680	28917249	1	0.0662691	68	218569	Single copy duplication	BovineHD0100008522	BovineHD0100008585	43.491
340	1	28734132	28788897	1	0.0662691	20	54765	Deletion of one copy	BovineHD0100008533	BovineHD0100008551	17.376
341	1	28734132	28836741	1	0.0662691	35	102609	Deletion of one copy	BovineHD0100008533	BovineHD0100008565	16.327
342	1	28743520	28858086	1	0.0662691	39	114566	Single copy duplication	BovineHD0100008535	BovineHD0100008569	15.462
343	1	28757051	28836741	1	0.0662691	30	79690	Deletion of one copy	BovineHD0100008538	BovineHD0100008565	22.081
344	1	28843554	29037370	1	0.0662691	55	193816	Single copy duplication	BovineHD0100008566	BovineHD0100008614	35.45
345	1	29052186	29130628	1	0.0662691	22	78442	Single copy duplication	BovineHD0100008617	ARS-BFGL-NGS-100058	14.446
346	1	29123950	29326861	1	0.0662691	49	202911	Single copy duplication	BovineHD0100008635	BovineHD0100008676	31.334
347	1	29247617	29507209	1	0.0662691	79	259592	Single copy duplication	BovineHD0100008657	ARS-BFGL-NGS-114084	23.629
348	1	29391087	29603130	1	0.0662691	63	212043	Single copy duplication	BovineHD0100008693	BovineHD0100008753	41.374
349	1	29483674	29598561	1	0.0662691	32	114887	Single copy duplication	BovineHD0100008722	BovineHD0100008752	20.738
350	1	29579667	30188410	1	0.0662691	142	608743	Single copy duplication	BovineHD0100008749	BovineHD0100008888	22.65
351	1	29723852	29821559	2	0.132538	27	97707	Deletion of one copy	BovineHD0100008783	BovineHD0100008808	46.3045
352	1	29867098	30440016	1	0.0662691	128	572918	Single copy duplication	BovineHD0100008817	BovineHD0100008946	79.367
353	1	29881514	29949674	7	0.463883	20	68160	Deletion of one copy	BovineHD0100008818	BovineHD0100008838	15.8971
354	1	29881514	29954869	2	0.132538	21	73355	Deletion of one copy	BovineHD0100008818	BovineHD0100008839	14.752
355	1	29885949	29979702	1	0.0662691	27	93753	Deletion of one copy	BovineHD0100008819	BovineHD0100008846	17.492
356	1	30043113	30123272	1	0.0662691	21	80159	Deletion of one copy	BovineHD0100008856	BovineHD0100008875	15.499
357	1	30043113	30214683	1	0.0662691	44	171570	Deletion of one copy	BovineHD0100008856	BovineHD0100008896	25.416
358	1	30100629	30214683	2	0.132538	28	114054	Deletion of one copy	BovineHD0100008872	BovineHD0100008896	16.9415
359	1	30100629	30229465	1	0.0662691	37	128836	Deletion of one copy	BovineHD0100008872	BovineHD0100008904	18.468
360	1	30123272	30225896	1	0.0662691	32	102624	Deletion of one copy	BovineHD0100008875	BovineHD0100008903	19.649
361	1	30397238	30536478	1	0.0662691	26	139240	Deletion of one copy	BovineHD0100008940	BovineHD0100008963	14.93
362	1	30412545	30614603	1	0.0662691	43	202058	Deletion of one copy	BovineHD0100008942	BovineHD0100008983	17.165
363	1	30454118	30797328	1	0.0662691	94	343210	Deletion of one copy	BovineHD0100008948	BovineHD0100009042	44.276
364	1	30509539	30581483	1	0.0662691	20	71944	Deletion of one copy	BovineHD0100008956	BovineHD0100008976	16.34
365	1	30509539	30674606	1	0.0662691	55	165067	Deletion of one copy	BovineHD0100008956	BovineHD0100009013	16.807
366	1	30524994	30797328	1	0.0662691	81	272334	Deletion of one copy	BovineHD0100008960	BovineHD0100009042	78.524
367	1	30526702	30797328	2	0.132538	80	270626	Deletion of one copy	BovineHD0100008961	BovineHD0100009042	50.081
368	1	30565820	30649769	1	0.0662691	30	83949	Deletion of one copy	BovineHD0100008969	BovineHD0100009000	18.225
369	1	30572835	30674606	3	0.198807	39	101771	Deletion of one copy	BovineHD0100008973	BovineHD0100009013	28.3127
370	1	30572835	30736164	1	0.0662691	53	163329	Deletion of one copy	BovineHD0100008973	BovineHD0100009026	21.895
371	1	30600616	30674606	1	0.0662691	34	73990	Deletion of one copy	BovineHD0100008979	BovineHD0100009013	34.425
372	1	30600616	30724028	1	0.0662691	45	123412	Deletion of one copy	BovineHD0100008979	BTA-87372-no-rs	33.975
373	1	30600616	30735047	2	0.132538	47	134431	Deletion of one copy	BovineHD0100008979	BovineHD0100009025	39.803
374	1	30600616	30736164	4	0.265076	48	135548	Deletion of one copy	BovineHD0100008979	BovineHD0100009026	22.1438
375	1	30600616	30797328	2	0.132538	64	196712	Deletion of one copy	BovineHD0100008979	BovineHD0100009042	49.81
376	1	30606444	30736164	1	0.0662691	47	129720	Deletion of one copy	ARS-BFGL-BAC-11830	BovineHD0100009026	17.718
377	1	30653705	30808443	1	0.0662691	46	154738	Single copy duplication	BovineHD0100009001	BovineHD0100009046	23.553
378	1	30708969	30797328	1	0.0662691	23	88359	Deletion of one copy	BovineHD0100009020	BovineHD0100009042	15.369
379	1	30718585	30793677	1	0.0662691	20	75092	Deletion of one copy	BovineHD0100009022	BovineHD0100009041	19.533
380	1	30718585	30797328	2	0.132538	21	78743	Deletion of one copy	BovineHD0100009022	BovineHD0100009042	14.811
381	1	30724028	30797328	1	0.0662691	20	73300	Deletion of one copy	BTA-87372-no-rs	BovineHD0100009042	12.551
382	1	30869655	31004031	2	0.132538	45	134376	Deletion of one copy	BovineHD0100009062	BovineHD0100009105	29.8185
383	1	30869655	31054967	1	0.0662691	58	185312	Deletion of one copy	BovineHD0100009062	BovineHD0100009116	20.711
384	1	30987508	31059108	1	0.0662691	26	71600	Single copy duplication	BTB-00013894	BovineHD0100046938	15.784
385	1	31065201	31414092	1	0.0662691	68	348891	Deletion of one copy	BovineHD0100009117	BovineHD0100009182	27.932
386	1	31302559	31414092	1	0.0662691	28	111533	Deletion of one copy	BovineHD0100009158	BovineHD0100009182	19.517
387	1	31325294	31484190	1	0.0662691	30	158896	Deletion of one copy	BTB-01335860	BovineHD0100009190	27.674
388	1	31386214	31506372	1	0.0662691	20	120158	Deletion of one copy	BovineHD0100009177	BovineHD0100046944	17.463
389	1	31386214	31513735	2	0.132538	21	127521	Deletion of one copy	BovineHD0100009177	BovineHD0100009194	16.06
390	1	31606794	32496028	1	0.0662691	170	889234	Single copy duplication	BovineHD0100046946	BovineHD0100009367	100.05
391	1	31659179	31754595	1	0.0662691	22	95416	Single copy duplication	BTB-01843131	BovineHD0100009231	16.106
392	1	31905997	32021131	1	0.0662691	22	115134	Deletion of one copy	BovineHD0100009261	BovineHD0100009281	11.322
393	1	32129574	32561539	1	0.0662691	90	431965	Single copy duplication	BovineHD0100009301	BovineHD0100009385	55.136
394	1	32476659	32586307	1	0.0662691	37	109648	Single copy duplication	ARS-BFGL-NGS-81358	BovineHD0100009398	31.503
395	1	32549267	32644827	2	0.132538	34	95560	Deletion of one copy	BovineHD0100009383	BovineHD0100009412	15.045
396	1	32549267	32656512	1	0.0662691	38	107245	Deletion of one copy	BovineHD0100009383	BovineHD0100009416	16.042
397	1	32549267	32706660	1	0.0662691	49	157393	Deletion of one copy	BovineHD0100009383	BovineHD0100009426	30.908
398	1	32549267	32823610	1	0.0662691	80	274343	Deletion of one copy	BovineHD0100009383	BovineHD0100009456	23.16
399	1	32577558	33060452	1	0.0662691	128	482894	Single copy duplication	BovineHD0100009393	BovineHD0100009516	88.235
400	1	32596343	32671011	2	0.132538	22	74668	Deletion of one copy	BovineHD0100009401	BovineHD0100009419	22.026
401	1	32596343	32706660	9	0.596421	30	110317	Deletion of one copy	BovineHD0100009401	BovineHD0100009426	23.8492
402	1	32596343	32723320	2	0.132538	33	126977	Deletion of one copy	BovineHD0100009401	BovineHD0100046949	18.1275
403	1	32596343	32838569	2	0.132538	63	242226	Deletion of one copy	BovineHD0100009401	BovineHD0100009459	32.203
404	1	32596343	32841746	1	0.0662691	64	245403	Deletion of one copy	BovineHD0100009401	BovineHD0100009460	32.929
405	1	32602725	32706660	3	0.198807	26	103935	Deletion of one copy	BovineHD0100009404	BovineHD0100009426	16.2187
406	1	32606267	32693070	1	0.0662691	20	86803	Deletion of one copy	BovineHD0100009406	BovineHD0100009423	19.587
407	1	32606267	32706660	2	0.132538	24	100393	Deletion of one copy	BovineHD0100009406	BovineHD0100009426	20.643
408	1	32622814	32835042	1	0.0662691	53	212228	Deletion of one copy	BovineHD4100000170	BovineHD0100009458	16.155
409	1	32723320	32799804	1	0.0662691	26	76484	Single copy duplication	BovineHD0100046949	BovineHD0100009453	20.004
410	1	32899126	33049431	1	0.0662691	40	150305	Deletion of one copy	BovineHD0100009472	BovineHD0100009511	29.144
411	1	32899126	33200609	1	0.0662691	101	301483	Deletion of one copy	BovineHD0100009472	BovineHD0100009571	49.348
412	1	32905173	33049431	3	0.198807	37	144258	Deletion of one copy	BTB-00016647	BovineHD0100009511	24.251
413	1	32905173	33070632	1	0.0662691	45	165459	Deletion of one copy	BTB-00016647	BovineHD0100009520	22.954
414	1	32918538	33032638	1	0.0662691	31	114100	Deletion of one copy	BovineHD0100009476	BovineHD0100009508	15.09
415	1	32918538	33036107	1	0.0662691	32	117569	Deletion of one copy	BovineHD0100009476	BTB-00015939	15.075
416	1	32918538	33049431	1	0.0662691	35	130893	Deletion of one copy	BovineHD0100009476	BovineHD0100009511	23.455
417	1	32927700	33036107	1	0.0662691	31	108407	Deletion of one copy	ARS-BFGL-BAC-11834	BTB-00015939	14.477
418	1	32927700	33049431	1	0.0662691	34	121731	Deletion of one copy	ARS-BFGL-BAC-11834	BovineHD0100009511	28.825
419	1	32939874	33049431	1	0.0662691	32	109557	Deletion of one copy	BovineHD0100009479	BovineHD0100009511	19.629
420	1	32950208	33060452	1	0.0662691	34	110244	Deletion of one copy	BovineHD0100009482	BovineHD0100009516	38.22
421	1	32989787	33070632	1	0.0662691	27	80845	Deletion of one copy	BovineHD0100009494	BovineHD0100009520	16.14
422	1	32989787	33200609	1	0.0662691	80	210822	Deletion of one copy	BovineHD0100009494	BovineHD0100009571	48.431
423	1	32993924	33070632	2	0.132538	26	76708	Deletion of one copy	BovineHD0100009495	BovineHD0100009520	16.828
424	1	33010481	33110167	1	0.0662691	33	99686	Deletion of one copy	BovineHD0100009503	BovineHD0100009536	17.694
425	1	33067728	33162496	1	0.0662691	42	94768	Deletion of one copy	BovineHD0100009518	BovineHD0100009557	16.304
426	1	33067728	33184883	3	0.198807	49	117155	Deletion of one copy	BovineHD0100009518	BovineHD0100046950	22.9263
427	1	33067728	33200609	1	0.0662691	57	132881	Deletion of one copy	BovineHD0100009518	BovineHD0100009571	24.215
428	1	33128317	33393639	1	0.0662691	94	265322	Deletion of one copy	BovineHD0100009540	BovineHD0100009632	76.771
429	1	33143512	33192097	1	0.0662691	21	48585	Deletion of one copy	BovineHD0100009547	BovineHD0100009566	17.622
430	1	33143512	33200609	2	0.132538	26	57097	Deletion of one copy	BovineHD0100009547	BovineHD0100009571	16.029
431	1	33162496	33305018	1	0.0662691	47	142522	Deletion of one copy	BovineHD0100009557	BTB-00901868	32.419
432	1	33270409	33393639	1	0.0662691	43	123230	Deletion of one copy	BovineHD0100009594	BovineHD0100009632	26.516
433	1	33376191	33455787	1	0.0662691	27	79596	Single copy duplication	BTB-00902072	BovineHD0100009648	15.883
434	1	33455787	33982263	1	0.0662691	128	526476	Single copy duplication	BovineHD0100009648	BovineHD0100009759	117.824
435	1	33580341	33643902	3	0.198807	26	63561	Deletion of one copy	BovineHD0100009678	BovineHD0100009702	18.9263
436	1	33580341	33647222	1	0.0662691	27	66881	Deletion of one copy	BovineHD0100009678	BovineHD4100000184	17.28
437	1	33580341	33673851	1	0.0662691	39	93510	Deletion of one copy	BovineHD0100009678	BTB-01419286	34.069
438	1	33587246	33658076	1	0.0662691	32	70830	Single copy duplication	BovineHD0100009679	BovineHD0100046420	16.611
439	1	33591126	33643902	11	0.72896	24	52776	Deletion of one copy	BovineHD0100009680	BovineHD0100009702	18.587
440	1	33591126	33658076	1	0.0662691	31	66950	Deletion of one copy	BovineHD0100009680	BovineHD0100046420	15.198
441	1	33593708	33643902	1	0.0662691	23	50194	Deletion of one copy	BTA-91456-no-rs	BovineHD0100009702	16.425
442	1	33609013	33673851	1	0.0662691	31	64838	Deletion of one copy	BovineHD4100000181	BTB-01419286	27.305
443	1	33691610	33810123	1	0.0662691	24	118513	Single copy duplication	BovineHD0100009716	BovineHD0100009735	23.234
444	1	34050657	34412194	1	0.0662691	96	361537	Single copy duplication	BovineHD0100009767	BovineHD0100009855	21.743
445	1	34207573	34605183	1	0.0662691	125	397610	Single copy duplication	BovineHD0100009808	BovineHD0100009929	84.765
446	1	34422327	34481590	1	0.0662691	29	59263	Deletion of one copy	BovineHD0100009860	BovineHD0100009892	16.648
447	1	34487786	34829477	1	0.0662691	106	341691	Single copy duplication	BovineHD0100009893	BovineHD0100009989	25.314
448	1	34616833	34759825	1	0.0662691	40	142992	Single copy duplication	BovineHD0100009931	BovineHD0100009965	21.773
449	1	35170796	35809317	1	0.0662691	178	638521	Single copy duplication	BovineHD0100010081	BovineHD0100010269	117.466
450	1	35250959	35296788	1	0.0662691	26	45829	Deletion of one copy	BovineHD0100010118	BovineHD0100010146	15.363
451	1	35695351	36016240	1	0.0662691	77	320889	Single copy duplication	BovineHD0100010247	BovineHD0100010324	22.474
452	1	35726239	35867658	1	0.0662691	25	141419	Single copy duplication	BovineHD0100010255	BovineHD0100010278	12.487
453	1	36005687	36390918	1	0.0662691	99	385231	Single copy duplication	BovineHD0100010322	BovineHD0100010415	37.589
454	1	36285740	36399349	1	0.0662691	23	113609	Single copy duplication	BovineHD0100010396	Hapmap43356-BTA-79201	13.385
455	1	36466367	36783018	1	0.0662691	81	316651	Single copy duplication	BovineHD0100010435	BovineHD0100010518	61.59
456	1	36828576	37038240	1	0.0662691	81	209664	Single copy duplication	BovineHD4100000202	BovineHD0100010606	25.283
457	1	36856368	37323071	1	0.0662691	141	466703	Single copy duplication	BovineHD0100010533	BovineHD0100010691	84.71
458	1	36871665	36941101	1	0.0662691	26	69436	Deletion of one copy	BovineHD0100010541	BovineHD0100010565	13.369
459	1	36964059	37092931	1	0.0662691	45	128872	Single copy duplication	BovineHD0100010579	BovineHD0100010618	24.046
460	1	36972698	37241957	1	0.0662691	72	269259	Single copy duplication	BovineHD0100010581	BovineHD0100010664	96.311
461	1	37007720	37109120	1	0.0662691	42	101400	Single copy duplication	BovineHD0100010587	BovineHD0100010625	29.892
462	1	37026043	37088650	12	0.795229	24	62607	Deletion of one copy	BovineHD0100010597	ARS-BFGL-BAC-11938	17.0278
463	1	37026043	37092931	3	0.198807	25	66888	Deletion of one copy	BovineHD0100010597	BovineHD0100010618	15.671
464	1	37026043	37096992	1	0.0662691	27	70949	Deletion of one copy	BovineHD0100010597	BovineHD0100010620	16.728
465	1	37026043	37100951	1	0.0662691	29	74908	Deletion of one copy	BovineHD0100010597	BovineHD0100010622	17.892
466	1	37474773	39256225	1	0.0662691	497	1781452	Single copy duplication	BovineHD0100010752	BovineHD0100011264	375.285
467	1	37889079	37945685	1	0.0662691	23	56606	Deletion of one copy	BovineHD0100010923	BovineHD0100010943	13.978
468	1	38160808	38296707	1	0.0662691	56	135899	Single copy duplication	BovineHD0100010991	BovineHD4100000209	25.02
469	1	38237891	38761336	1	0.0662691	119	523445	Single copy duplication	BovineHD0100011022	BovineHD0100011136	115.666
470	1	38277498	38403540	1	0.0662691	39	126042	Deletion of one copy	BovineHD0100011035	BovineHD0100011069	15.539
471	1	38296154	38379045	1	0.0662691	23	82891	Deletion of one copy	BovineHD0100011047	BovineHD0100011064	18.106
472	1	38296154	38403540	1	0.0662691	28	107386	Deletion of one copy	BovineHD0100011047	BovineHD0100011069	19.826
473	1	38302172	38384628	1	0.0662691	23	82456	Deletion of one copy	BovineHD4100000210	BovineHD0100011066	15.488
474	1	38302172	38403540	4	0.265076	26	101368	Deletion of one copy	BovineHD4100000210	BovineHD0100011069	14.51
475	1	38302172	38428577	1	0.0662691	29	126405	Deletion of one copy	BovineHD4100000210	BovineHD0100011074	18.226
476	1	38455373	38559069	1	0.0662691	24	103696	Single copy duplication	BovineHD0100011078	BovineHD0100011100	16.348
477	1	38649369	38761336	1	0.0662691	23	111967	Single copy duplication	BTA-07775-no-rs	BovineHD0100011136	12.826
478	1	39093577	39232695	1	0.0662691	34	139118	Deletion of one copy	BovineHD0100011223	ARS-BFGL-BAC-11946	16.145
479	1	39106337	39190049	1	0.0662691	21	83712	Deletion of one copy	BovineHD0100011225	BovineHD0100011246	14.435
480	1	39109594	39243875	1	0.0662691	36	134281	Deletion of one copy	BovineHD0100011227	BovineHD0100011261	15.772
481	1	39217690	39278159	1	0.0662691	21	60469	Deletion of one copy	BovineHD0100011254	BovineHD0100011272	20.907
482	1	39339779	39489099	1	0.0662691	41	149320	Deletion of one copy	ARS-BFGL-BAC-12579	BovineHD0100011321	18.484
483	1	39385957	39503255	1	0.0662691	37	117298	Deletion of one copy	BovineHD0100011294	BovineHD0100011329	22.377
484	1	39457174	39503255	1	0.0662691	21	46081	Deletion of one copy	BovineHD0100011310	BovineHD0100011329	16.274
485	1	39457174	39510744	1	0.0662691	23	53570	Deletion of one copy	BovineHD0100011310	BovineHD0100011331	13.632
486	1	39463574	39510744	1	0.0662691	21	47170	Deletion of one copy	BovineHD0100011312	BovineHD0100011331	15.439
487	1	39577934	39665709	1	0.0662691	27	87775	Deletion of one copy	BovineHD0100011358	BovineHD0100011383	21.969
488	1	39577934	39671026	1	0.0662691	28	93092	Deletion of one copy	BovineHD0100011358	BovineHD0100011384	22.429
489	1	39622158	39711867	1	0.0662691	26	89709	Deletion of one copy	BovineHD0100011372	BovineHD0100011395	11.445
490	1	39836292	40129163	1	0.0662691	56	292871	Deletion of one copy	BovineHD0100011421	BovineHD0100011477	16.273
491	1	39881290	40192732	1	0.0662691	60	311442	Deletion of one copy	BovineHD0100011432	BovineHD0100011490	35.814
492	1	39965837	40192732	1	0.0662691	46	226895	Deletion of one copy	BovineHD0100011445	BovineHD0100011490	18.284
493	1	39965837	40418132	1	0.0662691	91	452295	Deletion of one copy	BovineHD0100011445	BovineHD0100046969	46.359
494	1	39988540	40100070	1	0.0662691	21	111530	Deletion of one copy	BovineHD0100011449	BovineHD0100011473	20.11
495	1	39988540	40110845	1	0.0662691	22	122305	Deletion of one copy	BovineHD0100011449	BTA-122545-no-rs	18.285
496	1	39988540	40170877	1	0.0662691	37	182337	Deletion of one copy	BovineHD0100011449	BovineHD0100011486	22.046
497	1	40045587	40170877	1	0.0662691	30	125290	Deletion of one copy	BovineHD0100011460	BovineHD0100011486	20.626
498	1	40045587	40181423	1	0.0662691	33	135836	Deletion of one copy	BovineHD0100011460	BovineHD0100046968	14.893
499	1	40045587	40418132	1	0.0662691	80	372545	Deletion of one copy	BovineHD0100011460	BovineHD0100046969	58.65
500	1	40068132	40192732	1	0.0662691	30	124600	Deletion of one copy	BovineHD0100011464	BovineHD0100011490	15.853
501	1	40110845	40192732	1	0.0662691	21	81887	Deletion of one copy	BTA-122545-no-rs	BovineHD0100011490	15.866
502	1	40357005	40541486	1	0.0662691	38	184481	Single copy duplication	BovineHD0100011523	BovineHD0100011554	16.56
503	1	40472595	40610060	1	0.0662691	39	137465	Single copy duplication	BovineHD0100011540	BovineHD0100011578	38.12
504	1	40577498	40769409	1	0.0662691	50	191911	Deletion of one copy	BovineHD0100011561	BovineHD0100011611	22.969
505	1	40911191	40986370	3	0.198807	21	75179	Deletion of one copy	BovineHD0100011665	BovineHD0100011686	19.5877
506	1	40912633	40986370	9	0.596421	20	73737	Deletion of one copy	BTB-01828412	BovineHD0100011686	18.1537
507	1	40912633	41008968	1	0.0662691	32	96335	Deletion of one copy	BTB-01828412	BovineHD0100011698	21.216
508	1	41042782	41133006	1	0.0662691	22	90224	Single copy duplication	BovineHD0100011707	BovineHD0100011729	21.632
509	1	41150941	41318385	2	0.132538	47	167444	Deletion of one copy	BovineHD0100011733	BovineHD0100011778	18.3875
510	1	41435039	41517187	1	0.0662691	24	82148	Deletion of one copy	BovineHD0100011809	BovineHD0100011828	15.735
511	1	41493676	41607766	1	0.0662691	41	114090	Single copy duplication	BovineHD0100011821	BovineHD4100000221	23.404
512	1	41509691	41579637	1	0.0662691	25	69946	Single copy duplication	BovineHD0100011826	BovineHD0100011850	16.103
513	1	41716333	41757000	1	0.0662691	30	40667	Single copy duplication	BovineHD0100011892	BovineHD0100011921	30.662
514	1	41745908	42091081	1	0.0662691	113	345173	Single copy duplication	BovineHD0100011912	BovineHD0100012021	80.013
515	1	41753394	41910753	1	0.0662691	64	157359	Single copy duplication	BovineHD0100011917	BovineHD0100011979	22.634
516	1	41803187	41890660	1	0.0662691	28	87473	Single copy duplication	BovineHD0100011940	BovineHD0100011965	14.905
517	1	42150861	42352084	1	0.0662691	55	201223	Single copy duplication	BovineHD0100012036	BovineHD0100012097	43.103
518	1	42261399	42721268	1	0.0662691	91	459869	Single copy duplication	BovineHD0100012077	BTB-00019705	30.736
519	1	42671235	42765414	1	0.0662691	33	94179	Single copy duplication	BovineHD0100046976	BovineHD0100012189	15.891
520	1	42777037	43293171	1	0.0662691	125	516134	Single copy duplication	BovineHD0100012195	BTA-89708-no-rs	73.121
521	1	43285643	43414635	1	0.0662691	56	128992	Single copy duplication	BovineHD0100012310	BovineHD0100012364	30.495
522	1	43293171	43600618	1	0.0662691	117	307447	Single copy duplication	BTA-89708-no-rs	BovineHD0100012420	20.734
523	1	43333403	43414635	1	0.0662691	37	81232	Single copy duplication	BovineHD0100012328	BovineHD0100012364	23.56
524	1	43514644	43689922	1	0.0662691	66	175278	Single copy duplication	BovineHD0100012401	BovineHD0100012462	23.838
525	1	43591470	43677052	1	0.0662691	43	85582	Single copy duplication	BovineHD0100012417	BovineHD0100012458	27.581
526	1	43596598	43957081	1	0.0662691	123	360483	Single copy duplication	BovineHD0100012418	BovineHD0100012530	36.939
527	1	43848568	43985755	1	0.0662691	46	137187	Single copy duplication	BovineHD0100012497	BovineHD0100012539	23.677
528	1	43993804	44598916	1	0.0662691	180	605112	Single copy duplication	BovineHD0100012540	BovineHD0100012717	40.018
529	1	44115923	44409986	1	0.0662691	84	294063	Single copy duplication	BovineHD0100012571	BovineHD0100012657	15.422
530	1	44143107	44281212	1	0.0662691	40	138105	Single copy duplication	BTB-00021247	BovineHD0100012626	17.804
531	1	44277548	44559242	1	0.0662691	76	281694	Single copy duplication	BovineHD0100012625	BovineHD0100012699	19.264
532	1	44512929	44635982	1	0.0662691	47	123053	Single copy duplication	BovineHD0100012686	BovineHD0100012729	24.562
533	1	44514015	44572915	1	0.0662691	21	58900	Single copy duplication	BovineHD0100012687	BovineHD0100012704	13.446
534	1	44569518	44623201	1	0.0662691	27	53683	Single copy duplication	ARS-BFGL-NGS-5747	ARS-BFGL-NGS-99002	4.743
535	1	44571949	44701043	1	0.0662691	45	129094	Single copy duplication	BovineHD0100012703	BovineHD0100012746	26.475
536	1	44652580	44721502	1	0.0662691	20	68922	Single copy duplication	BovineHD0100012734	BovineHD0100012752	5.366
537	1	44652580	45148191	1	0.0662691	164	495611	Single copy duplication	BovineHD0100012734	BovineHD0100012895	35.441
538	1	44675075	44781103	1	0.0662691	31	106028	Single copy duplication	BovineHD0100012741	BovineHD0100012768	6.735
539	1	44678635	44771919	1	0.0662691	28	93284	Single copy duplication	BovineHD0100012742	BovineHD0100012767	19.518
540	1	44678635	44790639	1	0.0662691	35	112004	Single copy duplication	BovineHD0100012742	BovineHD0100012773	21.637
541	1	44683130	44790639	1	0.0662691	34	107509	Single copy duplication	BovineHD0100012743	BovineHD0100012773	17.104
542	1	44719018	44790639	1	0.0662691	26	71621	Single copy duplication	BovineHD0100012750	BovineHD0100012773	15.64
543	1	44841611	44912314	1	0.0662691	29	70703	Single copy duplication	BovineHD0100012798	BovineHD0100012823	12.026
544	1	44856489	45117861	1	0.0662691	88	261372	Single copy duplication	BovineHD0100012801	BovineHD0100012887	22.405
545	1	44914154	45246951	1	0.0662691	94	332797	Single copy duplication	BovineHD0100012825	BovineHD0100012922	37.224
546	1	44922334	45052090	1	0.0662691	40	129756	Single copy duplication	BTB-01585499	BovineHD0100012868	23.447
547	1	44922334	45113934	1	0.0662691	58	191600	Single copy duplication	BTB-01585499	ARS-BFGL-NGS-83544	29.706
548	1	44922334	45117861	5	0.331345	59	195527	Single copy duplication	BTB-01585499	BovineHD0100012887	27.1442
549	1	44922334	45126351	1	0.0662691	61	204017	Single copy duplication	BTB-01585499	BovineHD0100012889	16.752
550	1	44932004	45042789	1	0.0662691	36	110785	Single copy duplication	BovineHD0100012831	BovineHD0100012866	16.49
551	1	44932004	45117861	32	2.12061	56	185857	Single copy duplication	BovineHD0100012831	BovineHD0100012887	20.3762
552	1	44932004	45126351	3	0.198807	58	194347	Single copy duplication	BovineHD0100012831	BovineHD0100012889	23.4433
553	1	44932004	45157959	2	0.132538	66	225955	Single copy duplication	BovineHD0100012831	BTB-01691456	20.904
554	1	44932004	45160909	1	0.0662691	67	228905	Single copy duplication	BovineHD0100012831	BovineHD0100012900	24.121
555	1	44932004	45172930	1	0.0662691	70	240926	Single copy duplication	BovineHD0100012831	BovineHD0100012904	13.641
556	1	44934658	45052090	1	0.0662691	35	117432	Single copy duplication	BovineHD0100012833	BovineHD0100012868	27.437
557	1	44934658	45113934	1	0.0662691	53	179276	Single copy duplication	BovineHD0100012833	ARS-BFGL-NGS-83544	22.324
558	1	44941956	45052090	1	0.0662691	32	110134	Single copy duplication	BovineHD0100012836	BovineHD0100012868	18.367
559	1	44947568	45117861	3	0.198807	48	170293	Single copy duplication	BovineHD0100012839	BovineHD0100012887	22.584
560	1	45019582	45117861	2	0.132538	23	98279	Single copy duplication	BovineHD0100012862	BovineHD0100012887	15.655
561	1	45019582	45126351	3	0.198807	25	106769	Single copy duplication	BovineHD0100012862	BovineHD0100012889	18.155
562	1	45019582	45157959	1	0.0662691	33	138377	Single copy duplication	BovineHD0100012862	BTB-01691456	22.419
563	1	45019582	45180979	1	0.0662691	40	161397	Single copy duplication	BovineHD0100012862	BovineHD0100012907	25.305
564	1	45038244	45113934	1	0.0662691	21	75690	Single copy duplication	ARS-BFGL-NGS-76717	ARS-BFGL-NGS-83544	9.539
565	1	45038244	45117861	6	0.397614	22	79617	Single copy duplication	ARS-BFGL-NGS-76717	BovineHD0100012887	11.3687
566	1	45038244	45126351	1	0.0662691	24	88107	Single copy duplication	ARS-BFGL-NGS-76717	BovineHD0100012889	0.989
567	1	45038244	45156532	1	0.0662691	31	118288	Single copy duplication	ARS-BFGL-NGS-76717	BovineHD0100012898	18.499
568	1	45038244	45160909	1	0.0662691	33	122665	Single copy duplication	ARS-BFGL-NGS-76717	BovineHD0100012900	16.466
569	1	45091547	45157959	1	0.0662691	20	66412	Single copy duplication	BovineHD0100012878	BTB-01691456	14.023
570	1	45109432	45192426	1	0.0662691	25	82994	Single copy duplication	BovineHD0100012884	BovineHD0100012911	18.323
571	1	45507577	45614604	1	0.0662691	39	107027	Single copy duplication	BovineHD0100012984	Hapmap38803-BTA-104250	29.834
572	1	45648266	45824737	1	0.0662691	55	176471	Single copy duplication	BovineHD0100013032	BovineHD0100013082	19.906
573	1	46011015	46450953	1	0.0662691	87	439938	Single copy duplication	ARS-BFGL-NGS-69116	BovineHD0100013202	45.681
574	1	46143639	46457661	1	0.0662691	58	314022	Single copy duplication	BovineHD0100013152	BovineHD0100013203	26.381
575	1	46552115	46668510	1	0.0662691	25	116395	Single copy duplication	BovineHD0100013226	BovineHD0100013247	14.366
576	1	46552115	47427362	1	0.0662691	226	875247	Single copy duplication	BovineHD0100013226	BovineHD0100013440	159.96
577	1	46765616	46901713	1	0.0662691	42	136097	Single copy duplication	BovineHD0100013268	BovineHD0100013309	17.303
578	1	47280453	47427362	1	0.0662691	44	146909	Single copy duplication	BovineHD0100013404	BovineHD0100013440	48.201
579	1	47457101	48033204	1	0.0662691	150	576103	Single copy duplication	BovineHD0100013452	BovineHD0100013584	106.491
580	1	47637704	47758804	1	0.0662691	31	121100	Deletion of one copy	Hapmap27626-BTA-155536	BovineHD0100013508	16.35
581	1	48029479	48209988	1	0.0662691	54	180509	Single copy duplication	BovineHD0100013580	BovineHD0100013632	27.758
582	1	48306188	48483468	1	0.0662691	45	177280	Deletion of one copy	BovineHD0100013652	BovineHD0100013692	18.577
583	1	48328642	48461007	1	0.0662691	32	132365	Single copy duplication	BovineHD0100013656	BovineHD0100013685	21.703
584	1	48414894	48529650	1	0.0662691	43	114756	Deletion of one copy	BovineHD0100013674	BovineHD0100013711	17.537
585	1	48477826	48618907	1	0.0662691	47	141081	Deletion of one copy	BovineHD0100013689	BovineHD0100013733	24.995
586	1	48479265	48618907	1	0.0662691	46	139642	Deletion of one copy	BovineHD0100013690	BovineHD0100013733	17.05
587	1	48499242	48640461	1	0.0662691	44	141219	Deletion of one copy	BTB-01811502	BovineHD0100013738	27.165
588	1	48501686	48618907	1	0.0662691	36	117221	Deletion of one copy	BovineHD0100013699	BovineHD0100013733	25.151
589	1	48501686	48640461	1	0.0662691	42	138775	Deletion of one copy	BovineHD0100013699	BovineHD0100013738	19.771
590	1	48606775	48895693	1	0.0662691	74	288918	Deletion of one copy	BovineHD0100013724	BovineHD0100013790	41.292
591	1	48616620	48847025	1	0.0662691	51	230405	Deletion of one copy	BovineHD0100013731	BovineHD0100013774	25.26
592	1	48617753	48847025	1	0.0662691	50	229272	Deletion of one copy	BovineHD0100013732	BovineHD0100013774	28.797
593	1	48646343	48905147	1	0.0662691	65	258804	Single copy duplication	BovineHD0100013739	BovineHD0100013795	49.971
594	1	48658685	48895693	2	0.132538	56	237008	Deletion of one copy	BTB-01645206	BovineHD0100013790	40.863
595	1	48664408	48870908	1	0.0662691	45	206500	Deletion of one copy	BovineHD0100013743	BovineHD4100000268	48.502
596	1	48726549	48874578	1	0.0662691	36	148029	Deletion of one copy	BTB-01146938	BovineHD0100013782	22.65
597	1	48743828	48833934	1	0.0662691	20	90106	Deletion of one copy	BovineHD0100013755	BovineHD0100013772	16.289
598	1	48743828	48876291	1	0.0662691	34	132463	Deletion of one copy	BovineHD0100013755	BovineHD0100013783	29.244
599	1	48743828	48895693	1	0.0662691	41	151865	Deletion of one copy	BovineHD0100013755	BovineHD0100013790	33.265
600	1	48758257	48847025	1	0.0662691	23	88768	Deletion of one copy	BovineHD4100000267	BovineHD0100013774	18.942
601	1	48758257	48874578	3	0.198807	32	116321	Deletion of one copy	BovineHD4100000267	BovineHD0100013782	21.044
602	1	48758257	48879587	1	0.0662691	36	121330	Deletion of one copy	BovineHD4100000267	BovineHD0100013786	20.986
603	1	48758257	48895693	2	0.132538	40	137436	Deletion of one copy	BovineHD4100000267	BovineHD0100013790	32.249
604	1	48764220	48883274	2	0.132538	37	119054	Deletion of one copy	BovineHD0100013757	BovineHD0100013788	28.262
605	1	48764220	48895693	3	0.198807	39	131473	Deletion of one copy	BovineHD0100013757	BovineHD0100013790	25.9423
606	1	48779263	48870908	1	0.0662691	26	91645	Deletion of one copy	BovineHD0100013759	BovineHD4100000268	18.249
607	1	48795521	48874578	1	0.0662691	24	79057	Deletion of one copy	BovineHD0100013763	BovineHD0100013782	19.674
608	1	48800102	49017600	1	0.0662691	67	217498	Single copy duplication	BovineHD0100013764	BovineHD0100013823	46.672
609	1	48820832	48883274	1	0.0662691	24	62442	Deletion of one copy	BovineHD0100013768	BovineHD0100013788	21.783
610	1	48820832	48895693	5	0.331345	26	74861	Deletion of one copy	BovineHD0100013768	BovineHD0100013790	21.9094
611	1	48820832	48898829	1	0.0662691	27	77997	Deletion of one copy	BovineHD0100013768	BovineHD0100013791	21.086
612	1	48827207	48895693	2	0.132538	23	68486	Deletion of one copy	BovineHD0100013771	BovineHD0100013790	18.2875
613	1	48833934	48883274	1	0.0662691	20	49340	Deletion of one copy	BovineHD0100013772	BovineHD0100013788	18.504
614	1	48833934	48895693	1	0.0662691	22	61759	Deletion of one copy	BovineHD0100013772	BovineHD0100013790	17.757
615	1	49042394	49108373	1	0.0662691	28	65979	Single copy duplication	BovineHD0100013827	BovineHD0100013855	17.647
616	1	49223710	49700506	1	0.0662691	113	476796	Single copy duplication	BovineHD0100013899	BovineHD0100013997	52.355
617	1	49286626	49361383	1	0.0662691	20	74757	Deletion of one copy	BovineHD0100013912	BovineHD0100013931	21.268
618	1	49286626	49378650	2	0.132538	23	92024	Deletion of one copy	BovineHD0100013912	BovineHD0100013934	20.874
619	1	49286626	49411524	1	0.0662691	32	124898	Deletion of one copy	BovineHD0100013912	BovineHD0100013940	17.442
620	1	49293454	49378650	2	0.132538	22	85196	Deletion of one copy	BovineHD0100013913	BovineHD0100013934	20.0655
621	1	49293454	49397610	1	0.0662691	25	104156	Deletion of one copy	BovineHD0100013913	BovineHD4100000272	20.026
622	1	49740561	49862144	1	0.0662691	25	121583	Single copy duplication	BovineHD0100014006	BovineHD0100014030	8.136
623	1	49885358	50067523	1	0.0662691	42	182165	Single copy duplication	BovineHD0100014035	BovineHD0100014076	20.238
624	1	50440011	50533153	1	0.0662691	23	93142	Single copy duplication	BovineHD0100047003	BovineHD0100014199	22.232
625	1	51110088	51316654	1	0.0662691	52	206566	Single copy duplication	BovineHD0100014373	BovineHD0100014422	31.075
626	1	51396686	51613731	1	0.0662691	67	217045	Single copy duplication	BovineHD0100014439	BovineHD0100014503	82.258
627	1	51962370	52096319	1	0.0662691	48	133949	Single copy duplication	BovineHD0100014580	BovineHD0100014633	19.405
628	1	51975927	52165809	1	0.0662691	70	189882	Single copy duplication	BovineHD0100014583	BovineHD0100014656	23.792
629	1	51978245	52357966	1	0.0662691	120	379721	Single copy duplication	BovineHD0100014584	BovineHD0100014705	32.041
630	1	52030982	52146320	1	0.0662691	42	115338	Single copy duplication	BTA-100076-no-rs	BovineHD0100014650	29.32
631	1	52114056	52371045	1	0.0662691	79	256989	Single copy duplication	BovineHD0100014636	BovineHD0100014710	17.492
632	1	52222596	52331491	1	0.0662691	32	108895	Single copy duplication	BovineHD0100014671	BovineHD0100014699	21.97
633	1	52834285	52933704	1	0.0662691	41	99419	Single copy duplication	ARS-BFGL-NGS-89588	BovineHD0100014880	20.339
634	1	53105127	53312646	1	0.0662691	68	207519	Single copy duplication	BovineHD0100014940	BovineHD0100015004	18.017
635	1	53105127	53450358	1	0.0662691	112	345231	Single copy duplication	BovineHD0100014940	BovineHD0100015046	89.732
636	1	53105127	53669133	1	0.0662691	188	564006	Single copy duplication	BovineHD0100014940	BovineHD0100015124	125.595
637	1	53157666	53296440	1	0.0662691	52	138774	Single copy duplication	BovineHD0100014951	ARS-BFGL-NGS-100189	12.01
638	1	53224531	53300965	1	0.0662691	31	76434	Single copy duplication	BovineHD0100014972	BovineHD0100015001	22.871
639	1	53340581	53903087	1	0.0662691	162	562506	Single copy duplication	BovineHD0100015013	BovineHD0100015169	112.957
640	1	53349402	53625013	1	0.0662691	78	275611	Single copy duplication	BovineHD0100015017	BovineHD0100015096	24.166
641	1	53392264	53672805	1	0.0662691	95	280541	Single copy duplication	BovineHD0100015030	BovineHD0100015125	47.635
642	1	53409933	54397359	1	0.0662691	299	987426	Single copy duplication	BovineHD0100015036	BovineHD0100015321	97.254
643	1	53580829	53652258	1	0.0662691	44	71429	Single copy duplication	BovineHD0100015075	BovineHD0100015119	23.432
644	1	53745347	53854220	1	0.0662691	24	108873	Single copy duplication	BovineHD0100015140	BovineHD0100015160	18.011
645	1	54099169	54304099	1	0.0662691	48	204930	Single copy duplication	BovineHD0100015234	BovineHD0100015279	43.171
646	1	54335083	54413625	1	0.0662691	39	78542	Single copy duplication	BovineHD0100015292	BovineHD0100015326	33.223
647	1	54773858	54864983	1	0.0662691	35	91125	Single copy duplication	BovineHD0100015421	BovineHD0100015454	17.158
648	1	54773858	54904043	1	0.0662691	48	130185	Single copy duplication	BovineHD0100015421	BovineHD0100015467	37.285
649	1	55806983	55911607	1	0.0662691	35	104624	Single copy duplication	BovineHD0100015680	BovineHD0100015713	23.094
650	1	56138792	56251582	1	0.0662691	28	112790	Single copy duplication	BovineHD0100015797	BovineHD0100015822	20.011
651	1	56234129	56374303	1	0.0662691	33	140174	Single copy duplication	BovineHD0100015818	BovineHD0100015851	19.455
652	1	56640999	56673725	1	0.0662691	25	32726	Single copy duplication	BovineHD0100015934	BovineHD0100015957	9.663
653	1	56662001	56754283	1	0.0662691	40	92282	Single copy duplication	BovineHD0100015950	BovineHD0100015986	25.535
654	1	56766445	56949298	1	0.0662691	92	182853	Single copy duplication	BovineHD0100015993	BovineHD0100016090	43.126
655	1	56870487	57590207	1	0.0662691	262	719720	Single copy duplication	BovineHD0100016054	BTA-25403-no-rs	115.375
656	1	56913460	57091117	1	0.0662691	73	177657	Single copy duplication	BovineHD0100016077	BovineHD0100016149	42.613
657	1	57001593	57079543	1	0.0662691	31	77950	Single copy duplication	BovineHD0100016115	BovineHD0100016146	26.413
658	1	57201552	57353273	1	0.0662691	81	151721	Single copy duplication	BovineHD0100016198	BovineHD0100016275	39.52
659	1	57275375	57336566	1	0.0662691	35	61191	Single copy duplication	BovineHD0100016233	BovineHD0100016267	6.969
660	1	57514310	57683131	1	0.0662691	51	168821	Single copy duplication	BovineHD0100016301	BovineHD0100016347	17.657
661	1	57928342	58053647	1	0.0662691	26	125305	Single copy duplication	BovineHD0100016406	BovineHD0100016432	20.317
662	1	58249035	58542443	1	0.0662691	92	293408	Single copy duplication	BovineHD0100016474	BovineHD0100016566	34.068
663	1	58268848	58339597	1	0.0662691	31	70749	Single copy duplication	BovineHD0100016479	BovineHD0100016509	15.989
664	1	58274522	58599298	1	0.0662691	104	324776	Single copy duplication	BovineHD0100016482	BovineHD0100016587	59.2
665	1	58691784	59120180	1	0.0662691	116	428396	Single copy duplication	BovineHD0100016618	BovineHD0100016728	86.952
666	1	59044077	59538674	1	0.0662691	145	494597	Single copy duplication	BovineHD0100016711	BovineHD0100046468	83.694
667	1	59268061	59390390	1	0.0662691	39	122329	Single copy duplication	BovineHD0100016770	BovineHD0100016815	26.052
668	1	59300477	59438611	1	0.0662691	51	138134	Single copy duplication	BovineHD0100016779	BovineHD0100016833	7.671
669	1	60317778	60577424	1	0.0662691	88	259646	Single copy duplication	BovineHD0100017043	BovineHD0100017124	53.43
670	1	60584146	60660872	1	0.0662691	31	76726	Single copy duplication	BovineHD0100017125	BovineHD0100017155	11.079
671	1	60699891	60859681	1	0.0662691	40	159790	Single copy duplication	BovineHD0100017172	BovineHD0100017207	36.343
672	1	60847878	60972589	1	0.0662691	45	124711	Single copy duplication	BovineHD0100017203	BovineHD0100017246	35.443
673	1	61738098	61782459	1	0.0662691	21	44361	Single copy duplication	BovineHD0100017489	BovineHD0100017508	12.771
674	1	61771141	62007640	1	0.0662691	87	236499	Single copy duplication	BovineHD0100017503	BovineHD0100017586	39.941
675	1	61846124	61943276	1	0.0662691	34	97152	Single copy duplication	BovineHD0100017532	BovineHD0100017564	16.736
676	1	61892438	62496229	1	0.0662691	162	603791	Single copy duplication	BovineHD0100017546	BovineHD0100017706	89.904
677	1	62129024	62289171	1	0.0662691	34	160147	Single copy duplication	BovineHD0100017624	BovineHD0100017658	11.49
678	1	62347564	62592262	1	0.0662691	53	244698	Single copy duplication	BovineHD0100017673	BovineHD0100017726	21.491
679	1	62981083	64007421	1	0.0662691	279	1026338	Single copy duplication	BovineHD0100017828	BovineHD0100018099	266.211
680	1	63177284	63228570	1	0.0662691	20	51286	Single copy duplication	BovineHD0100017884	BovineHD0100017902	16.352
681	1	63302245	63357078	1	0.0662691	26	54833	Single copy duplication	BovineHD0100017935	BovineHD0100017958	12.356
682	1	63341551	63931274	1	0.0662691	122	589723	Single copy duplication	BovineHD0100017952	BovineHD0100018074	63.702
683	1	63450580	63595165	1	0.0662691	39	144585	Single copy duplication	BovineHD0100017979	BovineHD0100018016	24.935
684	1	63765601	63994643	1	0.0662691	51	229042	Double copy duplication	BovineHD0100018044	BovineHD0100018093	11.185
685	1	64420921	64452880	1	0.0662691	22	31959	Single copy duplication	BovineHD0100018206	BovineHD0100018228	17.893
686	1	64496696	65029919	1	0.0662691	155	533223	Single copy duplication	BovineHD0100018249	BovineHD0100018394	47.167
687	1	64550469	64661434	1	0.0662691	35	110965	Single copy duplication	BovineHD0100018257	BovineHD0100018291	18.491
688	1	64589884	64634650	1	0.0662691	21	44766	Single copy duplication	BovineHD0100018266	BovineHD0100046472	18.166
689	1	64655056	64741935	1	0.0662691	22	86879	Single copy duplication	BovineHD0100018290	BovineHD0100018311	11.634
690	1	64922107	65161500	1	0.0662691	56	239393	Single copy duplication	BovineHD0100018365	BovineHD0100018418	48.518
691	1	65305965	65436528	1	0.0662691	30	130563	Deletion of one copy	BTB-00027170	BovineHD0100018476	15.577
692	1	65385608	65469905	1	0.0662691	21	84297	Deletion of one copy	BovineHD0100018464	BovineHD0100018483	14.746
693	1	65479892	65973525	1	0.0662691	131	493633	Single copy duplication	BovineHD0100018485	BovineHD0100018615	79.294
694	1	65498133	65660723	1	0.0662691	45	162590	Single copy duplication	BovineHD0100018490	BovineHD0100018531	18.99
695	1	66202526	66494267	1	0.0662691	75	291741	Deletion of one copy	BovineHD0100018678	BovineHD0100018748	39.154
696	1	66290336	66450521	1	0.0662691	38	160185	Single copy duplication	BovineHD0100018690	ARS-BFGL-NGS-61672	28.382
697	1	66313259	66464613	1	0.0662691	42	151354	Deletion of one copy	BovineHD0100018694	BovineHD0100018732	33.001
698	1	66316435	66450521	1	0.0662691	33	134086	Single copy duplication	BovineHD0100018695	ARS-BFGL-NGS-61672	21.475
699	1	66344261	66464613	2	0.132538	37	120352	Deletion of one copy	ARS-BFGL-BAC-19440	BovineHD0100018732	31.6865
700	1	66384686	66464613	3	0.198807	31	79927	Deletion of one copy	BovineHD4100000364	BovineHD0100018732	25.4173
701	1	66384686	66509801	1	0.0662691	54	125115	Deletion of one copy	BovineHD4100000364	BovineHD0100018756	21.113
702	1	66398856	66464613	2	0.132538	27	65757	Deletion of one copy	ARS-BFGL-NGS-111569	BovineHD0100018732	24.1975
703	1	66398856	66504079	1	0.0662691	46	105223	Deletion of one copy	ARS-BFGL-NGS-111569	BovineHD0100018752	25.54
704	1	66401415	66464613	1	0.0662691	26	63198	Deletion of one copy	BovineHD0100018707	BovineHD0100018732	18.764
705	1	66450521	66494267	1	0.0662691	25	43746	Deletion of one copy	ARS-BFGL-NGS-61672	BovineHD0100018748	8.831
706	1	66454459	66494267	2	0.132538	24	39808	Deletion of one copy	BovineHD0100018725	BovineHD0100018748	12.943
707	1	66497659	66674258	1	0.0662691	96	176599	Single copy duplication	BovineHD0100018750	BovineHD0100018843	91.343
708	1	66514048	66680003	1	0.0662691	91	165955	Single copy duplication	BovineHD0100018757	BovineHD0100018845	74.419
709	1	66518494	66645772	1	0.0662691	69	127278	Single copy duplication	BovineHD0100018759	BovineHD0100018827	28.394
710	1	67411664	67609641	1	0.0662691	42	197977	Single copy duplication	BovineHD0100019020	BovineHD0100019059	52.643
711	1	67872117	67911236	1	0.0662691	20	39119	Single copy duplication	BovineHD0100019124	BovineHD0100019143	11.634
712	1	67982433	68088397	1	0.0662691	44	105964	Single copy duplication	BovineHD0100019165	BovineHD0100019208	26.043
713	1	68150789	68382869	1	0.0662691	85	232080	Single copy duplication	BovineHD0100019236	BovineHD0100019323	87.207
714	1	68171667	68219095	1	0.0662691	27	47428	Single copy duplication	BovineHD0100019242	BovineHD0100019268	24.629
715	1	68192474	68670244	1	0.0662691	158	477770	Single copy duplication	BovineHD0100019254	BovineHD0100019418	46.112
716	1	68261514	68458609	1	0.0662691	62	197095	Double copy duplication	BovineHD0100019280	BovineHD0100019346	9.476
717	1	68261514	68461465	1	0.0662691	63	199951	Single copy duplication	BovineHD0100019280	BovineHD0100019347	16.201
718	1	68262311	68426189	1	0.0662691	52	163878	Single copy duplication	BovineHD0100019281	BovineHD0100019337	21.894
719	1	68265872	68461465	1	0.0662691	60	195593	Single copy duplication	BovineHD4100000379	BovineHD0100019347	19.069
720	1	68272703	68461465	3	0.198807	59	188762	Single copy duplication	BovineHD0100019283	BovineHD0100019347	7.408
721	1	68292266	68469544	1	0.0662691	52	177278	Single copy duplication	BovineHD0100019292	BovineHD0100019349	5.648
722	1	68294252	68461465	1	0.0662691	49	167213	Single copy duplication	BovineHD0100019294	BovineHD0100019347	5.578
723	1	68298763	68461465	1	0.0662691	45	162702	Single copy duplication	BovineHD0100019297	BovineHD0100019347	3.595
724	1	68357081	68436471	1	0.0662691	23	79390	Single copy duplication	BovineHD0100019313	BovineHD0100019339	3.841
725	1	68390194	68458609	2	0.132538	22	68415	Single copy duplication	BovineHD0100019325	BovineHD0100019346	5.076
726	1	68445687	68893654	1	0.0662691	138	447967	Single copy duplication	BovineHD0100019341	BovineHD0100019481	70.431
727	1	68585452	68691306	2	0.132538	44	105854	Single copy duplication	BovineHD0100019380	BovineHD0100019425	10.7055
728	1	68614808	68691306	1	0.0662691	34	76498	Double copy duplication	BovineHD0100019389	BovineHD0100019425	5.469
729	1	68863569	68898375	1	0.0662691	20	34806	Single copy duplication	BovineHD0100019468	BovineHD0100019485	29.957
730	1	68906718	69001692	1	0.0662691	39	94974	Single copy duplication	BovineHD0100019486	BovineHD0100019522	18.889
731	1	68906718	69297566	1	0.0662691	188	390848	Single copy duplication	BovineHD0100019486	BovineHD0100019667	88.221
732	1	68937163	69250962	1	0.0662691	128	313799	Single copy duplication	ARS-BFGL-NGS-19470	ARS-BFGL-NGS-109126	78.397
733	1	68937163	69413730	1	0.0662691	225	476567	Single copy duplication	ARS-BFGL-NGS-19470	BovineHD0100019719	70.659
734	1	69282759	69511543	1	0.0662691	134	228784	Single copy duplication	BovineHD0100019653	BovineHD0100019784	48.876
735	1	69302654	69692134	1	0.0662691	239	389480	Single copy duplication	BovineHD0100019668	BovineHD0100019899	30.556
736	1	69396098	69495178	1	0.0662691	66	99080	Single copy duplication	BovineHD0100019708	BovineHD0100019773	13.896
737	1	69480744	69622849	1	0.0662691	85	142105	Single copy duplication	BovineHD0100019762	BovineHD0100019842	24.547
738	1	69510962	69549798	1	0.0662691	21	38836	Single copy duplication	BovineHD0100019783	BovineHD0100019802	16.813
739	1	69571288	69613930	1	0.0662691	30	42642	Single copy duplication	BovineHD0100019808	BovineHD0100019834	15.844
740	1	69655328	70392826	1	0.0662691	268	737498	Single copy duplication	BovineHD0100019872	BovineHD0100020144	102.084
741	1	69680997	69724331	1	0.0662691	27	43334	Single copy duplication	BovineHD0100019891	BovineHD0100019917	6.655
742	1	69690407	69918416	1	0.0662691	123	228009	Single copy duplication	Hapmap59820-rs29019798	BovineHD0100020024	48.34
743	1	69721907	69909122	1	0.0662691	103	187215	Single copy duplication	BovineHD0100019915	BovineHD0100020022	26.602
744	1	69763782	69914310	1	0.0662691	84	150528	Single copy duplication	BovineHD0100019937	BovineHD0100020023	22.095
745	1	69769605	69905532	1	0.0662691	80	135927	Single copy duplication	BovineHD0100019938	ARS-BFGL-NGS-111716	16.39
746	1	69769605	69909122	7	0.463883	82	139517	Single copy duplication	BovineHD0100019938	BovineHD0100020022	17.9969
747	1	69769605	69914310	3	0.198807	83	144705	Single copy duplication	BovineHD0100019938	BovineHD0100020023	20.2897
748	1	69769605	69918416	8	0.530152	84	148811	Single copy duplication	BovineHD0100019938	BovineHD0100020024	20.8665
749	1	69769605	69934520	6	0.397614	88	164915	Single copy duplication	BovineHD0100019938	BovineHD0100020028	15.2752
750	1	69769605	69951829	1	0.0662691	95	182224	Single copy duplication	BovineHD0100019938	BovineHD0100020034	16.875
751	1	69782522	69914310	1	0.0662691	79	131788	Single copy duplication	BovineHD0100019941	BovineHD0100020023	5.322
752	1	69782522	69918416	1	0.0662691	80	135894	Single copy duplication	BovineHD0100019941	BovineHD0100020024	3.52
753	1	69786215	69909122	2	0.132538	77	122907	Single copy duplication	BovineHD0100019942	BovineHD0100020022	21.464
754	1	69786215	69914310	7	0.463883	78	128095	Single copy duplication	BovineHD0100019942	BovineHD0100020023	27.508
755	1	69786215	69928145	2	0.132538	81	141930	Single copy duplication	BovineHD0100019942	BovineHD0100020026	26.5825
756	1	69786875	69818543	1	0.0662691	24	31668	Single copy duplication	BovineHD0100019943	BovineHD0100019967	26.956
757	1	69786875	69909122	1	0.0662691	76	122247	Single copy duplication	BovineHD0100019943	BovineHD0100020022	23.74
758	1	69787585	69815864	2	0.132538	22	28279	Single copy duplication	BovineHD0100019944	BovineHD0100019966	16.9755
759	1	69787585	69821002	1	0.0662691	24	33417	Single copy duplication	BovineHD0100019944	BovineHD0100019969	20.117
760	1	69787585	69905532	1	0.0662691	73	117947	Single copy duplication	BovineHD0100019944	ARS-BFGL-NGS-111716	19.928
761	1	69787585	69909122	1	0.0662691	75	121537	Single copy duplication	BovineHD0100019944	BovineHD0100020022	32.302
762	1	69787585	69914310	1	0.0662691	76	126725	Single copy duplication	BovineHD0100019944	BovineHD0100020023	27.201
763	1	69787585	69928145	1	0.0662691	79	140560	Single copy duplication	BovineHD0100019944	BovineHD0100020026	11.882
764	1	69790166	69830030	1	0.0662691	31	39864	Single copy duplication	BovineHD0100019946	BovineHD0100019977	22.719
765	1	69790166	69867959	2	0.132538	50	77793	Single copy duplication	BovineHD0100019946	ARS-BFGL-NGS-62687	16.797
766	1	69790166	69905532	12	0.795229	72	115366	Single copy duplication	BovineHD0100019946	ARS-BFGL-NGS-111716	23.5105
767	1	69790166	69909122	14	0.927767	74	118956	Single copy duplication	BovineHD0100019946	BovineHD0100020022	24.3536
768	1	69790166	69914310	25	1.65673	75	124144	Single copy duplication	BovineHD0100019946	BovineHD0100020023	25.2343
769	1	69790166	69918416	10	0.662691	76	128250	Single copy duplication	BovineHD0100019946	BovineHD0100020024	19.1938
770	1	69790166	69924856	1	0.0662691	77	134690	Single copy duplication	BovineHD0100019946	BovineHD0100020025	22.186
771	1	69790166	69928145	1	0.0662691	78	137979	Single copy duplication	BovineHD0100019946	BovineHD0100020026	28.968
772	1	69790166	69951829	3	0.198807	87	161663	Single copy duplication	BovineHD0100019946	BovineHD0100020034	26.7367
773	1	69793194	69830030	5	0.331345	28	36836	Single copy duplication	BovineHD0100019949	BovineHD0100019977	20.5522
774	1	69793194	69841781	1	0.0662691	34	48587	Single copy duplication	BovineHD0100019949	BovineHD0100019982	17.547
775	1	69793194	69899040	1	0.0662691	63	105846	Single copy duplication	BovineHD0100019949	BovineHD0100020013	21.14
776	1	69793194	69905532	8	0.530152	69	112338	Single copy duplication	BovineHD0100019949	ARS-BFGL-NGS-111716	25.8051
777	1	69793194	69909122	4	0.265076	71	115928	Single copy duplication	BovineHD0100019949	BovineHD0100020022	27.0433
778	1	69793194	69914310	4	0.265076	72	121116	Single copy duplication	BovineHD0100019949	BovineHD0100020023	26.9733
779	1	69793194	69924856	4	0.265076	74	131662	Single copy duplication	BovineHD0100019949	BovineHD0100020025	24.7287
780	1	69794340	69909122	1	0.0662691	70	114782	Single copy duplication	BovineHD0100019950	BovineHD0100020022	24.021
781	1	69794340	69918416	1	0.0662691	72	124076	Single copy duplication	BovineHD0100019950	BovineHD0100020024	17.538
782	1	69795241	69914310	2	0.132538	70	119069	Single copy duplication	BovineHD0100019951	BovineHD0100020023	21.5655
783	1	69795241	69918416	1	0.0662691	71	123175	Single copy duplication	BovineHD0100019951	BovineHD0100020024	17.489
784	1	69798971	69905532	4	0.265076	65	106561	Single copy duplication	BovineHD0100019954	ARS-BFGL-NGS-111716	23.385
785	1	69798971	69909122	10	0.662691	67	110151	Single copy duplication	BovineHD0100019954	BovineHD0100020022	19.3823
786	1	69798971	69914310	32	2.12061	68	115339	Single copy duplication	BovineHD0100019954	BovineHD0100020023	21.6448
787	1	69802046	69905532	1	0.0662691	62	103486	Single copy duplication	BovineHD0100019957	ARS-BFGL-NGS-111716	21.559
788	1	69803449	69905532	1	0.0662691	61	102083	Single copy duplication	ARS-BFGL-NGS-110495	ARS-BFGL-NGS-111716	21.169
789	1	69803449	69909122	1	0.0662691	63	105673	Single copy duplication	ARS-BFGL-NGS-110495	BovineHD0100020022	17.142
790	1	69805709	69909122	2	0.132538	62	103413	Single copy duplication	BovineHD0100019958	BovineHD0100020022	20.0105
791	1	69805709	69914310	2	0.132538	63	108601	Single copy duplication	BovineHD0100019958	BovineHD0100020023	21.45
792	1	69812517	69918416	1	0.0662691	57	105899	Single copy duplication	BovineHD4100000402	BovineHD0100020024	19.149
793	1	69812517	69971921	1	0.0662691	75	159404	Single copy duplication	BovineHD4100000402	BovineHD0100020043	35.207
794	1	69815864	69905532	2	0.132538	52	89668	Single copy duplication	BovineHD0100019966	ARS-BFGL-NGS-111716	20.0555
795	1	69835860	69905532	2	0.132538	40	69672	Single copy duplication	UA-IFASA-5307	ARS-BFGL-NGS-111716	14.1995
796	1	69835860	69909122	2	0.132538	42	73262	Single copy duplication	UA-IFASA-5307	BovineHD0100020022	15.788
797	1	69839145	69905532	3	0.198807	38	66387	Single copy duplication	BovineHD0100019980	ARS-BFGL-NGS-111716	19.6717
798	1	69839145	69914310	2	0.132538	41	75165	Single copy duplication	BovineHD0100019980	BovineHD0100020023	17.082
799	1	69841042	69914310	3	0.198807	40	73268	Single copy duplication	BovineHD0100019981	BovineHD0100020023	18.908
800	1	69841042	69918416	1	0.0662691	41	77374	Single copy duplication	BovineHD0100019981	BovineHD0100020024	8.275
801	1	69845799	69914310	1	0.0662691	36	68511	Single copy duplication	BovineHD0100019985	BovineHD0100020023	17.784
802	1	69847749	69905532	1	0.0662691	32	57783	Single copy duplication	BovineHD0100019986	ARS-BFGL-NGS-111716	20.189
803	1	69853930	69905532	4	0.265076	28	51602	Single copy duplication	BovineHD0100019990	ARS-BFGL-NGS-111716	12.7523
804	1	69853930	69914310	1	0.0662691	31	60380	Single copy duplication	BovineHD0100019990	BovineHD0100020023	9.936
805	1	69879852	69909122	1	0.0662691	20	29270	Single copy duplication	BovineHD0100020002	BovineHD0100020022	10.29
806	1	69879852	69914310	6	0.397614	21	34458	Single copy duplication	BovineHD0100020002	BovineHD0100020023	12.4865
807	1	69880658	69914310	14	0.927767	20	33652	Single copy duplication	BovineHD0100020003	BovineHD0100020023	13.897
808	1	69880658	69951829	1	0.0662691	32	71171	Single copy duplication	BovineHD0100020003	BovineHD0100020034	15.827
809	1	69889475	69951829	1	0.0662691	28	62354	Single copy duplication	BovineHD0100020007	BovineHD0100020034	7.726
810	1	70033005	70326952	1	0.0662691	73	293947	Single copy duplication	BovineHD0100020058	BovineHD0100020132	34.018
811	1	70180705	70735272	1	0.0662691	123	554567	Single copy duplication	BovineHD0100020101	BovineHD0100020224	38.172
812	1	70769305	70838004	1	0.0662691	41	68699	Single copy duplication	BovineHD0100020232	BovineHD0100020276	17.246
813	1	70814060	70853652	1	0.0662691	23	39592	Single copy duplication	BovineHD0100020262	BovineHD0100020284	17.299
814	1	70904134	70977963	2	0.132538	20	73829	Deletion of one copy	BovineHD0100020291	BovineHD0100020310	12.1055
815	1	71006357	71047603	1	0.0662691	20	41246	Single copy duplication	BovineHD0100020323	BovineHD0100020344	11.664
816	1	71040825	71408360	1	0.0662691	148	367535	Single copy duplication	BovineHD0100020342	BovineHD0100020494	39.115
817	1	71077310	71191440	1	0.0662691	68	114130	Single copy duplication	BovineHD0100020353	BovineHD0100020429	42.844
818	1	71103023	71134892	1	0.0662691	21	31869	Single copy duplication	BovineHD0100020371	BovineHD0100020393	4.453
819	1	71103023	71269030	1	0.0662691	88	166007	Single copy duplication	BovineHD0100020371	BovineHD0100020466	44.733
820	1	71308115	71499402	1	0.0662691	43	191287	Single copy duplication	BovineHD0100020472	BovineHD0100020516	20.636
821	1	71361902	71696421	1	0.0662691	82	334519	Single copy duplication	BovineHD0100020482	BovineHD0100020564	60.416
822	1	71408360	71696421	1	0.0662691	68	288061	Single copy duplication	BovineHD0100020494	BovineHD0100020564	30.939
823	1	71700127	71751577	1	0.0662691	20	51450	Single copy duplication	BovineHD0100020565	BovineHD4100000412	6.396
824	1	72115021	72387471	1	0.0662691	42	272450	Deletion of one copy	BovineHD0100020680	BovineHD0100020714	15.912
825	1	72605572	73633030	1	0.0662691	326	1027458	Single copy duplication	ARS-BFGL-NGS-78165	BovineHD0100047066	230.88
826	1	73143047	73318024	1	0.0662691	46	174977	Single copy duplication	BovineHD0100020998	BovineHD0100021042	10.498
827	1	73227531	73318024	1	0.0662691	23	90493	Single copy duplication	BovineHD0100021023	BovineHD0100021042	7.473
828	1	73463150	73609637	1	0.0662691	36	146487	Single copy duplication	BovineHD0100021080	BovineHD0100021117	16.366
829	1	73467682	73536536	3	0.198807	22	68854	Single copy duplication	BovineHD0100021081	BovineHD0100021102	13.0217
830	1	73775620	73984119	1	0.0662691	45	208499	Single copy duplication	BovineHD0100021152	ARS-BFGL-BAC-34001	17.065
831	1	73775620	73998941	1	0.0662691	48	223321	Single copy duplication	BovineHD0100021152	BovineHD0100021220	14.175
832	1	73775620	74020187	5	0.331345	54	244567	Single copy duplication	BovineHD0100021152	BovineHD0100021226	11.929
833	1	73937790	74020187	1	0.0662691	23	82397	Single copy duplication	BovineHD0100021201	BovineHD0100021226	17.827
834	1	73950237	74020187	4	0.265076	22	69950	Single copy duplication	ARS-BFGL-BAC-32073	BovineHD0100021226	6.28125
835	1	73950237	74034313	1	0.0662691	23	84076	Single copy duplication	ARS-BFGL-BAC-32073	BovineHD0100021231	7.268
836	1	74012968	74368927	1	0.0662691	64	355959	Single copy duplication	BovineHD0100021222	BovineHD0100046497	38.211
837	1	74219065	74420438	1	0.0662691	38	201373	Single copy duplication	ARS-BFGL-BAC-36572	BovineHD0100021330	18.457
838	1	74502396	74610853	1	0.0662691	51	108457	Single copy duplication	BovineHD0100021352	BovineHD0100021402	34.504
839	1	74713515	75018332	1	0.0662691	34	304817	Single copy duplication	BovineHD0100021450	BovineHD0100021501	25.418
840	1	75216133	75315716	1	0.0662691	33	99583	Single copy duplication	BovineHD0100021607	BovineHD0100021656	26.794
841	1	75550277	76279370	1	0.0662691	221	729093	Single copy duplication	BovineHD0100021727	BovineHD0100021949	165.682
842	1	75608888	75668312	1	0.0662691	23	59424	Single copy duplication	BovineHD0100021750	BovineHD0100021770	12.126
843	1	75608888	75708998	1	0.0662691	35	100110	Single copy duplication	BovineHD0100021750	BovineHD0100021781	17.018
844	1	75722302	75889591	1	0.0662691	39	167289	Single copy duplication	BovineHD0100021785	BovineHD0100021823	16.626
845	1	76105760	76357666	1	0.0662691	87	251906	Deletion of one copy	BovineHD0100021882	BovineHD0100021969	38.542
846	1	76119101	76163831	1	0.0662691	26	44730	Single copy duplication	BovineHD0100021889	BovineHD0100021915	25.796
847	1	76120575	76290340	1	0.0662691	61	169765	Single copy duplication	BovineHD0100021890	BovineHD0100021952	28.126
848	1	76196287	76388883	1	0.0662691	62	192596	Single copy duplication	BovineHD0100021926	BovineHD0100021985	23.274
849	1	76266821	76370888	2	0.132538	38	104067	Deletion of one copy	BovineHD0100021942	BovineHD0100021976	14.3905
850	1	76386177	76950225	1	0.0662691	193	564048	Single copy duplication	BovineHD0100021982	BovineHD0100022179	154.675
851	1	76639053	76685573	1	0.0662691	25	46520	Deletion of one copy	BovineHD0100022078	BovineHD0100022103	18.058
852	1	76639053	76710926	1	0.0662691	45	71873	Deletion of one copy	BovineHD0100022078	BovineHD0100022124	15.503
853	1	76656122	76696311	1	0.0662691	34	40189	Deletion of one copy	BovineHD0100022081	BovineHD0100022115	16.612
854	1	76656122	76710926	1	0.0662691	42	54804	Deletion of one copy	BovineHD0100022081	BovineHD0100022124	25.732
855	1	76656122	76792695	1	0.0662691	59	136573	Deletion of one copy	BovineHD0100022081	ARS-BFGL-BAC-31482	29.412
856	1	76656122	76837310	1	0.0662691	68	181188	Deletion of one copy	BovineHD0100022081	BovineHD0100022153	25.835
857	1	76660432	76693531	1	0.0662691	29	33099	Deletion of one copy	BovineHD0100022084	BovineHD0100022112	26.546
858	1	76660432	76715455	1	0.0662691	41	55023	Deletion of one copy	BovineHD0100022084	BovineHD0100022125	25.798
859	1	76660432	76792695	1	0.0662691	57	132263	Deletion of one copy	BovineHD0100022084	ARS-BFGL-BAC-31482	34.868
860	1	76663346	76792695	1	0.0662691	55	129349	Deletion of one copy	BovineHD0100022086	ARS-BFGL-BAC-31482	28.671
861	1	76664247	76792695	1	0.0662691	54	128448	Deletion of one copy	BovineHD0100022087	ARS-BFGL-BAC-31482	31.895
862	1	76665917	76688436	1	0.0662691	20	22519	Deletion of one copy	BovineHD0100022088	BovineHD0100022107	26.273
863	1	76667840	76691638	2	0.132538	22	23798	Deletion of one copy	BovineHD0100022089	BovineHD0100022110	20.3685
864	1	76667840	76693531	2	0.132538	24	25691	Deletion of one copy	BovineHD0100022089	BovineHD0100022112	21.771
865	1	76667840	76696311	4	0.265076	27	28471	Deletion of one copy	BovineHD0100022089	BovineHD0100022115	18.6475
866	1	76667840	76710926	2	0.132538	35	43086	Deletion of one copy	BovineHD0100022089	BovineHD0100022124	21.767
867	1	76667840	76715455	1	0.0662691	36	47615	Deletion of one copy	BovineHD0100022089	BovineHD0100022125	32.528
868	1	76667840	76721017	3	0.198807	37	53177	Deletion of one copy	BovineHD0100022089	BovineHD0100022126	21.3383
869	1	76667840	76792695	2	0.132538	52	124855	Deletion of one copy	BovineHD0100022089	ARS-BFGL-BAC-31482	28.2415
870	1	76667840	76837310	1	0.0662691	61	169470	Deletion of one copy	BovineHD0100022089	BovineHD0100022153	41.353
871	1	76670905	76693531	1	0.0662691	21	22626	Deletion of one copy	BovineHD0100022092	BovineHD0100022112	16.447
872	1	76670905	76696311	3	0.198807	24	25406	Deletion of one copy	BovineHD0100022092	BovineHD0100022115	18.3567
873	1	76670905	76710926	1	0.0662691	32	40021	Deletion of one copy	BovineHD0100022092	BovineHD0100022124	19.634
874	1	76670905	76715455	1	0.0662691	33	44550	Deletion of one copy	BovineHD0100022092	BovineHD0100022125	31.767
875	1	76670905	76721017	3	0.198807	34	50112	Deletion of one copy	BovineHD0100022092	BovineHD0100022126	27.969
876	1	76670905	76792695	1	0.0662691	49	121790	Deletion of one copy	BovineHD0100022092	ARS-BFGL-BAC-31482	21.091
877	1	76673610	76696311	5	0.331345	22	22701	Deletion of one copy	BovineHD0100022094	BovineHD0100022115	15.668
878	1	76673610	76710926	3	0.198807	30	37316	Deletion of one copy	BovineHD0100022094	BovineHD0100022124	17.1443
879	1	76673610	76715455	1	0.0662691	31	41845	Deletion of one copy	BovineHD0100022094	BovineHD0100022125	21.666
880	1	76673610	76721017	10	0.662691	32	47407	Deletion of one copy	BovineHD0100022094	BovineHD0100022126	20.5408
881	1	76673610	76792695	2	0.132538	47	119085	Deletion of one copy	BovineHD0100022094	ARS-BFGL-BAC-31482	28.1125
882	1	76673610	76837310	1	0.0662691	56	163700	Deletion of one copy	BovineHD0100022094	BovineHD0100022153	20.571
883	1	76680416	76715455	1	0.0662691	26	35039	Deletion of one copy	BovineHD0100022099	BovineHD0100022125	22.831
884	1	76685573	76771666	1	0.0662691	34	86093	Deletion of one copy	BovineHD0100022103	BovineHD0100022137	15.956
885	1	76748634	76837310	1	0.0662691	20	88676	Deletion of one copy	BovineHD0100022131	BovineHD0100022153	16.19
886	1	76852520	77078638	1	0.0662691	61	226118	Single copy duplication	BovineHD4100000445	BovineHD0100022216	28.719
887	1	77225517	77445013	1	0.0662691	57	219496	Single copy duplication	BovineHD0100022249	BovineHD0100022310	41.431
888	1	77577897	77728370	1	0.0662691	36	150473	Single copy duplication	BovineHD0100022352	BovineHD0100022387	21.225
889	1	77970408	78712998	1	0.0662691	194	742590	Single copy duplication	BovineHD0100022449	BovineHD0100022656	71.708
890	1	78571031	78830321	1	0.0662691	73	259290	Single copy duplication	BovineHD0100022618	BovineHD0100022691	27.135
891	1	78648552	78886910	1	0.0662691	68	238358	Single copy duplication	BovineHD0100022637	BovineHD0100022704	19.301
892	1	78701201	78763254	1	0.0662691	20	62053	Single copy duplication	BovineHD0100022653	Hapmap26500-BTA-37512	16.008
893	1	78879672	79026379	1	0.0662691	38	146707	Single copy duplication	BovineHD0100022703	BovineHD0100022739	37.518
894	1	78997072	79343946	1	0.0662691	111	346874	Single copy duplication	BovineHD0100022733	BovineHD0100022834	48.321
895	1	79152490	79347792	1	0.0662691	66	195302	Single copy duplication	BovineHD0100022774	BovineHD0100022835	31.109
896	1	79155749	79291482	1	0.0662691	43	135733	Single copy duplication	BovineHD0100022775	BovineHD0100022816	18.076
897	1	79614829	80066555	1	0.0662691	132	451726	Single copy duplication	BovineHD0100022908	BovineHD0100023033	86.618
898	1	79832509	79925053	1	0.0662691	30	92544	Single copy duplication	BovineHD0100022972	BovineHD0100022998	11.565
899	1	80400196	80581214	1	0.0662691	51	181018	Single copy duplication	BovineHD0100023120	BovineHD0100023165	17.821
900	1	80530102	80705311	1	0.0662691	66	175209	Single copy duplication	BovineHD0100023147	BovineHD0100023212	23.818
901	1	80581214	80743635	1	0.0662691	51	162421	Single copy duplication	BovineHD0100023165	BovineHD0100023219	19.729
902	1	80607755	80674921	1	0.0662691	34	67166	Single copy duplication	BovineHD0100023170	BovineHD0100023202	9.976
903	1	80998680	81274435	1	0.0662691	81	275755	Single copy duplication	BovineHD0100023273	BovineHD0100023350	33.152
904	1	80998680	81367549	1	0.0662691	108	368869	Single copy duplication	BovineHD0100023273	BovineHD0100023374	45.042
905	1	81340435	81529304	1	0.0662691	48	188869	Single copy duplication	BovineHD0100023370	BovineHD0100023423	39.876
906	1	81401127	81581224	1	0.0662691	45	180097	Single copy duplication	BovineHD0100023384	BovineHD0100023436	18.056
907	1	81613178	81721162	1	0.0662691	34	107984	Double copy duplication	BovineHD0100023446	BovineHD0100023482	15.863
908	1	82270494	82413102	1	0.0662691	48	142608	Single copy duplication	BovineHD0100023621	BTA-107210-no-rs	30.098
909	1	82673969	82742927	1	0.0662691	32	68958	Single copy duplication	BovineHD0100023722	BovineHD0100023748	9.317
910	1	83014876	83132079	1	0.0662691	40	117203	Single copy duplication	BovineHD0100023804	ARS-BFGL-NGS-69661	16.083
911	1	83014876	83145842	2	0.132538	44	130966	Single copy duplication	BovineHD0100023804	BovineHD4100000485	19.5745
912	1	83014876	83148995	2	0.132538	45	134119	Single copy duplication	BovineHD0100023804	BovineHD4100000486	18.2285
913	1	83014876	83242738	1	0.0662691	71	227862	Single copy duplication	BovineHD0100023804	BovineHD0100023867	19.338
914	1	83014876	83272174	2	0.132538	79	257298	Single copy duplication	BovineHD0100023804	BovineHD0100023874	17.0055
915	1	83014876	83480951	3	0.198807	126	466075	Single copy duplication	BovineHD0100023804	BovineHD0100023919	21.0363
916	1	83014876	83520265	6	0.397614	137	505389	Single copy duplication	BovineHD0100023804	BovineHD0100023930	24.3917
917	1	83014876	83562479	1	0.0662691	149	547603	Single copy duplication	BovineHD0100023804	BovineHD0100023940	21.297
918	1	83014876	83579218	11	0.72896	153	564342	Single copy duplication	BovineHD0100023804	BovineHD0100023943	32.3533
919	1	83014876	83591484	5	0.331345	156	576608	Single copy duplication	BovineHD0100023804	BovineHD0100023945	32.9846
920	1	83014876	83600093	22	1.45792	158	585217	Single copy duplication	BovineHD0100023804	BovineHD0100023947	31.6747
921	1	83014876	83610130	2	0.132538	160	595254	Single copy duplication	BovineHD0100023804	BovineHD0100023949	39.243
922	1	83014876	83621624	1	0.0662691	162	606748	Single copy duplication	BovineHD0100023804	BovineHD0100023951	18.18
923	1	83014876	83626527	1	0.0662691	163	611651	Single copy duplication	BovineHD0100023804	BovineHD0100023952	29.097
924	1	83016943	83132079	1	0.0662691	39	115136	Single copy duplication	BovineHD0100023805	ARS-BFGL-NGS-69661	16.756
925	1	83016943	83145842	12	0.795229	43	128899	Single copy duplication	BovineHD0100023805	BovineHD4100000485	18.6908
926	1	83016943	83148995	4	0.265076	44	132052	Single copy duplication	BovineHD0100023805	BovineHD4100000486	19.979
927	1	83016943	83232931	1	0.0662691	68	215988	Single copy duplication	BovineHD0100023805	BovineHD0100023865	28.63
928	1	83016943	83242738	5	0.331345	70	225795	Single copy duplication	BovineHD0100023805	BovineHD0100023867	18.4478
929	1	83016943	83272174	12	0.795229	78	255231	Single copy duplication	BovineHD0100023805	BovineHD0100023874	23.5396
930	1	83016943	83520265	2	0.132538	136	503322	Single copy duplication	BovineHD0100023805	BovineHD0100023930	35.939
931	1	83016943	83547131	1	0.0662691	144	530188	Single copy duplication	BovineHD0100023805	Hapmap23583-BTA-124292	28.389
932	1	83016943	83579218	8	0.530152	152	562275	Single copy duplication	BovineHD0100023805	BovineHD0100023943	36.3211
933	1	83016943	83591484	4	0.265076	155	574541	Single copy duplication	BovineHD0100023805	BovineHD0100023945	34.4185
934	1	83016943	83600093	32	2.12061	157	583150	Single copy duplication	BovineHD0100023805	BovineHD0100023947	37.4931
935	1	83016943	83610130	3	0.198807	159	593187	Single copy duplication	BovineHD0100023805	BovineHD0100023949	33.811
936	1	83016943	83621624	2	0.132538	161	604681	Single copy duplication	BovineHD0100023805	BovineHD0100023951	50.829
937	1	83025960	83123716	1	0.0662691	33	97756	Single copy duplication	BovineHD4100000483	BovineHD0100023840	8.441
938	1	83025960	83145842	4	0.265076	39	119882	Single copy duplication	BovineHD4100000483	BovineHD4100000485	15.248
939	1	83025960	83148995	1	0.0662691	40	123035	Single copy duplication	BovineHD4100000483	BovineHD4100000486	25.307
940	1	83025960	83232931	1	0.0662691	64	206971	Single copy duplication	BovineHD4100000483	BovineHD0100023865	17.66
941	1	83025960	83272174	1	0.0662691	74	246214	Single copy duplication	BovineHD4100000483	BovineHD0100023874	18.437
942	1	83025960	83480951	2	0.132538	121	454991	Single copy duplication	BovineHD4100000483	BovineHD0100023919	28.0875
943	1	83025960	83520265	4	0.265076	132	494305	Single copy duplication	BovineHD4100000483	BovineHD0100023930	25.0262
944	1	83025960	83591484	3	0.198807	151	565524	Single copy duplication	BovineHD4100000483	BovineHD0100023945	34.7207
945	1	83025960	83600093	11	0.72896	153	574133	Single copy duplication	BovineHD4100000483	BovineHD0100023947	34.6326
946	1	83030921	83272174	3	0.198807	73	241253	Single copy duplication	ARS-BFGL-NGS-98669	BovineHD0100023874	19.1867
947	1	83030921	83480951	2	0.132538	120	450030	Single copy duplication	ARS-BFGL-NGS-98669	BovineHD0100023919	27.303
948	1	83030921	83520265	2	0.132538	131	489344	Single copy duplication	ARS-BFGL-NGS-98669	BovineHD0100023930	26.6385
949	1	83030921	83579218	1	0.0662691	147	548297	Single copy duplication	ARS-BFGL-NGS-98669	BovineHD0100023943	31.9
950	1	83030921	83600093	11	0.72896	152	569172	Single copy duplication	ARS-BFGL-NGS-98669	BovineHD0100023947	31.3579
951	1	83035900	83148995	3	0.198807	38	113095	Single copy duplication	BovineHD0100023809	BovineHD4100000486	18.9477
952	1	83035900	83154570	1	0.0662691	41	118670	Single copy duplication	BovineHD0100023809	BTB-00037209	17.778
953	1	83035900	83272174	4	0.265076	72	236274	Single copy duplication	BovineHD0100023809	BovineHD0100023874	17.7688
954	1	83035900	83520265	3	0.198807	130	484365	Single copy duplication	BovineHD0100023809	BovineHD0100023930	26.5663
955	1	83035900	83547131	2	0.132538	138	511231	Single copy duplication	BovineHD0100023809	Hapmap23583-BTA-124292	23.7115
956	1	83035900	83579218	5	0.331345	146	543318	Single copy duplication	BovineHD0100023809	BovineHD0100023943	27.126
957	1	83035900	83591484	1	0.0662691	149	555584	Single copy duplication	BovineHD0100023809	BovineHD0100023945	37.108
958	1	83035900	83600093	12	0.795229	151	564193	Single copy duplication	BovineHD0100023809	BovineHD0100023947	32.5276
959	1	83035900	83610130	1	0.0662691	153	574230	Single copy duplication	BovineHD0100023809	BovineHD0100023949	37.483
960	1	83040392	83591484	1	0.0662691	148	551092	Single copy duplication	BovineHD0100023810	BovineHD0100023945	26.223
961	1	83040392	83600093	1	0.0662691	150	559701	Single copy duplication	BovineHD0100023810	BovineHD0100023947	40.281
962	1	83040392	83621624	1	0.0662691	154	581232	Single copy duplication	BovineHD0100023810	BovineHD0100023951	6.995
963	1	83045552	83579218	1	0.0662691	144	533666	Single copy duplication	BovineHD0100023811	BovineHD0100023943	26.994
964	1	83045552	83600093	2	0.132538	149	554541	Single copy duplication	BovineHD0100023811	BovineHD0100023947	34.738
965	1	83071818	83272174	1	0.0662691	61	200356	Single copy duplication	BovineHD4100000484	BovineHD0100023874	8.862
966	1	83074435	83272174	2	0.132538	59	197739	Single copy duplication	BovineHD0100023820	BovineHD0100023874	12.732
967	1	83081849	83242738	1	0.0662691	48	160889	Single copy duplication	ARS-BFGL-NGS-27316	BovineHD0100023867	21.179
968	1	83081849	83272174	2	0.132538	56	190325	Single copy duplication	ARS-BFGL-NGS-27316	BovineHD0100023874	16.12
969	1	83081849	83579218	2	0.132538	130	497369	Single copy duplication	ARS-BFGL-NGS-27316	BovineHD0100023943	20.3885
970	1	83081849	83600093	2	0.132538	135	518244	Single copy duplication	ARS-BFGL-NGS-27316	BovineHD0100023947	32.299
971	1	83083779	83229746	1	0.0662691	44	145967	Single copy duplication	BovineHD0100023824	BovineHD0100023864	10.686
972	1	83089128	83272174	1	0.0662691	52	183046	Single copy duplication	BovineHD0100023827	BovineHD0100023874	21.937
973	1	83089128	83520265	1	0.0662691	110	431137	Single copy duplication	BovineHD0100023827	BovineHD0100023930	19.923
974	1	83089128	83600093	1	0.0662691	131	510965	Single copy duplication	BovineHD0100023827	BovineHD0100023947	23.287
975	1	83099963	83160726	1	0.0662691	21	60763	Single copy duplication	BovineHD0100023831	BovineHD0100023849	7.33
976	1	83099963	83168591	1	0.0662691	23	68628	Single copy duplication	BovineHD0100023831	BovineHD0100023851	14.366
977	1	83099963	83579218	3	0.198807	123	479255	Single copy duplication	BovineHD0100023831	BovineHD0100023943	24.765
978	1	83107395	83600093	1	0.0662691	126	492698	Single copy duplication	BovineHD0100023834	BovineHD0100023947	36.849
979	1	83113960	83272174	1	0.0662691	45	158214	Single copy duplication	BovineHD0100023836	BovineHD0100023874	19.743
980	1	83123716	83229746	1	0.0662691	31	106030	Single copy duplication	BovineHD0100023840	BovineHD0100023864	15.743
981	1	83123716	83232931	1	0.0662691	32	109215	Single copy duplication	BovineHD0100023840	BovineHD0100023865	16.406
982	1	83123716	83530149	1	0.0662691	103	406433	Single copy duplication	BovineHD0100023840	BovineHD0100023932	18.662
983	1	83132079	83212365	1	0.0662691	26	80286	Single copy duplication	ARS-BFGL-NGS-69661	ARS-BFGL-NGS-64298	5.534
984	1	83187232	83272174	2	0.132538	23	84942	Single copy duplication	BovineHD0100023854	BovineHD0100023874	11.336
985	1	83229746	83480951	1	0.0662691	59	251205	Single copy duplication	BovineHD0100023864	BovineHD0100023919	16.102
986	1	83357673	83480951	1	0.0662691	31	123278	Single copy duplication	BovineHD4100000487	BovineHD0100023919	15.562
987	1	83386217	83480951	2	0.132538	24	94734	Single copy duplication	BovineHD0100023897	BovineHD0100023919	16.6765
988	1	83386217	83579218	1	0.0662691	51	193001	Single copy duplication	BovineHD0100023897	BovineHD0100023943	18.742
989	1	83386217	83591484	1	0.0662691	54	205267	Single copy duplication	BovineHD0100023897	BovineHD0100023945	17.337
990	1	83386217	83600093	6	0.397614	56	213876	Single copy duplication	BovineHD0100023897	BovineHD0100023947	19.6158
991	1	83395281	83480951	8	0.530152	23	85670	Single copy duplication	BovineHD0100023899	BovineHD0100023919	15.3444
992	1	83395281	83579218	1	0.0662691	50	183937	Single copy duplication	BovineHD0100023899	BovineHD0100023943	17.531
993	1	83395281	83591484	2	0.132538	53	196203	Single copy duplication	BovineHD0100023899	BovineHD0100023945	18.7975
994	1	83395281	83600093	10	0.662691	55	204812	Single copy duplication	BovineHD0100023899	BovineHD0100023947	20.654
995	1	83395281	83838758	1	0.0662691	110	443477	Single copy duplication	BovineHD0100023899	ARS-BFGL-NGS-116572	26.538
996	1	83395281	83847550	1	0.0662691	112	452269	Single copy duplication	BovineHD0100023899	BovineHD0100024001	31.957
997	1	83402539	83480951	13	0.861498	22	78412	Single copy duplication	ARS-BFGL-NGS-35667	BovineHD0100023919	13.7858
998	1	83402539	83579218	13	0.861498	49	176679	Single copy duplication	ARS-BFGL-NGS-35667	BovineHD0100023943	18.4088
999	1	83402539	83591484	26	1.723	52	188945	Single copy duplication	ARS-BFGL-NGS-35667	BovineHD0100023945	20.4428
1000	1	83402539	83600093	24	1.59046	54	197554	Single copy duplication	ARS-BFGL-NGS-35667	BovineHD0100023947	22.0205
1001	1	83402539	83610130	3	0.198807	56	207591	Single copy duplication	ARS-BFGL-NGS-35667	BovineHD0100023949	19.911
1002	1	83402539	83621624	1	0.0662691	58	219085	Single copy duplication	ARS-BFGL-NGS-35667	BovineHD0100023951	25.528
1003	1	83408708	83480951	2	0.132538	21	72243	Single copy duplication	BovineHD0100023901	BovineHD0100023919	9.2335
1004	1	83408708	83579218	1	0.0662691	48	170510	Single copy duplication	BovineHD0100023901	BovineHD0100023943	21.359
1005	1	83408708	83591484	4	0.265076	51	182776	Single copy duplication	BovineHD0100023901	BovineHD0100023945	18.0135
1006	1	83408708	83600093	3	0.198807	53	191385	Single copy duplication	BovineHD0100023901	BovineHD0100023947	21.6617
1007	1	83430354	83547131	1	0.0662691	35	116777	Single copy duplication	BovineHD0100023906	Hapmap23583-BTA-124292	15.166
1008	1	83430354	83591484	6	0.397614	46	161130	Single copy duplication	BovineHD0100023906	BovineHD0100023945	19.7253
1009	1	83430354	83600093	22	1.45792	48	169739	Single copy duplication	BovineHD0100023906	BovineHD0100023947	19.2267
1010	1	83435489	83579218	3	0.198807	41	143729	Single copy duplication	BovineHD0100023907	BovineHD0100023943	21.0307
1011	1	83435489	83591484	1	0.0662691	44	155995	Single copy duplication	BovineHD0100023907	BovineHD0100023945	21.34
1012	1	83435489	83600093	5	0.331345	46	164604	Single copy duplication	BovineHD0100023907	BovineHD0100023947	18.4856
1013	1	83439134	83579218	2	0.132538	40	140084	Single copy duplication	BovineHD0100023908	BovineHD0100023943	19.003
1014	1	83439134	83591484	3	0.198807	43	152350	Single copy duplication	BovineHD0100023908	BovineHD0100023945	16.4527
1015	1	83439134	83600093	2	0.132538	45	160959	Single copy duplication	BovineHD0100023908	BovineHD0100023947	18.733
1016	1	83439134	83610130	2	0.132538	47	170996	Single copy duplication	BovineHD0100023908	BovineHD0100023949	20.997
1017	1	83441792	83579218	1	0.0662691	39	137426	Single copy duplication	BovineHD0100023909	BovineHD0100023943	17.273
1018	1	83441792	83591484	2	0.132538	42	149692	Single copy duplication	BovineHD0100023909	BovineHD0100023945	21.495
1019	1	83441792	83600093	1	0.0662691	44	158301	Single copy duplication	BovineHD0100023909	BovineHD0100023947	21.924
1020	1	83451522	83573272	1	0.0662691	36	121750	Single copy duplication	BovineHD0100023911	BovineHD0100023942	10.012
1021	1	83458884	83591484	1	0.0662691	39	132600	Single copy duplication	ARS-BFGL-NGS-64789	BovineHD0100023945	16.131
1022	1	83513721	83600093	1	0.0662691	24	86372	Single copy duplication	BovineHD0100023928	BovineHD0100023947	14.216
1023	1	83956440	84098680	1	0.0662691	22	142240	Single copy duplication	BovineHD0100024029	BovineHD0100024066	20.4
1024	1	84387240	84768192	1	0.0662691	93	380952	Single copy duplication	BovineHD0100024175	BovineHD0100024271	22.247
1025	1	84450479	84518161	1	0.0662691	23	67682	Single copy duplication	BovineHD0100024191	BovineHD0100024213	13.827
1026	1	84857663	84947626	1	0.0662691	29	89963	Single copy duplication	BovineHD0100024293	BovineHD0100024322	16.087
1027	1	85420146	85522351	1	0.0662691	21	102205	Single copy duplication	BovineHD0100024430	BovineHD0100046762	12.127
1028	1	85743853	85842274	1	0.0662691	22	98421	Single copy duplication	BovineHD4100000496	BovineHD0100024534	18.35
1029	1	86228894	86368507	1	0.0662691	28	139613	Single copy duplication	BovineHD0100024604	BovineHD0100024629	17.883
1030	1	86250863	86393635	1	0.0662691	30	142772	Single copy duplication	BovineHD0100024608	BovineHD0100024636	20.948
1031	1	86274262	86381902	1	0.0662691	22	107640	Single copy duplication	BovineHD0100024612	BovineHD0100024633	13.477
1032	1	86658244	86824861	1	0.0662691	39	166617	Single copy duplication	BovineHD0100024687	BovineHD0100024720	16.69
1033	1	86658244	86913355	1	0.0662691	66	255111	Single copy duplication	BovineHD0100024687	BovineHD0100024744	20.948
1034	1	86817077	87034155	1	0.0662691	58	217078	Single copy duplication	BovineHD0100024716	BovineHD0100024768	34.151
1035	1	87285716	87465098	1	0.0662691	61	179382	Single copy duplication	BovineHD0100024815	BovineHD0100024879	37.741
1036	1	87318965	87383092	1	0.0662691	23	64127	Deletion of one copy	BovineHD0100024822	BovineHD0100024845	25.872
1037	1	87323114	87383092	1	0.0662691	22	59978	Deletion of one copy	BovineHD0100024823	BovineHD0100024845	47.086
1038	1	87332538	87383092	1	0.0662691	20	50554	Deletion of one copy	BovineHD0100024825	BovineHD0100024845	43.612
1039	1	87598034	87881796	1	0.0662691	70	283762	Single copy duplication	BovineHD0100024915	BovineHD0100024982	31.22
1040	1	87660200	87858429	1	0.0662691	48	198229	Single copy duplication	BovineHD0100024923	BovineHD0100024969	41.887
1041	1	87706497	87800153	1	0.0662691	30	93656	Single copy duplication	BovineHD0100024927	BovineHD0100024954	10.998
1042	1	87978908	88028123	1	0.0662691	25	49215	Single copy duplication	BovineHD0100025011	BovineHD0100025034	25.939
1043	1	88772137	88907550	1	0.0662691	36	135413	Single copy duplication	BovineHD0100025228	BovineHD0100025260	22.73
1044	1	89227162	89306357	1	0.0662691	32	79195	Single copy duplication	BovineHD0100025373	BovineHD0100025404	24.849
1045	1	89320798	89459416	1	0.0662691	45	138618	Single copy duplication	BovineHD0100025414	BovineHD0100025454	28.197
1046	1	89431170	89509288	1	0.0662691	29	78118	Single copy duplication	Hapmap27729-BTA-108726	BTB-01196862	17.026
1047	1	90147871	90205045	1	0.0662691	32	57174	Single copy duplication	BovineHD0100025642	BovineHD0100025674	16.705
1048	1	90633182	91248261	1	0.0662691	172	615079	Single copy duplication	BovineHD0100025772	BTB-01331667	69.119
1049	1	90762539	90901758	1	0.0662691	44	139219	Single copy duplication	BovineHD0100025806	BovineHD0100025846	18.896
1050	1	90807857	90963288	1	0.0662691	51	155431	Single copy duplication	BovineHD0100025816	BovineHD0100025864	17.443
1051	1	91126483	91400864	1	0.0662691	52	274381	Single copy duplication	BovineHD0100025909	BovineHD0100025959	38.563
1052	1	91468576	91535146	1	0.0662691	27	66570	Single copy duplication	BovineHD0100025971	BovineHD0100025996	23.626
1053	1	91488686	91541748	1	0.0662691	24	53062	Deletion of one copy	BovineHD0100025979	BovineHD0100025999	20.027
1054	1	91623471	91753072	1	0.0662691	26	129601	Deletion of one copy	BovineHD0100026021	BovineHD0100026045	14.839
1055	1	91856008	92910195	1	0.0662691	344	1054187	Single copy duplication	BovineHD0100026078	BovineHD0100026417	222.429
1056	1	91956057	92063770	1	0.0662691	24	107713	Single copy duplication	BovineHD0100026105	BovineHD0100026129	19.751
1057	1	92603761	92687973	1	0.0662691	38	84212	Single copy duplication	BovineHD0100026321	ARS-BFGL-NGS-23990	28.207
1058	1	92660990	92792341	1	0.0662691	59	131351	Single copy duplication	BovineHD0100026338	BovineHD0100026391	41.406
1059	1	92660990	92814316	1	0.0662691	62	153326	Single copy duplication	BovineHD0100026338	BovineHD0100026394	26.614
1060	1	92927879	93002837	1	0.0662691	20	74958	Deletion of one copy	BovineHD0100026421	Hapmap53960-rs29016796	16.71
1061	1	92958471	93107129	1	0.0662691	29	148658	Deletion of one copy	BTA-17923-no-rs	BovineHD0100026458	15.355
1062	1	93089971	93375720	1	0.0662691	58	285749	Single copy duplication	BovineHD0100026454	Hapmap25356-BTA-42424	36.164
1063	1	93473626	93596774	1	0.0662691	33	123148	Single copy duplication	BovineHD0100026523	BovineHD0100026554	15.178
1064	1	93481575	93714688	1	0.0662691	69	233113	Single copy duplication	BovineHD0100026524	BovineHD0100026591	46.313
1065	1	93844902	94528106	1	0.0662691	227	683204	Single copy duplication	BovineHD0100026611	BovineHD0100026840	94.363
1066	1	93849656	94012306	1	0.0662691	49	162650	Single copy duplication	BovineHD0100026613	BovineHD0100026661	57.074
1067	1	94204622	94393518	1	0.0662691	65	188896	Deletion of one copy	BovineHD0100026710	BovineHD0100026774	18.654
1068	1	94209531	94312282	1	0.0662691	29	102751	Deletion of one copy	BovineHD0100026711	BovineHD0100026736	16.08
1069	1	94300486	94445032	1	0.0662691	75	144546	Deletion of one copy	Hapmap33610-BTA-50593	BovineHD0100026811	25.318
1070	1	94414194	94455637	2	0.132538	21	41443	Deletion of one copy	BovineHD0100026793	BovineHD0100026815	11.9545
1071	1	94414194	94467144	1	0.0662691	26	52950	Deletion of one copy	BovineHD0100026793	BovineHD0100026820	17.664
1072	1	94743767	94912236	1	0.0662691	58	168469	Single copy duplication	BovineHD0100026903	BovineHD0100026959	52.98
1073	1	95139875	95436660	1	0.0662691	114	296785	Single copy duplication	BovineHD0100027019	BovineHD0100027131	64.136
1074	1	95456352	95542310	3	0.198807	21	85958	Deletion of one copy	BovineHD0100027138	BovineHD0100027158	14.6347
1075	1	95456352	95561963	2	0.132538	25	105611	Deletion of one copy	BovineHD0100027138	BovineHD0100027162	18.8305
1076	1	95456352	95571642	3	0.198807	28	115290	Deletion of one copy	BovineHD0100027138	BovineHD0100027165	16.0117
1077	1	95472704	95561963	1	0.0662691	21	89259	Deletion of one copy	BovineHD0100027142	BovineHD0100027162	15.004
1078	1	95472704	95581393	1	0.0662691	26	108689	Deletion of one copy	BovineHD0100027142	BovineHD0100027167	15.538
1079	1	95819377	96001116	1	0.0662691	59	181739	Single copy duplication	ARS-BFGL-NGS-111885	BovineHD0100027284	47.676
1080	1	96574414	97002609	1	0.0662691	131	428195	Single copy duplication	BovineHD0100027442	BovineHD0100027576	87.854
1081	1	97062330	97106632	1	0.0662691	45	44302	Single copy duplication	BovineHD0100027596	BovineHD0100027639	19.048
1082	1	97133781	97246352	1	0.0662691	40	112571	Single copy duplication	BovineHD0100027663	BovineHD0100027705	15.471
1083	1	97629005	97750698	1	0.0662691	57	121693	Single copy duplication	BovineHD0100027851	BovineHD0100027905	38.856
1084	1	97696420	97787559	1	0.0662691	33	91139	Single copy duplication	Hapmap27374-BTA-124435	BovineHD0100027919	17.72
1085	1	98183563	98658068	1	0.0662691	117	474505	Single copy duplication	BovineHD0100028048	BovineHD0100028164	28.878
1086	1	98770708	98857086	1	0.0662691	30	86378	Single copy duplication	BovineHD0100028201	BovineHD0100028228	18.919
1087	1	99128200	99174158	1	0.0662691	25	45958	Single copy duplication	BovineHD0100028290	BovineHD0100028315	20.871
1088	1	99477567	99634575	1	0.0662691	52	157008	Single copy duplication	ARS-BFGL-BAC-32494	BovineHD0100028443	40.922
1089	1	99657802	99742816	1	0.0662691	25	85014	Single copy duplication	BovineHD0100028448	BovineHD0100028469	8.355
1090	1	99871792	100237544	1	0.0662691	122	365752	Single copy duplication	BovineHD0100028497	BTA-45203-no-rs	24.225
1091	1	99993578	100601216	1	0.0662691	183	607638	Single copy duplication	BovineHD0100028523	BovineHD0100028701	148.426
1092	1	100294360	100368590	1	0.0662691	21	74230	Single copy duplication	BovineHD0100028632	BovineHD0100028649	14.342
1093	1	100499961	100801301	1	0.0662691	94	301340	Single copy duplication	BovineHD0100028680	BovineHD0100028773	65.127
1094	1	100684301	100901974	1	0.0662691	87	217673	Single copy duplication	BovineHD0100028730	BovineHD0100028815	39.176
1095	1	101171223	101519818	1	0.0662691	88	348595	Single copy duplication	BovineHD0100028887	BovineHD0100028976	40.11
1096	1	101207382	101381376	1	0.0662691	38	173994	Single copy duplication	BovineHD0100028898	BovineHD0100028938	19.643
1097	1	101271799	101865663	1	0.0662691	139	593864	Single copy duplication	BovineHD0100028908	BovineHD0100029048	66.535
1098	1	101482370	101596397	1	0.0662691	26	114027	Deletion of one copy	BovineHD0100028968	BovineHD0100028992	14.473
1099	1	101596397	101705699	1	0.0662691	20	109302	Single copy duplication	BovineHD0100028992	BovineHD0100029011	24.458
1100	1	101915425	101985265	1	0.0662691	31	69840	Single copy duplication	BovineHD0100029063	BovineHD0100029093	18.169
1101	1	101942206	102152032	1	0.0662691	80	209826	Single copy duplication	BovineHD0100029076	BovineHD0100029157	66.78
1102	1	102013925	102058946	1	0.0662691	20	45021	Deletion of one copy	BovineHD0100029112	BovineHD0100029133	17.022
1103	1	102085944	102267835	1	0.0662691	49	181891	Single copy duplication	BovineHD0100029140	BovineHD0100029187	13.082
1104	1	102295283	102484478	1	0.0662691	46	189195	Deletion of one copy	BovineHD0100029190	BovineHD0100029240	20.507
1105	1	102339987	102484478	1	0.0662691	36	144491	Deletion of one copy	BovineHD0100029200	BovineHD0100029240	14.934
1106	1	102752488	102937042	1	0.0662691	46	184554	Deletion of one copy	BovineHD0100029298	BovineHD0100029344	20.456
1107	1	102807610	102937042	1	0.0662691	32	129432	Deletion of one copy	BovineHD0100029313	BovineHD0100029344	20.644
1108	1	103036851	103219606	1	0.0662691	65	182755	Single copy duplication	BovineHD0100029369	ARS-BFGL-NGS-76111	35.132
1109	1	103062323	103131663	2	0.132538	26	69340	Deletion of one copy	BovineHD0100029379	BovineHD0100029405	28.528
1110	1	103062323	103168693	1	0.0662691	37	106370	Deletion of one copy	BovineHD0100029379	BovineHD0100029413	33.776
1111	1	103062323	103275245	1	0.0662691	67	212922	Deletion of one copy	BovineHD0100029379	BovineHD0100029440	54.321
1112	1	103078859	103158887	1	0.0662691	26	80028	Deletion of one copy	BovineHD0100029384	BovineHD0100047137	17.459
1113	1	103078859	103168693	60	3.97614	30	89834	Deletion of one copy	BovineHD0100029384	BovineHD0100029413	25.5409
1114	1	103078859	103176645	5	0.331345	31	97786	Deletion of one copy	BovineHD0100029384	BovineHD0100029414	33.6388
1115	1	103078859	103180729	3	0.198807	32	101870	Deletion of one copy	BovineHD0100029384	BovineHD0100029415	29.225
1116	1	103078859	103183564	1	0.0662691	33	104705	Deletion of one copy	BovineHD0100029384	BovineHD0100029416	28.16
1117	1	103078859	103275245	8	0.530152	60	196386	Deletion of one copy	BovineHD0100029384	BovineHD0100029440	48.6889
1118	1	103081675	103168693	1	0.0662691	28	87018	Deletion of one copy	BovineHD0100029386	BovineHD0100029413	34.299
1119	1	103084221	103168693	9	0.596421	27	84472	Deletion of one copy	BovineHD0100029388	BovineHD0100029413	25.3049
1120	1	103086010	103168693	31	2.05434	26	82683	Deletion of one copy	BovineHD0100029389	BovineHD0100029413	20.9868
1121	1	103086010	103176645	3	0.198807	27	90635	Deletion of one copy	BovineHD0100029389	BovineHD0100029414	27.512
1122	1	103086010	103180729	1	0.0662691	28	94719	Deletion of one copy	BovineHD0100029389	BovineHD0100029415	25.845
1123	1	103086010	103183564	1	0.0662691	29	97554	Deletion of one copy	BovineHD0100029389	BovineHD0100029416	24.055
1124	1	103086010	103185339	2	0.132538	31	99329	Deletion of one copy	BovineHD0100029389	BTB-00046603	35.487
1125	1	103086010	103275245	9	0.596421	56	189235	Deletion of one copy	BovineHD0100029389	BovineHD0100029440	30.5772
1126	1	103098743	103168693	19	1.25911	24	69950	Deletion of one copy	BovineHD0100029393	BovineHD0100029413	16.6968
1127	1	103098743	103183564	1	0.0662691	27	84821	Deletion of one copy	BovineHD0100029393	BovineHD0100029416	28.307
1128	1	103098743	103184432	1	0.0662691	28	85689	Deletion of one copy	BovineHD0100029393	BovineHD0100029417	26.93
1129	1	103098743	103275245	12	0.795229	54	176502	Deletion of one copy	BovineHD0100029393	BovineHD0100029440	26.3339
1130	1	103104387	103168693	15	0.994036	23	64306	Deletion of one copy	BovineHD0100029394	BovineHD0100029413	16.0297
1131	1	103104387	103180729	1	0.0662691	25	76342	Deletion of one copy	BovineHD0100029394	BovineHD0100029415	21.777
1132	1	103104387	103183564	2	0.132538	26	79177	Deletion of one copy	BovineHD0100029394	BovineHD0100029416	20.2925
1133	1	103104387	103275245	2	0.132538	53	170858	Deletion of one copy	BovineHD0100029394	BovineHD0100029440	24.909
1134	1	103117773	103180729	1	0.0662691	20	62956	Deletion of one copy	BovineHD0100029399	BovineHD0100029415	15.427
1135	1	103147226	103275245	1	0.0662691	38	128019	Deletion of one copy	BovineHD0100029408	BovineHD0100029440	18.515
1136	1	103197314	103275245	1	0.0662691	23	77931	Deletion of one copy	BovineHD0100029420	BovineHD0100029440	16.802
1137	1	103202132	103275245	1	0.0662691	22	73113	Deletion of one copy	BovineHD0100029421	BovineHD0100029440	30.883
1138	1	103207203	103275245	2	0.132538	20	68042	Deletion of one copy	BovineHD0100029423	BovineHD0100029440	20.518
1139	1	103342960	103582653	1	0.0662691	68	239693	Single copy duplication	BovineHD0100029459	BovineHD0100029529	65.859
1140	1	103409428	103508483	2	0.132538	25	99055	Deletion of one copy	BovineHD0100029481	BovineHD0100029506	14.985
1141	1	103616985	104083552	1	0.0662691	140	466567	Single copy duplication	BovineHD0100029544	BovineHD0100029678	29.489
1142	1	103675933	103772305	1	0.0662691	24	96372	Deletion of one copy	BTA-39406-no-rs	BovineHD0100029589	20.69
1143	1	103675933	103903019	1	0.0662691	60	227086	Deletion of one copy	BTA-39406-no-rs	BovineHD0100029627	35.751
1144	1	103724724	103807610	1	0.0662691	23	82886	Deletion of one copy	BovineHD0100029575	BovineHD0100029595	19.468
1145	1	103724724	103915114	1	0.0662691	54	190390	Deletion of one copy	BovineHD0100029575	BovineHD0100029629	31.477
1146	1	103724724	103980964	1	0.0662691	69	256240	Deletion of one copy	BovineHD0100029575	BovineHD0100029641	65.712
1147	1	103733191	103807610	1	0.0662691	20	74419	Deletion of one copy	BovineHD0100029577	BovineHD0100029595	17.987
1148	1	103766703	103903019	1	0.0662691	41	136316	Single copy duplication	BTB-00046543	BovineHD0100029627	10.389
1149	1	103837936	103931503	1	0.0662691	23	93567	Deletion of one copy	BovineHD0100029610	BovineHD0100029633	15.227
1150	1	104048241	104339577	1	0.0662691	79	291336	Single copy duplication	BTB-00046247	BovineHD0100029739	68.641
1151	1	104203854	104302933	1	0.0662691	21	99079	Single copy duplication	BovineHD0100029713	BovineHD0100029733	12.411
1152	1	104385457	104527932	1	0.0662691	29	142475	Single copy duplication	BovineHD0100029744	BovineHD0100029774	19.36
1153	1	104390225	104540151	1	0.0662691	30	149926	Deletion of one copy	BovineHD0100029745	BovineHD0100029776	22.587
1154	1	104405830	104540151	1	0.0662691	26	134321	Deletion of one copy	BovineHD0100029749	BovineHD0100029776	16.925
1155	1	104729770	104911002	1	0.0662691	29	181232	Deletion of one copy	BovineHD0100029805	BovineHD0100029831	23.68
1156	1	104771596	104892601	2	0.132538	21	121005	Deletion of one copy	BovineHD0100029811	BovineHD0100047146	14.7335
1157	1	104808380	105220711	1	0.0662691	88	412331	Deletion of one copy	BovineHD0100029816	BovineHD0100029900	51.718
1158	1	104817034	104938632	2	0.132538	25	121598	Deletion of one copy	BovineHD0100029818	BovineHD0100029842	8.4495
1159	1	104817034	105084197	1	0.0662691	49	267163	Deletion of one copy	BovineHD0100029818	BTB-01776340	12.47
1160	1	104817034	105086422	1	0.0662691	51	269388	Deletion of one copy	BovineHD0100029818	BovineHD0100029870	18.544
1161	1	104881796	105319404	1	0.0662691	91	437608	Deletion of one copy	BTB-01614019	BovineHD0100029913	147.83
1162	1	104881796	105333596	1	0.0662691	96	451800	Deletion of one copy	BTB-01614019	BovineHD0100029919	107.841
1163	1	104936222	105053285	1	0.0662691	23	117063	Deletion of one copy	BovineHD0100029840	BTB-02031540	19.458
1164	1	104966487	105095780	1	0.0662691	24	129293	Deletion of one copy	BovineHD0100029851	BovineHD0100029872	19.026
1165	1	104981299	105326783	1	0.0662691	71	345484	Single copy duplication	BovineHD0100029854	BovineHD0100029914	28.131
1166	1	104988070	105274964	1	0.0662691	60	286894	Deletion of one copy	BovineHD0100029855	BovineHD0100029905	97.316
1167	1	104997796	105285431	2	0.132538	61	287635	Deletion of one copy	BovineHD0100029856	BovineHD0100029908	94.703
1168	1	104997796	105300307	1	0.0662691	63	302511	Deletion of one copy	BovineHD0100029856	BovineHD0100029909	83.143
1169	1	105010773	105242087	2	0.132538	52	231314	Deletion of one copy	BovineHD0100029858	BTB-01690752	93.626
1170	1	105010773	105264358	3	0.198807	54	253585	Deletion of one copy	BovineHD0100029858	BTB-02073725	129.431
1171	1	105018867	105134888	1	0.0662691	24	116021	Deletion of one copy	BovineHD0100029859	BTB-01776422	20.875
1172	1	105018867	105220711	7	0.463883	48	201844	Deletion of one copy	BovineHD0100029859	BovineHD0100029900	76.3574
1173	1	105018867	105227827	12	0.795229	49	208960	Deletion of one copy	BovineHD0100029859	BovineHD0100029901	92.0363
1174	1	105018867	105242087	12	0.795229	51	223220	Deletion of one copy	BovineHD0100029859	BTB-01690752	91.4417
1175	1	105018867	105258813	4	0.265076	52	239946	Deletion of one copy	BovineHD0100029859	BovineHD0100029903	110.382
1176	1	105018867	105264358	8	0.530152	53	245491	Deletion of one copy	BovineHD0100029859	BTB-02073725	109.001
1177	1	105018867	105270633	1	0.0662691	54	251766	Deletion of one copy	BovineHD0100029859	BovineHD0100029904	98.706
1178	1	105018867	105274964	1	0.0662691	55	256097	Deletion of one copy	BovineHD0100029859	BovineHD0100029905	79.924
1179	1	105018867	105285431	4	0.265076	58	266564	Deletion of one copy	BovineHD0100029859	BovineHD0100029908	85.4547
1180	1	105018867	105333596	1	0.0662691	69	314729	Deletion of one copy	BovineHD0100029859	BovineHD0100029919	107.599
1181	1	105033937	105227827	2	0.132538	47	193890	Deletion of one copy	BovineHD0100029860	BovineHD0100029901	100.562
1182	1	105033937	105264358	1	0.0662691	51	230421	Deletion of one copy	BovineHD0100029860	BTB-02073725	124.386
1183	1	105033937	105270633	1	0.0662691	52	236696	Deletion of one copy	BovineHD0100029860	BovineHD0100029904	103.618
1184	1	105042452	105220711	7	0.463883	45	178259	Deletion of one copy	BovineHD0100029861	BovineHD0100029900	87.5257
1185	1	105042452	105227827	36	2.38569	46	185375	Deletion of one copy	BovineHD0100029861	BovineHD0100029901	102.418
1186	1	105042452	105242087	15	0.994036	48	199635	Deletion of one copy	BovineHD0100029861	BTB-01690752	103.654
1187	1	105042452	105258813	3	0.198807	49	216361	Deletion of two copies	BovineHD0100029861	BovineHD0100029903	128.941
1188	1	105042452	105264358	33	2.18688	50	221906	Deletion of two copies	BovineHD0100029861	BTB-02073725	133.342
1189	1	105042452	105270633	13	0.861498	51	228181	Deletion of one copy	BovineHD0100029861	BovineHD0100029904	121.101
1190	1	105042452	105274964	2	0.132538	52	232512	Deletion of one copy	BovineHD0100029861	BovineHD0100029905	102.852
1191	1	105042452	105285431	4	0.265076	55	242979	Deletion of one copy	BovineHD0100029861	BovineHD0100029908	105.716
1192	1	105042452	105319404	1	0.0662691	61	276952	Deletion of one copy	BovineHD0100029861	BovineHD0100029913	108.188
1193	1	105042452	105333596	2	0.132538	66	291144	Deletion of one copy	BovineHD0100029861	BovineHD0100029919	107.204
1194	1	105414508	105738233	1	0.0662691	81	323725	Single copy duplication	BovineHD4100000607	BovineHD0100030013	66.193
1195	1	105519227	105690598	1	0.0662691	38	171371	Single copy duplication	BovineHD0100029959	BovineHD0100029993	14.51
1196	1	105552111	105673506	1	0.0662691	25	121395	Single copy duplication	BovineHD0100029965	BovineHD0100029988	16.115
1197	1	105623787	105754655	1	0.0662691	48	130868	Single copy duplication	BovineHD0100029977	Hapmap44077-BTA-45213	22.327
1198	1	105747086	105789814	1	0.0662691	23	42728	Deletion of one copy	BovineHD0100030018	BovineHD0100030043	15.969
1199	1	106142598	106333505	1	0.0662691	39	190907	Single copy duplication	BovineHD0100030113	BovineHD0100030147	21.328
1200	1	106220308	106319550	1	0.0662691	21	99242	Deletion of one copy	BovineHD0100030127	Hapmap55247-rs29011752	18.386
1201	1	106397945	106715126	1	0.0662691	92	317181	Single copy duplication	BovineHD0100030164	BovineHD0100030242	44.386
1202	1	106576947	106737918	1	0.0662691	54	160971	Single copy duplication	BovineHD0100030206	BovineHD0100030249	26.519
1203	1	106658462	106712203	1	0.0662691	20	53741	Single copy duplication	BovineHD0100046553	BovineHD0100030241	13.255
1204	1	106904871	107160449	1	0.0662691	56	255578	Single copy duplication	BovineHD0100030293	BovineHD0100030346	45.326
1205	1	107719760	108376249	1	0.0662691	184	656489	Single copy duplication	BovineHD0100046558	BovineHD0100030665	115.421
1206	1	107719760	108472825	1	0.0662691	235	753065	Single copy duplication	BovineHD0100046558	BovineHD0100030716	87.379
1207	1	108017761	108111674	1	0.0662691	25	93913	Single copy duplication	BovineHD0100030542	BovineHD0100030567	17.828
1208	1	108424679	108472825	1	0.0662691	30	48146	Single copy duplication	BovineHD0100030688	BovineHD0100030716	12.549
1209	1	108821917	109288588	1	0.0662691	139	466671	Single copy duplication	BovineHD0100030821	BovineHD0100030954	97.171
1210	1	108838139	108948470	1	0.0662691	25	110331	Single copy duplication	BovineHD0100030825	BovineHD0100030848	18.259
1211	1	108912877	109117112	1	0.0662691	58	204235	Single copy duplication	BovineHD0100030837	BovineHD0100030891	49.565
1212	1	109041067	109099488	1	0.0662691	20	58421	Single copy duplication	BovineHD0100030867	ARS-BFGL-NGS-32083	7.224
1213	1	109094400	109227263	1	0.0662691	48	132863	Single copy duplication	BovineHD0100030884	BovineHD0100030929	25.032
1214	1	109198199	109248862	1	0.0662691	36	50663	Single copy duplication	BovineHD0100030911	BovineHD0100030945	44.445
1215	1	109230348	109291072	1	0.0662691	24	60724	Single copy duplication	BovineHD0100030932	BovineHD0100030955	24.751
1216	1	109354523	109722838	1	0.0662691	139	368315	Single copy duplication	BovineHD0100030972	BovineHD0100031104	120.952
1217	1	109523397	109576496	1	0.0662691	36	53099	Single copy duplication	BovineHD0100031028	BovineHD0100031060	21.25
1218	1	110105794	110404615	1	0.0662691	54	298821	Single copy duplication	BovineHD0100031198	BovineHD0100031252	46.853
1219	1	110325188	110653325	1	0.0662691	55	328137	Single copy duplication	BovineHD0100031236	BovineHD0100031290	27.046
1220	1	110520102	110864551	1	0.0662691	76	344449	Single copy duplication	BovineHD0100031270	BovineHD0100031349	19.505
1221	1	110940491	111160173	1	0.0662691	66	219682	Single copy duplication	BovineHD0100031367	BovineHD0100031432	24.754
1222	1	110974049	111051201	1	0.0662691	20	77152	Single copy duplication	BovineHD0100031373	BovineHD4100000629	14.145
1223	1	111142886	111243444	1	0.0662691	48	100558	Single copy duplication	BovineHD0100031424	BovineHD0100031473	23.21
1224	1	111257295	111471261	1	0.0662691	73	213966	Single copy duplication	BovineHD0100031477	BovineHD0100031548	46.576
1225	1	111472721	112072426	1	0.0662691	152	599705	Single copy duplication	BovineHD0100031549	BovineHD0100031695	55.025
1226	1	111619189	112473057	1	0.0662691	246	853868	Single copy duplication	BovineHD0100031588	BovineHD0100031826	197.17
1227	1	112420024	112542342	1	0.0662691	41	122318	Single copy duplication	BovineHD0100031804	BovineHD0100031844	21.748
1228	1	112519925	112662348	1	0.0662691	46	142423	Single copy duplication	BovineHD0100031837	BovineHD0100031876	19.677
1229	1	112637797	112687161	3	0.198807	31	49364	Deletion of one copy	BovineHD0100031864	BovineHD0100031890	14.743
1230	1	112727489	113225550	1	0.0662691	151	498061	Single copy duplication	BovineHD0100031895	BovineHD0100032041	27.204
1231	1	112991955	113051732	1	0.0662691	24	59777	Single copy duplication	BovineHD0100031969	BovineHD0100031992	20.574
1232	1	113096493	113321060	1	0.0662691	55	224567	Single copy duplication	BovineHD0100032005	BovineHD0100032061	30.408
1233	1	113451237	113541964	1	0.0662691	21	90727	Single copy duplication	BovineHD0100032101	BovineHD0100032122	15.858
1234	1	114522814	114572932	1	0.0662691	20	50118	Deletion of one copy	BovineHD0100032386	BovineHD0100032405	14.47
1235	1	114616514	114724657	1	0.0662691	29	108143	Single copy duplication	BovineHD0100047181	BovineHD0100032435	13.647
1236	1	114903276	115090543	1	0.0662691	75	187267	Single copy duplication	BovineHD0100032466	BovineHD0100032538	63.503
1237	1	115369317	115395320	1	0.0662691	21	26003	Single copy duplication	BovineHD0100032622	BovineHD0100032640	18.428
1238	1	115593153	115775668	1	0.0662691	50	182515	Single copy duplication	BovineHD0100032705	BovineHD0100032749	30.415
1239	1	115801035	116157764	1	0.0662691	81	356729	Single copy duplication	BovineHD0100032758	BovineHD0100032833	18.552
1240	1	117790192	118052129	1	0.0662691	77	261937	Single copy duplication	BovineHD0100033265	BovineHD0100033336	23.1
1241	1	117926170	118410480	1	0.0662691	149	484310	Single copy duplication	BovineHD0100033302	BovineHD0100033443	97.085
1242	1	118078105	118127187	1	0.0662691	21	49082	Single copy duplication	BovineHD0100033341	ARS-BFGL-NGS-13821	17.942
1243	1	118299566	118410480	1	0.0662691	37	110914	Single copy duplication	BovineHD0100033408	BovineHD0100033443	9.412
1244	1	118550334	118736041	1	0.0662691	56	185707	Single copy duplication	BovineHD0100033461	BovineHD0100033516	40.806
1245	1	118925233	118988115	1	0.0662691	21	62882	Single copy duplication	BovineHD0100033577	BovineHD0100033598	17.619
1246	1	119208086	119236361	1	0.0662691	20	28275	Deletion of one copy	BovineHD0100033669	BovineHD0100033688	16.918
1247	1	119325364	119353642	1	0.0662691	24	28278	Single copy duplication	BovineHD0100033726	BovineHD0100033747	17.278
1248	1	119563032	119659112	1	0.0662691	38	96080	Single copy duplication	BovineHD0100033814	BovineHD0100033848	32.039
1249	1	119823207	119962550	1	0.0662691	60	139343	Single copy duplication	BovineHD0100033887	BovineHD0100033951	26.057
1250	1	119889879	119961204	1	0.0662691	41	71325	Single copy duplication	BovineHD0100033907	BovineHD0100033950	19.454
1251	1	119910557	120001963	1	0.0662691	48	91406	Single copy duplication	BovineHD0100033917	BTB-00053237	21.399
1252	1	120126500	120253358	1	0.0662691	33	126858	Single copy duplication	BovineHD0100034016	BovineHD0100034049	22.773
1253	1	120239028	120357888	1	0.0662691	43	118860	Single copy duplication	BovineHD0100034045	BovineHD0100034085	18.447
1254	1	120253358	120337884	1	0.0662691	27	84526	Single copy duplication	BovineHD0100034049	Hapmap38442-BTA-87622	20.201
1255	1	120710037	120880906	1	0.0662691	56	170869	Single copy duplication	BovineHD0100034167	BovineHD0100034215	44.956
1256	1	120717210	120967061	1	0.0662691	77	249851	Single copy duplication	BovineHD0100034169	BovineHD0100034242	54.66
1257	1	121000583	121819089	1	0.0662691	225	818506	Single copy duplication	BovineHD0100034253	BovineHD0100034478	82.106
1258	1	121479143	121608836	1	0.0662691	51	129693	Single copy duplication	BovineHD0100034380	BovineHD0100034431	26.193
1259	1	121902769	122092418	1	0.0662691	50	189649	Single copy duplication	BovineHD0100034503	BovineHD0100034550	43.747
1260	1	121997717	122207720	1	0.0662691	36	210003	Deletion of one copy	BovineHD0100034534	BovineHD0100034566	22.816
1261	1	122147395	122273668	1	0.0662691	33	126273	Deletion of one copy	BovineHD0100034556	BovineHD0100034587	13.985
1262	1	122446779	122492097	1	0.0662691	25	45318	Single copy duplication	BovineHD0100034625	BovineHD0100034647	22.211
1263	1	122450306	122545387	1	0.0662691	37	95081	Single copy duplication	BovineHD0100034626	BovineHD0100034658	13.493
1264	1	122774154	123142779	1	0.0662691	113	368625	Single copy duplication	BovineHD4100000698	BovineHD0100047205	47.81
1265	1	122900911	123004843	1	0.0662691	47	103932	Single copy duplication	BovineHD0100034730	BovineHD0100034774	22.202
1266	1	122982136	123023688	16	1.0603	22	41552	Deletion of one copy	BovineHD0100034763	BovineHD0100034786	16.0026
1267	1	122982136	123049436	18	1.19284	31	67300	Deletion of one copy	BovineHD0100034763	BovineHD0100034793	18.8317
1268	1	123000450	123049436	1	0.0662691	21	48986	Deletion of one copy	BovineHD0100034773	BovineHD0100034793	16.727
1269	1	123000450	123103184	1	0.0662691	25	102734	Deletion of one copy	BovineHD0100034773	BovineHD0100034795	20.597
1270	1	123368429	123542173	1	0.0662691	48	173744	Single copy duplication	BovineHD0100034853	BovineHD0100034899	51.048
1271	1	123458870	123602123	1	0.0662691	42	143253	Single copy duplication	BovineHD0100034870	BovineHD0100034910	23.791
1272	1	123699690	123956245	1	0.0662691	57	256555	Deletion of one copy	BovineHD0100034937	BovineHD0100034993	26.823
1273	1	123795324	124309863	1	0.0662691	130	514539	Single copy duplication	BTB-00055621	BovineHD0100035095	63.03
1274	1	123821026	123956245	2	0.132538	30	135219	Deletion of one copy	BovineHD0100034964	BovineHD0100034993	15.351
1275	1	123821026	123997412	1	0.0662691	42	176386	Deletion of one copy	BovineHD0100034964	BovineHD0100035005	19.833
1276	1	123821026	124208762	1	0.0662691	106	387736	Deletion of one copy	BovineHD0100034964	BovineHD0100035071	53.029
1277	1	123888938	124208762	1	0.0662691	90	319824	Deletion of one copy	BovineHD0100034979	BovineHD0100035071	48.284
1278	1	124033716	124368394	1	0.0662691	91	334678	Deletion of one copy	BovineHD0100035009	BovineHD0100035104	61.766
1279	1	124048075	124232436	1	0.0662691	59	184361	Deletion of one copy	BovineHD0100035011	BovineHD0100035073	23.019
1280	1	124058332	124229061	1	0.0662691	55	170729	Deletion of one copy	BovineHD0100035014	BovineHD4100000702	27.524
1281	1	124058332	124243794	1	0.0662691	59	185462	Deletion of one copy	BovineHD0100035014	BovineHD0100035076	27.193
1282	1	124068962	124208762	1	0.0662691	51	139800	Deletion of one copy	ARS-BFGL-NGS-553	BovineHD0100035071	20.869
1283	1	124068962	124247615	1	0.0662691	59	178653	Deletion of one copy	ARS-BFGL-NGS-553	BovineHD0100035078	19.803
1284	1	124080535	124125602	1	0.0662691	22	45067	Deletion of one copy	BovineHD0100035019	BovineHD0100035044	18.249
1285	1	124080535	124166862	1	0.0662691	39	86327	Deletion of one copy	BovineHD0100035019	BovineHD0100035062	25.803
1286	1	124080535	124177210	1	0.0662691	41	96675	Deletion of one copy	BovineHD0100035019	BovineHD0100035065	19.089
1287	1	124080535	124183587	1	0.0662691	44	103052	Deletion of one copy	BovineHD0100035019	BovineHD0100035068	42.947
1288	1	124080535	124191812	1	0.0662691	45	111277	Deletion of one copy	BovineHD0100035019	BovineHD0100035069	31.673
1289	1	124080535	124232436	2	0.132538	50	151901	Deletion of one copy	BovineHD0100035019	BovineHD0100035073	44.435
1290	1	124080535	124236556	3	0.198807	51	156021	Deletion of one copy	BovineHD0100035019	BovineHD0100035074	27.8343
1291	1	124080535	124243794	1	0.0662691	53	163259	Deletion of one copy	BovineHD0100035019	BovineHD0100035076	32.962
1292	1	124080535	124247615	1	0.0662691	56	167080	Deletion of one copy	BovineHD0100035019	BovineHD0100035078	21.997
1293	1	124080535	124315322	1	0.0662691	71	234787	Deletion of one copy	BovineHD0100035019	BovineHD0100035097	38.688
1294	1	124087836	124232436	1	0.0662691	48	144600	Deletion of one copy	BovineHD0100035021	BovineHD0100035073	31.806
1295	1	124096824	124161286	2	0.132538	25	64462	Deletion of one copy	BovineHD0100035027	BovineHD0100035058	18.419
1296	1	124096824	124177210	2	0.132538	32	80386	Deletion of one copy	BovineHD0100035027	BovineHD0100035065	22.7765
1297	1	124096824	124229061	1	0.0662691	40	132237	Deletion of one copy	BovineHD0100035027	BovineHD4100000702	20.89
1298	1	124096824	124232436	3	0.198807	41	135612	Deletion of one copy	BovineHD0100035027	BovineHD0100035073	22.1583
1299	1	124096824	124236556	4	0.265076	42	139732	Deletion of one copy	BovineHD0100035027	BovineHD0100035074	27.3693
1300	1	124096824	124247615	2	0.132538	47	150791	Deletion of one copy	BovineHD0100035027	BovineHD0100035078	20.9015
1301	1	124105590	124208762	1	0.0662691	34	103172	Deletion of one copy	BovineHD0100035034	BovineHD0100035071	18.987
1302	1	124106797	124208762	1	0.0662691	33	101965	Deletion of one copy	BovineHD0100035035	BovineHD0100035071	18.342
1303	1	124106797	124236556	2	0.132538	36	129759	Deletion of one copy	BovineHD0100035035	BovineHD0100035074	30.3795
1304	1	124118724	124196948	2	0.132538	28	78224	Deletion of one copy	Hapmap43812-BTA-22336	BTA-22052-no-rs	15.0645
1305	1	124118724	124208762	3	0.198807	30	90038	Deletion of one copy	Hapmap43812-BTA-22336	BovineHD0100035071	17.2307
1306	1	124118724	124236556	2	0.132538	33	117832	Deletion of one copy	Hapmap43812-BTA-22336	BovineHD0100035074	28.5255
1307	1	124118724	124247615	1	0.0662691	38	128891	Deletion of one copy	Hapmap43812-BTA-22336	BovineHD0100035078	13.855
1308	1	124118724	124270526	1	0.0662691	41	151802	Deletion of one copy	Hapmap43812-BTA-22336	BovineHD0100035082	21.227
1309	1	124123233	124191812	1	0.0662691	26	68579	Deletion of one copy	BovineHD0100035041	BovineHD0100035069	15.095
1310	1	124123233	124229061	1	0.0662691	30	105828	Deletion of one copy	BovineHD0100035041	BovineHD4100000702	15.375
1311	1	124132833	124236556	1	0.0662691	28	103723	Deletion of one copy	BovineHD0100035047	BovineHD0100035074	19.528
1312	1	124136210	124420643	1	0.0662691	62	284433	Deletion of one copy	BovineHD0100047208	BovineHD0100035112	36.13
1313	1	124142939	124232436	1	0.0662691	25	89497	Deletion of one copy	BovineHD0100035049	BovineHD0100035073	18.273
1314	1	124148533	124196948	1	0.0662691	20	48415	Deletion of one copy	BovineHD0100035050	BTA-22052-no-rs	15.464
1315	1	124148533	124229061	1	0.0662691	23	80528	Deletion of one copy	BovineHD0100035050	BovineHD4100000702	23.429
1316	1	124148533	124232436	2	0.132538	24	83903	Deletion of one copy	BovineHD0100035050	BovineHD0100035073	16.5645
1317	1	124148533	124236556	1	0.0662691	25	88023	Deletion of one copy	BovineHD0100035050	BovineHD0100035074	26.465
1318	1	124148533	124243794	6	0.397614	27	95261	Deletion of one copy	BovineHD0100035050	BovineHD0100035076	19.5808
1319	1	124148533	124247615	1	0.0662691	30	99082	Deletion of one copy	BovineHD0100035050	BovineHD0100035078	23.918
1320	1	124148533	124267856	4	0.265076	32	119323	Deletion of one copy	BovineHD0100035050	BovineHD0100035081	22.463
1321	1	124148533	124270526	1	0.0662691	33	121993	Deletion of one copy	BovineHD0100035050	BovineHD0100035082	29.283
1322	1	124159079	124236556	1	0.0662691	20	77477	Deletion of one copy	BovineHD0100035056	BovineHD0100035074	13.611
1323	1	124159079	124243794	1	0.0662691	22	84715	Deletion of one copy	BovineHD0100035056	BovineHD0100035076	19.331
1324	1	124159079	124247615	1	0.0662691	25	88536	Deletion of one copy	BovineHD0100035056	BovineHD0100035078	17.039
1325	1	124159079	124270526	1	0.0662691	28	111447	Deletion of one copy	BovineHD0100035056	BovineHD0100035082	16.756
1326	1	124160537	124247615	3	0.198807	24	87078	Deletion of one copy	BovineHD0100035057	BovineHD0100035078	17.6493
1327	1	124160537	124267856	1	0.0662691	26	107319	Deletion of one copy	BovineHD0100035057	BovineHD0100035081	17.454
1328	1	124160537	124420643	1	0.0662691	54	260106	Deletion of one copy	BovineHD0100035057	BovineHD0100035112	20.547
1329	1	124298032	124420643	2	0.132538	21	122611	Deletion of one copy	BovineHD0100035092	BovineHD0100035112	17.451
1330	1	124300877	124420643	1	0.0662691	20	119766	Deletion of one copy	BovineHD0100035093	BovineHD0100035112	15.503
1331	1	124300877	124464855	1	0.0662691	26	163978	Deletion of one copy	BovineHD0100035093	BTA-22049-no-rs	22.475
1332	1	124309863	124553575	1	0.0662691	41	243712	Deletion of one copy	BovineHD0100035095	BovineHD0100035135	16.757
1333	1	124309863	124577074	1	0.0662691	47	267211	Deletion of one copy	BovineHD0100035095	BovineHD0100035141	29.051
1334	1	124309863	124581794	1	0.0662691	48	271931	Deletion of one copy	BovineHD0100035095	BovineHD0100035142	21.411
1335	1	124314013	124573797	2	0.132538	45	259784	Deletion of one copy	BovineHD0100035096	BovineHD0100035140	31.975
1336	1	124461730	124933249	1	0.0662691	95	471519	Single copy duplication	BovineHD0100035117	BovineHD0100035210	60.773
1337	1	124526100	124734417	1	0.0662691	43	208317	Single copy duplication	BovineHD0100035127	BovineHD0100035169	31.382
1338	1	124619754	124740100	1	0.0662691	23	120346	Single copy duplication	BovineHD0100035149	BovineHD0100035170	17.273
1339	1	124675435	124783274	1	0.0662691	20	107839	Deletion of one copy	BovineHD0100035160	BovineHD0100035178	16.197
1340	1	124710517	124804089	1	0.0662691	21	93572	Deletion of one copy	BovineHD0100035165	BovineHD0100047211	21.674
1341	1	124722186	124804089	2	0.132538	20	81903	Deletion of one copy	BovineHD0100035166	BovineHD0100047211	15.88
1342	1	125072911	125189770	1	0.0662691	39	116859	Deletion of one copy	BovineHD4100000706	BovineHD0100035277	17.695
1343	1	125080423	125177887	1	0.0662691	31	97464	Deletion of one copy	BovineHD0100047212	BovineHD0100035272	18.815
1344	1	125109815	125186921	1	0.0662691	31	77106	Deletion of one copy	BovineHD0100035244	BovineHD0100035276	14.578
1345	1	125109815	125189770	1	0.0662691	33	79955	Deletion of one copy	BovineHD0100035244	BovineHD0100035277	19.831
1346	1	125109815	125193146	1	0.0662691	35	83331	Deletion of one copy	BovineHD0100035244	BovineHD0100035279	14.522
1347	1	125116535	125193146	1	0.0662691	33	76611	Deletion of one copy	BovineHD0100035246	BovineHD0100035279	16.06
1348	1	125177304	125216565	1	0.0662691	21	39261	Deletion of one copy	BovineHD0100035271	BovineHD0100035292	14.564
1349	1	125633504	126163237	1	0.0662691	186	529733	Single copy duplication	BovineHD0100035396	BovineHD0100035605	105.484
1350	1	125637331	125853925	1	0.0662691	72	216594	Single copy duplication	BovineHD0100035397	BovineHD0100035474	35.025
1351	1	125775477	126390793	1	0.0662691	193	615316	Single copy duplication	BovineHD0100035440	BovineHD0100035690	87.809
1352	1	125905853	126013421	1	0.0662691	44	107568	Single copy duplication	BovineHD0100035490	BovineHD0100035535	33.481
1353	1	125981534	126048294	1	0.0662691	34	66760	Single copy duplication	BovineHD0100035524	BovineHD0100035557	16.098
1354	1	126317188	126537459	1	0.0662691	71	220271	Single copy duplication	BovineHD0100035656	BovineHD0100035750	45.819
1355	1	126359610	126556072	1	0.0662691	77	196462	Single copy duplication	BovineHD0100035674	BovineHD0100035767	21.679
1356	1	126467233	126673726	1	0.0662691	108	206493	Single copy duplication	BovineHD0100035714	BovineHD0100035824	42.597
1357	1	126515676	126573977	1	0.0662691	50	58301	Single copy duplication	BovineHD0100035733	BovineHD0100035783	16.448
1358	1	126603700	126685787	1	0.0662691	43	82087	Single copy duplication	BovineHD0100035793	BovineHD0100035832	22.514
1359	1	126678201	127006344	1	0.0662691	100	328143	Single copy duplication	BovineHD0100035827	BovineHD0100035927	78.373
1360	1	127107289	127445561	1	0.0662691	87	338272	Single copy duplication	BovineHD0100035951	BovineHD0100036025	45.249
1361	1	127217077	127344466	1	0.0662691	31	127389	Deletion of one copy	BovineHD0100035969	BovineHD0100035995	18.67
1362	1	127222587	127322576	1	0.0662691	24	99989	Deletion of one copy	BovineHD0100035971	BovineHD0100035991	18.329
1363	1	127295226	127499236	1	0.0662691	60	204010	Single copy duplication	BovineHD0100035987	BovineHD0100036036	26.595
1364	1	127654133	128130986	1	0.0662691	95	476853	Single copy duplication	BovineHD0100036061	BovineHD0100036178	51.36
1365	1	127715182	127799474	1	0.0662691	21	84292	Single copy duplication	BovineHD0100036073	BovineHD0100036093	5.644
1366	1	127975279	128127270	1	0.0662691	30	151991	Single copy duplication	BovineHD0100036134	BovineHD0100036176	12.946
1367	1	127991193	128110382	1	0.0662691	26	119189	Single copy duplication	BovineHD0100036136	BovineHD0100036170	12.1
1368	1	128160153	128237072	1	0.0662691	31	76919	Single copy duplication	BovineHD0100036188	BovineHD0100036224	15.131
1369	1	128288325	128443173	1	0.0662691	47	154848	Single copy duplication	BovineHD0100036254	BovineHD0100036297	15.371
1370	1	128567589	129255757	1	0.0662691	174	688168	Single copy duplication	BovineHD0100036357	BovineHD0100036574	55.396
1371	1	128656133	128721977	1	0.0662691	20	65844	Single copy duplication	BovineHD0100036379	BovineHD0100036398	8.449
1372	1	128721977	129114684	1	0.0662691	103	392707	Single copy duplication	BovineHD0100036398	BovineHD0100036529	32.521
1373	1	128848398	129036234	1	0.0662691	48	187836	Single copy duplication	BovineHD0100036433	BovineHD0100036499	34.438
1374	1	128989514	129348797	1	0.0662691	83	359283	Single copy duplication	BovineHD0100036491	BovineHD0100036626	26.186
1375	1	129099549	129367158	1	0.0662691	70	267609	Single copy duplication	BovineHD4100000728	BovineHD0100036635	44.957
1376	1	129234605	129574901	1	0.0662691	112	340296	Single copy duplication	BovineHD0100036568	BovineHD0100036731	45.089
1377	1	129254797	129367158	1	0.0662691	37	112361	Single copy duplication	BovineHD0100036573	BovineHD0100036635	28.555
1378	1	129483633	129542445	1	0.0662691	30	58812	Double copy duplication	BovineHD0100036690	BovineHD0100036722	3.33
1379	1	129558472	129631997	1	0.0662691	22	73525	Single copy duplication	BovineHD0100036724	BovineHD4100000734	17.078
1380	1	129739865	129759916	1	0.0662691	22	20051	Single copy duplication	BovineHD0100036819	BovineHD0100036840	12.179
1381	1	129787403	129968880	1	0.0662691	105	181477	Single copy duplication	BovineHD0100036856	BovineHD0100036959	44.399
1382	1	129841090	129886045	1	0.0662691	27	44955	Single copy duplication	BovineHD0100036890	BovineHD0100036917	19.123
1383	1	129850916	129976750	1	0.0662691	72	125834	Single copy duplication	BovineHD0100036892	BovineHD0100036961	51.666
1384	1	129897474	129961279	1	0.0662691	34	63805	Single copy duplication	BovineHD0100036927	BovineHD0100036957	11.796
1385	1	129929690	130232664	1	0.0662691	81	302974	Single copy duplication	BovineHD0100036941	BovineHD0100037015	30.326
1386	1	130261568	130575535	1	0.0662691	76	313967	Single copy duplication	BovineHD0100037021	BovineHD0100037093	26.153
1387	1	131363073	131495551	3	0.198807	38	132478	Deletion of one copy	Hapmap27474-BTA-53033	BovineHD0100037383	17.3367
1388	1	131363073	131594751	1	0.0662691	70	231678	Deletion of one copy	Hapmap27474-BTA-53033	BovineHD0100037413	26.627
1389	1	131363073	131597045	1	0.0662691	71	233972	Deletion of one copy	Hapmap27474-BTA-53033	BovineHD0100037414	26.327
1390	1	131363073	131606087	1	0.0662691	78	243014	Deletion of one copy	Hapmap27474-BTA-53033	BovineHD0100037420	26.158
1391	1	131363073	131618644	1	0.0662691	81	255571	Deletion of one copy	Hapmap27474-BTA-53033	BovineHD0100037423	23.363
1392	1	131373643	131468784	1	0.0662691	30	95141	Deletion of one copy	BovineHD0100037350	BovineHD0100037375	18.436
1393	1	131378937	131594751	1	0.0662691	68	215814	Deletion of one copy	BovineHD0100037351	BovineHD0100037413	27.183
1394	1	131393055	131468784	1	0.0662691	25	75729	Deletion of one copy	BTA-53036-no-rs	BovineHD0100037375	18.563
1395	1	131393055	131495551	1	0.0662691	32	102496	Deletion of one copy	BTA-53036-no-rs	BovineHD0100037383	15.201
1396	1	131399680	131495551	2	0.132538	31	95871	Deletion of one copy	BovineHD0100047228	BovineHD0100037383	18.411
1397	1	131399680	131513523	1	0.0662691	40	113843	Deletion of one copy	BovineHD0100047228	BovineHD0100037392	21.735
1398	1	131403794	131495551	1	0.0662691	30	91757	Deletion of one copy	BovineHD0100047229	BovineHD0100037383	15.665
1399	1	131409580	131468784	3	0.198807	22	59204	Deletion of one copy	BovineHD0100037357	BovineHD0100037375	16.5143
1400	1	131409580	131485275	1	0.0662691	26	75695	Deletion of one copy	BovineHD0100037357	BovineHD0100037380	17.061
1401	1	131409580	131492637	1	0.0662691	28	83057	Deletion of one copy	BovineHD0100037357	BovineHD0100037382	18.302
1402	1	131409580	131495551	5	0.331345	29	85971	Deletion of one copy	BovineHD0100037357	BovineHD0100037383	18.3552
1403	1	131409580	131513523	6	0.397614	38	103943	Deletion of one copy	BovineHD0100037357	BovineHD0100037392	22.5203
1404	1	131409580	131521571	1	0.0662691	40	111991	Deletion of one copy	BovineHD0100037357	BovineHD0100037394	17.549
1405	1	131409580	131594751	1	0.0662691	61	185171	Deletion of one copy	BovineHD0100037357	BovineHD0100037413	26.8
1406	1	131409580	131597045	1	0.0662691	62	187465	Deletion of one copy	BovineHD0100037357	BovineHD0100037414	21.898
1407	1	131409580	131606087	2	0.132538	69	196507	Deletion of one copy	BovineHD0100037357	BovineHD0100037420	32.616
1408	1	131409580	131618644	4	0.265076	72	209064	Deletion of one copy	BovineHD0100037357	BovineHD0100037423	29.4528
1409	1	131409580	131625867	4	0.265076	75	216287	Deletion of one copy	BovineHD0100037357	BovineHD0100037426	30.421
1410	1	131409580	131662018	1	0.0662691	87	252438	Deletion of one copy	BovineHD0100037357	BovineHD0100037440	39.232
1411	1	131409580	131670404	1	0.0662691	90	260824	Deletion of one copy	BovineHD0100037357	BovineHD0100037444	22.462
1412	1	131411940	131495551	3	0.198807	28	83611	Deletion of one copy	BovineHD0100037358	BovineHD0100037383	17.959
1413	1	131411940	131513523	1	0.0662691	37	101583	Deletion of one copy	BovineHD0100037358	BovineHD0100037392	20.167
1414	1	131411940	131618644	1	0.0662691	71	206704	Deletion of one copy	BovineHD0100037358	BovineHD0100037423	20.706
1415	1	131414026	131468784	1	0.0662691	20	54758	Deletion of one copy	BovineHD0100037359	BovineHD0100037375	15.709
1416	1	131414026	131495551	2	0.132538	27	81525	Deletion of one copy	BovineHD0100037359	BovineHD0100037383	19.6955
1417	1	131414026	131513523	1	0.0662691	36	99497	Deletion of one copy	BovineHD0100037359	BovineHD0100037392	19.23
1418	1	131414026	131521571	1	0.0662691	38	107545	Deletion of one copy	BovineHD0100037359	BovineHD0100037394	19.115
1419	1	131416849	131521571	1	0.0662691	37	104722	Deletion of one copy	BovineHD0100037360	BovineHD0100037394	19.666
1420	1	131416849	131602750	1	0.0662691	63	185901	Deletion of one copy	BovineHD0100037360	BovineHD0100037418	23.566
1421	1	131419614	131495551	9	0.596421	25	75937	Deletion of one copy	BovineHD4100000749	BovineHD0100037383	21.6017
1422	1	131419614	131504202	1	0.0662691	30	84588	Deletion of one copy	BovineHD4100000749	BovineHD0100037388	18.599
1423	1	131419614	131511944	1	0.0662691	33	92330	Deletion of one copy	BovineHD4100000749	BovineHD0100037391	23.063
1424	1	131419614	131594751	4	0.265076	57	175137	Deletion of one copy	BovineHD4100000749	BovineHD0100037413	20.632
1425	1	131423039	131495551	2	0.132538	24	72512	Deletion of one copy	BTA-53040-no-rs	BovineHD0100037383	16.354
1426	1	131423039	131513523	2	0.132538	33	90484	Deletion of one copy	BTA-53040-no-rs	BovineHD0100037392	19.634
1427	1	131423039	131662018	1	0.0662691	82	238979	Deletion of one copy	BTA-53040-no-rs	BovineHD0100037440	27.33
1428	1	131425322	131521571	1	0.0662691	34	96249	Deletion of one copy	BovineHD0100037361	BovineHD0100037394	18.379
1429	1	131428311	131495551	1	0.0662691	22	67240	Deletion of one copy	BovineHD0100037362	BovineHD0100037383	18.508
1430	1	131428311	131511944	1	0.0662691	30	83633	Deletion of one copy	BovineHD0100037362	BovineHD0100037391	31.395
1431	1	131434739	131495551	1	0.0662691	20	60812	Deletion of one copy	BovineHD0100046603	BovineHD0100037383	17.193
1432	1	131441875	131504202	2	0.132538	23	62327	Deletion of one copy	BovineHD0100037366	BovineHD0100037388	18.868
1433	1	131441875	131513523	1	0.0662691	27	71648	Deletion of one copy	BovineHD0100037366	BovineHD0100037392	17.489
1434	1	131441875	131594751	2	0.132538	50	152876	Deletion of one copy	BovineHD0100037366	BovineHD0100037413	26.8645
1435	1	131441875	131618644	1	0.0662691	61	176769	Deletion of one copy	BovineHD0100037366	BovineHD0100037423	29.683
1436	1	131451565	131511944	1	0.0662691	23	60379	Deletion of one copy	BovineHD0100037369	BovineHD0100037391	30.396
1437	1	131586167	131634582	2	0.132538	20	48415	Deletion of one copy	BovineHD0100037410	BovineHD0100037430	18.2245
1438	1	131617399	131694363	1	0.0662691	32	76964	Single copy duplication	BovineHD0100037422	BovineHD0100037455	22.349
1439	1	131849130	132026278	1	0.0662691	57	177148	Single copy duplication	BovineHD0100037531	BovineHD0100037584	25.611
1440	1	131868732	131992212	1	0.0662691	38	123480	Single copy duplication	BovineHD0100037541	BovineHD0100037576	9.459
1441	1	131868732	132037666	1	0.0662691	54	168934	Single copy duplication	BovineHD0100037541	BovineHD0100037591	29.749
1442	1	131992212	132193176	1	0.0662691	82	200964	Single copy duplication	BovineHD0100037576	BovineHD0100037655	48.991
1443	1	132343817	132785890	1	0.0662691	132	442073	Single copy duplication	BovineHD0100037696	BovineHD0100047230	36.079
1444	1	132401905	132912702	1	0.0662691	143	510797	Single copy duplication	BovineHD0100037710	BovineHD0100037852	78.987
1445	1	132563820	132678177	1	0.0662691	34	114357	Deletion of one copy	BovineHD0100037754	BovineHD0100037786	27.258
1446	1	132570640	132651093	1	0.0662691	22	80453	Deletion of one copy	BovineHD0100037756	BovineHD0100037774	14.549
1447	1	132609109	132718523	1	0.0662691	42	109414	Deletion of one copy	BovineHD0100037763	BovineHD0100037806	28.589
1448	1	132612093	132696696	1	0.0662691	29	84603	Deletion of one copy	BovineHD0100037765	ARS-BFGL-NGS-1834	20.204
1449	1	132625729	132718523	1	0.0662691	37	92794	Deletion of one copy	BovineHD0100037768	BovineHD0100037806	14.832
1450	1	132838741	132924692	1	0.0662691	23	85951	Deletion of one copy	BovineHD0100037833	BovineHD0100037855	18.159
1451	1	132838741	132936517	1	0.0662691	26	97776	Deletion of one copy	BovineHD0100037833	BovineHD0100037858	17.719
1452	1	133085461	133271429	1	0.0662691	61	185968	Single copy duplication	BovineHD0100037906	BovineHD0100037963	53.405
1453	1	133152508	133261394	1	0.0662691	39	108886	Single copy duplication	BovineHD0100037922	BovineHD0100037960	12.97
1454	1	133261394	133311715	1	0.0662691	31	50321	Single copy duplication	BovineHD0100037960	BovineHD0100037990	16.28
1455	1	133317970	134093061	1	0.0662691	171	775091	Single copy duplication	BovineHD0100037991	BovineHD0100038145	106.253
1456	1	133328943	133473370	1	0.0662691	28	144427	Single copy duplication	BovineHD0100037993	BovineHD0100038021	7.208
1457	1	133482075	133620294	1	0.0662691	33	138219	Deletion of one copy	BovineHD0100038023	BovineHD0100038050	20.472
1458	1	133482075	133695257	1	0.0662691	53	213182	Deletion of one copy	BovineHD0100038023	BovineHD0100038069	54.578
1459	1	133482075	133983535	1	0.0662691	114	501460	Deletion of one copy	BovineHD0100038023	BTB-00061571	59.643
1460	1	133482075	133990748	1	0.0662691	115	508673	Deletion of one copy	BovineHD0100038023	BovineHD0100038123	82.428
1461	1	133482075	134328540	1	0.0662691	188	846465	Deletion of one copy	BovineHD0100038023	BovineHD0100038198	76.793
1462	1	133505228	133722856	2	0.132538	56	217628	Deletion of one copy	BovineHD0100038027	BovineHD0100038076	23.193
1463	1	133505228	134023436	1	0.0662691	117	518208	Deletion of one copy	BovineHD0100038027	BovineHD0100038130	41.24
1464	1	133513887	133616398	1	0.0662691	25	102511	Deletion of one copy	BovineHD0100038029	BovineHD0100038049	10.115
1465	1	133513887	133620294	1	0.0662691	26	106407	Deletion of one copy	BovineHD0100038029	BovineHD0100038050	13.382
1466	1	133513887	133707945	1	0.0662691	50	194058	Deletion of one copy	BovineHD0100038029	Hapmap42863-BTA-17899	24.467
1467	1	133513887	133714830	1	0.0662691	52	200943	Deletion of one copy	BovineHD0100038029	BovineHD0100038074	40.389
1468	1	133513887	133722856	1	0.0662691	54	208969	Deletion of one copy	BovineHD0100038029	BovineHD0100038076	26.622
1469	1	133513887	133978948	1	0.0662691	105	465061	Deletion of one copy	BovineHD0100038029	BovineHD0100038121	59.847
1470	1	133513887	133983535	1	0.0662691	107	469648	Deletion of one copy	BovineHD0100038029	BTB-00061571	32.103
1471	1	133513887	133990748	3	0.198807	108	476861	Deletion of one copy	BovineHD0100038029	BovineHD0100038123	66.402
1472	1	133513887	134007944	1	0.0662691	111	494057	Deletion of one copy	BovineHD0100038029	BovineHD0100038126	50.025
1473	1	133513887	134010528	2	0.132538	112	496641	Deletion of one copy	BovineHD0100038029	BovineHD0100038127	59.03
1474	1	133513887	134014080	1	0.0662691	113	500193	Deletion of one copy	BovineHD0100038029	BovineHD0100038128	54.091
1475	1	133513887	134023436	1	0.0662691	115	509549	Deletion of one copy	BovineHD0100038029	BovineHD0100038130	56.843
1476	1	133513887	134093061	1	0.0662691	132	579174	Deletion of one copy	BovineHD0100038029	BovineHD0100038145	56.005
1477	1	133513887	134455385	1	0.0662691	210	941498	Deletion of one copy	BovineHD0100038029	BovineHD0100038228	81.092
1478	1	133522980	134023436	1	0.0662691	113	500456	Deletion of one copy	BovineHD0100038031	BovineHD0100038130	60.057
1479	1	133527757	133623248	1	0.0662691	24	95491	Deletion of one copy	BovineHD0100038032	BovineHD0100038051	16.569
1480	1	133541446	133635828	4	0.265076	23	94382	Deletion of one copy	BovineHD0100038036	BovineHD0100038054	20.4143
1481	1	133541446	133695257	1	0.0662691	39	153811	Deletion of one copy	BovineHD0100038036	BovineHD0100038069	46.517
1482	1	133559426	133990748	1	0.0662691	97	431322	Deletion of one copy	BTB-02025691	BovineHD0100038123	45.803
1483	1	133568592	133722856	4	0.265076	40	154264	Deletion of one copy	BovineHD0100038041	BovineHD0100038076	22.2705
1484	1	133568592	133901191	1	0.0662691	75	332599	Deletion of one copy	BovineHD0100038041	BovineHD0100038109	33.384
1485	1	133568592	133978948	2	0.132538	91	410356	Deletion of one copy	BovineHD0100038041	BovineHD0100038121	45.658
1486	1	133576430	133714830	1	0.0662691	37	138400	Deletion of one copy	BovineHD0100038042	BovineHD0100038074	40.555
1487	1	133576430	133741770	1	0.0662691	41	165340	Deletion of one copy	BovineHD0100038042	BovineHD0100038078	18.208
1488	1	133576430	133788427	2	0.132538	51	211997	Deletion of one copy	BovineHD0100038042	BovineHD0100038085	27.733
1489	1	133576430	133978948	1	0.0662691	90	402518	Deletion of one copy	BovineHD0100038042	BovineHD0100038121	33.869
1490	1	133576430	133990748	1	0.0662691	93	414318	Deletion of one copy	BovineHD0100038042	BovineHD0100038123	36.336
1491	1	133576430	134007944	1	0.0662691	96	431514	Deletion of one copy	BovineHD0100038042	BovineHD0100038126	39.598
1492	1	133576430	134010528	2	0.132538	97	434098	Deletion of one copy	BovineHD0100038042	BovineHD0100038127	40.319
1493	1	133585754	133770210	1	0.0662691	46	184456	Deletion of one copy	BovineHD0100038044	BovineHD0100038083	27.667
1494	1	133600582	134007944	1	0.0662691	90	407362	Deletion of one copy	BovineHD0100038047	BovineHD0100038126	38.692
1495	1	133607643	133702090	2	0.132538	27	94447	Deletion of one copy	BovineHD0100038048	BovineHD0100038072	14.5555
1496	1	133607643	133722856	3	0.198807	32	115213	Deletion of one copy	BovineHD0100038048	BovineHD0100038076	17.478
1497	1	133607643	133978948	2	0.132538	83	371305	Deletion of one copy	BovineHD0100038048	BovineHD0100038121	24.238
1498	1	133607643	133983535	1	0.0662691	85	375892	Deletion of one copy	BovineHD0100038048	BTB-00061571	39.093
1499	1	133607643	134007944	1	0.0662691	89	400301	Deletion of one copy	BovineHD0100038048	BovineHD0100038126	37.859
1500	1	133607643	134010528	1	0.0662691	90	402885	Deletion of one copy	BovineHD0100038048	BovineHD0100038127	44.306
1501	1	133613681	133712127	1	0.0662691	28	98446	Deletion of one copy	BTA-17898-no-rs	BovineHD0100038073	18.834
1502	1	133613681	133722856	2	0.132538	31	109175	Deletion of one copy	BTA-17898-no-rs	BovineHD0100038076	18.6765
1503	1	133613681	134007944	1	0.0662691	88	394263	Deletion of one copy	BTA-17898-no-rs	BovineHD0100038126	36.548
1504	1	133613681	134010528	4	0.265076	89	396847	Deletion of one copy	BTA-17898-no-rs	BovineHD0100038127	32.423
1505	1	133682973	133851509	1	0.0662691	36	168536	Deletion of one copy	BovineHD0100038066	BovineHD0100038098	16.61
1506	1	133748298	134093061	1	0.0662691	75	344763	Deletion of one copy	BovineHD0100038080	BovineHD0100038145	61.034
1507	1	133753152	133978948	1	0.0662691	47	225796	Deletion of one copy	BTB-01215047	BovineHD0100038121	21.47
1508	1	133753152	134010528	1	0.0662691	54	257376	Deletion of one copy	BTB-01215047	BovineHD0100038127	25.697
1509	1	133753152	134023436	1	0.0662691	57	270284	Deletion of one copy	BTB-01215047	BovineHD0100038130	23.001
1510	1	133830754	133913570	1	0.0662691	20	82816	Deletion of one copy	BovineHD0100038093	BovineHD0100046607	14.094
1511	1	133830754	133978948	4	0.265076	34	148194	Deletion of one copy	BovineHD0100038093	BovineHD0100038121	18.4415
1512	1	133830754	133983535	6	0.397614	36	152781	Deletion of one copy	BovineHD0100038093	BTB-00061571	22.5588
1513	1	133830754	133990748	4	0.265076	37	159994	Deletion of one copy	BovineHD0100038093	BovineHD0100038123	21.2275
1514	1	133830754	134007944	16	1.0603	40	177190	Deletion of one copy	BovineHD0100038093	BovineHD0100038126	21.2062
1515	1	133830754	134010528	10	0.662691	41	179774	Deletion of one copy	BovineHD0100038093	BovineHD0100038127	25.329
1516	1	133830754	134014080	3	0.198807	42	183326	Deletion of one copy	BovineHD0100038093	BovineHD0100038128	29.803
1517	1	133830754	134023436	3	0.198807	44	192682	Deletion of one copy	BovineHD0100038093	BovineHD0100038130	27.661
1518	1	133834146	133978948	1	0.0662691	33	144802	Deletion of one copy	BovineHD0100038094	BovineHD0100038121	31.332
1519	1	133835484	133990748	1	0.0662691	35	155264	Deletion of one copy	BovineHD0100038095	BovineHD0100038123	22.503
1520	1	133850518	133976437	1	0.0662691	28	125919	Deletion of one copy	BTB-01215148	BovineHD0100038120	18.711
1521	1	133850518	133978948	1	0.0662691	29	128430	Deletion of one copy	BTB-01215148	BovineHD0100038121	21.634
1522	1	133850518	133990748	1	0.0662691	32	140230	Deletion of one copy	BTB-01215148	BovineHD0100038123	19.348
1523	1	133850518	134007944	5	0.331345	35	157426	Deletion of one copy	BTB-01215148	BovineHD0100038126	24.3332
1524	1	133862239	134007944	1	0.0662691	31	145705	Deletion of one copy	BovineHD0100038101	BovineHD0100038126	23.135
1525	1	133862239	134010528	4	0.265076	32	148289	Deletion of one copy	BovineHD0100038101	BovineHD0100038127	22.2812
1526	1	133868840	134010528	1	0.0662691	30	141688	Deletion of one copy	BovineHD0100038103	BovineHD0100038127	20.115
1527	1	134301808	134467319	1	0.0662691	38	165511	Deletion of one copy	BovineHD0100038191	BTB-01641095	18.849
1528	1	134370453	135026805	1	0.0662691	161	656352	Single copy duplication	BovineHD0100038207	BovineHD0100038360	87.569
1529	1	134883725	134971085	1	0.0662691	26	87360	Deletion of one copy	BovineHD0100038328	BovineHD0100038351	14.147
1530	1	134901223	135015658	1	0.0662691	28	114435	Deletion of one copy	BovineHD0100038333	BovineHD0100038358	15.421
1531	1	134904819	135015658	1	0.0662691	27	110839	Deletion of one copy	BovineHD0100038334	BovineHD0100038358	14.326
1532	1	134928366	135038543	1	0.0662691	29	110177	Deletion of one copy	BovineHD0100038342	BovineHD0100038370	22.131
1533	1	135079575	135474309	1	0.0662691	152	394734	Single copy duplication	BovineHD0100038389	BovineHD0100038535	113.536
1534	1	135412947	135545087	1	0.0662691	77	132140	Single copy duplication	DIAS-5	BovineHD0100038576	19.607
1535	1	135434633	135482744	1	0.0662691	38	48111	Single copy duplication	BovineHD0100038505	BovineHD0100038541	26.186
1536	1	135469555	135627970	1	0.0662691	83	158415	Single copy duplication	BovineHD0100038532	BovineHD0100038617	30.343
1537	1	135812311	136375095	1	0.0662691	148	562784	Single copy duplication	BovineHD0100038678	Hapmap51252-BTA-53367	115.317
1538	1	135946449	136170582	1	0.0662691	71	224133	Single copy duplication	BovineHD0100038702	BovineHD0100046834	58.461
1539	1	135946449	136188017	1	0.0662691	75	241568	Single copy duplication	BovineHD0100038702	BovineHD0100038772	20.621
1540	1	136316482	136603695	1	0.0662691	74	287213	Single copy duplication	BovineHD0100038811	ARS-BFGL-NGS-12806	34.065
1541	1	136475521	136694846	1	0.0662691	83	219325	Single copy duplication	BovineHD0100038857	BovineHD0100038940	27.358
1542	1	136483002	136602726	1	0.0662691	37	119724	Single copy duplication	BovineHD0100038862	BovineHD0100038901	18.217
1543	1	136483002	136606454	1	0.0662691	41	123452	Single copy duplication	BovineHD0100038862	BovineHD0100038904	5.564
1544	1	136483002	136628807	1	0.0662691	62	145805	Single copy duplication	BovineHD0100038862	BovineHD0100038923	23.71
1545	1	136516073	136628807	1	0.0662691	54	112734	Single copy duplication	BovineHD0100046612	BovineHD0100038923	17.424
1546	1	136518569	136602726	1	0.0662691	28	84157	Single copy duplication	BovineHD0100038871	BovineHD0100038901	20.136
1547	1	136572424	136604757	6	0.397614	20	32333	Single copy duplication	BovineHD0100038882	BovineHD0100038902	10.6227
1548	1	136572424	136672660	1	0.0662691	55	100236	Single copy duplication	BovineHD0100038882	BovineHD0100038935	35.038
1549	1	136748194	136774827	1	0.0662691	30	26633	Single copy duplication	BovineHD0100038964	BovineHD0100038994	17.968
1550	1	137315447	137476385	1	0.0662691	39	160938	Single copy duplication	BovineHD0100039214	BovineHD0100039249	18.936
1551	1	137376912	137476385	1	0.0662691	26	99473	Single copy duplication	BovineHD0100047247	BovineHD0100039249	25.641
1552	1	137376912	137495137	1	0.0662691	32	118225	Single copy duplication	BovineHD0100047247	BovineHD0100039256	23.455
1553	1	137667461	137815731	1	0.0662691	43	148270	Single copy duplication	BovineHD0100047248	BovineHD0100039337	25.58
1554	1	138146469	138245492	1	0.0662691	40	99023	Single copy duplication	BovineHD0100039412	BovineHD4100000770	23.913
1555	1	138148780	138214573	1	0.0662691	30	65793	Single copy duplication	BovineHD0100039413	BovineHD0100039444	30.494
1556	1	138238884	138318575	1	0.0662691	26	79691	Deletion of one copy	BovineHD0100039450	BovineHD0100039472	17.053
1557	1	138451372	138512492	1	0.0662691	29	61120	Single copy duplication	BovineHD0100039523	BovineHD0100039551	23.694
1558	1	138575363	138647152	1	0.0662691	30	71789	Single copy duplication	BovineHD0100039562	BovineHD0100039593	11.992
1559	1	138821972	138899351	1	0.0662691	23	77379	Single copy duplication	BovineHD0100039637	BovineHD0100039663	17.75
1560	1	138866304	138967049	2	0.132538	24	100745	Deletion of one copy	BovineHD0100039654	BovineHD0100039678	20.2205
1561	1	139230528	139275887	1	0.0662691	21	45359	Single copy duplication	BovineHD0100039744	BovineHD0100039765	11.502
1562	1	139341474	139441055	1	0.0662691	22	99581	Single copy duplication	BovineHD0100039787	BovineHD0100039808	12.417
1563	1	139688512	139787079	1	0.0662691	36	98567	Single copy duplication	BovineHD0100039878	BTA-100315-no-rs	13.388
1564	1	139739242	139878974	1	0.0662691	59	139732	Single copy duplication	BovineHD0100039891	BovineHD0100039952	37.869
1565	1	140009270	140143114	1	0.0662691	61	133844	Single copy duplication	BovineHD0100039985	BovineHD0100040049	21.793
1566	1	140321142	140414337	1	0.0662691	28	93195	Single copy duplication	BovineHD0100040115	BovineHD0100040143	17.843
1567	1	140536710	140592788	1	0.0662691	34	56078	Single copy duplication	BovineHD0100040179	BovineHD0100040214	10.345
1568	1	140536710	140688856	1	0.0662691	74	152146	Single copy duplication	BovineHD0100040179	BovineHD0100040254	29.031
1569	1	141103627	141240652	1	0.0662691	20	137025	Single copy duplication	BovineHD0100040364	BovineHD0100040388	16.02
1570	1	141351312	141585965	1	0.0662691	96	234653	Single copy duplication	BTB-00067270	BovineHD0100040506	54.542
1571	1	141670846	141729928	1	0.0662691	43	59082	Single copy duplication	BovineHD0100040534	BovineHD0100040577	19.44
1572	1	141798845	141870385	1	0.0662691	45	71540	Single copy duplication	BovineHD0100040606	BovineHD0100040651	22.716
1573	1	141804886	141870385	1	0.0662691	42	65499	Single copy duplication	BovineHD0100040609	BovineHD0100040651	22.454
1574	1	141975997	142058274	1	0.0662691	38	82277	Single copy duplication	BovineHD0100040688	BovineHD0100040723	19.044
1575	1	142102705	142781532	1	0.0662691	248	678827	Single copy duplication	BovineHD0100040737	BovineHD0100040982	82.564
1576	1	142110106	142178094	1	0.0662691	33	67988	Single copy duplication	BovineHD0100040741	BovineHD0100040774	23.599
1577	1	142288653	142380561	1	0.0662691	49	91908	Single copy duplication	BovineHD0100040827	BovineHD0100040874	18.179
1578	1	142291589	142655744	1	0.0662691	135	364155	Single copy duplication	BovineHD0100040828	BovineHD0100040958	56.369
1579	1	142492696	142680577	1	0.0662691	62	187881	Single copy duplication	BovineHD0100040905	BovineHD0100046626	17.383
1580	1	142521116	142655744	1	0.0662691	43	134628	Single copy duplication	BovineHD0100040916	BovineHD0100040958	31.594
1581	1	142688794	142813487	1	0.0662691	31	124693	Single copy duplication	ARS-BFGL-NGS-111487	BovineHD0100040994	12.183
1582	1	142794350	142890952	1	0.0662691	40	96602	Single copy duplication	BovineHD0100040984	BovineHD0100041022	27.96
1583	1	142803403	143208224	1	0.0662691	188	404821	Single copy duplication	BovineHD0100040988	BovineHD0100041182	102.948
1584	1	142809027	143306948	1	0.0662691	240	497921	Single copy duplication	BovineHD0100040990	BovineHD0100041234	193.296
1585	1	142975150	143497198	1	0.0662691	236	522048	Single copy duplication	BovineHD0100041067	BovineHD0100041312	167.702
1586	1	142984333	143208224	1	0.0662691	97	223891	Single copy duplication	BovineHD0100041075	BovineHD0100041182	74.326
1587	1	143002928	143124666	1	0.0662691	45	121738	Single copy duplication	BovineHD0100041084	BovineHD0100041134	19.429
1588	1	143048953	143287681	1	0.0662691	116	238728	Single copy duplication	BovineHD0100041100	BovineHD0100041223	44.5
1589	1	143215525	143247979	1	0.0662691	20	32454	Single copy duplication	BovineHD0100041185	BovineHD0100041206	2.614
1590	1	143220696	143260879	1	0.0662691	25	40183	Single copy duplication	BovineHD0100041189	BovineHD0100041213	16.198
1591	1	143299379	143351356	1	0.0662691	26	51977	Single copy duplication	BovineHD0100041228	BovineHD0100041253	14.918
1592	1	143427286	143497198	1	0.0662691	23	69912	Single copy duplication	BovineHD0100041292	BovineHD0100041312	6.296
1593	1	143453839	143649670	1	0.0662691	67	195831	Single copy duplication	BovineHD0100041298	BovineHD0100041365	20.821
1594	1	143656842	144221598	1	0.0662691	175	564756	Single copy duplication	BovineHD0100041367	BovineHD0100041547	22.009
1595	1	143709405	144199785	1	0.0662691	160	490380	Single copy duplication	BovineHD0100041376	BovineHD0100041538	18.873
1596	1	143822681	143878915	1	0.0662691	29	56234	Single copy duplication	BovineHD0100041399	BovineHD0100041427	21.516
1597	1	143822681	147130746	1	0.0662691	1122	3308065	Single copy duplication	BovineHD0100041399	BovineHD0100042539	602.428
1598	1	143831554	143922352	1	0.0662691	47	90798	Single copy duplication	ARS-BFGL-NGS-110098	BovineHD0100041447	14.864
1599	1	143835865	143875267	1	0.0662691	24	39402	Single copy duplication	BovineHD0100041401	BovineHD0100041424	15.265
1600	1	143835865	143876972	1	0.0662691	25	41107	Single copy duplication	BovineHD0100041401	BovineHD0100041425	20.788
1601	1	143835865	143947045	1	0.0662691	49	111180	Single copy duplication	BovineHD0100041401	BovineHD0100041452	19.174
1602	1	143866439	143922352	1	0.0662691	30	55913	Deletion of one copy	BovineHD0100041418	BovineHD0100041447	22.025
1603	1	143873355	143964154	1	0.0662691	38	90799	Single copy duplication	BovineHD0100041423	BovineHD0100041466	19.362
1604	1	144010687	144136014	1	0.0662691	31	125327	Deletion of one copy	BTB-00067814	BovineHD0100041511	22.982
1605	1	144013804	144073429	1	0.0662691	27	59625	Single copy duplication	BovineHD0100041484	BovineHD0100041509	13.918
1606	1	144016474	144073429	1	0.0662691	26	56955	Single copy duplication	BovineHD0100041485	BovineHD0100041509	0
1607	1	144019451	144136014	1	0.0662691	28	116563	Single copy duplication	BovineHD4100000807	BovineHD0100041511	5.048
1608	1	144030183	144068084	1	0.0662691	20	37901	Single copy duplication	BovineHD0100041489	BovineHD0100041506	5.725
1609	1	144030183	144073429	1	0.0662691	22	43246	Single copy duplication	BovineHD0100041489	BovineHD0100041509	2.963
1610	1	144030183	144136014	1	0.0662691	25	105831	Single copy duplication	BovineHD0100041489	BovineHD0100041511	5.638
1611	1	144030183	144140520	1	0.0662691	26	110337	Single copy duplication	BovineHD0100041489	BovineHD0100041512	10.526
1612	1	144030183	144142683	1	0.0662691	27	112500	Single copy duplication	BovineHD0100041489	BovineHD0100041513	18.154
1613	1	144030183	144199785	6	0.397614	53	169602	Single copy duplication	BovineHD0100041489	BovineHD0100041538	16.207
1614	1	144030183	144204684	1	0.0662691	54	174501	Single copy duplication	BovineHD0100041489	BovineHD0100041539	13.625
1615	1	144030898	144073429	1	0.0662691	21	42531	Single copy duplication	BovineHD0100041490	BovineHD0100041509	14.703
1616	1	144030898	144140520	1	0.0662691	25	109622	Single copy duplication	BovineHD0100041490	BovineHD0100041512	17.027
1617	1	144032041	144073429	2	0.132538	20	41388	Single copy duplication	BovineHD0100041491	BovineHD0100041509	5.737
1618	1	144052643	144186396	1	0.0662691	29	133753	Single copy duplication	BovineHD0100041499	BovineHD0100041527	12.624
1619	1	144052643	144189311	1	0.0662691	32	136668	Single copy duplication	BovineHD0100041499	BovineHD0100041530	9.388
1620	1	144164709	144199785	1	0.0662691	21	35076	Single copy duplication	BovineHD0100041520	BovineHD0100041538	6.781
1621	1	144164709	144204684	2	0.132538	22	39975	Single copy duplication	BovineHD0100041520	BovineHD0100041539	10.643
1622	1	144164709	144208339	1	0.0662691	24	43630	Single copy duplication	BovineHD0100041520	BovineHD0100041543	4.598
1623	1	144164709	144217433	1	0.0662691	27	52724	Single copy duplication	BovineHD0100041520	ARS-BFGL-NGS-106222	15.622
1624	1	144211710	144685916	1	0.0662691	195	474206	Single copy duplication	BovineHD0100041544	BovineHD0100041749	40.888
1625	1	144362306	144465804	1	0.0662691	68	103498	Single copy duplication	BovineHD0100041591	BovineHD0100041662	25.362
1626	1	144389419	144442418	1	0.0662691	33	52999	Deletion of one copy	BovineHD0100041608	BovineHD0100041641	30.79
1627	1	144389419	144499639	1	0.0662691	69	110220	Single copy duplication	BovineHD0100041608	BovineHD0100041680	19.673
1628	1	144397078	144459629	1	0.0662691	39	62551	Single copy duplication	BovineHD0100041615	BovineHD0100041654	19.325
1629	1	144398053	144441472	1	0.0662691	25	43419	Deletion of one copy	BovineHD0100041616	BovineHD0100041640	21.903
1630	1	144414210	144450727	3	0.198807	22	36517	Deletion of one copy	BovineHD0100041624	BovineHD0100041647	23.2463
1631	1	144417647	144511696	1	0.0662691	55	94049	Single copy duplication	BovineHD0100041626	BovineHD0100041684	15.904
1632	1	144417647	144555220	1	0.0662691	72	137573	Single copy duplication	BovineHD0100041626	BovineHD0100041704	16.68
1633	1	144424154	144468570	1	0.0662691	35	44416	Single copy duplication	BovineHD0100041628	BovineHD0100041665	18.181
1634	1	144424154	144499639	2	0.132538	49	75485	Single copy duplication	BovineHD0100041628	BovineHD0100041680	18.6065
1635	1	144434716	144462248	1	0.0662691	22	27532	Single copy duplication	BovineHD0100041636	BovineHD0100041657	11.577
1636	1	144442418	144479004	1	0.0662691	29	36586	Single copy duplication	BovineHD0100041641	BovineHD0100041672	9.127
1637	1	144442418	144517073	1	0.0662691	42	74655	Single copy duplication	BovineHD0100041641	BovineHD0100041685	7.727
1638	1	144442418	144685916	1	0.0662691	105	243498	Single copy duplication	BovineHD0100041641	BovineHD0100041749	68.333
1639	1	144444274	144499639	1	0.0662691	36	55365	Single copy duplication	BovineHD0100041642	BovineHD0100041680	11.176
1640	1	144444274	144507953	1	0.0662691	39	63679	Single copy duplication	BovineHD0100041642	BovineHD0100041683	5.306
1641	1	144444274	144683245	1	0.0662691	102	238971	Single copy duplication	BovineHD0100041642	BTA-64849-no-rs	35.111
1642	1	144456727	144479004	2	0.132538	20	22277	Single copy duplication	BovineHD0100041651	BovineHD0100041672	6.848
1643	1	144456727	144499639	1	0.0662691	28	42912	Single copy duplication	BovineHD0100041651	BovineHD0100041680	5.59
1644	1	144456727	144507953	1	0.0662691	31	51226	Single copy duplication	BovineHD0100041651	BovineHD0100041683	7.407
1645	1	144458884	144660356	1	0.0662691	78	201472	Single copy duplication	BovineHD0100041653	BovineHD0100041734	25.743
1646	1	144472621	144536745	1	0.0662691	25	64124	Single copy duplication	BovineHD0100041668	BovineHD0100041693	21.023
1647	1	144567466	144666962	1	0.0662691	33	99496	Single copy duplication	BovineHD0100041708	BovineHD0100041738	16.579
1648	1	144573300	144666962	1	0.0662691	31	93662	Single copy duplication	BovineHD0100041710	BovineHD0100041738	12.584
1649	1	144637301	145011996	1	0.0662691	148	374695	Single copy duplication	BovineHD0100041728	BovineHD0100041875	28.885
1650	1	144649729	144685916	1	0.0662691	20	36187	Single copy duplication	BovineHD0100041732	BovineHD0100041749	13.264
1651	1	144694194	145011996	2	0.132538	124	317802	Single copy duplication	BovineHD0100041750	BovineHD0100041875	21.643
1652	1	144712130	144748258	1	0.0662691	24	36128	Single copy duplication	BovineHD4100000821	BovineHD0100041784	21.94
1653	1	144712130	144911052	1	0.0662691	69	198922	Single copy duplication	BovineHD4100000821	BovineHD0100041833	31.614
1654	1	144712130	144956593	1	0.0662691	90	244463	Single copy duplication	BovineHD4100000821	BovineHD0100041856	26.731
1655	1	144712130	144975647	1	0.0662691	100	263517	Single copy duplication	BovineHD4100000821	BovineHD0100041865	40.801
1656	1	144712130	145011996	16	1.0603	110	299866	Single copy duplication	BovineHD4100000821	BovineHD0100041875	32.1879
1657	1	144712130	145063005	1	0.0662691	122	350875	Single copy duplication	BovineHD4100000821	BovineHD0100041885	42.379
1658	1	144712130	145068421	1	0.0662691	123	356291	Single copy duplication	BovineHD4100000821	BovineHD0100041886	45.807
1659	1	144712130	145198046	1	0.0662691	163	485916	Single copy duplication	BovineHD4100000821	BovineHD0100041925	37.175
1660	1	144712130	145221633	1	0.0662691	175	509503	Single copy duplication	BovineHD4100000821	BovineHD0100041938	44.314
1661	1	144712130	145226396	1	0.0662691	178	514266	Single copy duplication	BovineHD4100000821	BovineHD0100041940	69.33
1662	1	144712130	145229760	1	0.0662691	181	517630	Single copy duplication	BovineHD4100000821	BovineHD0100041943	63.658
1663	1	144714069	145011996	2	0.132538	108	297927	Single copy duplication	BovineHD0100041763	BovineHD0100041875	50.9335
1664	1	144714069	145044276	1	0.0662691	116	330207	Single copy duplication	BovineHD0100041763	BovineHD0100047258	55.517
1665	1	144716063	144803429	1	0.0662691	44	87366	Single copy duplication	BovineHD0100041764	BovineHD0100041807	16.255
1666	1	144716063	145011996	4	0.265076	107	295933	Single copy duplication	BovineHD0100041764	BovineHD0100041875	25.136
1667	1	144716063	145019870	1	0.0662691	109	303807	Single copy duplication	BovineHD0100041764	BovineHD0100041877	20.12
1668	1	144716063	145044276	1	0.0662691	115	328213	Single copy duplication	BovineHD0100041764	BovineHD0100047258	45.211
1669	1	144718987	145011996	1	0.0662691	105	293009	Single copy duplication	BovineHD0100041766	BovineHD0100041875	26.148
1670	1	144722440	144911052	1	0.0662691	61	188612	Single copy duplication	BovineHD0100041769	BovineHD0100041833	21.541
1671	1	144722440	144963212	1	0.0662691	84	240772	Single copy duplication	BovineHD0100041769	BovineHD0100041858	25.459
1672	1	144722440	145011996	10	0.662691	102	289556	Single copy duplication	BovineHD0100041769	BovineHD0100041875	32.6752
1673	1	144722440	145223473	1	0.0662691	169	501033	Single copy duplication	BovineHD0100041769	BovineHD0100041939	30.681
1674	1	144722440	145229760	1	0.0662691	173	507320	Single copy duplication	BovineHD0100041769	BovineHD0100041943	65.872
1675	1	144723706	145011996	1	0.0662691	101	288290	Single copy duplication	BovineHD0100041770	BovineHD0100041875	25.936
1676	1	144726174	144911052	1	0.0662691	59	184878	Single copy duplication	BovineHD0100041772	BovineHD0100041833	22.793
1677	1	144726174	145011996	3	0.198807	100	285822	Single copy duplication	BovineHD0100041772	BovineHD0100041875	27.9033
1678	1	144726174	145380649	1	0.0662691	203	654475	Single copy duplication	BovineHD0100041772	BovineHD0100041983	55.594
1679	1	144726174	145479952	1	0.0662691	212	753778	Single copy duplication	BovineHD0100041772	BovineHD0100041991	49.574
1680	1	144727275	145011996	1	0.0662691	98	284721	Single copy duplication	BovineHD0100041774	BovineHD0100041875	24.265
1681	1	144727275	145039777	1	0.0662691	105	312502	Single copy duplication	BovineHD0100041774	BovineHD0100041882	28.783
1682	1	144731742	145011996	1	0.0662691	97	280254	Single copy duplication	BovineHD0100041775	BovineHD0100041875	17.43
1683	1	144738305	145011996	1	0.0662691	94	273691	Single copy duplication	BovineHD0100041777	BovineHD0100041875	32.897
1684	1	144758824	145011996	3	0.198807	84	253172	Single copy duplication	ARS-BFGL-NGS-82590	BovineHD0100041875	31.5177
1685	1	144758824	145019870	1	0.0662691	86	261046	Single copy duplication	ARS-BFGL-NGS-82590	BovineHD0100041877	24.742
1686	1	144758824	145217588	1	0.0662691	148	458764	Single copy duplication	ARS-BFGL-NGS-82590	BovineHD0100041937	36.846
1687	1	144758824	145223473	1	0.0662691	151	464649	Single copy duplication	ARS-BFGL-NGS-82590	BovineHD0100041939	56.672
1688	1	144758824	145234587	1	0.0662691	157	475763	Single copy duplication	ARS-BFGL-NGS-82590	BovineHD0100041946	54.116
1689	1	144763270	144911052	3	0.198807	42	147782	Single copy duplication	BovineHD0100041787	BovineHD0100041833	20.7513
1690	1	144763270	144956593	1	0.0662691	63	193323	Single copy duplication	BovineHD0100041787	BovineHD0100041856	25.639
1691	1	144763270	144963212	1	0.0662691	65	199942	Single copy duplication	BovineHD0100041787	BovineHD0100041858	20.302
1692	1	144763270	145011996	51	3.37972	83	248726	Single copy duplication	BovineHD0100041787	BovineHD0100041875	26.2648
1693	1	144763270	145039777	1	0.0662691	90	276507	Single copy duplication	BovineHD0100041787	BovineHD0100041882	12.539
1694	1	144763270	145044276	1	0.0662691	91	281006	Single copy duplication	BovineHD0100041787	BovineHD0100047258	38.114
1695	1	144763270	145072741	1	0.0662691	98	309471	Single copy duplication	BovineHD0100041787	BovineHD0100041888	38.877
1696	1	144763270	145215099	2	0.132538	146	451829	Single copy duplication	BovineHD0100041787	BovineHD0100041936	42.0235
1697	1	144763270	145217588	1	0.0662691	147	454318	Single copy duplication	BovineHD0100041787	BovineHD0100041937	32.87
1698	1	144763270	145221633	1	0.0662691	148	458363	Single copy duplication	BovineHD0100041787	BovineHD0100041938	47.198
1699	1	144763270	145223473	3	0.198807	150	460203	Single copy duplication	BovineHD0100041787	BovineHD0100041939	39.35
1700	1	144763270	145226396	2	0.132538	151	463126	Single copy duplication	BovineHD0100041787	BovineHD0100041940	42.637
1701	1	144763270	145229760	4	0.265076	154	466490	Single copy duplication	BovineHD0100041787	BovineHD0100041943	44.4507
1702	1	144763270	145234587	1	0.0662691	156	471317	Single copy duplication	BovineHD0100041787	BovineHD0100041946	49.907
1703	1	144763270	145239423	1	0.0662691	159	476153	Single copy duplication	BovineHD0100041787	BovineHD0100041950	32.421
1704	1	144763270	145380649	1	0.0662691	186	617379	Single copy duplication	BovineHD0100041787	BovineHD0100041983	56.333
1705	1	144773828	144910293	1	0.0662691	36	136465	Single copy duplication	BovineHD0100041792	ARS-BFGL-NGS-119449	25.565
1706	1	144773828	144911052	1	0.0662691	37	137224	Single copy duplication	BovineHD0100041792	BovineHD0100041833	16.979
1707	1	144773828	144936668	1	0.0662691	49	162840	Deletion of one copy	BovineHD0100041792	BovineHD0100041845	35.688
1708	1	144773828	144949491	1	0.0662691	55	175663	Single copy duplication	BovineHD0100041792	BovineHD4100000826	14.144
1709	1	144773828	145011996	5	0.331345	78	238168	Single copy duplication	BovineHD0100041792	BovineHD0100041875	23.8258
1710	1	144773828	145044276	1	0.0662691	86	270448	Single copy duplication	BovineHD0100041792	BovineHD0100047258	18.584
1711	1	144773828	145053086	1	0.0662691	87	279258	Single copy duplication	BovineHD0100041792	BovineHD0100041883	43.398
1712	1	144773828	145063005	1	0.0662691	90	289177	Single copy duplication	BovineHD0100041792	BovineHD0100041885	28.842
1713	1	144773828	145221633	1	0.0662691	143	447805	Single copy duplication	BovineHD0100041792	BovineHD0100041938	42.247
1714	1	144773828	145223473	2	0.132538	145	449645	Single copy duplication	BovineHD0100041792	BovineHD0100041939	29.396
1715	1	144773828	146587678	1	0.0662691	542	1813850	Single copy duplication	BovineHD0100041792	ARS-BFGL-NGS-9762	221.4
1716	1	144778265	144904929	1	0.0662691	34	126664	Single copy duplication	BovineHD0100041793	BovineHD0100041832	15.123
1717	1	144778265	145011996	8	0.530152	77	233731	Single copy duplication	BovineHD0100041793	BovineHD0100041875	27.7782
1718	1	144778265	145039777	1	0.0662691	84	261512	Single copy duplication	BovineHD0100041793	BovineHD0100041882	18.146
1719	1	144778265	145174265	1	0.0662691	123	396000	Single copy duplication	BovineHD0100041793	BovineHD0100041918	34.091
1720	1	144778265	145198046	1	0.0662691	130	419781	Single copy duplication	BovineHD0100041793	BovineHD0100041925	50.001
1721	1	144778265	145229760	1	0.0662691	148	451495	Single copy duplication	BovineHD0100041793	BovineHD0100041943	55.259
1722	1	144778265	145234587	3	0.198807	150	456322	Single copy duplication	BovineHD0100041793	BovineHD0100041946	53.895
1723	1	144780238	145011996	1	0.0662691	76	231758	Single copy duplication	BovineHD0100041795	BovineHD0100041875	28.48
1724	1	144780238	145221633	1	0.0662691	141	441395	Single copy duplication	BovineHD0100041795	BovineHD0100041938	39.921
1725	1	144780238	145229760	1	0.0662691	147	449522	Single copy duplication	BovineHD0100041795	BovineHD0100041943	33.386
1726	1	144782262	144904929	1	0.0662691	32	122667	Deletion of one copy	BovineHD4100000822	BovineHD0100041832	23.4
1727	1	144782262	144911052	1	0.0662691	34	128790	Deletion of one copy	BovineHD4100000822	BovineHD0100041833	18.201
1728	1	144782262	145011996	2	0.132538	75	229734	Single copy duplication	BovineHD4100000822	BovineHD0100041875	32.624
1729	1	144786022	144904929	3	0.198807	31	118907	Deletion of one copy	BovineHD0100041797	BovineHD0100041832	25.8217
1730	1	144786022	144916587	1	0.0662691	35	130565	Deletion of one copy	BovineHD0100041797	BovineHD0100041835	34.402
1731	1	144790681	144911052	1	0.0662691	32	120371	Single copy duplication	BovineHD4100000823	BovineHD0100041833	19.745
1732	1	144790681	145011996	18	1.19284	73	221315	Single copy duplication	BovineHD4100000823	BovineHD0100041875	22.3422
1733	1	144790681	145026602	1	0.0662691	77	235921	Single copy duplication	BovineHD4100000823	BovineHD0100041879	17.047
1734	1	144790681	145044276	2	0.132538	81	253595	Single copy duplication	BovineHD4100000823	BovineHD0100047258	18.6555
1735	1	144790681	145059132	2	0.132538	84	268451	Single copy duplication	BovineHD4100000823	Hapmap57299-ss46527085	35.6055
1736	1	144790681	145063005	1	0.0662691	85	272324	Single copy duplication	BovineHD4100000823	BovineHD0100041885	34.116
1737	1	144790681	145068421	1	0.0662691	86	277740	Single copy duplication	BovineHD4100000823	BovineHD0100041886	18.803
1738	1	144790681	145217588	1	0.0662691	137	426907	Single copy duplication	BovineHD4100000823	BovineHD0100041937	40.071
1739	1	144790681	145223473	2	0.132538	140	432792	Single copy duplication	BovineHD4100000823	BovineHD0100041939	44.348
1740	1	144790681	145226396	1	0.0662691	141	435715	Single copy duplication	BovineHD4100000823	BovineHD0100041940	44.267
1741	1	144790681	145229760	1	0.0662691	144	439079	Single copy duplication	BovineHD4100000823	BovineHD0100041943	46.665
1742	1	144792457	144894430	1	0.0662691	24	101973	Deletion of one copy	BovineHD0100041799	BovineHD0100041828	18.39
1743	1	144792457	145011996	1	0.0662691	71	219539	Single copy duplication	BovineHD0100041799	BovineHD0100041875	19.649
1744	1	144792457	145249931	1	0.0662691	152	457474	Single copy duplication	BovineHD0100041799	BovineHD0100041955	55.536
1745	1	144793781	144963212	1	0.0662691	52	169431	Single copy duplication	BovineHD0100041801	BovineHD0100041858	18.434
1746	1	144793781	145011996	3	0.198807	70	218215	Single copy duplication	BovineHD0100041801	BovineHD0100041875	18.833
1747	1	144832899	144911052	3	0.198807	21	78153	Single copy duplication	BovineHD0100041813	BovineHD0100041833	16.3607
1748	1	144832899	145011996	2	0.132538	62	179097	Single copy duplication	BovineHD0100041813	BovineHD0100041875	14.1715
1749	1	144832899	145221633	1	0.0662691	127	388734	Single copy duplication	BovineHD0100041813	BovineHD0100041938	25.174
1750	1	144832899	145229760	1	0.0662691	133	396861	Single copy duplication	BovineHD0100041813	BovineHD0100041943	21.321
1751	1	144838549	145011996	1	0.0662691	60	173447	Single copy duplication	BovineHD0100041815	BovineHD0100041875	23.001
1752	1	144846142	145059132	1	0.0662691	69	212990	Single copy duplication	ARS-BFGL-NGS-44542	Hapmap57299-ss46527085	28.06
1753	1	144862548	144953458	1	0.0662691	35	90910	Single copy duplication	BovineHD0100041819	BovineHD0100041853	24.88
1754	1	144862548	144975647	1	0.0662691	46	113099	Single copy duplication	BovineHD0100041819	BovineHD0100041865	17.852
1755	1	144862548	145011996	41	2.71703	56	149448	Single copy duplication	BovineHD0100041819	BovineHD0100041875	20.5043
1756	1	144862548	145039777	2	0.132538	63	177229	Single copy duplication	BovineHD0100041819	BovineHD0100041882	16.189
1757	1	144862548	145059132	1	0.0662691	67	196584	Single copy duplication	BovineHD0100041819	Hapmap57299-ss46527085	26.474
1758	1	144862548	145072741	1	0.0662691	71	210193	Single copy duplication	BovineHD0100041819	BovineHD0100041888	29.25
1759	1	144862548	145223473	1	0.0662691	123	360925	Single copy duplication	BovineHD0100041819	BovineHD0100041939	40.476
1760	1	144862548	145226396	1	0.0662691	124	363848	Single copy duplication	BovineHD0100041819	BovineHD0100041940	17.053
1761	1	144862548	145229760	2	0.132538	127	367212	Single copy duplication	BovineHD0100041819	BovineHD0100041943	32.4865
1762	1	144866780	144975647	1	0.0662691	45	108867	Single copy duplication	BovineHD0100041820	BovineHD0100041865	17.173
1763	1	144866780	145011996	2	0.132538	55	145216	Single copy duplication	BovineHD0100041820	BovineHD0100041875	23.404
1764	1	144866780	145063005	2	0.132538	67	196225	Single copy duplication	BovineHD0100041820	BovineHD0100041885	22.3675
1765	1	144866780	145198046	1	0.0662691	108	331266	Single copy duplication	BovineHD0100041820	BovineHD0100041925	28.536
1766	1	144866780	145221633	1	0.0662691	120	354853	Single copy duplication	BovineHD0100041820	BovineHD0100041938	40.623
1767	1	144866780	145229760	1	0.0662691	126	362980	Single copy duplication	BovineHD0100041820	BovineHD0100041943	20.279
1768	1	144866780	145380649	1	0.0662691	158	513869	Single copy duplication	BovineHD0100041820	BovineHD0100041983	44.865
1769	1	144875455	145011996	1	0.0662691	53	136541	Single copy duplication	BovineHD0100041823	BovineHD0100041875	23.604
1770	1	144881803	144936668	1	0.0662691	23	54865	Deletion of one copy	ARS-BFGL-NGS-33849	BovineHD0100041845	22.06
1771	1	144881803	144949491	2	0.132538	29	67688	Single copy duplication	ARS-BFGL-NGS-33849	BovineHD4100000826	15.694
1772	1	144881803	144953458	1	0.0662691	31	71655	Single copy duplication	ARS-BFGL-NGS-33849	BovineHD0100041853	21.049
1773	1	144881803	144956593	1	0.0662691	32	74790	Single copy duplication	ARS-BFGL-NGS-33849	BovineHD0100041856	16.978
1774	1	144881803	144963212	3	0.198807	34	81409	Single copy duplication	ARS-BFGL-NGS-33849	BovineHD0100041858	19.5307
1775	1	144881803	144975647	1	0.0662691	42	93844	Single copy duplication	ARS-BFGL-NGS-33849	BovineHD0100041865	23.5
1776	1	144881803	144997568	2	0.132538	48	115765	Single copy duplication	ARS-BFGL-NGS-33849	BovineHD0100041872	23.1835
1777	1	144881803	145011996	65	4.30749	52	130193	Single copy duplication	ARS-BFGL-NGS-33849	BovineHD0100041875	23.9899
1778	1	144881803	145017868	1	0.0662691	53	136065	Single copy duplication	ARS-BFGL-NGS-33849	BovineHD0100041876	26.987
1779	1	144881803	145019870	2	0.132538	54	138067	Single copy duplication	ARS-BFGL-NGS-33849	BovineHD0100041877	20.642
1780	1	144881803	145039777	1	0.0662691	59	157974	Single copy duplication	ARS-BFGL-NGS-33849	BovineHD0100041882	24.483
1781	1	144881803	145044276	4	0.265076	60	162473	Single copy duplication	ARS-BFGL-NGS-33849	BovineHD0100047258	28.9405
1782	1	144881803	145063005	5	0.331345	64	181202	Single copy duplication	ARS-BFGL-NGS-33849	BovineHD0100041885	21.7488
1783	1	144881803	145068421	4	0.265076	65	186618	Single copy duplication	ARS-BFGL-NGS-33849	BovineHD0100041886	34.5125
1784	1	144881803	145205546	1	0.0662691	108	323743	Single copy duplication	ARS-BFGL-NGS-33849	BovineHD0100041928	40.81
1785	1	144881803	145215099	1	0.0662691	115	333296	Single copy duplication	ARS-BFGL-NGS-33849	BovineHD0100041936	40.913
1786	1	144881803	145217588	2	0.132538	116	335785	Single copy duplication	ARS-BFGL-NGS-33849	BovineHD0100041937	37.137
1787	1	144881803	145221633	3	0.198807	117	339830	Single copy duplication	ARS-BFGL-NGS-33849	BovineHD0100041938	32.819
1788	1	144881803	145222792	1	0.0662691	118	340989	Single copy duplication	ARS-BFGL-NGS-33849	ARS-BFGL-NGS-34622	52.506
1789	1	144881803	145226396	1	0.0662691	120	344593	Single copy duplication	ARS-BFGL-NGS-33849	BovineHD0100041940	41.961
1790	1	144881803	145229760	2	0.132538	123	347957	Single copy duplication	ARS-BFGL-NGS-33849	BovineHD0100041943	32.934
1791	1	144890327	144963212	7	0.463883	32	72885	Single copy duplication	BovineHD0100041826	BovineHD0100041858	17.3296
1792	1	144890327	145011996	20	1.32538	50	121669	Single copy duplication	BovineHD0100041826	BovineHD0100041875	15.7509
1793	1	144890327	145019870	3	0.198807	52	129543	Single copy duplication	BovineHD0100041826	BovineHD0100041877	16.0647
1794	1	144890327	145026602	1	0.0662691	54	136275	Single copy duplication	BovineHD0100041826	BovineHD0100041879	10.072
1795	1	144890327	145053086	1	0.0662691	59	162759	Single copy duplication	BovineHD0100041826	BovineHD0100041883	18.372
1796	1	144890327	145059132	1	0.0662691	61	168805	Single copy duplication	BovineHD0100041826	Hapmap57299-ss46527085	22.772
1797	1	144890327	145509281	1	0.0662691	172	618954	Single copy duplication	BovineHD0100041826	BovineHD0100042000	29.234
1798	1	144903414	144997568	1	0.0662691	41	94154	Single copy duplication	BovineHD0100041831	BovineHD0100041872	19.652
1799	1	144910293	145011996	2	0.132538	43	101703	Single copy duplication	ARS-BFGL-NGS-119449	BovineHD0100041875	20.9925
1800	1	144922067	145011996	4	0.265076	39	89929	Single copy duplication	BovineHD0100041836	BovineHD0100041875	14.6103
1801	1	144927611	145026602	1	0.0662691	41	98991	Single copy duplication	BovineHD0100041839	BovineHD0100041879	17.929
1802	1	144933850	145011996	1	0.0662691	33	78146	Single copy duplication	BovineHD0100041843	BovineHD0100041875	16.19
1803	1	144933850	145044276	1	0.0662691	41	110426	Single copy duplication	BovineHD0100041843	BovineHD0100047258	31.211
1804	1	144941650	145011996	1	0.0662691	29	70346	Single copy duplication	BovineHD0100041847	BovineHD0100041875	14.862
1805	1	144945339	144989870	1	0.0662691	21	44531	Single copy duplication	BovineHD0100041850	BovineHD0100041869	8.437
1806	1	144945339	145002330	1	0.0662691	24	56991	Single copy duplication	BovineHD0100041850	BovineHD0100041873	10.868
1807	1	144945339	145011996	3	0.198807	27	66657	Single copy duplication	BovineHD0100041850	BovineHD0100041875	11.7553
1808	1	144962146	145011996	1	0.0662691	20	49850	Single copy duplication	BovineHD0100041857	BovineHD0100041875	14.983
1809	1	144974912	145068421	1	0.0662691	25	93509	Single copy duplication	BovineHD0100041864	BovineHD0100041886	12.602
1810	1	144980901	145198046	1	0.0662691	63	217145	Single copy duplication	BovineHD0100041866	BovineHD0100041925	16.564
1811	1	144980901	145221633	1	0.0662691	75	240732	Single copy duplication	BovineHD0100041866	BovineHD0100041938	24.049
1812	1	144980901	145229760	1	0.0662691	81	248859	Single copy duplication	BovineHD0100041866	BovineHD0100041943	36.277
1813	1	145009246	145183426	1	0.0662691	51	174180	Single copy duplication	ARS-BFGL-NGS-96151	BovineHD0100041921	12.722
1814	1	145102870	145207525	1	0.0662691	37	104655	Deletion of one copy	BovineHD0100041894	BovineHD0100041930	20.892
1815	1	145102870	145215099	1	0.0662691	42	112229	Deletion of one copy	BovineHD0100041894	BovineHD0100041936	19.208
1816	1	145102870	145217588	1	0.0662691	43	114718	Deletion of one copy	BovineHD0100041894	BovineHD0100041937	32.39
1817	1	145105905	145198046	1	0.0662691	31	92141	Deletion of one copy	BovineHD0100041895	BovineHD0100041925	20.732
1818	1	145105905	145217588	1	0.0662691	42	111683	Deletion of one copy	BovineHD0100041895	BovineHD0100041937	48.316
1819	1	145109573	145229760	1	0.0662691	48	120187	Single copy duplication	BovineHD0100041896	BovineHD0100041943	23.672
1820	1	145122049	145198046	1	0.0662691	26	75997	Single copy duplication	BovineHD0100041900	BovineHD0100041925	18.12
1821	1	145122049	145229760	1	0.0662691	44	107711	Single copy duplication	BovineHD0100041900	BovineHD0100041943	12.513
1822	1	145153917	145215099	2	0.132538	28	61182	Single copy duplication	BovineHD0100041908	BovineHD0100041936	17.821
1823	1	145153917	145217588	9	0.596421	29	63671	Deletion of one copy	BovineHD0100041908	BovineHD0100041937	17.9109
1824	1	145153917	145221633	12	0.795229	30	67716	Single copy duplication	BovineHD0100041908	BovineHD0100041938	19.7828
1825	1	145153917	145222792	5	0.331345	31	68875	Single copy duplication	BovineHD0100041908	ARS-BFGL-NGS-34622	20.6328
1826	1	145153917	145226396	7	0.463883	33	72479	Single copy duplication	BovineHD0100041908	BovineHD0100041940	22.0407
1827	1	145153917	145228168	1	0.0662691	34	74251	Single copy duplication	BovineHD0100041908	BovineHD0100041941	21.345
1828	1	145153917	145229760	13	0.861498	36	75843	Single copy duplication	BovineHD0100041908	BovineHD0100041943	18.2634
1829	1	145159115	145213999	1	0.0662691	25	54884	Deletion of one copy	BovineHD0100041910	BovineHD0100041935	17.032
1830	1	145159115	145217588	5	0.331345	27	58473	Deletion of one copy	BovineHD0100041910	BovineHD0100041937	19.4286
1831	1	145159115	145239423	2	0.132538	39	80308	Deletion of one copy	BovineHD0100041910	BovineHD0100041950	27.182
1832	1	145159115	145618448	1	0.0662691	115	459333	Single copy duplication	BovineHD0100041910	BovineHD0100042028	78.997
1833	1	145162681	145215099	3	0.198807	25	52418	Single copy duplication	BovineHD0100041911	BovineHD0100041936	19.1293
1834	1	145162681	145217588	2	0.132538	26	54907	Single copy duplication	BovineHD0100041911	BovineHD0100041937	18.4595
1835	1	145162681	145221633	7	0.463883	27	58952	Single copy duplication	BovineHD0100041911	BovineHD0100041938	17.984
1836	1	145162681	145222792	2	0.132538	28	60111	Single copy duplication	BovineHD0100041911	ARS-BFGL-NGS-34622	18.679
1837	1	145162681	145223473	1	0.0662691	29	60792	Single copy duplication	BovineHD0100041911	BovineHD0100041939	16.054
1838	1	145162681	145226396	2	0.132538	30	63715	Single copy duplication	BovineHD0100041911	BovineHD0100041940	18.4595
1839	1	145162681	145229088	2	0.132538	32	66407	Single copy duplication	BovineHD0100041911	BovineHD0100041942	18.9575
1840	1	145162681	145229760	14	0.927767	33	67079	Single copy duplication	BovineHD0100041911	BovineHD0100041943	19.7946
1841	1	145212309	145380649	1	0.0662691	43	168340	Single copy duplication	BovineHD0100041933	BovineHD0100041983	18.375
1842	1	145552690	145647706	1	0.0662691	41	95016	Deletion of one copy	BovineHD0100042011	BovineHD0100042047	37.562
1843	1	145590526	145647706	1	0.0662691	33	57180	Deletion of one copy	BovineHD0100042020	BovineHD0100042047	24.693
1844	1	145596868	145637657	1	0.0662691	26	40789	Deletion of one copy	BovineHD4100000829	BovineHD0100042042	17.394
1845	1	145596868	145643805	1	0.0662691	31	46937	Single copy duplication	BovineHD4100000829	ARS-BFGL-NGS-4901	16.52
1846	1	145596868	145859659	2	0.132538	99	262791	Single copy duplication	BovineHD4100000829	BovineHD0100042113	34.3495
1847	1	145596868	145888559	1	0.0662691	109	291691	Single copy duplication	BovineHD4100000829	BovineHD0100042121	17.054
1848	1	145608678	145647706	1	0.0662691	28	39028	Deletion of one copy	BovineHD0100042023	BovineHD0100042047	17.427
1849	1	145616762	145638358	1	0.0662691	20	21596	Single copy duplication	BovineHD0100042026	BovineHD0100042043	9.67
1850	1	145618448	145808682	1	0.0662691	65	190234	Single copy duplication	BovineHD0100042028	BovineHD0100042090	34.073
1851	1	145618448	145810814	2	0.132538	66	192366	Single copy duplication	BovineHD0100042028	BovineHD0100042091	38.6275
1852	1	145618448	145859659	1	0.0662691	90	241211	Single copy duplication	BovineHD0100042028	BovineHD0100042113	27.805
1853	1	145618448	145948114	1	0.0662691	131	329666	Single copy duplication	BovineHD0100042028	BovineHD0100042152	40.741
1854	1	145621086	145810814	1	0.0662691	65	189728	Single copy duplication	BovineHD0100042029	BovineHD0100042091	33.135
1855	1	145621086	145812430	2	0.132538	66	191344	Single copy duplication	BovineHD0100042029	BovineHD0100042092	19.2855
1856	1	145621086	145859659	2	0.132538	89	238573	Single copy duplication	BovineHD0100042029	BovineHD0100042113	43.0285
1857	1	145621086	145914098	1	0.0662691	112	293012	Single copy duplication	BovineHD0100042029	BovineHD0100042136	25.151
1858	1	145622616	145647706	2	0.132538	21	25090	Deletion of one copy	ARS-BFGL-NGS-91408	BovineHD0100042047	18.875
1859	1	145622616	146155120	1	0.0662691	174	532504	Single copy duplication	ARS-BFGL-NGS-91408	BovineHD0100042203	47.611
1860	1	145623886	145859659	1	0.0662691	87	235773	Single copy duplication	BovineHD0100042030	BovineHD0100042113	45.098
1861	1	145623886	145870155	1	0.0662691	90	246269	Single copy duplication	BovineHD0100042030	BovineHD0100042116	36.415
1862	1	145624834	145807348	1	0.0662691	60	182514	Deletion of one copy	BovineHD0100042031	BovineHD4100000831	43.07
1863	1	145624834	145888559	1	0.0662691	96	263725	Single copy duplication	BovineHD0100042031	BovineHD0100042121	63.303
1864	1	145624834	145948114	1	0.0662691	127	323280	Deletion of one copy	BovineHD0100042031	BovineHD0100042152	52.751
1865	1	145626805	145812430	2	0.132538	61	185625	Single copy duplication	BovineHD0100042033	BovineHD0100042092	28.2275
1866	1	145626805	145859659	1	0.0662691	84	232854	Single copy duplication	BovineHD0100042033	BovineHD0100042113	24.308
1867	1	145626805	145888559	1	0.0662691	94	261754	Single copy duplication	BovineHD0100042033	BovineHD0100042121	47.597
1868	1	145626805	145894740	1	0.0662691	97	267935	Single copy duplication	BovineHD0100042033	BovineHD0100042125	37.356
1869	1	145630030	145808682	3	0.198807	58	178652	Single copy duplication	BovineHD0100042034	BovineHD0100042090	21.6183
1870	1	145630030	145810814	2	0.132538	59	180784	Single copy duplication	BovineHD0100042034	BovineHD0100042091	21.467
1871	1	145630030	145812430	1	0.0662691	60	182400	Single copy duplication	BovineHD0100042034	BovineHD0100042092	29.646
1872	1	145630030	145821248	3	0.198807	65	191218	Single copy duplication	BovineHD0100042034	BovineHD0100042097	30.5507
1873	1	145630030	145859659	6	0.397614	83	229629	Single copy duplication	BovineHD0100042034	BovineHD0100042113	32.5975
1874	1	145630030	145869467	1	0.0662691	85	239437	Single copy duplication	BovineHD0100042034	BovineHD0100042115	36.072
1875	1	145630030	145888559	1	0.0662691	93	258529	Single copy duplication	BovineHD0100042034	BovineHD0100042121	27.799
1876	1	145630030	146059099	1	0.0662691	157	429069	Single copy duplication	BovineHD0100042034	ARS-BFGL-NGS-41123	58.102
1877	1	145630030	146313607	1	0.0662691	209	683577	Single copy duplication	BovineHD0100042034	BovineHD0100042249	65.725
1878	1	145632485	145808682	1	0.0662691	55	176197	Single copy duplication	BovineHD0100042037	BovineHD0100042090	21.199
1879	1	145632485	145810814	7	0.463883	56	178329	Single copy duplication	BovineHD0100042037	BovineHD0100042091	24.5703
1880	1	145632485	145812430	4	0.265076	57	179945	Single copy duplication	BovineHD0100042037	BovineHD0100042092	31.2425
1881	1	145632485	145819925	2	0.132538	61	187440	Single copy duplication	BovineHD0100042037	BovineHD0100042096	32.11
1882	1	145632485	145821248	3	0.198807	62	188763	Single copy duplication	BovineHD0100042037	BovineHD0100042097	30.9097
1883	1	145632485	145845327	1	0.0662691	74	212842	Single copy duplication	BovineHD0100042037	BovineHD0100042107	24.206
1884	1	145632485	145848744	1	0.0662691	76	216259	Single copy duplication	BovineHD0100042037	BovineHD0100042109	29.717
1885	1	145632485	145859659	6	0.397614	80	227174	Single copy duplication	BovineHD0100042037	BovineHD0100042113	35.8137
1886	1	145632485	145888559	3	0.198807	90	256074	Single copy duplication	BovineHD0100042037	BovineHD0100042121	41.6427
1887	1	145633241	146155120	1	0.0662691	165	521879	Single copy duplication	BovineHD4100000830	BovineHD0100042203	61.358
1888	1	145634410	145810814	6	0.397614	54	176404	Single copy duplication	BovineHD0100042038	BovineHD0100042091	25.03
1889	1	145634410	145812430	6	0.397614	55	178020	Single copy duplication	BovineHD0100042038	BovineHD0100042092	27.1548
1890	1	145634410	145821248	1	0.0662691	60	186838	Single copy duplication	BovineHD0100042038	BovineHD0100042097	33.464
1891	1	145634410	145859659	18	1.19284	78	225249	Single copy duplication	BovineHD0100042038	BovineHD0100042113	32.3886
1892	1	145634410	145870155	1	0.0662691	81	235745	Single copy duplication	BovineHD0100042038	BovineHD0100042116	39.924
1893	1	145634410	145888559	2	0.132538	88	254149	Single copy duplication	BovineHD0100042038	BovineHD0100042121	53.0165
1894	1	145634410	145923168	1	0.0662691	107	288758	Single copy duplication	BovineHD0100042038	BovineHD0100042142	19.424
1895	1	145634410	145987199	1	0.0662691	131	352789	Single copy duplication	BovineHD0100042038	BovineHD0100042164	47.269
1896	1	145635104	145812430	1	0.0662691	54	177326	Single copy duplication	BovineHD0100042039	BovineHD0100042092	37.99
1897	1	145635104	145888559	1	0.0662691	87	253455	Single copy duplication	BovineHD0100042039	BovineHD0100042121	47.108
1898	1	145635940	145812430	1	0.0662691	53	176490	Single copy duplication	BovineHD0100042040	BovineHD0100042092	24.18
1899	1	145635940	145819925	1	0.0662691	57	183985	Single copy duplication	BovineHD0100042040	BovineHD0100042096	24.64
1900	1	145635940	145826600	1	0.0662691	61	190660	Single copy duplication	BovineHD0100042040	BovineHD0100042100	25.721
1901	1	145636734	145848744	1	0.0662691	71	212010	Single copy duplication	BovineHD0100042041	BovineHD0100042109	18.844
1902	1	145637657	145810814	1	0.0662691	50	173157	Single copy duplication	BovineHD0100042042	BovineHD0100042091	20.413
1903	1	145637657	145812430	2	0.132538	51	174773	Single copy duplication	BovineHD0100042042	BovineHD0100042092	29.657
1904	1	145637657	145821248	1	0.0662691	56	183591	Single copy duplication	BovineHD0100042042	BovineHD0100042097	39.348
1905	1	145637657	145870155	1	0.0662691	77	232498	Single copy duplication	BovineHD0100042042	BovineHD0100042116	61.083
1906	1	145640531	145810814	1	0.0662691	48	170283	Single copy duplication	BovineHD0100042044	BovineHD0100042091	7.794
1907	1	145640531	145812430	3	0.198807	49	171899	Single copy duplication	BovineHD0100042044	BovineHD0100042092	19.5597
1908	1	145647706	145810814	1	0.0662691	44	163108	Single copy duplication	BovineHD0100042047	BovineHD0100042091	8.812
1909	1	145647706	145812430	1	0.0662691	45	164724	Single copy duplication	BovineHD0100042047	BovineHD0100042092	15.214
1910	1	145647706	145845327	1	0.0662691	62	197621	Single copy duplication	BovineHD0100042047	BovineHD0100042107	12.189
1911	1	145647706	145859659	1	0.0662691	68	211953	Single copy duplication	BovineHD0100042047	BovineHD0100042113	21.966
1912	1	145655748	145810814	1	0.0662691	42	155066	Single copy duplication	BovineHD0100042049	BovineHD0100042091	16.989
1913	1	145655748	146059099	1	0.0662691	140	403351	Single copy duplication	BovineHD0100042049	ARS-BFGL-NGS-41123	39.769
1914	1	145659514	145808682	1	0.0662691	40	149168	Single copy duplication	BovineHD0100042050	BovineHD0100042090	26.25
1915	1	145659514	145810814	4	0.265076	41	151300	Single copy duplication	BovineHD0100042050	BovineHD0100042091	12.818
1916	1	145661559	145810814	1	0.0662691	40	149255	Single copy duplication	BovineHD0100042051	BovineHD0100042091	29.699
1917	1	145661559	145812430	3	0.198807	41	150871	Single copy duplication	BovineHD0100042051	BovineHD0100042092	24.534
1918	1	145661559	145819925	1	0.0662691	45	158366	Single copy duplication	BovineHD0100042051	BovineHD0100042096	21.055
1919	1	145661559	145821248	1	0.0662691	46	159689	Single copy duplication	BovineHD0100042051	BovineHD0100042097	13.744
1920	1	145661559	145823799	1	0.0662691	47	162240	Single copy duplication	BovineHD0100042051	BovineHD0100042098	27.118
1921	1	145661559	145859659	3	0.198807	64	198100	Single copy duplication	BovineHD0100042051	BovineHD0100042113	21.801
1922	1	145661559	145888559	1	0.0662691	74	227000	Single copy duplication	BovineHD0100042051	BovineHD0100042121	45.49
1923	1	145666258	145810814	1	0.0662691	39	144556	Single copy duplication	BovineHD0100042052	BovineHD0100042091	17.721
1924	1	145666258	145812430	1	0.0662691	40	146172	Single copy duplication	BovineHD0100042052	BovineHD0100042092	25.984
1925	1	145669603	145859659	1	0.0662691	62	190056	Single copy duplication	BovineHD0100042053	BovineHD0100042113	22.514
1926	1	145673281	145777153	1	0.0662691	25	103872	Single copy duplication	BovineHD0100042054	ARS-BFGL-NGS-113213	17.001
1927	1	145673281	145812430	1	0.0662691	38	139149	Single copy duplication	BovineHD0100042054	BovineHD0100042092	23.369
1928	1	145673281	145859659	3	0.198807	61	186378	Single copy duplication	BovineHD0100042054	BovineHD0100042113	31.2657
1929	1	145673281	145888559	3	0.198807	71	215278	Single copy duplication	BovineHD0100042054	BovineHD0100042121	32.5073
1930	1	145677272	145810814	5	0.331345	36	133542	Single copy duplication	BovineHD0100047259	BovineHD0100042091	16.0524
1931	1	145677272	145859659	3	0.198807	60	182387	Single copy duplication	BovineHD0100047259	BovineHD0100042113	13.9687
1932	1	145677272	145870155	1	0.0662691	63	192883	Single copy duplication	BovineHD0100047259	BovineHD0100042116	33.91
1933	1	145677272	145888559	2	0.132538	70	211287	Single copy duplication	BovineHD0100047259	BovineHD0100042121	35.412
1934	1	145677272	145946548	1	0.0662691	100	269276	Single copy duplication	BovineHD0100047259	BovineHD4100000835	41.918
1935	1	145677272	146313607	2	0.132538	186	636335	Single copy duplication	BovineHD0100047259	BovineHD0100042249	55.3155
1936	1	145682206	145810814	2	0.132538	35	128608	Single copy duplication	ARS-BFGL-NGS-100090	BovineHD0100042091	13.244
1937	1	145682206	145819925	1	0.0662691	40	137719	Single copy duplication	ARS-BFGL-NGS-100090	BovineHD0100042096	17.887
1938	1	145682206	145830735	1	0.0662691	47	148529	Deletion of one copy	ARS-BFGL-NGS-100090	BovineHD4100000832	58.26
1939	1	145682206	145859659	3	0.198807	59	177453	Single copy duplication	ARS-BFGL-NGS-100090	BovineHD0100042113	19.744
1940	1	145682206	145872145	1	0.0662691	63	189939	Deletion of one copy	ARS-BFGL-NGS-100090	BovineHD0100042117	47.208
1941	1	145682206	145888559	1	0.0662691	69	206353	Single copy duplication	ARS-BFGL-NGS-100090	BovineHD0100042121	7.942
1942	1	145684851	145821248	1	0.0662691	40	136397	Single copy duplication	BovineHD0100042056	BovineHD0100042097	22.662
1943	1	145684851	145859659	1	0.0662691	58	174808	Single copy duplication	BovineHD0100042056	BovineHD0100042113	22.772
1944	1	145702691	145812430	1	0.0662691	32	109739	Single copy duplication	BovineHD0100042060	BovineHD0100042092	21.184
1945	1	145702691	145859659	2	0.132538	55	156968	Single copy duplication	BovineHD0100042060	BovineHD0100042113	40.14
1946	1	145717775	145810814	1	0.0662691	27	93039	Single copy duplication	BovineHD0100042063	BovineHD0100042091	25.207
1947	1	145717775	145812430	1	0.0662691	28	94655	Single copy duplication	BovineHD0100042063	BovineHD0100042092	16.876
1948	1	145717775	145819925	1	0.0662691	32	102150	Single copy duplication	BovineHD0100042063	BovineHD0100042096	25.388
1949	1	145717775	145821248	1	0.0662691	33	103473	Single copy duplication	BovineHD0100042063	BovineHD0100042097	26.782
1950	1	145717775	145859659	4	0.265076	51	141884	Single copy duplication	BovineHD0100042063	BovineHD0100042113	22.802
1951	1	145717775	145873011	1	0.0662691	56	155236	Single copy duplication	BovineHD0100042063	ARS-BFGL-NGS-63622	21.385
1952	1	145717775	145888559	4	0.265076	61	170784	Single copy duplication	BovineHD0100042063	BovineHD0100042121	32.5297
1953	1	145717775	145915035	1	0.0662691	75	197260	Single copy duplication	BovineHD0100042063	BovineHD0100042137	33.57
1954	1	145730241	145808682	9	0.596421	24	78441	Single copy duplication	BovineHD0100042065	BovineHD0100042090	19.8387
1955	1	145730241	145810814	29	1.9218	25	80573	Single copy duplication	BovineHD0100042065	BovineHD0100042091	11.0977
1956	1	145730241	145812430	17	1.12657	26	82189	Single copy duplication	BovineHD0100042065	BovineHD0100042092	15.7813
1957	1	145730241	145819925	2	0.132538	30	89684	Single copy duplication	BovineHD0100042065	BovineHD0100042096	16.427
1958	1	145730241	145821248	9	0.596421	31	91007	Single copy duplication	BovineHD0100042065	BovineHD0100042097	20.3116
1959	1	145730241	145845327	1	0.0662691	43	115086	Single copy duplication	BovineHD0100042065	BovineHD0100042107	26.769
1960	1	145730241	145848744	1	0.0662691	45	118503	Single copy duplication	BovineHD0100042065	BovineHD0100042109	20.902
1961	1	145730241	145859659	30	1.98807	49	129418	Single copy duplication	BovineHD0100042065	BovineHD0100042113	25.2832
1962	1	145730241	145870155	1	0.0662691	52	139914	Single copy duplication	BovineHD0100042065	BovineHD0100042116	29.822
1963	1	145730241	145877915	1	0.0662691	55	147674	Single copy duplication	BovineHD0100042065	BovineHD4100000834	40.71
1964	1	145730241	145888559	2	0.132538	59	158318	Single copy duplication	BovineHD0100042065	BovineHD0100042121	40.661
1965	1	145730241	145913197	1	0.0662691	71	182956	Single copy duplication	BovineHD0100042065	BovineHD0100042135	24.871
1966	1	145730241	145914098	2	0.132538	72	183857	Single copy duplication	BovineHD0100042065	BovineHD0100042136	42.053
1967	1	145730241	145948114	1	0.0662691	90	217873	Single copy duplication	BovineHD0100042065	BovineHD0100042152	30.253
1968	1	145730241	145994116	1	0.0662691	105	263875	Single copy duplication	BovineHD0100042065	BovineHD0100042167	46.74
1969	1	145730241	146135281	2	0.132538	133	405040	Single copy duplication	BovineHD0100042065	BovineHD0100042199	53.026
1970	1	145730241	147135549	1	0.0662691	475	1405308	Single copy duplication	BovineHD0100042065	BovineHD4100000846	147.092
1971	1	145747677	145807348	4	0.265076	21	59671	Deletion of one copy	BovineHD0100042067	BovineHD4100000831	18.743
1972	1	145747677	145808682	6	0.397614	22	61005	Deletion of one copy	BovineHD0100042067	BovineHD0100042090	15.0478
1973	1	145747677	145810814	17	1.12657	23	63137	Single copy duplication	BovineHD0100042067	BovineHD0100042091	6.64976
1974	1	145747677	145812430	14	0.927767	24	64753	Deletion of one copy	BovineHD0100042067	BovineHD0100042092	13.3074
1975	1	145747677	145819925	3	0.198807	28	72248	Single copy duplication	BovineHD0100042067	BovineHD0100042096	17.749
1976	1	145747677	145821248	4	0.265076	29	73571	Single copy duplication	BovineHD0100042067	BovineHD0100042097	18.323
1977	1	145747677	145823799	2	0.132538	30	76122	Deletion of one copy	BovineHD0100042067	BovineHD0100042098	24.711
1978	1	145747677	145830735	1	0.0662691	35	83058	Deletion of one copy	BovineHD0100042067	BovineHD4100000832	42.04
1979	1	145747677	145831602	3	0.198807	36	83925	Deletion of one copy	BovineHD0100042067	BovineHD0100042103	42.743
1980	1	145747677	145855823	1	0.0662691	45	108146	Single copy duplication	BovineHD0100042067	BovineHD0100042111	5.031
1981	1	145747677	145859659	27	1.78926	47	111982	Single copy duplication	BovineHD0100042067	BovineHD0100042113	24.8436
1982	1	145747677	145870155	1	0.0662691	50	122478	Single copy duplication	BovineHD0100042067	BovineHD0100042116	5.225
1983	1	145747677	145873011	3	0.198807	52	125334	Deletion of one copy	BovineHD0100042067	ARS-BFGL-NGS-63622	37.911
1984	1	145747677	145877915	1	0.0662691	53	130238	Single copy duplication	BovineHD0100042067	BovineHD4100000834	32.009
1985	1	145747677	145887253	2	0.132538	56	139576	Deletion of one copy	BovineHD0100042067	BovineHD0100042120	19.8955
1986	1	145747677	145888559	8	0.530152	57	140882	Deletion of one copy	BovineHD0100042067	BovineHD0100042121	31.3267
1987	1	145747677	145897671	1	0.0662691	61	149994	Deletion of one copy	BovineHD0100042067	BovineHD0100042126	23.849
1988	1	145747677	145911145	1	0.0662691	68	163468	Deletion of one copy	BovineHD0100042067	BovineHD0100042133	40.782
1989	1	145747677	145946548	1	0.0662691	87	198871	Single copy duplication	BovineHD0100042067	BovineHD4100000835	22.149
1990	1	145747677	145948114	1	0.0662691	88	200437	Single copy duplication	BovineHD0100042067	BovineHD0100042152	43.258
1991	1	145747677	146059099	2	0.132538	121	311422	Single copy duplication	BovineHD0100042067	ARS-BFGL-NGS-41123	43.2415
1992	1	145747677	146135281	1	0.0662691	131	387604	Single copy duplication	BovineHD0100042067	BovineHD0100042199	67.336
1993	1	145750832	145808682	3	0.198807	21	57850	Single copy duplication	BovineHD0100042068	BovineHD0100042090	16.6567
1994	1	145750832	145810814	9	0.596421	22	59982	Single copy duplication	BovineHD0100042068	BovineHD0100042091	11.3316
1995	1	145750832	145812430	1	0.0662691	23	61598	Single copy duplication	BovineHD0100042068	BovineHD0100042092	18.167
1996	1	145750832	145845327	1	0.0662691	40	94495	Single copy duplication	BovineHD0100042068	BovineHD0100042107	12.818
1997	1	145750832	145859659	3	0.198807	46	108827	Single copy duplication	BovineHD0100042068	BovineHD0100042113	17.6623
1998	1	145750832	145870155	1	0.0662691	49	119323	Single copy duplication	BovineHD0100042068	BovineHD0100042116	29.41
1999	1	145755525	145808682	5	0.331345	20	53157	Deletion of one copy	BovineHD0100042070	BovineHD0100042090	16.9354
[truncated: 66,008 more rows]
