# Supplementary material for: Genome-wide copy number variation (CNV) detection in Nelore cattle reveals highly frequent variants in genome regions harboring QTLs affecting production traits
Source: BMC Genomics. 2016 Jun 13;17:454. doi: 10.1186/s12864-016-2752-9 (PMC4907077; doi:10.1186/s12864-016-2752-9)
Supplement: Additional file 4: — CNVs detected in Nelore NGS Data. (XLSX 450 kb) [file 12864_2016_2752_MOESM2_ESM.xlsx]

## Sheet: Planilha1
CNVR #	Chr	Start (bp)	End (bp)	# Animals	Frequency (%)	Length (bp)	Type
1	1	121445	311014	2	0.132538	189569	Both
2	1	373070	455242	1	0.0662691	82172	Gain
3	1	720202	858264	3	0.198807	138062	Both
4	1	964835	1094456	1	0.0662691	129621	Gain
5	1	1442027	1618894	202	13.3863	176867	Both
6	1	1682594	1832039	3	0.198807	149445	Both
7	1	2253688	2407379	11	0.72896	153691	Both
8	1	2509966	2632340	1	0.0662691	122374	Gain
9	1	3022054	3374040	6	0.397614	351986	Both
10	1	3556578	3639885	1	0.0662691	83307	Gain
11	1	3662965	3850923	1	0.0662691	187958	Gain
12	1	3973273	4191621	2	0.132538	218348	Both
13	1	4617509	4722273	3	0.198807	104764	Both
14	1	4780592	4823061	1	0.0662691	42469	Gain
15	1	4937765	5012440	3	0.198807	74675	Both
16	1	5247715	5461428	3	0.198807	213713	Both
17	1	5518119	5666050	1	0.0662691	147931	Gain
18	1	5748175	5855502	3	0.198807	107327	Both
19	1	6321787	6462486	4	0.265076	140699	Both
20	1	6827746	6954186	2	0.132538	126440	Both
21	1	7025898	7149358	1	0.0662691	123460	Gain
22	1	7636683	7884891	2	0.132538	248208	Both
23	1	7992214	8085091	1	0.0662691	92877	Gain
24	1	8349297	8749804	2	0.132538	400507	Both
25	1	9079833	9436393	2	0.132538	356560	Both
26	1	9405135	9728607	2	0.132538	323472	Both
27	1	9735349	9894686	5	0.331345	159337	Both
28	1	9908767	9963989	2	0.132538	55222	Both
29	1	10039676	10138754	2	0.132538	99078	Both
30	1	10426370	10625572	3	0.198807	199202	Both
31	1	10817242	11029283	2	0.132538	212041	Both
32	1	11306630	11396055	2	0.132538	89425	Both
33	1	11631168	11755685	2	0.132538	124517	Both
34	1	11830951	11977723	2	0.132538	146772	Both
35	1	12315700	12454395	11	0.72896	138695	Both
36	1	12454050	12510992	4	0.265076	56942	Both
37	1	12711875	12842436	2	0.132538	130561	Both
38	1	12874456	13148270	6	0.397614	273814	Both
39	1	12969001	13051250	25	1.65673	82249	Both
40	1	13102582	13199572	7	0.463883	96990	Both
41	1	13482561	13699345	7	0.463883	216784	Both
42	1	14083408	14264560	4	0.265076	181152	Both
43	1	14624013	14796462	3	0.198807	172449	Both
44	1	14813831	14946598	4	0.265076	132767	Both
45	1	14947275	15051816	3	0.198807	104541	Both
46	1	15389141	15585425	2	0.132538	196284	Both
47	1	15563424	15670047	1	0.0662691	106623	Gain
48	1	15910415	16035534	4	0.265076	125119	Both
49	1	16081063	16151041	3	0.198807	69978	Both
50	1	16578042	16771590	5	0.331345	193548	Both
51	1	16655724	16825224	21	1.39165	169500	Both
52	1	17053340	17103820	1	0.0662691	50480	Loss
53	1	17338689	17500469	4	0.265076	161780	Both
54	1	17455698	17542169	11	0.72896	86471	Both
55	1	17557927	17787406	1	0.0662691	229479	Gain
56	1	17997016	18060070	2	0.132538	63054	Both
57	1	18228423	19404537	1	0.0662691	1176114	Gain
58	1	18347114	18762069	2	0.132538	414955	Both
59	1	18615115	18771853	1	0.0662691	156738	Gain
60	1	18810063	18981357	1	0.0662691	171294	Gain
61	1	18995147	19086414	1	0.0662691	91267	Gain
62	1	19200693	19524406	3	0.198807	323713	Both
63	1	19442005	19592552	1	0.0662691	150547	Gain
64	1	20025705	20160933	10	0.662691	135228	Both
65	1	20675234	20800045	12	0.795229	124811	Both
66	1	21041382	21219006	1	0.0662691	177624	Gain
67	1	21320259	22090880	1	0.0662691	770621	Gain
68	1	21892741	21957664	1	0.0662691	64923	Gain
69	1	22265277	22497228	5	0.331345	231951	Both
70	1	22795808	22895157	2	0.132538	99349	Both
71	1	22962497	23189365	3	0.198807	226868	Both
72	1	23149619	23418676	3	0.198807	269057	Both
73	1	23384913	23448442	1	0.0662691	63529	Gain
74	1	23564627	23649052	1	0.0662691	84425	Loss
75	1	23797661	24013823	4	0.265076	216162	Both
76	1	24205740	24269309	2	0.132538	63569	Both
77	1	24283271	24357356	1	0.0662691	74085	Gain
78	1	24656890	24826582	2	0.132538	169692	Both
79	1	25035103	25321785	3	0.198807	286682	Both
80	1	25265937	25528232	1	0.0662691	262295	Gain
81	1	25622437	25759146	2	0.132538	136709	Both
82	1	25980126	26073353	5	0.331345	93227	Both
83	1	26143457	26512669	1	0.0662691	369212	Gain
84	1	26731633	26804796	2	0.132538	73163	Both
85	1	26815314	26918076	1	0.0662691	102762	Gain
86	1	27018249	27116657	5	0.331345	98408	Both
87	1	27072549	27146915	1	0.0662691	74366	Gain
88	1	27210578	27282883	2	0.132538	72305	Both
89	1	27319520	27413010	1	0.0662691	93490	Gain
90	1	27446643	27582481	3	0.198807	135838	Both
91	1	27701943	27854169	7	0.463883	152226	Both
92	1	28348871	28735529	2	0.132538	386658	Both
93	1	28751844	28879180	6	0.397614	127336	Both
94	1	29088068	29228744	2	0.132538	140676	Both
95	1	29374126	29569633	3	0.198807	195507	Both
96	1	29911271	30051569	20	1.32538	140298	Both
97	1	30482672	30699560	8	0.530152	216888	Both
98	1	30591860	30722122	16	1.0603	130262	Both
99	1	30707076	30798572	6	0.397614	91496	Both
100	1	30899118	31030534	4	0.265076	131416	Both
101	1	31308616	31474369	6	0.397614	165753	Both
102	1	31606794	32496028	1	0.0662691	889234	Gain
103	1	31659179	31754595	1	0.0662691	95416	Gain
104	1	31905997	32021131	1	0.0662691	115134	Loss
105	1	32478938	32660611	7	0.463883	181673	Both
106	1	32743955	32881264	43	2.84957	137309	Both
107	1	33099721	33211634	9	0.596421	111913	Both
108	1	33216452	33349328	2	0.132538	132876	Both
109	1	33376191	33455787	1	0.0662691	79596	Gain
110	1	33587844	33670999	22	1.45792	83155	Both
111	1	34129115	34508688	2	0.132538	379573	Both
112	1	34422327	34481590	1	0.0662691	59263	Loss
113	1	34552309	34794651	2	0.132538	242342	Both
114	1	35460836	35747500	4	0.265076	286664	Both
115	1	36145713	36395133	2	0.132538	249420	Both
116	1	36466367	36783018	1	0.0662691	316651	Gain
117	1	36997557	37099432	23	1.52419	101875	Both
118	1	37474773	39256225	1	0.0662691	1781452	Gain
119	1	37889079	37945685	1	0.0662691	56606	Loss
120	1	38253701	38448833	5	0.331345	195132	Both
121	1	38302172	38404560	6	0.397614	102388	Both
122	1	38455373	38559069	1	0.0662691	103696	Gain
123	1	38649369	38761336	1	0.0662691	111967	Gain
124	1	39131799	39236194	4	0.265076	104395	Both
125	1	39420731	39503419	5	0.331345	82688	Both
126	1	39592675	39682867	3	0.198807	90192	Both
127	1	39994217	40205870	12	0.795229	211653	Both
128	1	40414800	40575773	2	0.132538	160973	Both
129	1	40577498	40769409	1	0.0662691	191911	Loss
130	1	40912300	40988108	13	0.861498	75808	Both
131	1	41042782	41133006	1	0.0662691	90224	Gain
132	1	41150941	41318385	2	0.132538	167444	Both
133	1	41479468	41568196	3	0.198807	88728	Both
134	1	41738545	41919611	3	0.198807	181066	Both
135	1	41803187	41890660	1	0.0662691	87473	Gain
136	1	42206130	42536676	2	0.132538	330546	Both
137	1	42671235	42765414	1	0.0662691	94179	Gain
138	1	43031340	43353903	2	0.132538	322563	Both
139	1	43465857	43667861	5	0.331345	202004	Both
140	1	43848568	43985755	1	0.0662691	137187	Gain
141	1	44337349	44547812	8	0.530152	210463	Both
142	1	44677093	44827804	7	0.463883	150711	Both
143	1	44849050	45015087	2	0.132538	166037	Both
144	1	44958749	45123141	74	4.90391	164392	Both
145	1	45507577	45614604	1	0.0662691	107027	Gain
146	1	45648266	45824737	1	0.0662691	176471	Gain
147	1	46077327	46454307	2	0.132538	376980	Both
148	1	46552115	46668510	1	0.0662691	116395	Gain
149	1	46552115	47427362	1	0.0662691	875247	Gain
150	1	46765616	46901713	1	0.0662691	136097	Gain
151	1	47280453	47427362	1	0.0662691	146909	Gain
152	1	47708094	48000665	3	0.198807	292571	Both
153	1	48401363	48542387	5	0.331345	141024	Both
154	1	48557293	48748262	6	0.397614	190969	Both
155	1	48769354	48889332	34	2.25315	119978	Both
156	1	49042394	49108373	1	0.0662691	65979	Gain
157	1	49281322	49423202	8	0.530152	141880	Both
158	1	49740561	49862144	1	0.0662691	121583	Gain
159	1	49885358	50067523	1	0.0662691	182165	Gain
160	1	50440011	50533153	1	0.0662691	93142	Gain
161	1	51110088	51316654	1	0.0662691	206566	Gain
162	1	51396686	51613731	1	0.0662691	217045	Gain
163	1	51986881	52191603	4	0.265076	204722	Both
164	1	52168326	52351268	2	0.132538	182942	Both
165	1	52834285	52933704	1	0.0662691	99419	Gain
166	1	53139515	53405908	5	0.331345	266393	Both
167	1	53409933	54397359	1	0.0662691	987426	Gain
168	1	53481684	53741476	5	0.331345	259792	Both
169	1	54099169	54304099	1	0.0662691	204930	Gain
170	1	54335083	54413625	1	0.0662691	78542	Gain
171	1	54773858	54884513	2	0.132538	110655	Both
172	1	55806983	55911607	1	0.0662691	104624	Gain
173	1	56186460	56312942	2	0.132538	126482	Both
174	1	56651500	56714004	2	0.132538	62504	Both
175	1	56839952	57020207	2	0.132538	180255	Both
176	1	56870487	57590207	1	0.0662691	719720	Gain
177	1	57001593	57079543	1	0.0662691	77950	Gain
178	1	57238463	57344919	2	0.132538	106456	Both
179	1	57514310	57683131	1	0.0662691	168821	Gain
180	1	57928342	58053647	1	0.0662691	125305	Gain
181	1	58264135	58493779	3	0.198807	229644	Both
182	1	58867930	59329427	2	0.132538	461497	Both
183	1	59284269	59414500	2	0.132538	130231	Both
184	1	60317778	60577424	1	0.0662691	259646	Gain
185	1	60584146	60660872	1	0.0662691	76726	Gain
186	1	60773884	60916135	2	0.132538	142251	Both
187	1	61754619	61895049	2	0.132538	140430	Both
188	1	61869281	62219752	2	0.132538	350471	Both
189	1	62129024	62289171	1	0.0662691	160147	Gain
190	1	62347564	62592262	1	0.0662691	244698	Gain
191	1	62981083	64007421	1	0.0662691	1026338	Gain
192	1	63177284	63228570	1	0.0662691	51286	Gain
193	1	63321898	63644176	2	0.132538	322278	Both
194	1	63450580	63595165	1	0.0662691	144585	Gain
195	1	63765601	63994643	1	0.0662691	229042	Gain
196	1	64420921	64452880	1	0.0662691	31959	Gain
197	1	64642842	64845887	5	0.331345	203045	Both
198	1	65345786	65453216	2	0.132538	107430	Both
199	1	65489012	65817124	2	0.132538	328112	Both
200	1	66371014	66474912	17	1.12657	103898	Both
201	1	66510067	66666677	3	0.198807	156610	Both
202	1	67411664	67609641	1	0.0662691	197977	Gain
203	1	67872117	67911236	1	0.0662691	39119	Gain
204	1	67982433	68088397	1	0.0662691	105964	Gain
205	1	68259043	68449519	14	0.927767	190476	Both
206	1	68408691	68603624	3	0.198807	194933	Both
207	1	68595237	68691306	3	0.198807	96069	Both
208	1	68863569	68898375	1	0.0662691	34806	Gain
209	1	68921940	69240987	4	0.265076	319047	Both
210	1	69394643	69574300	5	0.331345	179657	Both
211	1	69571288	69613930	1	0.0662691	42642	Gain
212	1	69655328	70392826	1	0.0662691	737498	Gain
213	1	69697770	69850623	3	0.198807	152853	Both
214	1	69803007	69910088	250	16.5673	107081	Both
215	1	70106855	70531112	2	0.132538	424257	Both
216	1	70791682	70845828	2	0.132538	54146	Both
217	1	70904134	70977963	2	0.132538	73829	Both
218	1	71023591	71227981	2	0.132538	204390	Both
219	1	71094452	71198454	3	0.198807	104002	Both
220	1	71359459	71630748	3	0.198807	271289	Both
221	1	71700127	71751577	1	0.0662691	51450	Gain
222	1	72115021	72387471	1	0.0662691	272450	Loss
223	1	72605572	73633030	1	0.0662691	1027458	Gain
224	1	73185289	73318024	2	0.132538	132735	Both
225	1	73466549	73554811	4	0.265076	88262	Both
226	1	73855255	74016864	13	0.861498	161609	Both
227	1	74116016	74394682	2	0.132538	278666	Both
228	1	74502396	74610853	1	0.0662691	108457	Gain
229	1	74713515	75018332	1	0.0662691	304817	Gain
230	1	75216133	75315716	1	0.0662691	99583	Gain
231	1	75550277	76279370	1	0.0662691	729093	Gain
232	1	75608888	75688655	2	0.132538	79767	Both
233	1	75722302	75889591	1	0.0662691	167289	Gain
234	1	76179227	76323749	6	0.397614	144522	Both
235	1	76668370	76737400	66	4.37376	69030	Both
236	1	77225517	77445013	1	0.0662691	219496	Gain
237	1	77577897	77728370	1	0.0662691	150473	Gain
238	1	77970408	78712998	1	0.0662691	742590	Gain
239	1	78640261	78826828	3	0.198807	186567	Both
240	1	78938372	79185162	2	0.132538	246790	Both
241	1	79154119	79319637	2	0.132538	165518	Both
242	1	79723669	79995804	2	0.132538	272135	Both
243	1	80465149	80643262	2	0.132538	178113	Both
244	1	80594484	80709278	2	0.132538	114794	Both
245	1	80998680	81320992	2	0.132538	322312	Both
246	1	81370781	81555264	2	0.132538	184483	Both
247	1	81613178	81721162	1	0.0662691	107984	Gain
248	1	82270494	82413102	1	0.0662691	142608	Gain
249	1	82673969	82742927	1	0.0662691	68958	Gain
250	1	83029014	83472507	257	17.0311	443493	Both
251	1	83201403	83341766	3	0.198807	140363	Both
252	1	83410344	83580460	177	11.7296	170116	Both
253	1	83513721	83600093	1	0.0662691	86372	Gain
254	1	83956440	84098680	1	0.0662691	142240	Gain
255	1	84418859	84643176	2	0.132538	224317	Both
256	1	84857663	84947626	1	0.0662691	89963	Gain
257	1	85420146	85522351	1	0.0662691	102205	Gain
258	1	85743853	85842274	1	0.0662691	98421	Gain
259	1	86251339	86381348	3	0.198807	130009	Both
260	1	86711188	86924123	3	0.198807	212935	Both
261	1	87315083	87403593	4	0.265076	88510	Both
262	1	87654910	87846792	3	0.198807	191882	Both
263	1	87978908	88028123	1	0.0662691	49215	Gain
264	1	88772137	88907550	1	0.0662691	135413	Gain
265	1	89227162	89306357	1	0.0662691	79195	Gain
266	1	89375984	89484352	2	0.132538	108368	Both
267	1	90147871	90205045	1	0.0662691	57174	Gain
268	1	90832515	91128542	4	0.265076	296027	Both
269	1	91478631	91538447	2	0.132538	59816	Both
270	1	91623471	91753072	1	0.0662691	129601	Loss
271	1	91856008	92910195	1	0.0662691	1054187	Gain
272	1	91956057	92063770	1	0.0662691	107713	Gain
273	1	92641913	92764876	3	0.198807	122963	Both
274	1	92943175	93054983	2	0.132538	111808	Both
275	1	93089971	93375720	1	0.0662691	285749	Gain
276	1	93477600	93655731	2	0.132538	178131	Both
277	1	94206472	94383707	8	0.530152	177235	Both
278	1	94743767	94912236	1	0.0662691	168469	Gain
279	1	95139875	95436660	1	0.0662691	296785	Gain
280	1	95459622	95560913	10	0.662691	101291	Both
281	1	95819377	96001116	1	0.0662691	181739	Gain
282	1	96574414	97002609	1	0.0662691	428195	Gain
283	1	97062330	97106632	1	0.0662691	44302	Gain
284	1	97133781	97246352	1	0.0662691	112571	Gain
285	1	97662712	97769128	2	0.132538	106416	Both
286	1	98183563	98658068	1	0.0662691	474505	Gain
287	1	98770708	98857086	1	0.0662691	86378	Gain
288	1	99128200	99174158	1	0.0662691	45958	Gain
289	1	99477567	99634575	1	0.0662691	157008	Gain
290	1	99657802	99742816	1	0.0662691	85014	Gain
291	1	99932685	100419380	2	0.132538	486695	Both
292	1	100294360	100368590	1	0.0662691	74230	Gain
293	1	100592131	100851637	2	0.132538	259506	Both
294	1	101283193	101590813	4	0.265076	307620	Both
295	1	101596397	101705699	1	0.0662691	109302	Gain
296	1	101928815	102068648	2	0.132538	139833	Both
297	1	102013925	102058946	1	0.0662691	45021	Loss
298	1	102085944	102267835	1	0.0662691	181891	Gain
299	1	102317635	102484478	2	0.132538	166843	Both
300	1	102780049	102937042	2	0.132538	156993	Both
301	1	103089167	103189641	199	13.1875	100474	Both
302	1	103387272	103533206	3	0.198807	145934	Both
303	1	103752909	103944427	10	0.662691	191518	Both
304	1	104203854	104302933	1	0.0662691	99079	Gain
305	1	104393837	104536078	3	0.198807	142241	Both
306	1	104811307	105061779	10	0.662691	250472	Both
307	1	105032468	105248385	183	12.1272	215917	Both
308	1	105527408	105714248	4	0.265076	186840	Both
309	1	105747086	105789814	1	0.0662691	42728	Loss
310	1	106181453	106326527	2	0.132538	145074	Both
311	1	106544451	106721749	3	0.198807	177298	Both
312	1	106904871	107160449	1	0.0662691	255578	Gain
313	1	107719760	108472825	1	0.0662691	753065	Gain
314	1	107868760	108243961	2	0.132538	375201	Both
315	1	108424679	108472825	1	0.0662691	48146	Gain
316	1	109019563	109174407	7	0.463883	154844	Both
317	1	109438960	109649667	2	0.132538	210707	Both
318	1	110215491	110528970	2	0.132538	313479	Both
319	1	110520102	110864551	1	0.0662691	344449	Gain
320	1	111019142	111151606	3	0.198807	132464	Both
321	1	111257295	111471261	1	0.0662691	213966	Gain
322	1	111472721	112072426	1	0.0662691	599705	Gain
323	1	111619189	112473057	1	0.0662691	853868	Gain
324	1	112469974	112602345	2	0.132538	132371	Both
325	1	112637797	112687161	3	0.198807	49364	Both
326	1	112938645	113199447	3	0.198807	260802	Both
327	1	113451237	113541964	1	0.0662691	90727	Gain
328	1	114522814	114572932	1	0.0662691	50118	Loss
329	1	114616514	114724657	1	0.0662691	108143	Gain
330	1	114903276	115090543	1	0.0662691	187267	Gain
331	1	115369317	115395320	1	0.0662691	26003	Gain
332	1	115593153	115775668	1	0.0662691	182515	Gain
333	1	115801035	116157764	1	0.0662691	356729	Gain
334	1	117858181	118231304	2	0.132538	373123	Both
335	1	118078105	118127187	1	0.0662691	49082	Gain
336	1	118299566	118410480	1	0.0662691	110914	Gain
337	1	118550334	118736041	1	0.0662691	185707	Gain
338	1	118925233	118988115	1	0.0662691	62882	Gain
339	1	119208086	119236361	1	0.0662691	28275	Loss
340	1	119325364	119353642	1	0.0662691	28278	Gain
341	1	119563032	119659112	1	0.0662691	96080	Gain
342	1	119874547	119975239	3	0.198807	100692	Both
343	1	120182764	120305623	2	0.132538	122859	Both
344	1	120253358	120337884	1	0.0662691	84526	Gain
345	1	120713623	120923983	2	0.132538	210360	Both
346	1	121000583	121819089	1	0.0662691	818506	Gain
347	1	121479143	121608836	1	0.0662691	129693	Gain
348	1	121950243	122150069	2	0.132538	199826	Both
349	1	122147395	122273668	1	0.0662691	126273	Loss
350	1	122448542	122518742	2	0.132538	70200	Both
351	1	122975489	123041292	38	2.51822	65803	Both
352	1	123413649	123572148	2	0.132538	158499	Both
353	1	123809722	124084790	7	0.463883	275068	Both
354	1	124134472	124264858	87	5.76541	130386	Both
355	1	124633986	124800472	7	0.463883	166486	Both
356	1	125110945	125192457	7	0.463883	81512	Both
357	1	125786739	126093934	5	0.331345	307195	Both
358	1	126414926	126585308	4	0.265076	170382	Both
359	1	126640950	126846065	2	0.132538	205115	Both
360	1	127210544	127402959	4	0.265076	192415	Both
361	1	127833946	128042028	4	0.265076	208082	Both
362	1	128160153	128237072	1	0.0662691	76919	Gain
363	1	128288325	128443173	1	0.0662691	154848	Gain
364	1	128567589	129255757	1	0.0662691	688168	Gain
365	1	128656133	128721977	1	0.0662691	65844	Gain
366	1	128914859	129216718	4	0.265076	301859	Both
367	1	129382876	129529125	4	0.265076	146249	Both
368	1	129739865	129759916	1	0.0662691	20051	Gain
369	1	129861314	130005123	5	0.331345	143809	Both
370	1	130261568	130575535	1	0.0662691	313967	Gain
371	1	131410926	131536521	89	5.89795	125595	Both
372	1	131596577	131654509	3	0.198807	57932	Both
373	1	131894701	132062333	4	0.265076	167632	Both
374	1	132532444	132737372	7	0.463883	204928	Both
375	1	132838741	132930604	2	0.132538	91863	Both
376	1	133166454	133281512	3	0.198807	115058	Both
377	1	133328943	133473370	1	0.0662691	144427	Gain
378	1	133437977	134292328	3	0.198807	854351	Both
379	1	133557071	133856910	67	4.44003	299839	Both
380	1	133825966	133999218	62	4.10868	173252	Both
381	1	133863339	134010097	6	0.397614	146758	Both
382	1	134336130	134747062	2	0.132538	410932	Both
383	1	134904533	135010236	4	0.265076	105703	Both
384	1	135349177	135532527	4	0.265076	183350	Both
385	1	136005422	136334347	4	0.265076	328925	Both
386	1	136535856	136620428	13	0.861498	84572	Both
387	1	136748194	136774827	1	0.0662691	26633	Gain
388	1	137356423	137482635	3	0.198807	126212	Both
389	1	137667461	137815731	1	0.0662691	148270	Gain
390	1	138178044	138259546	3	0.198807	81502	Both
391	1	138451372	138512492	1	0.0662691	61120	Gain
392	1	138575363	138647152	1	0.0662691	71789	Gain
393	1	138851526	138944483	3	0.198807	92957	Both
394	1	139230528	139275887	1	0.0662691	45359	Gain
395	1	139341474	139441055	1	0.0662691	99581	Gain
396	1	139713877	139833026	2	0.132538	119149	Both
397	1	140009270	140143114	1	0.0662691	133844	Gain
398	1	140321142	140414337	1	0.0662691	93195	Gain
399	1	140536710	140640822	2	0.132538	104112	Both
400	1	141103627	141240652	1	0.0662691	137025	Gain
401	1	141351312	141585965	1	0.0662691	234653	Gain
402	1	141670846	141729928	1	0.0662691	59082	Gain
403	1	141801865	141870385	2	0.132538	68520	Both
404	1	141975997	142058274	1	0.0662691	82277	Gain
405	1	142356522	142592248	7	0.463883	235726	Both
406	1	142802260	143135374	3	0.198807	333114	Both
407	1	143180898	143347205	9	0.596421	166307	Both
408	1	143998835	144125643	37	2.45195	126808	Both
409	1	144426689	144506277	25	1.65673	79588	Both
410	1	144472621	144536745	1	0.0662691	64124	Gain
411	1	144606949	144757959	4	0.265076	151010	Both
412	1	144820637	145041103	455	30.1524	220466	Both
413	1	145153702	145227303	99	6.56064	73601	Both
414	1	145212309	145380649	1	0.0662691	168340	Gain
415	1	145538201	147081716	7	0.463883	1543515	Both
416	1	145628888	145840676	132	8.74751	211788	Both
417	1	145735025	145849705	392	25.9775	114680	Both
418	1	145967591	146106070	63	4.17495	138479	Both
419	1	146475011	146677633	9	0.596421	202622	Both
420	1	146828847	147046421	802	53.1478	217574	Both
421	1	147101752	147149008	8	0.530152	47256	Both
422	1	147271268	147964423	1	0.0662691	693155	Gain
423	1	147315272	147424677	586	38.8337	109405	Both
424	1	147549170	147656700	66	4.37376	107530	Both
425	1	147844221	148000206	31	2.05434	155985	Both
426	1	148075837	148123790	1	0.0662691	47953	Gain
427	1	148159355	148285999	1	0.0662691	126644	Gain
428	1	148467960	148569629	15	0.994036	101669	Both
429	1	148711238	148858403	2	0.132538	147165	Both
430	1	148892436	148964654	2	0.132538	72218	Both
431	1	149202550	149301815	1	0.0662691	99265	Gain
432	1	149663049	149756688	1	0.0662691	93639	Gain
433	1	150000040	150096170	20	1.32538	96130	Both
434	1	150215476	150261943	3	0.198807	46467	Both
435	1	150434859	150506789	3	0.198807	71930	Both
436	1	150881673	151321355	3	0.198807	439682	Both
437	1	151730763	151820351	2	0.132538	89588	Both
438	1	151922319	152106539	1	0.0662691	184220	Gain
439	1	152329323	152394144	4	0.265076	64821	Both
440	1	152704171	152764182	2	0.132538	60011	Both
441	1	152932783	153055114	6	0.397614	122331	Both
442	1	153117179	153174833	1	0.0662691	57654	Gain
443	1	153415685	153512653	4	0.265076	96968	Both
444	1	153647530	153761756	1	0.0662691	114226	Gain
445	1	154200222	154307549	41	2.71703	107327	Both
446	1	154682450	154857059	1	0.0662691	174609	Gain
447	1	154883452	155848505	1	0.0662691	965053	Gain
448	1	155093816	155155876	3	0.198807	62060	Both
449	1	155410000	155629802	1	0.0662691	219802	Gain
450	1	155860631	156038285	10	0.662691	177654	Both
451	1	156305709	156379672	1	0.0662691	73963	Gain
452	1	156470810	156628029	5	0.331345	157219	Both
453	1	156731320	156917774	1	0.0662691	186454	Gain
454	1	157061178	157126568	1	0.0662691	65390	Gain
455	1	157256447	157411588	6	0.397614	155141	Both
456	1	157561721	157700045	2	0.132538	138324	Both
457	1	157845038	158138410	2	0.132538	293372	Both
458	1	158116864	158215912	2	0.132538	99048	Both
459	1	158150740	158322647	1	0.0662691	171907	Gain
460	2	6889	254116	8	0.530152	247227	Both
461	2	347784	482769	1	0.0662691	134985	Gain
462	2	477378	1324684	1	0.0662691	847306	Gain
463	2	622027	698408	4	0.265076	76381	Both
464	2	1297207	1463852	3	0.198807	166645	Both
465	2	1455593	1600013	1	0.0662691	144420	Gain
466	2	1759108	1813897	2	0.132538	54789	Both
467	2	1955017	2333497	3	0.198807	378480	Both
468	2	2209617	2906691	1	0.0662691	697074	Gain
469	2	2553481	2742586	2	0.132538	189105	Both
470	2	3113150	3190278	2	0.132538	77128	Both
471	2	3278787	3387744	1	0.0662691	108957	Gain
472	2	3531467	3688882	2	0.132538	157415	Both
473	2	3862985	4037743	3	0.198807	174758	Both
474	2	4075232	4151114	289	19.1518	75882	Both
475	2	4332375	4478403	3	0.198807	146028	Both
476	2	4564922	4650209	1	0.0662691	85287	Gain
477	2	4798360	4877217	104	6.89198	78857	Both
478	2	4873443	4960915	3	0.198807	87472	Both
479	2	5189453	5320623	2	0.132538	131170	Both
480	2	5314629	5612211	2	0.132538	297582	Both
481	2	5353429	5408839	8	0.530152	55410	Both
482	2	5434775	5558314	2	0.132538	123539	Both
483	2	5569118	5698946	1	0.0662691	129828	Gain
484	2	5784555	5846945	1	0.0662691	62390	Gain
485	2	5932526	6138774	2	0.132538	206248	Both
486	2	6269506	6478433	3	0.198807	208927	Both
487	2	6405151	6619440	2	0.132538	214289	Both
488	2	7121822	7257007	2	0.132538	135185	Both
489	2	7698404	7844244	5	0.331345	145840	Both
490	2	7780343	7860042	1	0.0662691	79699	Loss
491	2	7890396	8045917	1	0.0662691	155521	Gain
492	2	8306137	8431980	2	0.132538	125843	Both
493	2	8617095	8779076	1	0.0662691	161981	Gain
494	2	8923697	9034246	15	0.994036	110549	Both
495	2	9099600	9173824	1	0.0662691	74224	Gain
496	2	9768533	10062949	3	0.198807	294416	Both
497	2	10334721	10629994	1	0.0662691	295273	Gain
498	2	10717688	10869100	6	0.397614	151412	Both
499	2	10785018	10926074	1	0.0662691	141056	Loss
500	2	11122936	11248512	3	0.198807	125576	Both
501	2	11299817	11495825	5	0.331345	196008	Both
502	2	11489344	11533493	12	0.795229	44149	Both
503	2	11831042	11972547	49	3.24718	141505	Both
504	2	11939334	12096084	22	1.45792	156750	Both
505	2	12010178	12140093	35	2.31942	129915	Both
506	2	12114293	12195908	36	2.38569	81615	Both
507	2	12416548	12542277	5	0.331345	125729	Both
508	2	12595533	12707981	2	0.132538	112448	Both
509	2	12711203	12764597	1	0.0662691	53394	Loss
510	2	12786643	12896967	2	0.132538	110324	Both
511	2	13202512	13333778	2	0.132538	131266	Both
512	2	13452429	13537678	1	0.0662691	85249	Gain
513	2	13718924	13784734	1	0.0662691	65810	Gain
514	2	14311505	14624580	2	0.132538	313075	Both
515	2	14709182	14825387	1	0.0662691	116205	Gain
516	2	14973694	15075921	2	0.132538	102227	Both
517	2	15160981	15239170	2	0.132538	78189	Both
518	2	15365266	15439564	1	0.0662691	74298	Gain
519	2	15539375	15598111	1	0.0662691	58736	Gain
520	2	15992090	16211258	3	0.198807	219168	Both
521	2	17008991	17247288	3	0.198807	238297	Both
522	2	17752933	18084325	3	0.198807	331392	Both
523	2	18493287	18568978	2	0.132538	75691	Both
524	2	18541858	18742369	1	0.0662691	200511	Gain
525	2	18932779	19109909	1	0.0662691	177130	Gain
526	2	19865253	20070065	3	0.198807	204812	Both
527	2	20309225	20431148	2	0.132538	121923	Both
528	2	20751494	20863863	5	0.331345	112369	Both
529	2	21743897	21917372	3	0.198807	173475	Both
530	2	21933947	22043419	1	0.0662691	109472	Gain
531	2	22050687	22162797	1	0.0662691	112110	Gain
532	2	22843601	22980470	1	0.0662691	136869	Gain
533	2	23078365	23231173	2	0.132538	152808	Both
534	2	23348247	23441148	1	0.0662691	92901	Gain
535	2	23598590	23776148	1	0.0662691	177558	Gain
536	2	23809408	23903418	1	0.0662691	94010	Gain
537	2	24025395	24173466	2	0.132538	148071	Both
538	2	24787226	24986840	5	0.331345	199614	Both
539	2	25596925	25893801	2	0.132538	296876	Both
540	2	26060252	26253681	2	0.132538	193429	Both
541	2	26366935	26448602	1	0.0662691	81667	Gain
542	2	26448602	26571837	1	0.0662691	123235	Gain
543	2	27002523	27227194	1	0.0662691	224671	Gain
544	2	27627505	27736785	1	0.0662691	109280	Gain
545	2	27769928	27867231	1	0.0662691	97303	Gain
546	2	28021262	28127701	1	0.0662691	106439	Gain
547	2	28261252	28542753	3	0.198807	281501	Both
548	2	28443311	28490675	1	0.0662691	47364	Gain
549	2	28513999	28615758	1	0.0662691	101759	Gain
550	2	28976528	29101803	2	0.132538	125275	Both
551	2	29110788	29279748	2	0.132538	168960	Both
552	2	29677179	29812312	2	0.132538	135133	Both
553	2	29919299	29979579	2	0.132538	60280	Both
554	2	30029770	30072995	1	0.0662691	43225	Gain
555	2	30415097	30467783	1	0.0662691	52686	Gain
556	2	30589614	30673603	2	0.132538	83989	Both
557	2	31105356	31137367	1	0.0662691	32011	Gain
558	2	31225980	31286192	7	0.463883	60212	Both
559	2	31687181	31862481	4	0.265076	175300	Both
560	2	31901296	32131265	1	0.0662691	229969	Gain
561	2	32153200	32349290	2	0.132538	196090	Both
562	2	32533381	32709335	1	0.0662691	175954	Gain
563	2	32790719	32943183	1	0.0662691	152464	Gain
564	2	32966787	33063021	1	0.0662691	96234	Gain
565	2	33442824	33767377	2	0.132538	324553	Both
566	2	33910699	33947105	1	0.0662691	36406	Loss
567	2	34078146	34293799	3	0.198807	215653	Both
568	2	34410619	34537488	2	0.132538	126869	Both
569	2	34674280	34869662	6	0.397614	195382	Both
570	2	35183973	35277747	1	0.0662691	93774	Loss
571	2	35424273	35616633	1	0.0662691	192360	Gain
572	2	36423652	36652744	3	0.198807	229092	Both
573	2	36504391	37512267	1	0.0662691	1007876	Gain
574	2	36901273	37070229	22	1.45792	168956	Both
575	2	37286637	37605234	3	0.198807	318597	Both
576	2	38001552	38338800	1	0.0662691	337248	Gain
577	2	38417931	38512764	2	0.132538	94833	Both
578	2	39103792	39246711	1	0.0662691	142919	Gain
579	2	39318380	39403881	1	0.0662691	85501	Gain
580	2	39800879	40080074	3	0.198807	279195	Both
581	2	40094423	40494794	2	0.132538	400371	Both
582	2	40725572	40806706	1	0.0662691	81134	Gain
583	2	40897944	41027402	29	1.9218	129458	Both
584	2	41312632	41405622	6	0.397614	92990	Both
585	2	41402343	41462194	2	0.132538	59851	Both
586	2	41605264	41692419	1	0.0662691	87155	Loss
587	2	41792077	41927596	4	0.265076	135519	Both
588	2	42023552	42723758	1	0.0662691	700206	Gain
589	2	42074259	42169070	1	0.0662691	94811	Loss
590	2	42240517	42410391	1	0.0662691	169874	Gain
591	2	43455759	44887603	1	0.0662691	1431844	Gain
592	2	44249025	44282995	1	0.0662691	33970	Gain
593	2	45184403	45380084	1	0.0662691	195681	Gain
594	2	45639981	45852111	2	0.132538	212130	Both
595	2	45927692	46016899	1	0.0662691	89207	Gain
596	2	46430020	46556554	2	0.132538	126534	Both
597	2	46676195	46804142	2	0.132538	127947	Both
598	2	46881424	47033131	1	0.0662691	151707	Gain
599	2	47060992	47153478	1	0.0662691	92486	Gain
600	2	47294572	47486179	14	0.927767	191607	Both
601	2	47937472	48148521	1	0.0662691	211049	Gain
602	2	48512928	48844399	1	0.0662691	331471	Gain
603	2	48586131	49658043	1	0.0662691	1071912	Gain
604	2	48947642	49049536	1	0.0662691	101894	Gain
605	2	49218493	49602706	5	0.331345	384213	Both
606	2	49794737	50215384	2	0.132538	420647	Both
607	2	50100766	50203158	2	0.132538	102392	Both
608	2	50516497	50663911	1	0.0662691	147414	Gain
609	2	50834419	50916490	5	0.331345	82071	Both
610	2	51124118	51216165	1	0.0662691	92047	Gain
611	2	51773185	51922044	1	0.0662691	148859	Gain
612	2	52567745	52820423	2	0.132538	252678	Both
613	2	52841077	53174222	2	0.132538	333145	Both
614	2	53570655	53689934	2	0.132538	119279	Both
615	2	54990508	55057774	10	0.662691	67266	Both
616	2	55131676	55290210	4	0.265076	158534	Both
617	2	55284615	55318577	1	0.0662691	33962	Gain
618	2	55620917	55726252	10	0.662691	105335	Both
619	2	55741088	55865733	2	0.132538	124645	Both
620	2	55855809	56797189	2	0.132538	941380	Both
621	2	55913851	56145556	11	0.72896	231705	Both
622	2	56053436	56213267	18	1.19284	159831	Both
623	2	56190829	56307244	1	0.0662691	116415	Loss
624	2	56418613	56612135	11	0.72896	193522	Both
625	2	56514007	56638995	24	1.59046	124988	Both
626	2	56678768	56770981	2	0.132538	92213	Both
627	2	56738951	56810512	1	0.0662691	71561	Loss
628	2	56897170	57049003	1	0.0662691	151833	Gain
629	2	57293592	57540816	5	0.331345	247224	Both
630	2	57773279	57913123	3	0.198807	139844	Both
631	2	57926123	57993234	1	0.0662691	67111	Gain
632	2	58380199	58455294	1	0.0662691	75095	Gain
633	2	58928794	59189163	3	0.198807	260369	Both
634	2	59714259	60005142	2	0.132538	290883	Both
635	2	60063026	61296716	1	0.0662691	1233690	Gain
636	2	60325646	60758171	2	0.132538	432525	Both
637	2	60985154	61048019	2	0.132538	62865	Both
638	2	61598694	61740905	2	0.132538	142211	Both
639	2	61754094	61800404	1	0.0662691	46310	Loss
640	2	62009723	62046004	1	0.0662691	36281	Loss
641	2	62274394	62449442	2	0.132538	175048	Both
642	2	62818623	62908355	1	0.0662691	89732	Gain
643	2	62993534	63119711	1	0.0662691	126177	Gain
644	2	63152663	63329071	2	0.132538	176408	Both
645	2	64768940	64952438	1	0.0662691	183498	Gain
646	2	65071072	65172196	1	0.0662691	101124	Gain
647	2	65325601	65521724	5	0.331345	196123	Both
648	2	65677952	65915838	8	0.530152	237886	Both
649	2	66347590	66428170	2	0.132538	80580	Both
650	2	66465186	66549157	6	0.397614	83971	Both
651	2	66644739	66953300	1	0.0662691	308561	Gain
652	2	67092880	67192376	34	2.25315	99496	Both
653	2	67510989	67571202	2	0.132538	60213	Both
654	2	67858982	67929199	2	0.132538	70217	Both
655	2	67999544	68140201	6	0.397614	140657	Both
656	2	68125126	68177910	13	0.861498	52784	Both
657	2	68554311	68681157	1	0.0662691	126846	Loss
658	2	68829425	69019024	1	0.0662691	189599	Gain
659	2	69960032	70670644	1	0.0662691	710612	Gain
660	2	70089314	70361585	3	0.198807	272271	Both
661	2	71204409	71450168	12	0.795229	245759	Both
662	2	71564321	71676277	3	0.198807	111956	Both
663	2	71638716	71773216	1	0.0662691	134500	Gain
664	2	72491367	73283921	2	0.132538	792554	Both
665	2	72524895	72679948	314	20.8085	155053	Both
666	2	72953361	73170374	5	0.331345	217013	Both
667	2	73024594	73191234	1	0.0662691	166640	Gain
668	2	73280098	74170702	2	0.132538	890604	Both
669	2	73400129	73586961	8	0.530152	186832	Both
670	2	74148345	74399500	3	0.198807	251155	Both
671	2	74857069	74983216	5	0.331345	126147	Both
672	2	75154421	75273146	1	0.0662691	118725	Gain
673	2	75549915	75720426	5	0.331345	170511	Both
674	2	75766099	75797085	1	0.0662691	30986	Gain
675	2	75956915	76226040	2	0.132538	269125	Both
676	2	76326264	76432410	1	0.0662691	106146	Gain
677	2	76514949	76622576	1	0.0662691	107627	Gain
678	2	76668327	76754001	3	0.198807	85674	Both
679	2	76896991	77005501	1	0.0662691	108510	Gain
680	2	77010589	77213123	1	0.0662691	202534	Gain
681	2	77340874	77384351	1	0.0662691	43477	Gain
682	2	78661495	78943978	3	0.198807	282483	Both
683	2	79188618	79954328	1	0.0662691	765710	Gain
684	2	79258324	79489012	4	0.265076	230688	Both
685	2	80006398	80121971	1	0.0662691	115573	Gain
686	2	80378100	80481636	1	0.0662691	103536	Gain
687	2	80797905	81026869	1	0.0662691	228964	Gain
688	2	81614061	81777871	38	2.51822	163810	Both
689	2	82036161	82972004	1	0.0662691	935843	Loss
690	2	82065027	82261619	54	3.57853	196592	Both
691	2	82250348	82478822	41	2.71703	228474	Both
692	2	82479920	82627989	12	0.795229	148069	Both
693	2	82702596	82886662	4	0.265076	184066	Both
694	2	83057903	83193768	3	0.198807	135865	Both
695	2	83433611	83542007	1	0.0662691	108396	Loss
696	2	83599882	83738787	10	0.662691	138905	Both
697	2	83766535	83919557	1	0.0662691	153022	Gain
698	2	84056021	84258800	2	0.132538	202779	Both
699	2	84547304	85105403	1	0.0662691	558099	Gain
700	2	86279265	86851533	1	0.0662691	572268	Gain
701	2	87037414	87190770	1	0.0662691	153356	Gain
702	2	88572079	88666833	1	0.0662691	94754	Gain
703	2	88956894	89110302	1	0.0662691	153408	Gain
704	2	89582912	89875458	3	0.198807	292546	Both
705	2	90011095	90376992	2	0.132538	365897	Both
706	2	90651120	90796024	6	0.397614	144904	Both
707	2	90915117	90995584	1	0.0662691	80467	Gain
708	2	91559166	91814275	2	0.132538	255109	Both
709	2	91838324	91937222	1	0.0662691	98898	Loss
710	2	92231262	92266121	1	0.0662691	34859	Gain
711	2	92616769	92788909	5	0.331345	172140	Both
712	2	92900114	92939225	1	0.0662691	39111	Gain
713	2	93043589	93085507	1	0.0662691	41918	Gain
714	2	94030676	94088668	2	0.132538	57992	Both
715	2	94428079	94567101	3	0.198807	139022	Both
716	2	95065417	95180196	1	0.0662691	114779	Gain
717	2	95406041	95497974	1	0.0662691	91933	Gain
718	2	95772021	95848139	2	0.132538	76118	Both
719	2	96248706	96335173	63	4.17495	86467	Both
720	2	96734695	96856193	2	0.132538	121498	Both
721	2	97872254	97989484	2	0.132538	117230	Both
722	2	98403055	98557814	4	0.265076	154759	Both
723	2	98623413	99470260	1	0.0662691	846847	Gain
724	2	98639495	98995582	1	0.0662691	356087	Gain
725	2	99003329	99181462	1	0.0662691	178133	Gain
726	2	99357876	99645698	2	0.132538	287822	Both
727	2	99618032	99757559	1	0.0662691	139527	Gain
728	2	100208592	100323866	11	0.72896	115274	Both
729	2	100443892	100539080	15	0.994036	95188	Both
730	2	100733932	100897584	12	0.795229	163652	Both
731	2	101486697	101636994	1	0.0662691	150297	Gain
732	2	101865015	101960677	25	1.65673	95662	Both
733	2	101908075	101981270	34	2.25315	73195	Both
734	2	102506390	102541373	1	0.0662691	34983	Loss
735	2	102751278	102878745	1	0.0662691	127467	Loss
736	2	102988246	103128043	2	0.132538	139797	Both
737	2	103408969	103544804	2	0.132538	135835	Both
738	2	103654421	103712196	1	0.0662691	57775	Gain
739	2	104552069	104629092	1	0.0662691	77023	Gain
740	2	104853165	105006347	1057	70.0464	153182	Both
741	2	105343379	105398497	107	7.09079	55118	Both
742	2	105668830	105938872	1	0.0662691	270042	Gain
743	2	106649513	106809425	115	7.62094	159912	Both
744	2	106806377	106920305	1	0.0662691	113928	Gain
745	2	107128364	107436958	2	0.132538	308594	Both
746	2	107411650	108296340	1	0.0662691	884690	Gain
747	2	107581418	107930835	3	0.198807	349417	Both
748	2	108114534	108220075	111	7.35586	105541	Both
749	2	108787270	108941554	1	0.0662691	154284	Gain
750	2	109174439	109463061	3	0.198807	288622	Both
751	2	109473374	109537765	1	0.0662691	64391	Gain
752	2	109727685	109847463	1	0.0662691	119778	Gain
753	2	109895146	110007314	7	0.463883	112168	Both
754	2	110674659	110798965	1	0.0662691	124306	Gain
755	2	110861629	110992529	1	0.0662691	130900	Gain
756	2	111099907	111344661	2	0.132538	244754	Both
757	2	111810235	111931985	2	0.132538	121750	Both
758	2	111975667	112138351	2	0.132538	162684	Both
759	2	112169510	112366026	2	0.132538	196516	Both
760	2	112523699	112662144	3	0.198807	138445	Both
761	2	112900584	113114264	3	0.198807	213680	Both
762	2	113169771	113207239	1	0.0662691	37468	Gain
763	2	113347049	113489881	2	0.132538	142832	Both
764	2	113621345	113777253	1	0.0662691	155908	Gain
765	2	113904414	113946668	1	0.0662691	42254	Gain
766	2	114110202	114271087	3	0.198807	160885	Both
767	2	114468651	114655428	4	0.265076	186777	Both
768	2	114629163	114725695	1	0.0662691	96532	Loss
769	2	114836577	114972371	2	0.132538	135794	Both
770	2	115093963	115389011	2	0.132538	295048	Both
771	2	115349986	115475433	1	0.0662691	125447	Gain
772	2	115631283	115779303	1	0.0662691	148020	Gain
773	2	116022172	116245954	3	0.198807	223782	Both
774	2	116365939	116563726	2	0.132538	197787	Both
775	2	116654673	116982395	1	0.0662691	327722	Gain
776	2	117089157	117233854	1	0.0662691	144697	Gain
777	2	117340831	117459970	10	0.662691	119139	Both
778	2	117910611	117996154	1	0.0662691	85543	Gain
779	2	118079590	118197599	1	0.0662691	118009	Gain
780	2	118424871	118530159	1	0.0662691	105288	Gain
781	2	118655898	118775789	3	0.198807	119891	Both
782	2	119378500	119499763	2	0.132538	121263	Both
783	2	119533057	119639701	3	0.198807	106644	Both
784	2	119681912	119747463	15	0.994036	65551	Both
785	2	119926148	119960329	2	0.132538	34181	Both
786	2	120132147	120278827	2	0.132538	146680	Both
787	2	120824370	121073796	2	0.132538	249426	Both
788	2	121253951	121516602	3	0.198807	262651	Both
789	2	121625696	121708388	1	0.0662691	82692	Gain
790	2	122250153	122491580	4	0.265076	241427	Both
791	2	122985500	123033476	1	0.0662691	47976	Gain
792	2	123050884	123170762	41	2.71703	119878	Both
793	2	123422773	123498274	4	0.265076	75501	Both
794	2	123524648	123576503	1	0.0662691	51855	Gain
795	2	123599975	123662905	1	0.0662691	62930	Gain
796	2	123828228	124007614	3	0.198807	179386	Both
797	2	124168169	124229301	1	0.0662691	61132	Gain
798	2	124412067	125220756	1	0.0662691	808689	Gain
799	2	124574153	124927205	4	0.265076	353052	Both
800	2	125180987	125397670	3	0.198807	216683	Both
801	2	125341264	125589555	1	0.0662691	248291	Gain
802	2	126457093	127783833	1	0.0662691	1326740	Gain
803	2	126593126	126710030	8	0.530152	116904	Both
804	2	126783521	126925384	1	0.0662691	141863	Gain
805	2	127077229	127416753	3	0.198807	339524	Both
806	2	127337355	127459253	44	2.91584	121898	Both
807	2	127521309	127648903	3	0.198807	127594	Both
808	2	127611615	127660476	2	0.132538	48861	Both
809	2	127864639	128063561	95	6.29556	198922	Both
810	2	128032565	128129526	129	8.54871	96961	Both
811	2	128561533	128664954	169	11.1995	103421	Both
812	2	128821708	129515246	1	0.0662691	693538	Gain
813	2	129055106	129325676	3	0.198807	270570	Both
814	2	129378001	129470096	5	0.331345	92095	Both
815	2	129506137	129578899	1	0.0662691	72762	Gain
816	2	129888174	130137291	3	0.198807	249117	Both
817	2	130739301	130863515	498	33.002	124214	Both
818	2	130757681	131529522	3	0.198807	771841	Both
819	2	131047320	131261069	7	0.463883	213749	Both
820	2	131269494	131342881	29	1.9218	73387	Both
821	2	131597208	131723333	958	63.4858	126125	Both
822	2	131926807	132025237	72	4.77137	98430	Both
823	2	132486567	132848321	28	1.85553	361754	Both
824	2	132562962	132919752	39	2.58449	356790	Both
825	2	132564754	133355797	4	0.265076	791043	Both
826	2	132819778	132951527	294	19.4831	131749	Both
827	2	132897758	132974255	2	0.132538	76497	Both
828	2	133061300	133146119	7	0.463883	84819	Both
829	2	133197776	133246523	37	2.45195	48747	Both
830	2	133497065	133766047	98	6.49437	268982	Both
831	2	133564831	133824381	36	2.38569	259550	Both
832	2	133874362	134058886	530	35.1226	184524	Both
833	2	134314557	134612865	467	30.9476	298308	Both
834	2	134470700	134615627	154	10.2054	144927	Both
835	2	134650672	134719906	23	1.52419	69234	Both
836	2	134688139	134720824	7	0.463883	32685	Both
837	2	134999538	136166111	490	32.4718	1166573	Both
838	2	135005962	135245092	484	32.0742	239130	Both
839	2	135256985	135552014	111	7.35586	295029	Both
840	2	135370377	135633375	135	8.94632	262998	Both
841	2	135555600	135817472	331	21.9351	261872	Both
842	2	135679595	135900208	40	2.65076	220613	Both
843	2	135792631	136056872	168	11.1332	264241	Both
844	2	135892682	136013296	146	9.67528	120614	Both
845	2	136017313	136279450	11	0.72896	262137	Both
846	2	136129885	136246384	382	25.3148	116499	Both
847	2	136153586	136908437	1	0.0662691	754851	Gain
848	2	136460144	136686667	840	55.666	226523	Both
849	2	136587949	136776410	1	0.0662691	188461	Gain
850	3	25683	574831	1	0.0662691	549148	Gain
851	3	628523	812379	22	1.45792	183856	Both
852	3	999231	1119459	1	0.0662691	120228	Gain
853	3	1159950	1243010	1	0.0662691	83060	Gain
854	3	1601496	1706791	2	0.132538	105295	Both
855	3	1723646	1995646	3	0.198807	272000	Both
856	3	1995531	2185786	5	0.331345	190255	Both
857	3	2334961	2381358	1	0.0662691	46397	Gain
858	3	2648951	2758916	2	0.132538	109965	Both
859	3	2815466	3025526	2	0.132538	210060	Both
860	3	3267578	3473428	3	0.198807	205850	Both
861	3	3738695	3982304	2	0.132538	243609	Both
862	3	4627732	5643418	1	0.0662691	1015686	Gain
863	3	4632734	4785996	2	0.132538	153262	Both
864	3	5365938	5489438	1	0.0662691	123500	Gain
865	3	5738831	5894954	1	0.0662691	156123	Gain
866	3	5930242	6125338	3	0.198807	195096	Both
867	3	6251912	6384612	1	0.0662691	132700	Gain
868	3	6519395	6659054	2	0.132538	139659	Both
869	3	6715870	6815597	2	0.132538	99727	Both
870	3	6870669	6972029	1	0.0662691	101360	Gain
871	3	7155111	7431744	5	0.331345	276633	Both
872	3	7560929	7678256	2	0.132538	117327	Both
873	3	7679795	7789213	3	0.198807	109418	Both
874	3	7796416	7860765	1	0.0662691	64349	Gain
875	3	7882171	7947784	2	0.132538	65613	Both
876	3	8117183	8273741	4	0.265076	156558	Both
877	3	8282009	8427279	15	0.994036	145270	Both
878	3	8404576	8472200	10	0.662691	67624	Both
879	3	8721871	8811537	2	0.132538	89666	Both
880	3	9028386	9442612	4	0.265076	414226	Both
881	3	9636559	9749744	25	1.65673	113185	Both
882	3	9858560	10005368	13	0.861498	146808	Both
883	3	10281219	10452704	4	0.265076	171485	Both
884	3	11244861	11314290	9	0.596421	69429	Both
885	3	11554489	11650183	1	0.0662691	95694	Gain
886	3	11982334	12302754	2	0.132538	320420	Both
887	3	12288724	12329835	1	0.0662691	41111	Gain
888	3	12604380	12751264	1	0.0662691	146884	Gain
889	3	13031663	13172415	1	0.0662691	140752	Gain
890	3	13320345	13470699	5	0.331345	150354	Both
891	3	14003352	14192569	86	5.69914	189217	Both
892	3	14626353	14765808	26	1.723	139455	Both
893	3	14837576	15704659	1	0.0662691	867083	Gain
894	3	14990425	15160613	2	0.132538	170188	Both
895	3	15483310	15642084	54	3.57853	158774	Both
896	3	15988037	16062840	1	0.0662691	74803	Gain
897	3	16070048	16225278	1	0.0662691	155230	Gain
898	3	16260707	16559253	2	0.132538	298546	Both
899	3	16714401	16839124	28	1.85553	124723	Both
900	3	17613565	17764835	1	0.0662691	151270	Gain
901	3	17811412	17846783	1	0.0662691	35371	Gain
902	3	17867694	17979083	2	0.132538	111389	Both
903	3	18037037	18153798	2	0.132538	116761	Both
904	3	18325405	18387130	1	0.0662691	61725	Gain
905	3	18569362	18833726	3	0.198807	264364	Both
906	3	19092499	19307775	17	1.12657	215276	Both
907	3	19795416	19853171	25	1.65673	57755	Both
908	3	20675079	20848043	1	0.0662691	172964	Gain
909	3	20906408	21616398	1	0.0662691	709990	Gain
910	3	20981302	21159058	53	3.51226	177756	Both
911	3	21906424	22037983	2	0.132538	131559	Both
912	3	23442763	23595659	2	0.132538	152896	Both
913	3	23643173	23789125	3	0.198807	145952	Both
914	3	24142327	24335809	4	0.265076	193482	Both
915	3	25644465	25782329	2	0.132538	137864	Both
916	3	25812391	25935957	3	0.198807	123566	Both
917	3	26072388	26136158	1	0.0662691	63770	Gain
918	3	26390922	26493061	3	0.198807	102139	Both
919	3	26877990	27040488	7	0.463883	162498	Both
920	3	27168108	27248463	1	0.0662691	80355	Gain
921	3	27521407	27585599	1	0.0662691	64192	Gain
922	3	27737688	27807118	3	0.198807	69430	Both
923	3	27840847	27888368	1	0.0662691	47521	Gain
924	3	27997941	28213611	1	0.0662691	215670	Gain
925	3	29144327	29344189	2	0.132538	199862	Both
926	3	29261575	29399058	1	0.0662691	137483	Gain
927	3	29420045	29511649	5	0.331345	91604	Both
928	3	29967443	30155998	1	0.0662691	188555	Gain
929	3	30346413	30588705	2	0.132538	242292	Both
930	3	31154098	31393078	2	0.132538	238980	Both
931	3	31383923	31700523	2	0.132538	316600	Both
932	3	31701896	31857985	1	0.0662691	156089	Gain
933	3	31988367	32083734	3	0.198807	95367	Both
934	3	32377275	32601842	1	0.0662691	224567	Gain
935	3	32825088	33059832	6	0.397614	234744	Both
936	3	33198209	34013601	2	0.132538	815392	Both
937	3	33351131	33596537	436	28.8933	245406	Both
938	3	33701562	33787684	10	0.662691	86122	Both
939	3	34009681	34083579	18	1.19284	73898	Both
940	3	34209035	34287087	66	4.37376	78052	Both
941	3	34776065	35005742	1	0.0662691	229677	Gain
942	3	35171770	35326135	1	0.0662691	154365	Gain
943	3	35538718	35669305	3	0.198807	130587	Both
944	3	35679938	35711294	1	0.0662691	31356	Gain
945	3	35888683	36175403	3	0.198807	286720	Both
946	3	36181893	36303413	2	0.132538	121520	Both
947	3	37379558	37439709	16	1.0603	60151	Both
948	3	37968030	38178853	13	0.861498	210823	Both
949	3	38208807	38389410	1	0.0662691	180603	Loss
950	3	38556768	38726755	2	0.132538	169987	Both
951	3	39650747	39727803	1	0.0662691	77056	Gain
952	3	40062059	40147156	1	0.0662691	85097	Gain
953	3	40373203	40465426	1	0.0662691	92223	Gain
954	3	40507847	40660273	168	11.1332	152426	Both
955	3	41100702	41215313	3	0.198807	114611	Both
956	3	41396666	41477097	16	1.0603	80431	Both
957	3	41713727	41819499	1	0.0662691	105772	Gain
958	3	42418319	42633670	2	0.132538	215351	Both
959	3	42952063	43165304	2	0.132538	213241	Both
960	3	43070577	43166250	2	0.132538	95673	Both
961	3	43219286	43330620	1	0.0662691	111334	Gain
962	3	43575069	43730281	1	0.0662691	155212	Gain
963	3	43767288	44029209	3	0.198807	261921	Both
964	3	44065217	44101804	1	0.0662691	36587	Gain
965	3	44212451	44302173	1	0.0662691	89722	Gain
966	3	44389383	44503652	3	0.198807	114269	Both
967	3	44619102	44776815	4	0.265076	157713	Both
968	3	45262627	45498506	4	0.265076	235879	Both
969	3	45661099	45794988	14	0.927767	133889	Both
970	3	45780597	45833433	1	0.0662691	52836	Loss
971	3	45958587	46045929	2	0.132538	87342	Both
972	3	46405748	46473490	1	0.0662691	67742	Gain
973	3	46522106	46686796	2	0.132538	164690	Both
974	3	46668279	46787845	1	0.0662691	119566	Gain
975	3	46787845	46868565	1	0.0662691	80720	Loss
976	3	47279869	47608195	1	0.0662691	328326	Gain
977	3	47786827	47982892	1	0.0662691	196065	Gain
978	3	48073404	48297745	2	0.132538	224341	Both
979	3	48604669	48656296	3	0.198807	51627	Both
980	3	48757020	48870520	1	0.0662691	113500	Gain
981	3	49376782	49567948	1	0.0662691	191166	Gain
982	3	49646825	49863822	3	0.198807	216997	Both
983	3	49814995	50000510	2	0.132538	185515	Both
984	3	49920116	50092346	2	0.132538	172230	Both
985	3	49970131	50876691	1	0.0662691	906560	Gain
986	3	50403842	50583647	2	0.132538	179805	Both
987	3	50655819	50749060	2	0.132538	93241	Both
988	3	50933366	51038050	15	0.994036	104684	Both
989	3	51366922	51471625	1	0.0662691	104703	Gain
990	3	51707158	51853985	2	0.132538	146827	Both
991	3	51867500	51956243	1	0.0662691	88743	Gain
992	3	52137181	52258713	1	0.0662691	121532	Loss
993	3	52640496	52754811	1	0.0662691	114315	Gain
994	3	52837830	52978667	2	0.132538	140837	Both
995	3	52941575	53800018	2	0.132538	858443	Both
996	3	53246348	53360008	2	0.132538	113660	Both
997	3	53565325	53628690	1	0.0662691	63365	Gain
998	3	54167467	54367973	3	0.198807	200506	Both
999	3	54315977	54523436	3	0.198807	207459	Both
1000	3	54523544	54901845	281	18.6216	378301	Both
1001	3	54983387	55108725	1	0.0662691	125338	Gain
1002	3	55163300	55337528	2	0.132538	174228	Both
1003	3	55617412	55700001	1	0.0662691	82589	Gain
1004	3	55897507	57068747	1	0.0662691	1171240	Gain
1005	3	56406517	56546034	4	0.265076	139517	Both
1006	3	56740629	57116848	3	0.198807	376219	Both
1007	3	57025922	57079514	1	0.0662691	53592	Gain
1008	3	57646494	58007797	3	0.198807	361303	Both
1009	3	58052712	58357012	1	0.0662691	304300	Gain
1010	3	58475767	58679873	2	0.132538	204106	Both
1011	3	59013599	59341528	3	0.198807	327929	Both
1012	3	59458158	59685451	3	0.198807	227293	Both
1013	3	59865401	60040692	7	0.463883	175291	Both
1014	3	60198500	60350227	2	0.132538	151727	Both
1015	3	60570819	60784198	6	0.397614	213379	Both
1016	3	61088774	61174400	1	0.0662691	85626	Loss
1017	3	61328526	61523329	2	0.132538	194803	Both
1018	3	61957709	62166766	7	0.463883	209057	Both
1019	3	62637250	62772193	6	0.397614	134943	Both
1020	3	63109119	63282009	1	0.0662691	172890	Gain
1021	3	63423339	63554297	2	0.132538	130958	Both
1022	3	63836853	63961712	2	0.132538	124859	Both
1023	3	64117610	64251855	3	0.198807	134245	Both
1024	3	64181779	64266585	3	0.198807	84806	Both
1025	3	65133524	65237796	1	0.0662691	104272	Gain
1026	3	65553926	65702804	1	0.0662691	148878	Gain
1027	3	65841985	66026083	3	0.198807	184098	Both
1028	3	66111172	66230949	2	0.132538	119777	Both
1029	3	67183387	67263674	168	11.1332	80287	Both
1030	3	67532639	67588714	2	0.132538	56075	Both
1031	3	67895995	67983621	1	0.0662691	87626	Gain
1032	3	67994172	68243211	2	0.132538	249039	Both
1033	3	68618812	68972538	3	0.198807	353726	Both
1034	3	69038362	69167220	2	0.132538	128858	Both
1035	3	69601950	69936419	3	0.198807	334469	Both
1036	3	70603043	70683028	1	0.0662691	79985	Gain
1037	3	70666485	71559211	3	0.198807	892726	Both
1038	3	71253081	71450484	1	0.0662691	197403	Gain
1039	3	71889421	72023367	3	0.198807	133946	Both
1040	3	71995488	72071974	3	0.198807	76486	Both
1041	3	72217963	72344725	48	3.18091	126762	Both
1042	3	72783435	72958610	1	0.0662691	175175	Gain
1043	3	73057118	73211166	1	0.0662691	154048	Loss
1044	3	73222013	73477740	2	0.132538	255727	Both
1045	3	73721111	73862977	1	0.0662691	141866	Loss
1046	3	74644776	74750792	2	0.132538	106016	Both
1047	3	75308099	75401191	1	0.0662691	93092	Loss
1048	3	75825545	76091197	1	0.0662691	265652	Gain
1049	3	76801196	77050058	3	0.198807	248862	Both
1050	3	77480586	77644441	2	0.132538	163855	Both
1051	3	78151023	78358302	1	0.0662691	207279	Gain
1052	3	78386177	78547252	1	0.0662691	161075	Gain
1053	3	78771652	78845582	19	1.25911	73930	Both
1054	3	80012129	80212428	3	0.198807	200299	Both
1055	3	80960285	81025400	3	0.198807	65115	Both
1056	3	81254642	81435864	1	0.0662691	181222	Gain
1057	3	81742271	81856476	2	0.132538	114205	Both
1058	3	82598220	83387519	2	0.132538	789299	Both
1059	3	83360317	83483924	3	0.198807	123607	Both
1060	3	83650450	85021184	1	0.0662691	1370734	Gain
1061	3	84039044	84257619	3	0.198807	218575	Both
1062	3	84310002	84365910	1	0.0662691	55908	Loss
1063	3	84516884	84774295	2	0.132538	257411	Both
1064	3	84878201	85026368	1	0.0662691	148167	Gain
1065	3	85194056	85337138	2	0.132538	143082	Both
1066	3	85947790	86055178	1	0.0662691	107388	Gain
1067	3	86163464	86313604	1	0.0662691	150140	Gain
1068	3	86425470	86584467	3	0.198807	158997	Both
1069	3	86832287	86914265	2	0.132538	81978	Both
1070	3	87015234	87195186	1	0.0662691	179952	Gain
1071	3	87342629	87638448	2	0.132538	295819	Both
1072	3	87942743	88195470	2	0.132538	252727	Both
1073	3	88261187	88341447	1	0.0662691	80260	Gain
1074	3	88289890	89119774	2	0.132538	829884	Both
1075	3	89268338	90154863	1	0.0662691	886525	Gain
1076	3	89482904	89562448	1	0.0662691	79544	Gain
1077	3	89707349	89923378	2	0.132538	216029	Both
1078	3	90035209	90128664	6	0.397614	93455	Both
1079	3	90149414	90210300	1	0.0662691	60886	Gain
1080	3	90361487	90442449	3	0.198807	80962	Both
1081	3	90578605	90669666	1	0.0662691	91061	Gain
1082	3	91327097	93160674	2	0.132538	1833577	Both
1083	3	91532307	91620389	1	0.0662691	88082	Gain
1084	3	92178038	92325543	22	1.45792	147505	Both
1085	3	92444367	92633612	23	1.52419	189245	Both
1086	3	92505819	92656365	38	2.51822	150546	Both
1087	3	92870768	93010383	1	0.0662691	139615	Gain
1088	3	93098596	93399720	19	1.25911	301124	Both
1089	3	93258206	93321658	36	2.38569	63452	Both
1090	3	93463503	93555837	295	19.5494	92334	Both
1091	3	93678760	93748308	3	0.198807	69548	Both
1092	3	93794890	94218754	1	0.0662691	423864	Gain
1093	3	94746396	95025855	2	0.132538	279459	Both
1094	3	95505916	95686240	2	0.132538	180324	Both
1095	3	95722400	95895502	5	0.331345	173102	Both
1096	3	96132351	96318391	18	1.19284	186040	Both
1097	3	96293488	96377873	2	0.132538	84385	Both
1098	3	96386489	96434547	1	0.0662691	48058	Gain
1099	3	96925615	97132067	10	0.662691	206452	Both
1100	3	97352898	97499693	5	0.331345	146795	Both
1101	3	97956157	98009231	1	0.0662691	53074	Gain
1102	3	98124782	98351387	3	0.198807	226605	Both
1103	3	98512678	99327192	1	0.0662691	814514	Gain
1104	3	98521952	98733310	2	0.132538	211358	Both
1105	3	98807967	98866452	1	0.0662691	58485	Gain
1106	3	98965680	99090292	18	1.19284	124612	Both
1107	3	99587106	99661815	2	0.132538	74709	Both
1108	3	99859459	100195360	2	0.132538	335901	Both
1109	3	100204567	100328186	8	0.530152	123619	Both
1110	3	100463440	100598726	3	0.198807	135286	Both
1111	3	100568767	100702262	2	0.132538	133495	Both
1112	3	101273304	101417817	2	0.132538	144513	Both
1113	3	101439003	101540108	2	0.132538	101105	Both
1114	3	101665551	101788061	2	0.132538	122510	Both
1115	3	101805567	102050533	4	0.265076	244966	Both
1116	3	102327902	102434432	1	0.0662691	106530	Gain
1117	3	102629833	102721388	143	9.47647	91555	Both
1118	3	103160276	103322252	25	1.65673	161976	Both
1119	3	103720002	104344301	1	0.0662691	624299	Gain
1120	3	105177354	105373099	3	0.198807	195745	Both
1121	3	105277008	105311971	1	0.0662691	34963	Loss
1122	3	106029133	106320358	2	0.132538	291225	Both
1123	3	106654888	106880371	3	0.198807	225483	Both
1124	3	106979730	107061314	53	3.51226	81584	Both
1125	3	107240498	107362034	1	0.0662691	121536	Gain
1126	3	107436319	107656627	1	0.0662691	220308	Gain
1127	3	107651134	108485906	1	0.0662691	834772	Gain
1128	3	107749969	107852034	1	0.0662691	102065	Gain
1129	3	107986880	108066448	1	0.0662691	79568	Gain
1130	3	108427232	108753313	3	0.198807	326081	Both
1131	3	108835974	109056969	2	0.132538	220995	Both
1132	3	109311777	109401403	1	0.0662691	89626	Gain
1133	3	109559064	109692658	4	0.265076	133594	Both
1134	3	109887920	110044979	2	0.132538	157059	Both
1135	3	110083389	110161809	9	0.596421	78420	Both
1136	3	110931702	111059797	13	0.861498	128095	Both
1137	3	111283042	111475419	1	0.0662691	192377	Gain
1138	3	111511706	111666245	1	0.0662691	154539	Gain
1139	3	111703942	113418811	1	0.0662691	1714869	Gain
1140	3	112230516	112375025	2	0.132538	144509	Both
1141	3	112405133	112431256	1	0.0662691	26123	Gain
1142	3	112511661	112687221	2	0.132538	175560	Both
1143	3	112611574	112679802	2	0.132538	68228	Both
1144	3	112737698	112794214	2	0.132538	56516	Both
1145	3	112861398	112952221	2	0.132538	90823	Both
1146	3	113219287	113262559	1	0.0662691	43272	Loss
1147	3	113371320	113548834	2	0.132538	177514	Both
1148	3	114148720	114183656	2	0.132538	34936	Both
1149	3	114315686	114359859	1	0.0662691	44173	Gain
1150	3	114852225	114989707	1	0.0662691	137482	Gain
1151	3	115317583	115475733	1	0.0662691	158150	Gain
1152	3	115808982	115891182	4	0.265076	82200	Both
1153	3	115864699	115940644	3	0.198807	75945	Both
1154	3	116445667	116483671	1	0.0662691	38004	Loss
1155	3	116679286	116885076	2	0.132538	205790	Both
1156	3	117153613	117325869	6	0.397614	172256	Both
1157	3	117597937	117689836	500	33.1345	91899	Both
1158	3	117783016	117849638	1	0.0662691	66622	Gain
1159	3	118048988	118264595	410	27.1703	215607	Both
1160	3	118267557	119515870	4	0.265076	1248313	Both
1161	3	118310262	118479474	61	4.04241	169212	Both
1162	3	118434662	118571201	7	0.463883	136539	Both
1163	3	118648534	118744071	19	1.25911	95537	Both
1164	3	118886377	119271451	143	9.47647	385074	Both
1165	3	118939423	119803224	100	6.62691	863801	Both
1166	3	118967168	119233344	165	10.9344	266176	Both
1167	3	119086252	119247063	96	6.36183	160811	Both
1168	3	119393329	119548014	479	31.7429	154685	Both
1169	3	119568479	119658833	101	6.69317	90354	Both
1170	3	119689540	119789346	34	2.25315	99806	Both
1171	3	119753411	119834235	89	5.89795	80824	Both
1172	3	119845705	120094827	45	2.98211	249122	Both
1173	3	120108617	120286224	389	25.7787	177607	Both
1174	3	120151338	121344391	696	46.1233	1193053	Both
1175	3	120287969	120708528	37	2.45195	420559	Both
1176	3	120362154	120650424	129	8.54871	288270	Both
1177	3	120509567	120718068	87	5.76541	208501	Both
1178	3	120648886	121387394	4	0.265076	738508	Both
1179	3	120689753	121408443	1	0.0662691	718690	Gain
1180	3	120719325	120971631	88	5.83168	252306	Both
1181	3	121084967	121299074	273	18.0915	214107	Both
1182	3	121250391	121372645	29	1.9218	122254	Both
1183	3	121275236	121408443	1	0.0662691	133207	Gain
1184	4	28181	236021	39	2.58449	207840	Both
1185	4	1698434	2113787	2	0.132538	415353	Both
1186	4	2116544	2808329	1	0.0662691	691785	Gain
1187	4	2125388	2313981	3	0.198807	188593	Both
1188	4	2352115	2467291	1	0.0662691	115176	Gain
1189	4	2581186	2757446	3	0.198807	176260	Both
1190	4	2977861	3349557	2	0.132538	371696	Both
1191	4	3251619	3351825	1	0.0662691	100206	Gain
1192	4	3530014	3568658	1	0.0662691	38644	Gain
1193	4	3596411	3810042	1	0.0662691	213631	Gain
1194	4	4094263	4435890	4	0.265076	341627	Both
1195	4	4481511	4557397	51	3.37972	75886	Both
1196	4	4575965	4620963	10	0.662691	44998	Both
1197	4	4666441	4786318	3	0.198807	119877	Both
1198	4	4716532	5946817	2	0.132538	1230285	Both
1199	4	4995535	5159041	2	0.132538	163506	Both
1200	4	5172944	5281386	14	0.927767	108442	Both
1201	4	5411837	5542679	12	0.795229	130842	Both
1202	4	5881682	6194135	2	0.132538	312453	Both
1203	4	6149468	6302298	2	0.132538	152830	Both
1204	4	6370521	6459967	1	0.0662691	89446	Gain
1205	4	6667042	6848686	3	0.198807	181644	Both
1206	4	6835888	6884659	1	0.0662691	48771	Gain
1207	4	6947151	7031067	3	0.198807	83916	Both
1208	4	7017753	7062512	1	0.0662691	44759	Gain
1209	4	7261693	7577430	2	0.132538	315737	Both
1210	4	7514540	7613105	2	0.132538	98565	Both
1211	4	7694591	7762534	1	0.0662691	67943	Loss
1212	4	8262009	8327962	2	0.132538	65953	Both
1213	4	8357080	8414643	1	0.0662691	57563	Gain
1214	4	8487486	8574983	1	0.0662691	87497	Gain
1215	4	8667755	8921483	1	0.0662691	253728	Gain
1216	4	9155979	9215747	1	0.0662691	59768	Gain
1217	4	9917493	10307990	1	0.0662691	390497	Gain
1218	4	11984929	12088442	1	0.0662691	103513	Gain
1219	4	12199459	12276761	1	0.0662691	77302	Gain
1220	4	13235237	13523995	1	0.0662691	288758	Gain
1221	4	14014592	14811359	1	0.0662691	796767	Gain
1222	4	14183911	14398573	2	0.132538	214662	Both
1223	4	14978293	15222031	1	0.0662691	243738	Gain
1224	4	15372918	15514217	1	0.0662691	141299	Gain
1225	4	15642379	15755725	3	0.198807	113346	Both
1226	4	15874269	16010571	2	0.132538	136302	Both
1227	4	15989153	16075038	73	4.83764	85885	Both
1228	4	16417862	16551073	2	0.132538	133211	Both
1229	4	16674242	16798544	23	1.52419	124302	Both
1230	4	17278205	17480060	4	0.265076	201855	Both
1231	4	17578597	17733443	2	0.132538	154846	Both
1232	4	17695481	17840507	1	0.0662691	145026	Gain
1233	4	18045461	18205285	4	0.265076	159824	Both
1234	4	18656526	18835850	3	0.198807	179324	Both
1235	4	19090533	19256157	6	0.397614	165624	Both
1236	4	19458213	19625420	5	0.331345	167207	Both
1237	4	19715038	19795814	1	0.0662691	80776	Gain
1238	4	19985853	20089167	5	0.331345	103314	Both
1239	4	20278082	20377637	1	0.0662691	99555	Gain
1240	4	20913455	21007764	2	0.132538	94309	Both
1241	4	21132004	21303037	3	0.198807	171033	Both
1242	4	21399482	21516258	1	0.0662691	116776	Loss
1243	4	21697618	21798971	2	0.132538	101353	Both
1244	4	22383552	22739950	1	0.0662691	356398	Gain
1245	4	22850058	22963303	3	0.198807	113245	Both
1246	4	23450575	23591855	1	0.0662691	141280	Gain
1247	4	23735900	23807783	2	0.132538	71883	Both
1248	4	24563602	24936682	2	0.132538	373080	Both
1249	4	25396681	25589771	1	0.0662691	193090	Gain
1250	4	25802396	25999777	1	0.0662691	197381	Gain
1251	4	26478790	26633628	2	0.132538	154838	Both
1252	4	27308087	27440275	3	0.198807	132188	Both
1253	4	27334590	27557612	1	0.0662691	223022	Gain
1254	4	27636030	27891946	3	0.198807	255916	Both
1255	4	28105017	28326011	2	0.132538	220994	Both
1256	4	28555192	28899037	3	0.198807	343845	Both
1257	4	29120157	29204762	1	0.0662691	84605	Gain
1258	4	29204762	29479094	1	0.0662691	274332	Gain
1259	4	29557537	29943124	3	0.198807	385587	Both
1260	4	30562292	30631370	1	0.0662691	69078	Gain
1261	4	30670328	30737823	1	0.0662691	67495	Gain
1262	4	30807876	31040244	2	0.132538	232368	Both
1263	4	31231173	31384844	2	0.132538	153671	Both
1264	4	31950622	32193627	3	0.198807	243005	Both
1265	4	32278408	32479629	1	0.0662691	201221	Loss
1266	4	32798258	32865834	1	0.0662691	67576	Gain
1267	4	32965803	33224011	2	0.132538	258208	Both
1268	4	33314865	33400990	1	0.0662691	86125	Gain
1269	4	33787913	33849735	3	0.198807	61822	Both
1270	4	34043525	34339007	1	0.0662691	295482	Gain
1271	4	34372029	34470084	1	0.0662691	98055	Gain
1272	4	34669189	34930425	1	0.0662691	261236	Gain
1273	4	35422542	35628911	2	0.132538	206369	Both
1274	4	35617251	35700072	1	0.0662691	82821	Gain
1275	4	35972564	36083037	3	0.198807	110473	Both
1276	4	36065565	36150558	2	0.132538	84993	Both
1277	4	36456317	36604938	4	0.265076	148621	Both
1278	4	36551309	36742798	7	0.463883	191489	Both
1279	4	36716569	36777700	14	0.927767	61131	Both
1280	4	37194406	37339038	2	0.132538	144632	Both
1281	4	37458201	37603893	2	0.132538	145692	Both
1282	4	37951346	38058405	11	0.72896	107059	Both
1283	4	38102139	38203085	1	0.0662691	100946	Gain
1284	4	38212531	38381304	1	0.0662691	168773	Gain
1285	4	38574763	38696105	3	0.198807	121342	Both
1286	4	38892761	38981574	1	0.0662691	88813	Loss
1287	4	39080216	39188336	1	0.0662691	108120	Gain
1288	4	39273400	39421611	178	11.7959	148211	Both
1289	4	39458856	39616080	2	0.132538	157224	Both
1290	4	39848390	40062837	2	0.132538	214447	Both
1291	4	40277341	40331671	2	0.132538	54330	Both
1292	4	40820387	40930064	1	0.0662691	109677	Loss
1293	4	41044666	41232504	2	0.132538	187838	Both
1294	4	41486273	41619968	3	0.198807	133695	Both
1295	4	41718117	42144023	1	0.0662691	425906	Gain
1296	4	42341772	42418802	14	0.927767	77030	Both
1297	4	43437589	43487686	1	0.0662691	50097	Gain
1298	4	43598529	43860211	5	0.331345	261682	Both
1299	4	44263105	44323245	3	0.198807	60140	Both
1300	4	44407839	44471356	1	0.0662691	63517	Gain
1301	4	44515505	44638027	2	0.132538	122522	Both
1302	4	46121175	46814875	1	0.0662691	693700	Gain
1303	4	46125165	46229948	2	0.132538	104783	Both
1304	4	46454562	46545316	1	0.0662691	90754	Gain
1305	4	46892465	47206813	9	0.596421	314348	Both
1306	4	47147111	47207177	1	0.0662691	60066	Gain
1307	4	47304774	47402757	13	0.861498	97983	Both
1308	4	47481982	47596439	4	0.265076	114457	Both
1309	4	47718783	47808890	1	0.0662691	90107	Gain
1310	4	48141076	48475572	3	0.198807	334496	Both
1311	4	48485681	48791823	2	0.132538	306142	Both
1312	4	49151094	49263982	1	0.0662691	112888	Gain
1313	4	49681378	49728857	2	0.132538	47479	Both
1314	4	49907346	49973732	1	0.0662691	66386	Gain
1315	4	50031614	50249871	1	0.0662691	218257	Gain
1316	4	50695773	50858939	2	0.132538	163166	Both
1317	4	50764842	50831078	1	0.0662691	66236	Gain
1318	4	51120123	51202778	1	0.0662691	82655	Gain
1319	4	51241661	51371784	2	0.132538	130123	Both
1320	4	51595689	51915732	3	0.198807	320043	Both
1321	4	51886557	51961941	1	0.0662691	75384	Gain
1322	4	52035063	52603188	3	0.198807	568125	Both
1323	4	53396796	53816995	1	0.0662691	420199	Gain
1324	4	53952027	54021896	2	0.132538	69869	Both
1325	4	54826528	54905536	5	0.331345	79008	Both
1326	4	55236553	55453451	1	0.0662691	216898	Gain
1327	4	55453451	55566787	1	0.0662691	113336	Loss
1328	4	56266069	56471871	2	0.132538	205802	Both
1329	4	56497322	56591136	2	0.132538	93814	Both
1330	4	56905750	57066708	1	0.0662691	160958	Gain
1331	4	58985056	59157452	13	0.861498	172396	Both
1332	4	59265173	59475065	19	1.25911	209892	Both
1333	4	59371260	59525755	2	0.132538	154495	Both
1334	4	59513756	59615596	176	11.6634	101840	Both
1335	4	59995188	60182189	5	0.331345	187001	Both
1336	4	60562819	60787380	1	0.0662691	224561	Gain
1337	4	61031480	61234334	5	0.331345	202854	Both
1338	4	61418000	61523847	3	0.198807	105847	Both
1339	4	61505994	61567258	1	0.0662691	61264	Gain
1340	4	62438386	62500117	2	0.132538	61731	Both
1341	4	62634549	62930233	1	0.0662691	295684	Gain
1342	4	63307115	63388844	1	0.0662691	81729	Gain
1343	4	63862492	64014282	9	0.596421	151790	Both
1344	4	64761593	64951837	1	0.0662691	190244	Gain
1345	4	65172850	65293724	2	0.132538	120874	Both
1346	4	65814387	65964524	358	23.7243	150137	Both
1347	4	66037464	66108833	67	4.44003	71369	Both
1348	4	66198898	66294273	1	0.0662691	95375	Gain
1349	4	66775709	66911811	5	0.331345	136102	Both
1350	4	67748467	67992722	1	0.0662691	244255	Gain
1351	4	68830065	68994795	3	0.198807	164730	Both
1352	4	69181345	69355750	5	0.331345	174405	Both
1353	4	69250495	69389783	17	1.12657	139288	Both
1354	4	69598476	69762738	2	0.132538	164262	Both
1355	4	70194084	70413707	4	0.265076	219623	Both
1356	4	70640562	70721582	1	0.0662691	81020	Gain
1357	4	71029281	71290762	2	0.132538	261481	Both
1358	4	71499571	71603530	1	0.0662691	103959	Gain
1359	4	72146734	72471963	2	0.132538	325229	Both
1360	4	72609146	72763599	1	0.0662691	154453	Gain
1361	4	72861310	72990464	3	0.198807	129154	Both
1362	4	73225405	73283590	1	0.0662691	58185	Gain
1363	4	73501386	73631100	1	0.0662691	129714	Gain
1364	4	73730122	73817063	1	0.0662691	86941	Gain
1365	4	74059075	74862136	1	0.0662691	803061	Gain
1366	4	74241511	74359604	1	0.0662691	118093	Gain
1367	4	74920188	74982448	8	0.530152	62260	Both
1368	4	75396112	75554555	12	0.795229	158443	Both
1369	4	75918830	76070603	3	0.198807	151773	Both
1370	4	76149982	76380526	2	0.132538	230544	Both
1371	4	76871663	76969936	391	25.9112	98273	Both
1372	4	77185102	77960300	8	0.530152	775198	Both
1373	4	77325439	77598960	59	3.90987	273521	Both
1374	4	77735093	77907402	516	34.1948	172309	Both
1375	4	78195767	78277775	1	0.0662691	82008	Gain
1376	4	78283587	78467668	1	0.0662691	184081	Gain
1377	4	78678898	78997115	2	0.132538	318217	Both
1378	4	78972928	79247469	2	0.132538	274541	Both
1379	4	80535681	80839166	2	0.132538	303485	Both
1380	4	81205682	81662084	2	0.132538	456402	Both
1381	4	82181986	82287175	1	0.0662691	105189	Gain
1382	4	82392665	82425442	1	0.0662691	32777	Gain
1383	4	82505421	83115185	1	0.0662691	609764	Gain
1384	4	83183116	83259848	1	0.0662691	76732	Gain
1385	4	83351629	83470308	3	0.198807	118679	Both
1386	4	83567202	83600824	1	0.0662691	33622	Loss
1387	4	83864797	83991660	2	0.132538	126863	Both
1388	4	84047285	84172767	43	2.84957	125482	Both
1389	4	84295953	84483827	2	0.132538	187874	Both
1390	4	84496627	84571115	26	1.723	74488	Both
1391	4	85113535	85222668	7	0.463883	109133	Both
1392	4	85295391	85349558	1	0.0662691	54167	Loss
1393	4	85445778	85547775	17	1.12657	101997	Both
1394	4	85548552	85657995	2	0.132538	109443	Both
1395	4	85731485	85894074	3	0.198807	162589	Both
1396	4	85826136	85933243	1	0.0662691	107107	Gain
1397	4	86037714	86166429	1	0.0662691	128715	Loss
1398	4	86326037	86364249	1	0.0662691	38212	Gain
1399	4	86875044	86977260	3	0.198807	102216	Both
1400	4	87449571	87658776	4	0.265076	209205	Both
1401	4	87723317	87887694	2	0.132538	164377	Both
1402	4	87812324	87925286	1	0.0662691	112962	Gain
1403	4	87967309	88063538	1	0.0662691	96229	Gain
1404	4	88247123	88330796	1	0.0662691	83673	Gain
1405	4	88477863	88707418	1	0.0662691	229555	Gain
1406	4	88785892	88883681	40	2.65076	97789	Both
1407	4	88931012	89007748	1	0.0662691	76736	Gain
1408	4	89209842	89294101	1	0.0662691	84259	Loss
1409	4	89410912	89479246	24	1.59046	68334	Both
1410	4	89624188	89798181	2	0.132538	173993	Both
1411	4	89913127	90029497	121	8.01856	116370	Both
1412	4	90068129	90258192	4	0.265076	190063	Both
1413	4	90239123	90360104	1	0.0662691	120981	Gain
1414	4	90503839	90577290	2	0.132538	73451	Both
1415	4	90638458	90722655	4	0.265076	84197	Both
1416	4	90858414	90942517	3	0.198807	84103	Both
1417	4	91072274	91147034	3	0.198807	74760	Both
1418	4	91229271	91311930	4	0.265076	82659	Both
1419	4	91715562	91772506	1	0.0662691	56944	Gain
1420	4	91985580	92118545	5	0.331345	132965	Both
1421	4	92219830	92257896	1	0.0662691	38066	Gain
1422	4	92275007	92323284	2	0.132538	48277	Both
1423	4	92375162	92522721	1	0.0662691	147559	Gain
1424	4	92566112	93713354	1	0.0662691	1147242	Gain
1425	4	92972015	93170435	76	5.03645	198420	Both
1426	4	93180167	93255293	11	0.72896	75126	Both
1427	4	93356715	93575436	2	0.132538	218721	Both
1428	4	93608095	93711533	19	1.25911	103438	Both
1429	4	94272544	94704033	3	0.198807	431489	Both
1430	4	94900856	95016779	1	0.0662691	115923	Gain
1431	4	94920670	95645699	1	0.0662691	725029	Gain
1432	4	95016779	95335685	2	0.132538	318906	Both
1433	4	95585834	95632467	1	0.0662691	46633	Gain
1434	4	95855414	95974974	2	0.132538	119560	Both
1435	4	96048858	96107513	21	1.39165	58655	Both
1436	4	96305813	96526042	6	0.397614	220229	Both
1437	4	96618861	96692082	2	0.132538	73221	Both
1438	4	96770424	96817980	1	0.0662691	47556	Loss
1439	4	96895318	97098727	3	0.198807	203409	Both
1440	4	97313434	98225475	1	0.0662691	912041	Gain
1441	4	97378940	97458743	1	0.0662691	79803	Gain
1442	4	97515507	97884077	2	0.132538	368570	Both
1443	4	98099948	98206037	1	0.0662691	106089	Gain
1444	4	98369425	98471507	1	0.0662691	102082	Gain
1445	4	98744320	99101287	3	0.198807	356967	Both
1446	4	99104168	99390850	1	0.0662691	286682	Gain
1447	4	99726192	100071777	6	0.397614	345585	Both
1448	4	100022140	100118149	1	0.0662691	96009	Gain
1449	4	100189079	100451587	1	0.0662691	262508	Gain
1450	4	100540623	100591290	1	0.0662691	50667	Gain
1451	4	100836534	101050882	5	0.331345	214348	Both
1452	4	101378112	101462097	1	0.0662691	83985	Gain
1453	4	101937835	101996957	2	0.132538	59122	Both
1454	4	102303871	102407791	1	0.0662691	103920	Gain
1455	4	102417323	102516010	1	0.0662691	98687	Gain
1456	4	102516010	103390697	1	0.0662691	874687	Gain
1457	4	102607117	102911605	3	0.198807	304488	Both
1458	4	103178469	103324431	3	0.198807	145962	Both
1459	4	103379730	103499472	2	0.132538	119742	Both
1460	4	103984546	104054489	1	0.0662691	69943	Gain
1461	4	104218740	104273185	2	0.132538	54445	Both
1462	4	104602394	105335662	2	0.132538	733268	Both
1463	4	104607337	104753116	3	0.198807	145779	Both
1464	4	105546969	105570268	1	0.0662691	23299	Gain
1465	4	105795274	105876770	2	0.132538	81496	Both
1466	4	105924787	105990716	2	0.132538	65929	Both
1467	4	106049488	106132310	10	0.662691	82822	Both
1468	4	106163735	106261296	2	0.132538	97561	Both
1469	4	106513778	106619067	6	0.397614	105289	Both
1470	4	106856070	106910707	1	0.0662691	54637	Gain
1471	4	106976981	107028958	1	0.0662691	51977	Gain
1472	4	107312655	107420214	2	0.132538	107559	Both
1473	4	108156630	108284395	142	9.41021	127765	Both
1474	4	108717297	108847901	191	12.6574	130604	Both
1475	4	108825772	108889933	25	1.65673	64161	Both
1476	4	108856731	109717275	9	0.596421	860544	Both
1477	4	108873864	108924564	36	2.38569	50700	Both
1478	4	108925142	109022043	62	4.10868	96901	Both
1479	4	109084725	109199462	125	8.28363	114737	Both
1480	4	109296868	109438743	91	6.03048	141875	Both
1481	4	109459928	109620814	43	2.84957	160886	Both
1482	4	109573025	109743703	31	2.05434	170678	Both
1483	4	109709902	109838503	22	1.45792	128601	Both
1484	4	109749892	110675990	1	0.0662691	926098	Loss
1485	4	109793789	109894186	58	3.84361	100397	Both
1486	4	109886826	110022223	18	1.19284	135397	Both
1487	4	110133987	110260160	155	10.2717	126173	Both
1488	4	110307810	110376727	13	0.861498	68917	Both
1489	4	110569983	110675300	6	0.397614	105317	Both
1490	4	110632502	110719201	10	0.662691	86699	Both
1491	4	110682991	110735542	22	1.45792	52551	Both
1492	4	110773585	110840105	20	1.32538	66520	Both
1493	4	110957329	111048220	7	0.463883	90891	Both
1494	4	111012471	111055289	1	0.0662691	42818	Loss
1495	4	111063695	111101754	1	0.0662691	38059	Gain
1496	4	111234349	111447260	5	0.331345	212911	Both
1497	4	111463851	111553264	7	0.463883	89413	Both
1498	4	111812019	112044462	2	0.132538	232443	Both
1499	4	112015903	112096459	3	0.198807	80556	Both
1500	4	112219667	112383438	3	0.198807	163771	Both
1501	4	112584587	112753329	6	0.397614	168742	Both
1502	4	112779126	113646992	1	0.0662691	867866	Gain
1503	4	112936494	113096013	3	0.198807	159519	Both
1504	4	113051207	113219966	6	0.397614	168759	Both
1505	4	113399774	113522967	74	4.90391	123193	Both
1506	4	113523076	113570297	1	0.0662691	47221	Loss
1507	4	113638415	113760041	90	5.96421	121626	Both
1508	4	114114806	115075338	2	0.132538	960532	Both
1509	4	114375180	114638146	1016	67.3294	262966	Both
1510	4	114804246	114898214	1	0.0662691	93968	Gain
1511	4	115113488	115195295	13	0.861498	81807	Both
1512	4	115433660	115499994	1	0.0662691	66334	Gain
1513	4	115764992	115863297	2	0.132538	98305	Both
1514	4	116152064	116281209	3	0.198807	129145	Both
1515	4	116231244	116376297	2	0.132538	145053	Both
1516	4	116688311	116954295	8	0.530152	265984	Both
1517	4	117215749	118844621	1	0.0662691	1628872	Gain
1518	4	117229889	117336230	4	0.265076	106341	Both
1519	4	117546273	117631230	119	7.88602	84957	Both
1520	4	117769529	117942689	124	8.21736	173160	Both
1521	4	117952313	118078177	130	8.61498	125864	Both
1522	4	118310441	118550407	121	8.01856	239966	Both
1523	4	118415141	118621105	16	1.0603	205964	Both
1524	4	118510519	118626729	82	5.43406	116210	Both
1525	4	118761799	118873117	3	0.198807	111318	Both
1526	4	118907407	119045447	11	0.72896	138040	Both
1527	4	119124157	119246742	26	1.723	122585	Both
1528	4	119342647	120192036	411	27.2366	849389	Both
1529	4	119497865	120437782	1	0.0662691	939917	Gain
1530	4	119542172	119840493	438	29.0258	298321	Both
1531	4	119706744	120019834	41	2.71703	313090	Both
1532	4	119905107	120136356	201	13.3201	231249	Both
1533	4	119984952	120253861	44	2.91584	268909	Both
1534	4	120378724	120487429	9	0.596421	108705	Both
1535	4	120412745	120491268	1	0.0662691	78523	Loss
1536	5	5101	303195	39	2.58449	298094	Both
1537	5	5101	961638	3	0.198807	956537	Both
1538	5	301456	534615	5	0.331345	233159	Both
1539	5	857936	1025586	2	0.132538	167650	Both
1540	5	2579159	2660428	1	0.0662691	81269	Loss
1541	5	2957046	3139107	15	0.994036	182061	Both
1542	5	3251060	3410105	38	2.51822	159045	Both
1543	5	3434356	3526208	2	0.132538	91852	Both
1544	5	4320344	4353580	1	0.0662691	33236	Gain
1545	5	5901181	6041499	1	0.0662691	140318	Gain
1546	5	6415403	6481662	1	0.0662691	66259	Gain
1547	5	6512812	6853072	1	0.0662691	340260	Gain
1548	5	6935142	7076435	1	0.0662691	141293	Gain
1549	5	7167405	7930663	1	0.0662691	763258	Gain
1550	5	7792070	7942489	2	0.132538	150419	Both
1551	5	8017402	9004113	1	0.0662691	986711	Gain
1552	5	8030120	8096432	1	0.0662691	66312	Gain
1553	5	8661490	8751248	1	0.0662691	89758	Gain
1554	5	8936162	9144554	1	0.0662691	208392	Gain
1555	5	9225730	9367856	1	0.0662691	142126	Gain
1556	5	9483019	9572611	1	0.0662691	89592	Loss
1557	5	9739047	9989218	1	0.0662691	250171	Gain
1558	5	10042272	10174700	7	0.463883	132428	Both
1559	5	10101165	11107714	1	0.0662691	1006549	Gain
1560	5	10344015	10507662	2	0.132538	163647	Both
1561	5	10639882	10677755	3	0.198807	37873	Both
1562	5	10739575	10813060	2	0.132538	73485	Both
1563	5	10892850	11038333	2	0.132538	145483	Both
1564	5	11067808	11098293	1	0.0662691	30485	Gain
1565	5	11182573	11342975	3	0.198807	160402	Both
1566	5	11418070	11614563	3	0.198807	196493	Both
1567	5	11475162	11575122	1	0.0662691	99960	Gain
1568	5	11569189	15377910	1	0.0662691	3808721	Gain
1569	5	11883320	12117979	2	0.132538	234659	Both
1570	5	12219340	12467621	1	0.0662691	248281	Gain
1571	5	12560374	12651908	2	0.132538	91534	Both
1572	5	12643670	12686653	1	0.0662691	42983	Gain
1573	5	12710835	12864043	1	0.0662691	153208	Gain
1574	5	13129774	13182468	2	0.132538	52694	Both
1575	5	13459247	13577940	12	0.795229	118693	Both
1576	5	13936004	14058195	1	0.0662691	122191	Loss
1577	5	14440636	14664525	1	0.0662691	223889	Gain
1578	5	14718954	14968261	1	0.0662691	249307	Loss
1579	5	15241399	15396676	2	0.132538	155277	Both
1580	5	15415443	15514245	1	0.0662691	98802	Gain
1581	5	15573011	17197258	1	0.0662691	1624247	Gain
1582	5	15851132	15986323	1	0.0662691	135191	Loss
1583	5	16242933	16357350	22	1.45792	114417	Both
1584	5	16663795	16780176	1	0.0662691	116381	Gain
1585	5	17274839	17422020	1	0.0662691	147181	Gain
1586	5	17462735	17641132	1	0.0662691	178397	Loss
1587	5	17768894	17927786	2	0.132538	158892	Both
1588	5	17787298	18710897	2	0.132538	923599	Both
1589	5	18550674	18679844	3	0.198807	129170	Both
1590	5	18948791	19195029	2	0.132538	246238	Both
1591	5	19403047	19647749	4	0.265076	244702	Both
1592	5	19739247	19911404	3	0.198807	172157	Both
1593	5	20081029	20957750	1	0.0662691	876721	Gain
1594	5	20326623	20577124	3	0.198807	250501	Both
1595	5	20689176	20830867	5	0.331345	141691	Both
1596	5	21027139	21108917	2	0.132538	81778	Both
1597	5	21329547	21460057	2	0.132538	130510	Both
1598	5	21729896	21935018	3	0.198807	205122	Both
1599	5	22005859	22205379	4	0.265076	199520	Both
1600	5	22613959	22902138	2	0.132538	288179	Both
1601	5	22685406	22868066	1	0.0662691	182660	Gain
1602	5	22951498	23014142	1	0.0662691	62644	Gain
1603	5	23574635	23753898	3	0.198807	179263	Both
1604	5	23858276	24094702	2	0.132538	236426	Both
1605	5	24273304	24515241	2	0.132538	241937	Both
1606	5	24612562	24667754	1	0.0662691	55192	Gain
1607	5	24905003	25055621	2	0.132538	150618	Both
1608	5	25199162	25350520	1	0.0662691	151358	Gain
1609	5	25632337	25787613	3	0.198807	155276	Both
1610	5	25756975	25861240	123	8.15109	104265	Both
1611	5	25985916	26243918	5	0.331345	258002	Both
1612	5	27067810	27183539	1	0.0662691	115729	Gain
1613	5	27200825	28110745	1	0.0662691	909920	Gain
1614	5	27331383	27444388	2	0.132538	113005	Both
1615	5	27917472	28044109	212	14.049	126637	Both
1616	5	28329724	28736911	1	0.0662691	407187	Gain
1617	5	29074662	29192308	1	0.0662691	117646	Gain
1618	5	29213877	29321331	1	0.0662691	107454	Loss
1619	5	29431166	30156558	1	0.0662691	725392	Gain
1620	5	29963534	30176786	12	0.795229	213252	Both
1621	5	30309161	30439883	3	0.198807	130722	Both
1622	5	30506973	30618036	1	0.0662691	111063	Loss
1623	5	31077515	31215930	2	0.132538	138415	Both
1624	5	31316204	31520865	1	0.0662691	204661	Gain
1625	5	31316204	32292143	1	0.0662691	975939	Gain
1626	5	31791186	32163228	3	0.198807	372042	Both
1627	5	32205554	32362769	2	0.132538	157215	Both
1628	5	32561910	33382016	1	0.0662691	820106	Gain
1629	5	32584750	32764867	8	0.530152	180117	Both
1630	5	32969940	33125852	2	0.132538	155912	Both
1631	5	33506853	34199688	1	0.0662691	692835	Gain
1632	5	33861705	33925229	1	0.0662691	63524	Gain
1633	5	34086773	34201257	1	0.0662691	114484	Gain
1634	5	34868677	35390041	1	0.0662691	521364	Gain
1635	5	35185506	35909053	1	0.0662691	723547	Gain
1636	5	35603585	35897371	3	0.198807	293786	Both
1637	5	36018050	36079361	1	0.0662691	61311	Gain
1638	5	36275924	36352305	2	0.132538	76381	Both
1639	5	36677967	36925244	2	0.132538	247277	Both
1640	5	36979147	37088261	1	0.0662691	109114	Gain
1641	5	37851357	38153214	1	0.0662691	301857	Gain
1642	5	38200635	38264641	2	0.132538	64006	Both
1643	5	38652935	38758576	1	0.0662691	105641	Gain
1644	5	38920043	39027403	2	0.132538	107360	Both
1645	5	39020061	39158486	3	0.198807	138425	Both
1646	5	39402934	39671077	3	0.198807	268143	Both
1647	5	39779657	39904251	2	0.132538	124594	Both
1648	5	40169440	40245626	9	0.596421	76186	Both
1649	5	40589790	40654132	34	2.25315	64342	Both
1650	5	40811742	40910911	113	7.4884	99169	Both
1651	5	41135470	41216704	1	0.0662691	81234	Gain
1652	5	41408521	41612993	4	0.265076	204472	Both
1653	5	41748069	41846957	1	0.0662691	98888	Gain
1654	5	42023115	42137440	6	0.397614	114325	Both
1655	5	42176204	42287146	5	0.331345	110942	Both
1656	5	42731242	42819461	2	0.132538	88219	Both
1657	5	43317482	43567328	3	0.198807	249846	Both
1658	5	43716662	43822904	3	0.198807	106242	Both
1659	5	44005800	44240871	3	0.198807	235071	Both
1660	5	44346245	44648490	3	0.198807	302245	Both
1661	5	44624905	44813754	2	0.132538	188849	Both
1662	5	44977387	45123045	3	0.198807	145658	Both
1663	5	45243733	45519885	2	0.132538	276152	Both
1664	5	45371857	46069690	1	0.0662691	697833	Gain
1665	5	45449212	45609716	2	0.132538	160504	Both
1666	5	45590895	45688335	1	0.0662691	97440	Gain
1667	5	45763200	45853150	1	0.0662691	89950	Gain
1668	5	46148573	46461153	3	0.198807	312580	Both
1669	5	46517849	46607185	3	0.198807	89336	Both
1670	5	46777119	46892566	2	0.132538	115447	Both
1671	5	47010001	47101818	1	0.0662691	91817	Gain
1672	5	47263714	47391713	4	0.265076	127999	Both
1673	5	47515858	47737552	1	0.0662691	221694	Gain
1674	5	47942706	48155219	1	0.0662691	212513	Gain
1675	5	48332273	48561725	3	0.198807	229452	Both
1676	5	49183430	49485954	1	0.0662691	302524	Gain
1677	5	49750587	49828059	1	0.0662691	77472	Gain
1678	5	50071341	50250297	1	0.0662691	178956	Gain
1679	5	50351917	50519529	2	0.132538	167612	Both
1680	5	50747933	50938380	3	0.198807	190447	Both
1681	5	50937580	51068063	2	0.132538	130483	Both
1682	5	51218610	51317714	5	0.331345	99104	Both
1683	5	51392175	51475888	10	0.662691	83713	Both
1684	5	51629818	51787303	2	0.132538	157485	Both
1685	5	52705203	52930409	2	0.132538	225206	Both
1686	5	53828254	53919560	1	0.0662691	91306	Gain
1687	5	54108595	54189039	1	0.0662691	80444	Gain
1688	5	54375637	54610945	3	0.198807	235308	Both
1689	5	55926993	56216831	36	2.38569	289838	Both
1690	5	56172361	56274337	25	1.65673	101976	Both
1691	5	56531793	56675849	105	6.95825	144056	Both
1692	5	57045643	57938243	22	1.45792	892600	Both
1693	5	57197487	57692420	19	1.25911	494933	Both
1694	5	57457236	57704723	62	4.10868	247487	Both
1695	5	57704788	57919776	47	3.11465	214988	Both
1696	5	57984233	58199832	21	1.39165	215599	Both
1697	5	58344936	58437372	1	0.0662691	92436	Loss
1698	5	58533602	58779006	1	0.0662691	245404	Gain
1699	5	59061830	59282478	1	0.0662691	220648	Gain
1700	5	59421039	59650439	85	5.63287	229400	Both
1701	5	59689961	59762206	7	0.463883	72245	Both
1702	5	59756886	59893463	3	0.198807	136577	Both
1703	5	60250896	60435141	1	0.0662691	184245	Gain
1704	5	60555880	60620821	1	0.0662691	64941	Gain
1705	5	61256607	61504325	2	0.132538	247718	Both
1706	5	61675054	61768258	1	0.0662691	93204	Gain
1707	5	61928268	62269869	2	0.132538	341601	Both
1708	5	62443687	62729658	1	0.0662691	285971	Gain
1709	5	63245231	63589846	2	0.132538	344615	Both
1710	5	63747420	63974656	1	0.0662691	227236	Gain
1711	5	64228214	64665237	2	0.132538	437023	Both
1712	5	64741633	64900278	5	0.331345	158645	Both
1713	5	65041340	65164900	1	0.0662691	123560	Gain
1714	5	65693887	65769540	1	0.0662691	75653	Gain
1715	5	66008561	66167868	3	0.198807	159307	Both
1716	5	66839402	66929381	1	0.0662691	89979	Gain
1717	5	67001829	67933932	1	0.0662691	932103	Gain
1718	5	67132149	67389531	3	0.198807	257382	Both
1719	5	67735797	68062403	3	0.198807	326606	Both
1720	5	68070495	68166725	1	0.0662691	96230	Gain
1721	5	68353905	68507417	5	0.331345	153512	Both
1722	5	68602821	68634618	2	0.132538	31797	Both
1723	5	68905631	69074753	1	0.0662691	169122	Gain
1724	5	69168766	69322923	1	0.0662691	154157	Gain
1725	5	69613449	69984574	3	0.198807	371125	Both
1726	5	70118753	70661035	2	0.132538	542282	Both
1727	5	70777023	71497656	1	0.0662691	720633	Gain
1728	5	70856545	71262064	4	0.265076	405519	Both
1729	5	71477349	71519587	2	0.132538	42238	Both
1730	5	71842115	72010419	1	0.0662691	168304	Gain
1731	5	72065669	72283596	3	0.198807	217927	Both
1732	5	72507604	72763309	3	0.198807	255705	Both
1733	5	72917128	72995040	1	0.0662691	77912	Gain
1734	5	73082184	73247480	2	0.132538	165296	Both
1735	5	73746253	74004788	4	0.265076	258535	Both
1736	5	74082315	74359801	3	0.198807	277486	Both
1737	5	74503249	74617890	1	0.0662691	114641	Gain
1738	5	74800467	75884737	3	0.198807	1084270	Both
1739	5	75039667	75139349	2	0.132538	99682	Both
1740	5	75247843	75313999	9	0.596421	66156	Both
1741	5	75536412	75606696	1	0.0662691	70284	Gain
1742	5	75574698	76462986	3	0.198807	888288	Both
1743	5	75974652	76217748	198	13.1213	243096	Both
1744	5	76406503	76474754	2	0.132538	68251	Both
1745	5	76408818	77444749	2	0.132538	1035931	Both
1746	5	76594089	76766495	3	0.198807	172406	Both
1747	5	77020969	77391109	3	0.198807	370140	Both
1748	5	77218094	77310425	1	0.0662691	92331	Loss
1749	5	77652234	77755291	2	0.132538	103057	Both
1750	5	77953716	78059174	2	0.132538	105458	Both
1751	5	78324902	78463796	3	0.198807	138894	Both
1752	5	78591252	78680919	1	0.0662691	89667	Gain
1753	5	79191025	79545019	3	0.198807	353994	Both
1754	5	79315738	80120197	2	0.132538	804459	Both
1755	5	79777857	79895549	1	0.0662691	117692	Gain
1756	5	80169191	80256799	1	0.0662691	87608	Gain
1757	5	80903363	81164068	1	0.0662691	260705	Gain
1758	5	81486644	82226598	1	0.0662691	739954	Gain
1759	5	81985580	82331716	2	0.132538	346136	Both
1760	5	82544839	82668031	2	0.132538	123192	Both
1761	5	82621608	82735159	1	0.0662691	113551	Gain
1762	5	83080806	83206951	2	0.132538	126145	Both
1763	5	83755896	83994958	2	0.132538	239062	Both
1764	5	83989298	84688420	1	0.0662691	699122	Gain
1765	5	84604778	84776202	1	0.0662691	171424	Gain
1766	5	85202796	85464098	4	0.265076	261302	Both
1767	5	85480400	85594282	3	0.198807	113882	Both
1768	5	85705898	85861701	3	0.198807	155803	Both
1769	5	86558561	86626091	15	0.994036	67530	Both
1770	5	86750127	86808723	1	0.0662691	58596	Gain
1771	5	86888297	86990895	2	0.132538	102598	Both
1772	5	87111344	87232328	1	0.0662691	120984	Gain
1773	5	87392746	87446340	2	0.132538	53594	Both
1774	5	87600440	87718628	2	0.132538	118188	Both
1775	5	87823299	87920178	1	0.0662691	96879	Gain
1776	5	88048251	88221640	1	0.0662691	173389	Gain
1777	5	88742115	88861488	1	0.0662691	119373	Gain
1778	5	89209570	89469057	3	0.198807	259487	Both
1779	5	89755910	91802372	1	0.0662691	2046462	Gain
1780	5	90235705	90441372	2	0.132538	205667	Both
1781	5	91298794	91371230	1	0.0662691	72436	Gain
1782	5	91683896	91968193	2	0.132538	284297	Both
1783	5	91939890	92043974	2	0.132538	104084	Both
1784	5	92123999	92244135	2	0.132538	120136	Both
1785	5	92444495	92505927	3	0.198807	61432	Both
1786	5	92756913	92907108	5	0.331345	150195	Both
1787	5	93611357	93739777	1	0.0662691	128420	Gain
1788	5	93747819	93894315	1	0.0662691	146496	Gain
1789	5	94175997	94371277	1	0.0662691	195280	Gain
1790	5	94578018	94873968	1	0.0662691	295950	Gain
1791	5	94924809	95043616	1	0.0662691	118807	Gain
1792	5	95109270	95259797	4	0.265076	150527	Both
1793	5	95633073	95726685	1	0.0662691	93612	Gain
1794	5	95747873	96703920	1	0.0662691	956047	Gain
1795	5	96280071	96344375	1	0.0662691	64304	Gain
1796	5	96497758	96612359	2	0.132538	114601	Both
1797	5	96824049	97142674	3	0.198807	318625	Both
1798	5	97053069	97100762	2	0.132538	47693	Both
1799	5	97324449	97460809	6	0.397614	136360	Both
1800	5	97947204	98107148	3	0.198807	159944	Both
1801	5	98095718	98206391	1	0.0662691	110673	Gain
1802	5	98543797	98670186	1	0.0662691	126389	Gain
1803	5	98959706	99166267	3	0.198807	206561	Both
1804	5	99308698	99424742	2	0.132538	116044	Both
1805	5	99930047	100120370	45	2.98211	190323	Both
1806	5	100253752	100355147	1	0.0662691	101395	Gain
1807	5	100519907	100787925	3	0.198807	268018	Both
1808	5	101031668	101210758	5	0.331345	179090	Both
1809	5	101407639	101533177	2	0.132538	125538	Both
1810	5	101588748	101701331	1	0.0662691	112583	Gain
1811	5	101701331	101868480	1	0.0662691	167149	Gain
1812	5	102517539	102716929	7	0.463883	199390	Both
1813	5	102802312	102891012	2	0.132538	88700	Both
1814	5	103041448	103122325	1	0.0662691	80877	Gain
1815	5	103593550	103757559	3	0.198807	164009	Both
1816	5	103898887	104092603	15	0.994036	193716	Both
1817	5	104456544	104738055	6	0.397614	281511	Both
1818	5	104659759	104720273	3	0.198807	60514	Both
1819	5	104816834	104893575	1	0.0662691	76741	Gain
1820	5	105180772	105235264	1	0.0662691	54492	Gain
1821	5	105336221	105539301	4	0.265076	203080	Both
1822	5	105761949	106007399	2	0.132538	245450	Both
1823	5	105761949	106516920	1	0.0662691	754971	Gain
1824	5	106038719	106279441	3	0.198807	240722	Both
1825	5	106608848	106954316	3	0.198807	345468	Both
1826	5	106835289	106929115	2	0.132538	93826	Both
1827	5	107022024	107128313	17	1.12657	106289	Both
1828	5	107182796	107222832	1	0.0662691	40036	Loss
1829	5	107582166	107674830	6	0.397614	92664	Both
1830	5	108705070	108850799	16	1.0603	145729	Both
1831	5	109009279	109235992	8	0.530152	226713	Both
1832	5	109162434	109274977	18	1.19284	112543	Both
1833	5	109372984	109451184	52	3.44599	78200	Both
1834	5	109731215	110566204	145	9.60901	834989	Both
1835	5	109821090	110034070	847	56.1299	212980	Both
1836	5	110073076	110196646	5	0.331345	123570	Both
1837	5	110304011	110462863	162	10.7356	158852	Both
1838	5	110562237	110643764	98	6.49437	81527	Both
1839	5	110772083	110796123	1	0.0662691	24040	Gain
1840	5	110854528	111635554	2	0.132538	781026	Both
1841	5	110921452	111077073	48	3.18091	155621	Both
1842	5	111326300	111517999	4	0.265076	191699	Both
1843	5	111508324	111613875	7	0.463883	105551	Both
1844	5	112097876	112157259	1	0.0662691	59383	Gain
1845	5	112905373	113071969	12	0.795229	166596	Both
1846	5	113122983	113183414	3	0.198807	60431	Both
1847	5	113256252	113322550	1	0.0662691	66298	Gain
1848	5	113386835	113468743	5	0.331345	81908	Both
1849	5	113491171	113665231	1	0.0662691	174060	Gain
1850	5	113753296	113869578	6	0.397614	116282	Both
1851	5	113977828	114267182	3	0.198807	289354	Both
1852	5	114323536	114389955	1	0.0662691	66419	Gain
1853	5	114622432	114757620	780	51.6899	135188	Both
1854	5	115018914	115132351	15	0.994036	113437	Both
1855	5	115326859	115472615	2	0.132538	145756	Both
1856	5	115671341	115825693	25	1.65673	154352	Both
1857	5	115978270	116132248	16	1.0603	153978	Both
1858	5	116117718	116186527	9	0.596421	68809	Both
1859	5	116466381	116548443	2	0.132538	82062	Both
1860	5	116604531	116720028	4	0.265076	115497	Both
1861	5	116918164	117130852	259	17.1637	212688	Both
1862	5	117058837	117139131	157	10.4042	80294	Both
1863	5	117329302	117518244	324	21.4712	188942	Both
1864	5	117626176	118444032	5	0.331345	817856	Both
1865	5	117742540	117895269	320	21.2061	152729	Both
1866	5	117925451	118066828	30	1.98807	141377	Both
1867	5	117972209	118144143	18	1.19284	171934	Both
1868	5	118112236	118218482	77	5.10272	106246	Both
1869	5	118180021	118275572	5	0.331345	95551	Both
1870	5	118241940	118338742	9	0.596421	96802	Both
1871	5	118508971	118628754	7	0.463883	119783	Both
1872	5	118637322	118754371	7	0.463883	117049	Both
1873	5	118807145	118913690	3	0.198807	106545	Both
1874	5	118832019	118869921	1	0.0662691	37902	Gain
1875	5	119013122	119259724	3	0.198807	246602	Both
1876	5	119279731	119383297	4	0.265076	103566	Both
1877	5	119422922	119591931	62	4.10868	169009	Both
1878	5	119514012	119680607	132	8.74751	166595	Both
1879	5	119630957	120239132	77	5.10272	608175	Both
1880	5	119766850	120881279	593	39.2975	1114429	Both
1881	5	119811497	120243735	700	46.3883	432238	Both
1882	5	120385533	120516779	121	8.01856	131246	Both
1883	5	120455642	121183174	1	0.0662691	727532	Gain
1884	5	120500570	120820994	56	3.71107	320424	Both
1885	5	120762292	121159958	611	40.4904	397666	Both
1886	5	121071972	121183174	1	0.0662691	111202	Gain
1887	6	31280	181366	4	0.265076	150086	Both
1888	6	377419	601415	2	0.132538	223996	Both
1889	6	765698	1021752	1	0.0662691	256054	Gain
1890	6	1302164	1621834	2	0.132538	319670	Both
1891	6	1494078	1641898	1	0.0662691	147820	Gain
1892	6	1711956	1799319	2	0.132538	87363	Both
1893	6	1891204	2052493	1	0.0662691	161289	Gain
1894	6	1980588	2784522	1	0.0662691	803934	Gain
1895	6	2478989	2658437	1	0.0662691	179448	Gain
1896	6	3463187	3763907	4	0.265076	300720	Both
1897	6	4022113	4212844	2	0.132538	190731	Both
1898	6	4214531	4386362	1	0.0662691	171831	Gain
1899	6	4578413	4744957	2	0.132538	166544	Both
1900	6	4832022	5027890	4	0.265076	195868	Both
1901	6	5207366	6668300	2	0.132538	1460934	Both
1902	6	6652458	6774845	1	0.0662691	122387	Gain
1903	6	6807282	6986109	1	0.0662691	178827	Gain
1904	6	7214663	7309592	1	0.0662691	94929	Gain
1905	6	7386751	7663808	2	0.132538	277057	Both
1906	6	7441441	8244670	1	0.0662691	803229	Gain
1907	6	7677862	7836319	3	0.198807	158457	Both
1908	6	8345925	8403355	2	0.132538	57430	Both
1909	6	8465682	8577047	3	0.198807	111365	Both
1910	6	8555332	8628174	6	0.397614	72842	Both
1911	6	8945773	9142620	3	0.198807	196847	Both
1912	6	9511880	9746897	1	0.0662691	235017	Gain
1913	6	9852043	9932303	3	0.198807	80260	Both
1914	6	10082198	10267152	7	0.463883	184954	Both
1915	6	10403373	10528965	8	0.530152	125592	Both
1916	6	10449930	11408766	1	0.0662691	958836	Gain
1917	6	10509304	10677549	3	0.198807	168245	Both
1918	6	10878572	11030245	45	2.98211	151673	Both
1919	6	11254059	11320233	3	0.198807	66174	Both
1920	6	11443405	11578580	6	0.397614	135175	Both
1921	6	12089330	12222705	1	0.0662691	133375	Gain
1922	6	12392662	12660942	2	0.132538	268280	Both
1923	6	12593785	12648459	1	0.0662691	54674	Loss
1924	6	12826881	13094889	1	0.0662691	268008	Gain
1925	6	13289048	13445844	2	0.132538	156796	Both
1926	6	13497266	13605645	1	0.0662691	108379	Gain
1927	6	13769171	13837037	4	0.265076	67866	Both
1928	6	13886204	13908898	1	0.0662691	22694	Gain
1929	6	14324825	14541670	2	0.132538	216845	Both
1930	6	15070986	15446067	2	0.132538	375081	Both
1931	6	15911204	16013156	1	0.0662691	101952	Gain
1932	6	16542403	16591280	1	0.0662691	48877	Gain
1933	6	16635051	16881662	1	0.0662691	246611	Gain
1934	6	17131811	17241937	2	0.132538	110126	Both
1935	6	17469443	17776898	5	0.331345	307455	Both
1936	6	18018130	18301300	5	0.331345	283170	Both
1937	6	18413177	18517378	1	0.0662691	104201	Gain
1938	6	18814914	18971330	3	0.198807	156416	Both
1939	6	19267099	19504557	1	0.0662691	237458	Gain
1940	6	19778942	19979102	2	0.132538	200160	Both
1941	6	20066013	20251553	3	0.198807	185540	Both
1942	6	20182465	20254137	23	1.52419	71672	Both
1943	6	20661991	20864608	2	0.132538	202617	Both
1944	6	21132637	21326564	2	0.132538	193927	Both
1945	6	21509284	21582021	2	0.132538	72737	Both
1946	6	21670556	21833595	1	0.0662691	163039	Gain
1947	6	22275477	22518889	6	0.397614	243412	Both
1948	6	22911091	23662564	2	0.132538	751473	Both
1949	6	22955759	23269170	3	0.198807	313411	Both
1950	6	23637572	23733407	1	0.0662691	95835	Gain
1951	6	23839074	24203493	2	0.132538	364419	Both
1952	6	24978245	25047519	1	0.0662691	69274	Gain
1953	6	25214756	25437388	1	0.0662691	222632	Gain
1954	6	25479458	25590896	2	0.132538	111438	Both
1955	6	25755230	26113044	2	0.132538	357814	Both
1956	6	25803864	26709304	1	0.0662691	905440	Gain
1957	6	25873770	25934848	1	0.0662691	61078	Gain
1958	6	25959713	26152056	2	0.132538	192343	Both
1959	6	27359444	27649711	5	0.331345	290267	Both
1960	6	27978474	28191666	7	0.463883	213192	Both
1961	6	28371734	28448410	4	0.265076	76676	Both
1962	6	28574484	28895554	5	0.331345	321070	Both
1963	6	29068209	29172696	2	0.132538	104487	Both
1964	6	29151032	29291692	5	0.331345	140660	Both
1965	6	29325137	29447137	1	0.0662691	122000	Gain
1966	6	29750086	30086542	2	0.132538	336456	Both
1967	6	30126601	30303309	2	0.132538	176708	Both
1968	6	30339782	30401256	3	0.198807	61474	Both
1969	6	30389077	30465578	1	0.0662691	76501	Loss
1970	6	30679255	30865126	3	0.198807	185871	Both
1971	6	31244966	32378273	1	0.0662691	1133307	Gain
1972	6	31270856	31336145	2	0.132538	65289	Both
1973	6	31422659	31634612	2	0.132538	211953	Both
1974	6	31910723	32103840	4	0.265076	193117	Both
1975	6	32111851	32683461	1	0.0662691	571610	Gain
1976	6	32991876	33156305	38	2.51822	164429	Both
1977	6	33316656	33464118	1	0.0662691	147462	Loss
1978	6	33680953	33802430	19	1.25911	121477	Both
1979	6	34357878	34676232	2	0.132538	318354	Both
1980	6	34697606	34955028	3	0.198807	257422	Both
1981	6	35311655	35587845	4	0.265076	276190	Both
1982	6	35495290	35534429	1	0.0662691	39139	Loss
1983	6	35714551	36004182	2	0.132538	289631	Both
1984	6	35881599	37682742	1	0.0662691	1801143	Gain
1985	6	36551099	36873989	2	0.132538	322890	Both
1986	6	37041766	37199706	1	0.0662691	157940	Gain
1987	6	37243437	37335860	1	0.0662691	92423	Gain
1988	6	37722402	37890030	3	0.198807	167628	Both
1989	6	37899514	37977490	1	0.0662691	77976	Gain
1990	6	38058119	38205113	2	0.132538	146994	Both
1991	6	38391712	39528501	3	0.198807	1136789	Both
1992	6	38399100	38599135	2	0.132538	200035	Both
1993	6	38823521	38977294	53	3.51226	153773	Both
1994	6	39220461	39262655	1	0.0662691	42194	Gain
1995	6	39516442	39671289	2	0.132538	154847	Both
1996	6	39627105	39705542	1	0.0662691	78437	Gain
1997	6	39806462	40135168	2	0.132538	328706	Both
1998	6	40294694	40409196	3	0.198807	114502	Both
1999	6	40652056	40833725	3	0.198807	181669	Both
[truncated: 5,320 more rows]
