# Supplementary material for: Genome-wide copy number variation (CNV) detection in Nelore cattle reveals highly frequent variants in genome regions harboring QTLs affecting production traits
Source: BMC Genomics. 2016 Jun 13;17:454. doi: 10.1186/s12864-016-2752-9 (PMC4907077; doi:10.1186/s12864-016-2752-9)
Supplement: Additional file 5: — CNVRs detected in Nelore NGS Data. (XLSX 12 kb) [file 12864_2016_2752_MOESM3_ESM.xlsx]

## Sheet: Planilha1
Table : Descriptive statistics of CNVRs per individual bovine chromosome
Chr.	1	2	3	4	5	6	7	8	9	10	11	12	13	14	15	16	17	18	19	20	21	22	23	24	25	26	27	28	29	Total
No. of CNVR	438	368	313	334	319	342	319	319	301	252	291	254	203	246	234	214	219	203	198	194	193	151	154	141	123	144	111	125	142	6845
No. of long CNVR	21	22	21	18	32	25	35	13	20	12	14	16	19	15	17	14	14	18	21	4	17	14	14	9	14	8	8	9	10	474
Length of Chr. (bp)	158337067	137060424	121430405	120829699	121191424	119458736	112638659	113384836	105708250	104305016	107310763	91163125	84240350	84648390	85296676	81724687	75158596	66004023	64057457	72042655	71599096	61435874	52530062	62714930	42904170	51681464	45407902	46312546	51505224	2512082506
Total Length of CNVR (bp)	68983877	57142756	48537277	50046358	52046775	55093803	49048303	48629991	47695296	39336723	47904490	40279502	35400152	41219170	33219302	35859836	33019970	34748378	29786679	29769205	31414196	24056108	24317704	21563321	22804372	21326225	16827670	19878143	26647003	1086602585
Total long CNVR Length (bp)	19686659	20071423	21073659	16416281	32322587	24925442	37610318	12323582	17288060	11286431	14954972	15057942	18814644	16098268	16267046	13032099	12857900	16081364	23440026	3742609	17566640	12180857	13898890	8947955	16909675	6464967	7476029	7926002	13841612	468563939
Percentage of CNVR Length	43.5677	41.6917	39.9713	41.4189	42.9459	46.1195	43.5448	42.8893	45.1197	37.7132	44.6409	44.184	42.0228	48.6946	38.9456	43.8788	43.9337	52.6458	46.4999	41.3216	43.8751	39.1565	46.2929	34.3831	53.1519	41.2647	37.0589	42.9217	51.7365	43.2551
Percent of long CNVR Length	12.4334	14.6442	17.3545	13.5863	26.6707	20.8653	33.3902	10.8688	16.3545	10.8206	13.9361	16.5176	22.3345	19.0178	19.0711	15.9463	17.1077	24.3642	36.5922	5.19499	24.5347	19.8269	26.4589	14.2677	39.4127	12.5093	16.4642	17.1142	26.8742	18.6524
Average distance of CNVR(bp)	344961	372447	387957	361766	379910	349295	353099	355438	351190	413909	368766	358910	414977	344099	364516	381891	343190	325143	323523	371354	370980	406860	341104	444787	348814	358899	409080	370500	362713	366995
based on UMD3.1 bovine genome assembly
