# Supplementary material for: Genome-wide copy number variation (CNV) detection in Nelore cattle reveals highly frequent variants in genome regions harboring QTLs affecting production traits
Source: BMC Genomics. 2016 Jun 13;17:454. doi: 10.1186/s12864-016-2752-9 (PMC4907077; doi:10.1186/s12864-016-2752-9)
Supplement: Additional file 6: — CNVs detected in HD SNP genotyping data from the eight resequenced bulls. (XLSX 648 kb) [file 12864_2016_2752_MOESM4_ESM.xlsx]

## Sheet: Planilha1
CNV #	ANIMAL	CHR	START	END	LENGTH	TYPE	SU	PE	SR
1	BINE02	chr1	686306	733561	47255	DEL	9	5	4
2	BINE02	chr1	1902310	1903587	1277	DEL	26	21	5
3	BINE04	chr1	1902310	1903587	1277	DEL	17	12	5
4	BINE05	chr1	1902310	1903587	1277	DEL	12	8	4
5	BINE08	chr1	1902310	1903587	1277	DEL	40	31	9
6	BINE02	chr1	2979141	2980252	1111	DEL	19	11	8
7	BINE04	chr1	2979141	2980252	1111	DEL	8	0	8
8	BINE04	chr1	4179586	4181226	1640	DEL	41	27	14
9	BINE05	chr1	4179586	4181226	1640	DEL	16	8	8
10	BINE08	chr1	4179586	4181226	1640	DEL	13	6	7
11	BINE02	chr1	5612316	5614824	2508	DEL	63	46	17
12	BINE01	chr1	6867518	6868526	1008	DEL	12	6	6
13	BINE02	chr1	7294541	7296299	1758	DEL	36	22	14
14	BINE04	chr1	7294541	7296299	1758	DEL	24	16	8
15	BINE08	chr1	7294541	7296299	1758	DEL	23	15	8
16	BINE02	chr1	9463080	9464371	1291	DEL	38	20	18
17	BINE04	chr1	9463080	9464371	1291	DEL	40	24	16
18	BINE05	chr1	9463080	9464371	1291	DEL	13	6	7
19	BINE04	chr1	9979463	9981060	1597	DUP	19	6	13
20	BINE08	chr1	9979463	9981060	1597	DUP	7	2	5
21	BINE01	chr1	9979524	9981064	1540	DEL	5	1	4
22	BINE04	chr1	9979524	9981064	1540	DEL	18	4	14
23	BINE02	chr1	10474634	10480174	5540	DEL	9	2	7
24	BINE04	chr1	10474634	10480174	5540	DEL	14	1	13
25	BINE05	chr1	10474634	10480174	5540	DEL	8	3	5
26	BINE08	chr1	10474634	10480174	5540	DEL	6	1	5
27	BINE02	chr1	10933587	10934650	1063	DUP	16	5	11
28	BINE04	chr1	10933587	10934650	1063	DUP	31	18	13
29	BINE08	chr1	10933587	10934650	1063	DUP	10	2	8
30	BINE01	chr1	11684669	11687960	3291	DEL	23	17	6
31	BINE02	chr1	11684669	11687960	3291	DEL	86	45	41
32	BINE05	chr1	11684669	11687960	3291	DEL	44	33	11
33	BINE02	chr1	11779741	11782884	3143	DEL	17	10	7
34	BINE04	chr1	11779741	11782884	3143	DEL	29	10	19
35	BINE02	chr1	11985969	11991581	5612	DEL	37	22	15
36	BINE05	chr1	11985969	11991581	5612	DEL	17	11	6
37	BINE02	chr1	12389189	12392871	3682	DEL	30	25	5
38	BINE02	chr1	12501001	12506547	5546	DEL	23	18	5
39	BINE04	chr1	12501001	12506547	5546	DEL	47	35	12
40	BINE01	chr1	13104892	13106500	1608	DEL	11	7	4
41	BINE02	chr1	13104892	13106500	1608	DEL	21	10	11
42	BINE02	chr1	13613028	13614266	1238	DEL	21	16	5
43	BINE05	chr1	13613028	13614266	1238	DEL	27	22	5
44	BINE02	chr1	13614992	13617142	2150	DEL	69	60	9
45	BINE04	chr1	13614992	13617142	2150	DEL	43	38	5
46	BINE01	chr1	13687722	13694461	6739	DEL	32	24	8
47	BINE02	chr1	13687722	13694461	6739	DEL	72	50	22
48	BINE05	chr1	13687722	13694461	6739	DEL	40	28	12
49	BINE08	chr1	13687722	13694461	6739	DEL	40	26	14
50	BINE05	chr1	13976936	13977963	1027	DEL	19	12	7
51	BINE01	chr1	14323955	14325141	1186	DEL	19	11	8
52	BINE02	chr1	14323955	14325141	1186	DEL	79	53	26
53	BINE04	chr1	14323955	14325141	1186	DEL	56	37	19
54	BINE05	chr1	14323955	14325141	1186	DEL	30	21	9
55	BINE08	chr1	14323955	14325141	1186	DEL	42	25	17
56	BINE02	chr1	14527515	14537078	9563	DEL	59	39	20
57	BINE04	chr1	14527515	14537078	9563	DEL	33	26	7
58	BINE01	chr1	16463076	16464207	1131	DEL	6	2	4
59	BINE02	chr1	16463076	16464207	1131	DEL	44	23	21
60	BINE04	chr1	16463076	16464207	1131	DEL	48	21	27
61	BINE05	chr1	16463076	16464207	1131	DEL	25	13	12
62	BINE08	chr1	16463076	16464207	1131	DEL	18	10	8
63	BINE05	chr1	17497286	17498812	1526	DEL	15	11	4
64	BINE04	chr1	17497294	17498812	1518	DEL	52	38	14
65	BINE08	chr1	17497294	17498812	1518	DEL	37	27	10
66	BINE04	chr1	20534534	20537251	2717	DEL	82	58	24
67	BINE05	chr1	20534534	20537251	2717	DEL	17	13	4
68	BINE01	chr1	20855612	20856903	1291	DEL	25	19	6
69	BINE02	chr1	20855612	20856903	1291	DEL	60	34	26
70	BINE04	chr1	20855612	20856903	1291	DEL	57	44	13
71	BINE05	chr1	20855612	20856903	1291	DEL	35	29	6
72	BINE08	chr1	20855612	20856903	1291	DEL	40	31	9
73	BINE02	chr1	22416991	22418395	1404	DEL	63	55	8
74	BINE04	chr1	22416991	22418402	1411	DEL	57	47	10
75	BINE08	chr1	23766739	23769349	2610	DEL	21	4	17
76	BINE02	chr1	25078085	25081835	3750	DEL	42	25	17
77	BINE05	chr1	25078085	25081835	3750	DEL	38	25	13
78	BINE08	chr1	25078085	25081835	3750	DEL	32	22	10
79	BINE02	chr1	25855115	25856959	1844	DEL	27	21	6
80	BINE05	chr1	25855115	25856959	1844	DEL	35	27	8
81	BINE08	chr1	25855115	25856959	1844	DEL	19	15	4
82	BINE02	chr1	26072186	27684668	1612482	DUP	6	0	6
83	BINE04	chr1	26072186	27684668	1612482	DUP	4	0	4
84	BINE02	chr1	27294390	27295688	1298	DEL	38	24	14
85	BINE05	chr1	27294390	27295688	1298	DEL	19	8	11
86	BINE08	chr1	27294390	27295688	1298	DEL	29	20	9
87	BINE02	chr1	27667140	27673368	6228	DEL	35	24	11
88	BINE01	chr1	27781305	27784214	2909	DEL	9	5	4
89	BINE02	chr1	27781305	27784214	2909	DEL	25	17	8
90	BINE04	chr1	27781305	27784214	2909	DEL	52	41	11
91	BINE05	chr1	27781305	27784214	2909	DEL	19	12	7
92	BINE08	chr1	27788332	27789553	1221	DEL	21	13	8
93	BINE08	chr1	27944185	27945660	1475	DEL	17	8	9
94	BINE04	chr1	28898114	28900217	2103	DEL	39	25	14
95	BINE02	chr1	29313932	29315157	1225	DEL	64	52	12
96	BINE04	chr1	29313934	29315157	1223	DEL	68	56	12
97	BINE05	chr1	29313934	29315157	1223	DEL	31	24	7
98	BINE08	chr1	29313934	29315157	1223	DEL	24	18	6
99	BINE01	chr1	29697694	29699757	2063	DEL	22	17	5
100	BINE02	chr1	29697694	29699757	2063	DEL	43	27	16
101	BINE04	chr1	29697694	29699757	2063	DEL	33	21	12
102	BINE08	chr1	29697694	29699757	2063	DEL	38	22	16
103	BINE01	chr1	30151580	30152787	1207	DEL	17	9	8
104	BINE02	chr1	30151580	30152787	1207	DEL	63	29	34
105	BINE04	chr1	30151580	30152787	1207	DEL	73	39	34
106	BINE08	chr1	30151580	30152787	1207	DEL	30	15	15
107	BINE01	chr1	30162666	30164724	2058	DEL	40	36	4
108	BINE02	chr1	30162666	30164724	2058	DEL	29	19	10
109	BINE04	chr1	30162666	30164724	2058	DEL	38	26	12
110	BINE02	chr1	30522692	30523988	1296	DEL	43	29	14
111	BINE04	chr1	30522692	30523988	1296	DEL	60	43	17
112	BINE08	chr1	30522692	30523988	1296	DEL	24	15	9
113	BINE04	chr1	30689546	30755081	65535	DEL	16	11	5
114	BINE02	chr1	31681130	31697436	16306	DEL	35	19	16
115	BINE04	chr1	31681130	31697436	16306	DEL	31	14	17
116	BINE08	chr1	31681130	31697436	16306	DEL	18	10	8
117	BINE05	chr1	31791461	31792598	1137	DEL	14	9	5
118	BINE04	chr1	33408763	33420572	11809	DEL	41	31	10
119	BINE08	chr1	33408763	33420572	11809	DEL	21	16	5
120	BINE02	chr1	33519954	33521002	1048	DEL	38	24	14
121	BINE08	chr1	33519954	33521002	1048	DEL	24	16	8
122	BINE01	chr1	35117876	35123554	5678	DEL	25	19	6
123	BINE02	chr1	35117876	35123554	5678	DEL	11	1	10
124	BINE04	chr1	35117876	35123554	5678	DEL	60	46	14
125	BINE05	chr1	35117876	35123554	5678	DEL	13	8	5
126	BINE02	chr1	35356013	35358187	2174	DEL	89	63	26
127	BINE04	chr1	35356013	35358187	2174	DEL	80	60	20
128	BINE02	chr1	35362954	35366166	3212	DEL	54	45	9
129	BINE04	chr1	35362954	35366166	3212	DEL	47	36	11
130	BINE01	chr1	35660910	35688108	27198	DEL	10	6	4
131	BINE02	chr1	35660910	35688108	27198	DEL	13	7	6
132	BINE04	chr1	35660910	35688108	27198	DEL	46	21	25
133	BINE05	chr1	35660910	35688108	27198	DEL	10	4	6
134	BINE08	chr1	35660910	35688108	27198	DEL	18	8	10
135	BINE01	chr1	35688259	35711101	22842	DEL	6	0	6
136	BINE02	chr1	35688259	35711101	22842	DEL	20	5	15
137	BINE04	chr1	35688259	35711101	22842	DEL	34	6	28
138	BINE05	chr1	35688259	35711101	22842	DEL	4	0	4
139	BINE08	chr1	35688259	35711101	22842	DEL	14	3	11
140	BINE01	chr1	35711184	35716196	5012	DEL	4	0	4
141	BINE02	chr1	35711184	35716196	5012	DEL	31	7	24
142	BINE04	chr1	35711184	35716196	5012	DEL	29	9	20
143	BINE05	chr1	35711184	35716196	5012	DEL	7	1	6
144	BINE08	chr1	35711184	35716196	5012	DEL	13	2	11
145	BINE01	chr1	36171923	36173144	1221	DEL	17	12	5
146	BINE02	chr1	36171923	36173144	1221	DEL	30	19	11
147	BINE05	chr1	36171923	36173144	1221	DEL	42	25	17
148	BINE08	chr1	36171923	36173144	1221	DEL	37	23	14
149	BINE01	chr1	36406805	36410313	3508	DEL	17	13	4
150	BINE08	chr1	36406805	36410313	3508	DEL	17	13	4
151	BINE05	chr1	36890738	36894590	3852	DEL	21	16	5
152	BINE08	chr1	36890738	36894590	3852	DEL	21	15	6
153	BINE01	chr1	36928047	36929364	1317	DEL	32	24	8
154	BINE04	chr1	36928047	36929364	1317	DEL	79	54	25
155	BINE05	chr1	36928047	36929364	1317	DEL	43	25	18
156	BINE08	chr1	36928047	36929364	1317	DEL	52	32	20
157	BINE02	chr1	37049904	37051109	1205	DEL	62	49	13
158	BINE04	chr1	37049904	37051109	1205	DEL	71	51	20
159	BINE02	chr1	37798721	37799799	1078	DEL	28	16	12
160	BINE04	chr1	37798721	37799799	1078	DEL	62	41	21
161	BINE01	chr1	39466270	39467331	1061	DUP	28	18	10
162	BINE02	chr1	39466270	39467331	1061	DUP	78	45	33
163	BINE04	chr1	39466270	39467331	1061	DUP	84	44	40
164	BINE08	chr1	39466270	39467331	1061	DUP	34	20	14
165	BINE01	chr1	39805721	39809928	4207	DEL	31	26	5
166	BINE02	chr1	39805721	39809928	4207	DEL	57	28	29
167	BINE04	chr1	39805721	39809928	4207	DEL	46	20	26
168	BINE05	chr1	39805721	39809928	4207	DEL	42	28	14
169	BINE08	chr1	39805721	39809928	4207	DEL	28	16	12
170	BINE04	chr1	39868326	39869992	1666	DEL	52	25	27
171	BINE08	chr1	39868326	39869992	1666	DEL	11	4	7
172	BINE02	chr1	42066025	42318551	252526	DEL	5	0	5
173	BINE04	chr1	42066025	42318551	252526	DEL	7	0	7
174	BINE08	chr1	42066025	42318551	252526	DEL	4	0	4
175	BINE02	chr1	42174841	42176269	1428	DEL	54	35	19
176	BINE04	chr1	42174841	42176269	1428	DEL	70	51	19
177	BINE08	chr1	42174841	42176269	1428	DEL	10	5	5
178	BINE01	chr1	42198032	42272899	74867	DUP	16	11	5
179	BINE08	chr1	42198032	42272899	74867	DUP	26	19	7
180	BINE02	chr1	42198037	42272899	74862	DUP	69	45	24
181	BINE01	chr1	42341436	42363402	21966	DEL	5	0	5
182	BINE02	chr1	42341436	42363402	21966	DEL	23	0	23
183	BINE04	chr1	42341436	42363402	21966	DEL	15	0	15
184	BINE05	chr1	42341436	42363402	21966	DEL	6	0	6
185	BINE08	chr1	42341436	42363402	21966	DEL	16	0	16
186	BINE02	chr1	42519803	42523860	4057	DEL	10	3	7
187	BINE04	chr1	42519803	42523860	4057	DEL	23	5	18
188	BINE08	chr1	42519803	42523860	4057	DEL	9	1	8
189	BINE01	chr1	42524082	42526465	2383	DEL	5	1	4
190	BINE02	chr1	42524082	42526465	2383	DEL	13	1	12
191	BINE04	chr1	42524082	42526465	2383	DEL	22	12	10
192	BINE05	chr1	42524082	42526465	2383	DEL	8	4	4
193	BINE08	chr1	42524082	42526465	2383	DEL	18	7	11
194	BINE01	chr1	42527326	42528426	1100	DEL	8	0	8
195	BINE02	chr1	42527326	42528426	1100	DEL	17	4	13
196	BINE04	chr1	42527326	42528426	1100	DEL	26	3	23
197	BINE05	chr1	42527326	42528426	1100	DEL	5	0	5
198	BINE08	chr1	42527326	42528426	1100	DEL	18	6	12
199	BINE01	chr1	42528578	42530872	2294	DEL	12	8	4
200	BINE02	chr1	42528578	42530872	2294	DEL	14	3	11
201	BINE04	chr1	42528578	42530872	2294	DEL	30	13	17
202	BINE05	chr1	42528578	42530872	2294	DEL	11	5	6
203	BINE08	chr1	42528578	42530872	2294	DEL	25	12	13
204	BINE02	chr1	42655179	42678669	23490	DEL	8	4	4
205	BINE02	chr1	42678823	42693070	14247	DEL	11	2	9
206	BINE05	chr1	43264540	43269238	4698	DEL	23	14	9
207	BINE02	chr1	45142356	45430348	287992	DEL	24	9	15
208	BINE04	chr1	45142356	45430348	287992	DEL	35	17	18
209	BINE05	chr1	45142356	45430348	287992	DEL	13	6	7
210	BINE08	chr1	45142356	45430348	287992	DEL	12	5	7
211	BINE01	chr1	45842741	45848731	5990	DEL	36	29	7
212	BINE04	chr1	45842741	45848731	5990	DEL	59	52	7
213	BINE08	chr1	45842741	45848731	5990	DEL	34	30	4
214	BINE04	chr1	47133797	47136455	2658	DEL	8	3	5
215	BINE02	chr1	47558726	47560362	1636	DEL	71	47	24
216	BINE04	chr1	47558726	47560362	1636	DEL	82	52	30
217	BINE01	chr1	47775271	47776816	1545	DEL	21	17	4
218	BINE02	chr1	47775271	47776816	1545	DEL	73	41	32
219	BINE04	chr1	47775271	47776816	1545	DEL	63	36	27
220	BINE05	chr1	48017837	48018932	1095	DEL	34	22	12
221	BINE08	chr1	48017837	48018932	1095	DEL	30	15	15
222	BINE01	chr1	48153915	48155606	1691	DEL	18	14	4
223	BINE05	chr1	48153915	48155606	1691	DEL	23	16	7
224	BINE08	chr1	48153915	48155606	1691	DEL	14	6	8
225	BINE01	chr1	48517415	48520622	3207	DEL	19	14	5
226	BINE02	chr1	48517415	48520622	3207	DEL	65	52	13
227	BINE04	chr1	48517415	48520622	3207	DEL	56	45	11
228	BINE05	chr1	48517415	48520622	3207	DEL	35	31	4
229	BINE08	chr1	48517415	48520622	3207	DEL	35	30	5
230	BINE01	chr1	48834329	48836233	1904	DEL	30	26	4
231	BINE02	chr1	48834329	48836233	1904	DEL	31	16	15
232	BINE04	chr1	48834329	48836233	1904	DEL	74	50	24
233	BINE05	chr1	48834329	48836233	1904	DEL	36	23	13
234	BINE08	chr1	48834329	48836233	1904	DEL	20	13	7
235	BINE01	chr1	49402998	49404171	1173	DEL	21	16	5
236	BINE02	chr1	49402998	49404171	1173	DEL	89	51	38
237	BINE04	chr1	49402998	49404171	1173	DEL	60	37	23
238	BINE05	chr1	49402998	49404171	1173	DEL	35	19	16
239	BINE08	chr1	49402998	49404171	1173	DEL	37	23	14
240	BINE01	chr1	49592610	49593675	1065	DEL	8	3	5
241	BINE02	chr1	49592610	49593675	1065	DEL	32	21	11
242	BINE04	chr1	49592610	49593675	1065	DEL	60	42	18
243	BINE01	chr1	50149556	50155227	5671	DEL	38	33	5
244	BINE02	chr1	50149556	50155227	5671	DEL	83	48	35
245	BINE04	chr1	50149556	50155227	5671	DEL	82	48	34
246	BINE05	chr1	50149556	50155227	5671	DEL	42	23	19
247	BINE08	chr1	50149556	50155227	5671	DEL	45	25	20
248	BINE02	chr1	50453560	50455439	1879	DEL	48	26	22
249	BINE05	chr1	50453560	50455439	1879	DEL	22	14	8
250	BINE08	chr1	50453560	50455439	1879	DEL	45	25	20
251	BINE01	chr1	50554082	50555102	1020	DEL	18	10	8
252	BINE04	chr1	50554082	50555102	1020	DEL	65	40	25
253	BINE05	chr1	50554082	50555102	1020	DEL	43	26	17
254	BINE08	chr1	50554082	50555102	1020	DEL	38	19	19
255	BINE02	chr1	51700853	51702221	1368	DEL	60	46	14
256	BINE04	chr1	51700853	51702221	1368	DEL	68	54	14
257	BINE05	chr1	51700853	51702221	1368	DEL	34	27	7
258	BINE08	chr1	51700853	51702221	1368	DEL	41	33	8
259	BINE01	chr1	51723838	51724940	1102	DEL	13	8	5
260	BINE05	chr1	51723838	51724940	1102	DEL	42	31	11
261	BINE08	chr1	51723838	51724940	1102	DEL	29	18	11
262	BINE02	chr1	52299625	52301451	1826	DEL	41	26	15
263	BINE04	chr1	52299625	52301451	1826	DEL	65	41	24
264	BINE01	chr1	53560426	53563881	3455	DEL	9	3	6
265	BINE02	chr1	53560426	53563881	3455	DEL	33	13	20
266	BINE08	chr1	53560426	53563881	3455	DEL	9	4	5
267	BINE05	chr1	54372169	54374327	2158	DEL	14	6	8
268	BINE08	chr1	54372169	54374327	2158	DEL	17	7	10
269	BINE02	chr1	55523294	55526327	3033	DEL	76	46	30
270	BINE04	chr1	55523294	55526327	3033	DEL	73	45	28
271	BINE05	chr1	55523294	55526327	3033	DEL	32	16	16
272	BINE08	chr1	55523294	55526327	3033	DEL	28	20	8
273	BINE01	chr1	55658047	55659601	1554	DEL	36	30	6
274	BINE02	chr1	55658047	55659601	1554	DEL	57	31	26
275	BINE04	chr1	55658047	55659601	1554	DEL	82	45	37
276	BINE05	chr1	55658047	55659601	1554	DEL	36	20	16
277	BINE08	chr1	55658047	55659601	1554	DEL	31	21	10
278	BINE01	chr1	57578919	57583705	4786	DEL	8	4	4
279	BINE02	chr1	57578919	57583705	4786	DEL	27	10	17
280	BINE04	chr1	57578919	57583705	4786	DEL	23	8	15
281	BINE05	chr1	57578919	57583705	4786	DEL	9	1	8
282	BINE08	chr1	57578919	57583705	4786	DEL	16	7	9
283	BINE01	chr1	57583815	57590964	7149	DEL	4	0	4
284	BINE02	chr1	57583815	57590964	7149	DEL	27	11	16
285	BINE04	chr1	57583815	57590964	7149	DEL	17	4	13
286	BINE05	chr1	57583815	57590964	7149	DEL	5	0	5
287	BINE08	chr1	57583815	57590964	7149	DEL	7	3	4
288	BINE01	chr1	58016932	58018276	1344	DEL	18	14	4
289	BINE02	chr1	58016932	58018276	1344	DEL	31	20	11
290	BINE04	chr1	58016932	58018276	1344	DEL	17	10	7
291	BINE05	chr1	58016932	58018276	1344	DEL	11	7	4
292	BINE08	chr1	58016932	58018276	1344	DEL	21	15	6
293	BINE02	chr1	58851815	58878938	27123	DEL	20	10	10
294	BINE01	chr1	58851821	58878938	27117	DEL	9	3	6
295	BINE04	chr1	58851821	58878938	27117	DEL	7	1	6
296	BINE01	chr1	61758853	61759914	1061	DEL	10	5	5
297	BINE02	chr1	61758853	61759914	1061	DEL	65	42	23
298	BINE04	chr1	61758853	61759914	1061	DEL	56	36	20
299	BINE05	chr1	61758853	61759914	1061	DEL	17	13	4
300	BINE08	chr1	61758853	61759914	1061	DEL	35	29	6
301	BINE04	chr1	62232494	62234193	1699	DEL	26	17	9
302	BINE04	chr1	62499738	62501281	1543	DEL	49	36	13
303	BINE05	chr1	63860292	63861437	1145	DEL	13	9	4
304	BINE01	chr1	65788122	65791031	2909	DEL	29	21	8
305	BINE04	chr1	65788122	65791031	2909	DEL	47	26	21
306	BINE05	chr1	65788122	65791031	2909	DEL	36	26	10
307	BINE08	chr1	65788122	65791031	2909	DEL	33	18	15
308	BINE02	chr1	65788122	65791034	2912	DEL	63	45	18
309	BINE02	chr1	66969227	67037950	68723	DEL	14	7	7
310	BINE02	chr1	66969229	67038022	68793	DUP	12	3	9
311	BINE08	chr1	66969229	67038022	68793	DUP	9	1	8
312	BINE01	chr1	67411079	67449589	38510	DEL	32	28	4
313	BINE04	chr1	67411079	67449589	38510	DEL	51	42	9
314	BINE05	chr1	67411079	67449589	38510	DEL	28	23	5
315	BINE08	chr1	67411079	67449589	38510	DEL	30	23	7
316	BINE02	chr1	68343991	68345349	1358	DEL	45	34	11
317	BINE04	chr1	68343991	68345349	1358	DEL	30	18	12
318	BINE08	chr1	68343991	68345349	1358	DEL	17	12	5
319	BINE02	chr1	69513484	72653348	3139864	DEL	4	0	4
320	BINE01	chr1	73355865	73357338	1473	DEL	23	18	5
321	BINE02	chr1	73355865	73357338	1473	DEL	60	44	16
322	BINE04	chr1	73355865	73357338	1473	DEL	60	41	19
323	BINE08	chr1	73355865	73357338	1473	DEL	16	10	6
324	BINE04	chr1	74299858	74301111	1253	DEL	31	18	13
325	BINE08	chr1	74299858	74301111	1253	DEL	42	34	8
326	BINE04	chr1	74788834	74792809	3975	DEL	5	0	5
327	BINE05	chr1	75178058	75179280	1222	DEL	32	25	7
328	BINE01	chr1	76047226	76053943	6717	DEL	28	19	9
329	BINE02	chr1	76047226	76053943	6717	DEL	48	22	26
330	BINE04	chr1	76047226	76053943	6717	DEL	44	20	24
331	BINE05	chr1	76047226	76053943	6717	DEL	9	2	7
332	BINE08	chr1	76047226	76053943	6717	DEL	17	5	12
333	BINE04	chr1	77035499	77037254	1755	DEL	55	32	23
334	BINE05	chr1	77035499	77037254	1755	DEL	37	23	14
335	BINE08	chr1	77035499	77037254	1755	DEL	15	8	7
336	BINE02	chr1	77035499	77037256	1757	DEL	60	32	28
337	BINE02	chr1	77130941	77132039	1098	DEL	34	24	10
338	BINE04	chr1	77130941	77132039	1098	DEL	36	18	18
339	BINE02	chr1	77786096	77787481	1385	DEL	28	22	6
340	BINE04	chr1	77786096	77787481	1385	DEL	43	31	12
341	BINE02	chr1	80842908	80885230	42322	DEL	12	2	10
342	BINE04	chr1	80842908	80885230	42322	DEL	16	1	15
343	BINE02	chr1	81309510	81311443	1933	DEL	40	25	15
344	BINE04	chr1	81309510	81311443	1933	DEL	50	32	18
345	BINE05	chr1	81309510	81311443	1933	DEL	26	19	7
346	BINE08	chr1	81309510	81311443	1933	DEL	31	21	10
347	BINE08	chr1	81891491	81892811	1320	DEL	7	0	7
348	BINE08	chr1	81895377	81896580	1203	DEL	9	0	9
349	BINE01	chr1	82549649	82551972	2323	DEL	23	18	5
350	BINE02	chr1	82549649	82551972	2323	DEL	53	38	15
351	BINE04	chr1	82549649	82551972	2323	DEL	50	34	16
352	BINE05	chr1	82549649	82551972	2323	DEL	41	30	11
353	BINE08	chr1	82549649	82551972	2323	DEL	36	23	13
354	BINE01	chr1	83588030	83589839	1809	DEL	12	3	9
355	BINE02	chr1	83588030	83589839	1809	DEL	12	4	8
356	BINE04	chr1	83588030	83589839	1809	DEL	14	9	5
357	BINE08	chr1	83588030	83589839	1809	DEL	9	3	6
358	BINE01	chr1	83589959	83591855	1896	DEL	7	0	7
359	BINE02	chr1	83589959	83591855	1896	DEL	7	2	5
360	BINE04	chr1	83589959	83591855	1896	DEL	12	1	11
361	BINE05	chr1	83589959	83591855	1896	DEL	7	2	5
362	BINE08	chr1	83589959	83591855	1896	DEL	6	1	5
363	BINE08	chr1	84041636	84042933	1297	DEL	16	12	4
364	BINE04	chr1	84979840	84981076	1236	DEL	25	19	6
365	BINE01	chr1	87198154	87199406	1252	DEL	14	10	4
366	BINE04	chr1	87198154	87199406	1252	DEL	33	21	12
367	BINE05	chr1	87198154	87199406	1252	DEL	12	3	9
368	BINE04	chr1	87319608	87321816	2208	DEL	20	14	6
369	BINE02	chr1	87319612	87321816	2204	DEL	38	27	11
370	BINE08	chr1	87319612	87321816	2204	DEL	29	18	11
371	BINE02	chr1	87449722	87452299	2577	DEL	31	20	11
372	BINE02	chr1	88711074	88712361	1287	DEL	73	45	28
373	BINE08	chr1	88711074	88712361	1287	DEL	35	21	14
374	BINE04	chr1	91089799	91091528	1729	DEL	26	20	6
375	BINE05	chr1	91089799	91091528	1729	DEL	20	14	6
376	BINE02	chr1	91844466	91849931	5465	DEL	20	2	18
377	BINE04	chr1	91844466	91849931	5465	DEL	15	8	7
378	BINE05	chr1	91844466	91849931	5465	DEL	11	3	8
379	BINE02	chr1	92472686	92473800	1114	DEL	43	30	13
380	BINE04	chr1	92472686	92473800	1114	DEL	22	12	10
381	BINE02	chr1	92934689	92936523	1834	DEL	30	20	10
382	BINE05	chr1	92934689	92936523	1834	DEL	14	10	4
383	BINE02	chr1	93380426	93470276	89850	DEL	7	0	7
384	BINE04	chr1	93380426	93470276	89850	DEL	6	0	6
385	BINE05	chr1	93380426	93470276	89850	DEL	5	0	5
386	BINE01	chr1	94398073	94400796	2723	DEL	30	26	4
387	BINE02	chr1	94398073	94400796	2723	DEL	35	17	18
388	BINE04	chr1	94398073	94400796	2723	DEL	53	30	23
389	BINE05	chr1	94398073	94400796	2723	DEL	17	8	9
390	BINE02	chr1	94550241	94586596	36355	DEL	58	47	11
391	BINE04	chr1	94550249	94586596	36347	DEL	7	0	7
392	BINE02	chr1	95653526	95654792	1266	DEL	32	25	7
393	BINE04	chr1	95653526	95654792	1266	DEL	33	25	8
394	BINE08	chr1	95653526	95654792	1266	DEL	40	32	8
395	BINE01	chr1	96641694	96643885	2191	DEL	22	14	8
396	BINE02	chr1	96641694	96643885	2191	DEL	53	36	17
397	BINE04	chr1	96641694	96643885	2191	DEL	55	29	26
398	BINE05	chr1	96641694	96643885	2191	DEL	24	11	13
399	BINE08	chr1	96641694	96643885	2191	DEL	27	13	14
400	BINE01	chr1	97279387	97282084	2697	DEL	34	23	11
401	BINE02	chr1	97279387	97282084	2697	DEL	29	18	11
402	BINE04	chr1	97279387	97282084	2697	DEL	74	44	30
403	BINE05	chr1	97279387	97282084	2697	DEL	29	17	12
404	BINE08	chr1	97279387	97282084	2697	DEL	16	10	6
405	BINE08	chr1	97583246	97584553	1307	DEL	6	0	6
406	BINE02	chr1	99986466	99990488	4022	DEL	25	10	15
407	BINE04	chr1	99986466	99990488	4022	DEL	43	23	20
408	BINE08	chr1	99986466	99990488	4022	DEL	18	10	8
409	BINE02	chr1	100275153	100276748	1595	DEL	65	48	17
410	BINE04	chr1	100275153	100276748	1595	DEL	28	16	12
411	BINE05	chr1	100275153	100276748	1595	DEL	33	25	8
412	BINE08	chr1	100275153	100276748	1595	DEL	38	31	7
413	BINE02	chr1	101022017	101023336	1319	DEL	65	45	20
414	BINE04	chr1	101022017	101023336	1319	DEL	64	39	25
415	BINE05	chr1	101022017	101023336	1319	DEL	25	11	14
416	BINE08	chr1	101022017	101023336	1319	DEL	42	32	10
417	BINE02	chr1	101219911	101221064	1153	DEL	29	11	18
418	BINE04	chr1	101219911	101221064	1153	DEL	35	9	26
419	BINE05	chr1	101219911	101221064	1153	DEL	15	5	10
420	BINE04	chr1	101712209	101713409	1200	DEL	64	53	11
421	BINE01	chr1	101939981	101941263	1282	DEL	21	16	5
422	BINE02	chr1	101939981	101941263	1282	DEL	79	46	33
423	BINE04	chr1	101939981	101941263	1282	DEL	77	51	26
424	BINE05	chr1	101939981	101941263	1282	DEL	26	16	10
425	BINE08	chr1	101939981	101941263	1282	DEL	32	17	15
426	BINE02	chr1	102030989	102032381	1392	DEL	58	32	26
427	BINE04	chr1	102030989	102032381	1392	DEL	32	21	11
428	BINE05	chr1	102030989	102032381	1392	DEL	42	29	13
429	BINE08	chr1	102030989	102032381	1392	DEL	18	11	7
430	BINE02	chr1	102410844	102412111	1267	DEL	29	18	11
431	BINE01	chr1	103110475	103112450	1975	DEL	11	5	6
432	BINE02	chr1	103110475	103112450	1975	DEL	58	27	31
433	BINE04	chr1	103110475	103112450	1975	DEL	22	8	14
434	BINE05	chr1	103110475	103112450	1975	DEL	36	22	14
435	BINE08	chr1	103110475	103112450	1975	DEL	25	10	15
436	BINE08	chr1	103165662	103183791	18129	DEL	14	10	4
437	BINE02	chr1	103503773	103505004	1231	DEL	13	0	13
438	BINE01	chr1	103576595	103578779	2184	DEL	36	29	7
439	BINE02	chr1	103576595	103578779	2184	DEL	86	55	31
440	BINE04	chr1	103576595	103578779	2184	DEL	66	42	24
441	BINE05	chr1	103576595	103578779	2184	DEL	39	29	10
442	BINE08	chr1	103576595	103578779	2184	DEL	21	11	10
443	BINE01	chr1	103585095	103588265	3170	DEL	33	27	6
444	BINE02	chr1	103585095	103588265	3170	DEL	75	48	27
445	BINE04	chr1	103585095	103588265	3170	DEL	72	48	24
446	BINE05	chr1	103585095	103588265	3170	DEL	35	21	14
447	BINE08	chr1	103585095	103588265	3170	DEL	14	9	5
448	BINE08	chr1	104001817	104002876	1059	DEL	7	0	7
449	BINE08	chr1	104464190	104465598	1408	DEL	24	19	5
450	BINE08	chr1	104945325	104946548	1223	DEL	15	8	7
451	BINE01	chr1	107751728	107754395	2667	DEL	30	26	4
452	BINE02	chr1	107751728	107754395	2667	DEL	36	24	12
453	BINE04	chr1	107751728	107754395	2667	DEL	63	43	20
454	BINE05	chr1	107751728	107754395	2667	DEL	18	10	8
455	BINE08	chr1	107751728	107754395	2667	DEL	35	25	10
456	BINE01	chr1	108376876	108445527	68651	DUP	27	22	5
457	BINE04	chr1	108376876	108445527	68651	DUP	71	58	13
458	BINE05	chr1	108376876	108445527	68651	DUP	28	20	8
459	BINE08	chr1	108376876	108445527	68651	DUP	28	18	10
460	BINE02	chr1	108376878	108445527	68649	DUP	87	54	33
461	BINE01	chr1	110246302	110247837	1535	DEL	15	10	5
462	BINE01	chr1	112118746	112125419	6673	DEL	31	26	5
463	BINE02	chr1	112118746	112125419	6673	DEL	31	17	14
464	BINE04	chr1	112118746	112125419	6673	DEL	47	28	19
465	BINE05	chr1	112118746	112125419	6673	DEL	20	14	6
466	BINE08	chr1	112118746	112125419	6673	DEL	12	6	6
467	BINE02	chr1	112618020	112619620	1600	DEL	6	0	6
468	BINE04	chr1	112618020	112619620	1600	DEL	10	0	10
469	BINE05	chr1	112618020	112619620	1600	DEL	7	0	7
470	BINE08	chr1	112618020	112619620	1600	DEL	6	0	6
471	BINE01	chr1	112684515	112689786	5271	DUP	6	0	6
472	BINE02	chr1	112684515	112689786	5271	DUP	16	1	15
473	BINE04	chr1	112684515	112689786	5271	DUP	7	1	6
474	BINE08	chr1	112684515	112689786	5271	DUP	5	1	4
475	BINE02	chr1	112684565	112686970	2405	DEL	19	13	6
476	BINE04	chr1	112684565	112686970	2405	DEL	10	3	7
477	BINE08	chr1	112684565	112686970	2405	DEL	10	5	5
478	BINE04	chr1	112934988	112936931	1943	DEL	35	13	22
479	BINE05	chr1	112934988	112936931	1943	DEL	8	3	5
480	BINE01	chr1	113454371	113455436	1065	DEL	13	8	5
481	BINE02	chr1	113454371	113455436	1065	DEL	64	47	17
482	BINE04	chr1	113454375	113455436	1061	DEL	22	14	8
483	BINE02	chr1	113791874	113795934	4060	DEL	46	31	15
484	BINE05	chr1	113791874	113795934	4060	DEL	29	20	9
485	BINE01	chr1	113791874	113795935	4061	DEL	27	19	8
486	BINE01	chr1	114966505	114968712	2207	DEL	17	12	5
487	BINE04	chr1	114966505	114968712	2207	DEL	24	18	6
488	BINE05	chr1	114966505	114968712	2207	DEL	25	17	8
489	BINE02	chr1	115101602	115103643	2041	DEL	34	19	15
490	BINE01	chr1	115622207	115623272	1065	DEL	13	4	9
491	BINE02	chr1	115622207	115623272	1065	DEL	60	19	41
492	BINE04	chr1	115622207	115623272	1065	DEL	20	12	8
493	BINE08	chr1	115622207	115623272	1065	DEL	11	6	5
494	BINE02	chr1	116611883	116613364	1481	DEL	24	18	6
495	BINE05	chr1	116611883	116613364	1481	DEL	17	11	6
496	BINE01	chr1	117529694	117687978	158284	DUP	31	27	4
497	BINE02	chr1	117529694	117687978	158284	DUP	54	37	17
498	BINE04	chr1	117529694	117687978	158284	DUP	56	42	14
499	BINE08	chr1	117529694	117687978	158284	DUP	34	25	9
500	BINE08	chr1	117615698	117618567	2869	DEL	21	14	7
501	BINE02	chr1	118428344	118429858	1514	DEL	37	24	13
502	BINE04	chr1	118428344	118429858	1514	DEL	65	43	22
503	BINE05	chr1	118428344	118429858	1514	DEL	11	7	4
504	BINE01	chr1	121379905	121380918	1013	DEL	9	5	4
505	BINE02	chr1	121379905	121380918	1013	DEL	70	50	20
506	BINE04	chr1	121379905	121380918	1013	DEL	67	38	29
507	BINE05	chr1	121379905	121380918	1013	DEL	41	24	17
508	BINE08	chr1	121379905	121380918	1013	DEL	18	11	7
509	BINE02	chr1	121553931	121554953	1022	DEL	28	21	7
510	BINE04	chr1	121553931	121554953	1022	DEL	32	26	6
511	BINE05	chr1	121553931	121554953	1022	DEL	24	15	9
512	BINE08	chr1	121553932	121554953	1021	DEL	35	26	9
513	BINE02	chr1	122112649	122113666	1017	DEL	29	24	5
514	BINE04	chr1	122112649	122113666	1017	DEL	28	19	9
515	BINE08	chr1	122112649	122113666	1017	DEL	18	11	7
516	BINE01	chr1	122119531	122120617	1086	DEL	16	10	6
517	BINE02	chr1	122119531	122120617	1086	DEL	31	19	12
518	BINE04	chr1	122119531	122120617	1086	DEL	46	29	17
519	BINE08	chr1	122119531	122120617	1086	DEL	18	14	4
520	BINE02	chr1	123009499	123013288	3789	DEL	93	59	34
521	BINE04	chr1	123009499	123013288	3789	DEL	67	47	20
522	BINE05	chr1	123009499	123013288	3789	DEL	38	27	11
523	BINE02	chr1	123070152	123079094	8942	DEL	46	34	12
524	BINE04	chr1	123070152	123079094	8942	DEL	46	39	7
525	BINE02	chr1	123716977	124530343	813366	DEL	14	8	6
526	BINE04	chr1	123716977	124530343	813366	DEL	29	11	18
527	BINE05	chr1	123716977	124530343	813366	DEL	16	6	10
528	BINE08	chr1	123716977	124530343	813366	DEL	9	4	5
529	BINE01	chr1	123871512	123873922	2410	DEL	40	34	6
530	BINE02	chr1	123871512	123873922	2410	DEL	45	27	18
531	BINE04	chr1	123871512	123873922	2410	DEL	29	19	10
532	BINE08	chr1	123871512	123873922	2410	DEL	42	26	16
533	BINE01	chr1	124016899	124021753	4854	DEL	44	31	13
534	BINE02	chr1	124016899	124021753	4854	DEL	37	30	7
535	BINE04	chr1	124016899	124021753	4854	DEL	68	43	25
536	BINE08	chr1	124016899	124021753	4854	DEL	33	23	10
537	BINE01	chr1	124104318	124105609	1291	DEL	11	7	4
538	BINE02	chr1	124104318	124105609	1291	DEL	51	38	13
539	BINE04	chr1	124104318	124105609	1291	DEL	25	19	6
540	BINE08	chr1	124104318	124105609	1291	DEL	26	18	8
541	BINE04	chr1	124137776	124140639	2863	DEL	48	27	21
542	BINE02	chr1	124224780	124232060	7280	DUP	57	32	25
543	BINE04	chr1	124224780	124232060	7280	DUP	25	18	7
544	BINE05	chr1	124224780	124232060	7280	DUP	20	13	7
545	BINE08	chr1	124224780	124232060	7280	DUP	22	15	7
546	BINE04	chr1	124999430	125001089	1659	DEL	55	48	7
547	BINE02	chr1	125096647	125102167	5520	DEL	101	73	28
548	BINE04	chr1	125096647	125102167	5520	DEL	69	53	16
549	BINE05	chr1	125096647	125102167	5520	DEL	34	21	13
550	BINE05	chr1	125214708	125216140	1432	DEL	11	5	6
551	BINE08	chr1	126390154	126395955	5801	DEL	16	12	4
552	BINE02	chr1	126399472	126401136	1664	DEL	10	5	5
553	BINE04	chr1	126399472	126401136	1664	DEL	15	4	11
554	BINE05	chr1	126399472	126401136	1664	DEL	9	4	5
555	BINE08	chr1	126399472	126401136	1664	DEL	11	7	4
556	BINE02	chr1	126447516	126450230	2714	DEL	24	10	14
557	BINE08	chr1	126447516	126450230	2714	DEL	14	9	5
558	BINE08	chr1	126612595	127885525	1272930	DEL	4	0	4
559	BINE02	chr1	128355238	128356436	1198	DEL	59	40	19
560	BINE08	chr1	128355238	128356436	1198	DEL	19	10	9
561	BINE04	chr1	129156465	129157715	1250	DEL	20	14	6
562	BINE02	chr1	130640955	130668162	27207	DEL	73	46	27
563	BINE04	chr1	130640955	130668162	27207	DEL	29	18	11
564	BINE05	chr1	130640955	130668162	27207	DEL	18	12	6
565	BINE08	chr1	130640955	130668162	27207	DEL	27	20	7
566	BINE05	chr1	132020701	132052160	31459	DUP	31	25	6
567	BINE02	chr1	132139156	132140440	1284	DEL	26	16	10
568	BINE02	chr1	132728519	132729717	1198	DEL	13	6	7
569	BINE02	chr1	132756044	132757366	1322	DEL	31	23	8
570	BINE05	chr1	132756044	132757366	1322	DEL	30	22	8
571	BINE08	chr1	132756044	132757366	1322	DEL	7	3	4
572	BINE04	chr1	133190349	133191657	1308	DEL	21	12	9
573	BINE05	chr1	133190349	133191657	1308	DEL	12	6	6
574	BINE08	chr1	133190349	133191657	1308	DEL	22	14	8
575	BINE04	chr1	133607560	133611496	3936	DEL	25	18	7
576	BINE01	chr1	133739855	133741138	1283	DEL	19	11	8
577	BINE02	chr1	133739855	133741138	1283	DEL	76	45	31
578	BINE04	chr1	133739855	133741138	1283	DEL	25	15	10
579	BINE05	chr1	133739855	133741138	1283	DEL	38	26	12
580	BINE08	chr1	133739855	133741138	1283	DEL	38	28	10
581	BINE02	chr1	134296946	134298178	1232	DUP	37	22	15
582	BINE05	chr1	134296946	134298178	1232	DUP	12	7	5
583	BINE02	chr1	134297159	134298188	1029	DEL	19	10	9
584	BINE02	chr1	135947067	135950828	3761	DEL	37	17	20
585	BINE04	chr1	135947067	135950828	3761	DEL	11	5	6
586	BINE05	chr1	135947067	135950828	3761	DEL	13	6	7
587	BINE02	chr1	137223694	137224910	1216	DEL	28	23	5
588	BINE08	chr1	137223694	137224910	1216	DEL	16	12	4
589	BINE01	chr1	137614854	137618118	3264	DEL	29	23	6
590	BINE02	chr1	137614854	137618118	3264	DEL	27	18	9
591	BINE04	chr1	137614854	137618118	3264	DEL	42	27	15
592	BINE05	chr1	137614854	137618118	3264	DEL	26	16	10
593	BINE08	chr1	137614854	137618118	3264	DEL	31	18	13
594	BINE02	chr1	139680425	139701901	21476	DEL	25	20	5
595	BINE04	chr1	139680425	139701901	21476	DEL	55	40	15
596	BINE08	chr1	139680425	139701901	21476	DEL	31	25	6
597	BINE02	chr1	140639536	140641023	1487	DEL	20	12	8
598	BINE04	chr1	142335961	142336996	1035	DEL	16	12	4
599	BINE08	chr1	142335961	142336996	1035	DEL	10	5	5
600	BINE02	chr1	142454728	142455920	1192	DEL	25	14	11
601	BINE04	chr1	142454728	142455920	1192	DEL	10	3	7
602	BINE05	chr1	142454728	142455920	1192	DEL	33	28	5
603	BINE08	chr1	142454728	142455920	1192	DEL	14	10	4
604	BINE04	chr1	144690355	144692182	1827	DEL	13	1	12
605	BINE05	chr1	144690355	144692182	1827	DEL	8	0	8
606	BINE04	chr1	144832722	144833882	1160	DEL	18	14	4
607	BINE01	chr1	144834985	144839084	4099	DEL	5	0	5
608	BINE02	chr1	144834985	144839084	4099	DEL	10	2	8
609	BINE04	chr1	144834985	144839084	4099	DEL	17	0	17
610	BINE05	chr1	144834985	144839084	4099	DEL	5	0	5
611	BINE08	chr1	144834985	144839084	4099	DEL	4	0	4
612	BINE01	chr1	144839155	144841485	2330	DEL	7	0	7
613	BINE02	chr1	144839155	144841485	2330	DEL	16	2	14
614	BINE04	chr1	144839155	144841485	2330	DEL	12	1	11
615	BINE08	chr1	144839155	144841485	2330	DEL	5	1	4
616	BINE02	chr1	145468512	147092439	1623927	DEL	10	5	5
617	BINE02	chr1	146616037	146631172	15135	DEL	13	0	13
618	BINE04	chr1	146616037	146631172	15135	DEL	12	0	12
619	BINE05	chr1	146616037	146631172	15135	DEL	4	0	4
620	BINE04	chr1	148145316	148146354	1038	DEL	60	38	22
621	BINE05	chr1	148145316	148146354	1038	DEL	17	11	6
622	BINE08	chr1	148145316	148146354	1038	DEL	13	7	6
623	BINE02	chr1	149525982	149528861	2879	DEL	45	26	19
624	BINE04	chr1	149525982	149528861	2879	DEL	62	38	24
625	BINE01	chr1	149769732	149775623	5891	DEL	22	16	6
626	BINE02	chr1	149769732	149775623	5891	DEL	56	32	24
627	BINE04	chr1	149769732	149775623	5891	DEL	51	23	28
628	BINE05	chr1	149769732	149775623	5891	DEL	23	13	10
629	BINE08	chr1	149769732	149775623	5891	DEL	28	20	8
630	BINE02	chr1	150453704	150455639	1935	DEL	39	31	8
631	BINE04	chr1	150453704	150455639	1935	DEL	37	27	10
632	BINE08	chr1	150453704	150455639	1935	DEL	29	19	10
633	BINE01	chr1	151668744	151670082	1338	DEL	21	13	8
634	BINE02	chr1	151668744	151670082	1338	DEL	25	16	9
635	BINE04	chr1	151668744	151670082	1338	DEL	46	30	16
636	BINE05	chr1	151668744	151670082	1338	DEL	11	6	5
637	BINE04	chr1	151885787	151886893	1106	DEL	16	11	5
638	BINE05	chr1	151885787	151886893	1106	DEL	23	19	4
639	BINE01	chr1	153302456	153310789	8333	DEL	23	17	6
640	BINE02	chr1	153302456	153310789	8333	DEL	48	27	21
641	BINE04	chr1	153302456	153310789	8333	DEL	49	31	18
642	BINE05	chr1	153302456	153310789	8333	DEL	22	12	10
643	BINE08	chr1	153302456	153310789	8333	DEL	28	20	8
644	BINE05	chr1	153866727	153873649	6922	DEL	14	0	14
645	BINE04	chr1	154672068	154674612	2544	DEL	24	14	10
646	BINE01	chr2	1348828	1350554	1726	DEL	24	17	7
647	BINE02	chr2	1348828	1350554	1726	DEL	29	18	11
648	BINE04	chr2	1348828	1350554	1726	DEL	41	29	12
649	BINE05	chr2	1348828	1350554	1726	DEL	33	24	9
650	BINE08	chr2	1348828	1350554	1726	DEL	37	21	16
651	BINE01	chr2	2761271	2764753	3482	DEL	32	27	5
652	BINE02	chr2	2761271	2764753	3482	DEL	67	39	28
653	BINE04	chr2	2761271	2764753	3482	DEL	49	31	18
654	BINE05	chr2	2761271	2764753	3482	DEL	33	25	8
655	BINE08	chr2	2761271	2764753	3482	DEL	29	17	12
656	BINE01	chr2	2845332	2847052	1720	DEL	26	21	5
657	BINE02	chr2	2845332	2847052	1720	DEL	64	40	24
658	BINE04	chr2	2845332	2847052	1720	DEL	31	18	13
659	BINE05	chr2	2845332	2847052	1720	DEL	22	16	6
660	BINE08	chr2	2845332	2847052	1720	DEL	30	21	9
661	BINE02	chr2	2946537	2947808	1271	DEL	28	14	14
662	BINE01	chr2	3005681	3014136	8455	DEL	30	23	7
663	BINE02	chr2	3005681	3014136	8455	DEL	61	39	22
664	BINE04	chr2	3005681	3014136	8455	DEL	37	27	10
665	BINE08	chr2	3005681	3014136	8455	DEL	16	12	4
666	BINE01	chr2	6051639	6053545	1906	DEL	34	26	8
667	BINE02	chr2	6051639	6053545	1906	DEL	54	31	23
668	BINE04	chr2	6051639	6053545	1906	DEL	55	33	22
669	BINE05	chr2	6051639	6053545	1906	DEL	29	19	10
670	BINE08	chr2	6051639	6053545	1906	DEL	37	29	8
671	BINE02	chr2	6076585	6506995	430410	DUP	86	60	26
672	BINE04	chr2	6076585	6506995	430410	DUP	65	51	14
673	BINE05	chr2	6076585	6506995	430410	DUP	39	25	14
674	BINE08	chr2	6076585	6506995	430410	DUP	38	26	12
675	BINE02	chr2	6377438	6378994	1556	DEL	17	11	6
676	BINE04	chr2	6377438	6378994	1556	DEL	25	13	12
677	BINE08	chr2	6377438	6378994	1556	DEL	16	10	6
678	BINE08	chr2	6418769	6421911	3142	DEL	4	0	4
679	BINE08	chr2	6422030	6451018	28988	DEL	8	1	7
680	BINE02	chr2	6440496	6441617	1121	DEL	40	20	20
681	BINE04	chr2	6440496	6441617	1121	DEL	28	13	15
682	BINE08	chr2	6440496	6441617	1121	DEL	15	7	8
683	BINE08	chr2	6451185	6494653	43468	DEL	7	2	5
684	BINE08	chr2	6494840	6498786	3946	DEL	4	0	4
685	BINE08	chr2	6498941	6511095	12154	DEL	7	3	4
686	BINE02	chr2	6606383	6607640	1257	DEL	44	30	14
687	BINE04	chr2	6606383	6607640	1257	DEL	26	17	9
688	BINE05	chr2	6606383	6607640	1257	DEL	26	17	9
689	BINE08	chr2	6606383	6607640	1257	DEL	12	8	4
690	BINE01	chr2	7054823	7058409	3586	DEL	23	18	5
691	BINE02	chr2	7054823	7058409	3586	DEL	67	49	18
692	BINE05	chr2	7054823	7058409	3586	DEL	19	13	6
693	BINE08	chr2	7054823	7058409	3586	DEL	34	21	13
694	BINE02	chr2	7275731	7276883	1152	DEL	23	13	10
695	BINE04	chr2	7275731	7276883	1152	DEL	61	41	20
696	BINE05	chr2	7275731	7276883	1152	DEL	23	17	6
697	BINE08	chr2	7275731	7276883	1152	DEL	19	14	5
698	BINE02	chr2	8548316	8550566	2250	DEL	48	23	25
699	BINE04	chr2	8548316	8550566	2250	DEL	71	47	24
700	BINE08	chr2	8548316	8550566	2250	DEL	25	19	6
701	BINE08	chr2	8802296	8804787	2491	DEL	16	10	6
702	BINE04	chr2	9595233	9599443	4210	DEL	46	38	8
703	BINE08	chr2	9595233	9599443	4210	DEL	26	22	4
704	BINE01	chr2	9903675	9907088	3413	DEL	22	17	5
705	BINE02	chr2	9903675	9907088	3413	DEL	69	34	35
706	BINE05	chr2	9903675	9907088	3413	DEL	22	16	6
707	BINE08	chr2	9903675	9907088	3413	DEL	31	15	16
708	BINE04	chr2	9903675	9907091	3416	DEL	50	24	26
709	BINE02	chr2	10156172	10163915	7743	DEL	63	50	13
710	BINE04	chr2	10156172	10163915	7743	DEL	57	40	17
711	BINE05	chr2	10156172	10163915	7743	DEL	38	27	11
712	BINE08	chr2	10156172	10163915	7743	DEL	37	26	11
713	BINE04	chr2	10570683	10573180	2497	DEL	37	18	19
714	BINE01	chr2	10760092	10763749	3657	DEL	26	22	4
715	BINE02	chr2	10760092	10763749	3657	DEL	46	35	11
716	BINE05	chr2	10760092	10763749	3657	DEL	40	32	8
717	BINE08	chr2	10760092	10763749	3657	DEL	36	31	5
718	BINE02	chr2	11012979	11021403	8424	DEL	42	25	17
719	BINE04	chr2	11012979	11021403	8424	DEL	38	24	14
720	BINE05	chr2	11012979	11021403	8424	DEL	15	8	7
721	BINE02	chr2	11441532	11442713	1181	DEL	40	29	11
722	BINE05	chr2	11441532	11442713	1181	DEL	20	13	7
723	BINE08	chr2	11441532	11442713	1181	DEL	16	11	5
724	BINE02	chr2	11623982	11625578	1596	DEL	40	26	14
725	BINE04	chr2	11635041	11636914	1873	DEL	51	45	6
726	BINE02	chr2	12027335	12030160	2825	DEL	24	17	7
727	BINE04	chr2	12027335	12030160	2825	DEL	33	21	12
728	BINE05	chr2	12710266	12711325	1059	DEL	11	6	5
729	BINE01	chr2	13040410	13042029	1619	DEL	16	11	5
730	BINE02	chr2	13040410	13042029	1619	DEL	36	22	14
731	BINE04	chr2	13040410	13042029	1619	DEL	37	19	18
732	BINE05	chr2	13040410	13042029	1619	DEL	18	14	4
733	BINE08	chr2	13040410	13042029	1619	DEL	7	3	4
734	BINE02	chr2	13457028	13459558	2530	DEL	32	11	21
735	BINE04	chr2	13457028	13459558	2530	DEL	12	5	7
736	BINE02	chr2	13460503	13463255	2752	DEL	23	3	20
737	BINE04	chr2	13460503	13463255	2752	DEL	15	3	12
738	BINE02	chr2	13463401	13477783	14382	DEL	24	3	21
739	BINE04	chr2	13463401	13477783	14382	DEL	8	2	6
740	BINE02	chr2	13477847	13481387	3540	DEL	22	2	20
741	BINE04	chr2	13477847	13481387	3540	DEL	7	0	7
742	BINE02	chr2	13481518	13483682	2164	DEL	25	5	20
743	BINE04	chr2	13481518	13483682	2164	DEL	6	1	5
744	BINE02	chr2	13483856	13487120	3264	DEL	21	6	15
745	BINE04	chr2	13483856	13487120	3264	DEL	15	4	11
746	BINE01	chr2	13751529	13754598	3069	DEL	29	24	5
747	BINE02	chr2	13751529	13754598	3069	DEL	33	22	11
748	BINE04	chr2	13751529	13754598	3069	DEL	34	23	11
749	BINE05	chr2	13751529	13754598	3069	DEL	39	23	16
750	BINE08	chr2	13751529	13754598	3069	DEL	20	12	8
751	BINE08	chr2	14515456	14517823	2367	DEL	14	10	4
752	BINE02	chr2	14905342	14907268	1926	DUP	16	10	6
753	BINE01	chr2	16558725	16559952	1227	DEL	25	13	12
754	BINE04	chr2	16558725	16559952	1227	DEL	60	34	26
755	BINE05	chr2	16558725	16559952	1227	DEL	31	19	12
756	BINE08	chr2	16558725	16559952	1227	DEL	26	14	12
757	BINE04	chr2	17006661	17008867	2206	DEL	26	16	10
758	BINE05	chr2	17006661	17008867	2206	DEL	35	25	10
759	BINE08	chr2	17006661	17008867	2206	DEL	45	27	18
760	BINE04	chr2	17123063	17124228	1165	DEL	21	13	8
761	BINE05	chr2	17222955	17224031	1076	DEL	9	5	4
762	BINE08	chr2	17222955	17224031	1076	DEL	9	3	6
763	BINE04	chr2	17795724	17797060	1336	DEL	11	2	9
764	BINE04	chr2	18041062	18042455	1393	DEL	44	38	6
765	BINE01	chr2	18103359	18104378	1019	DEL	9	5	4
766	BINE02	chr2	18103359	18104378	1019	DEL	70	44	26
767	BINE05	chr2	18103359	18104378	1019	DEL	35	24	11
768	BINE08	chr2	18103359	18104378	1019	DEL	37	22	15
769	BINE04	chr2	18103359	18104381	1022	DEL	59	35	24
770	BINE02	chr2	19126842	19128385	1543	DUP	25	14	11
771	BINE01	chr2	21117892	21119282	1390	DEL	10	6	4
772	BINE02	chr2	21117892	21119282	1390	DEL	63	43	20
773	BINE04	chr2	21117892	21119282	1390	DEL	58	35	23
774	BINE05	chr2	21117892	21119282	1390	DEL	26	17	9
775	BINE08	chr2	21117892	21119282	1390	DEL	19	14	5
776	BINE01	chr2	21702500	21703653	1153	DEL	6	0	6
777	BINE02	chr2	21702500	21703653	1153	DEL	20	0	20
778	BINE05	chr2	21702500	21703653	1153	DEL	9	2	7
779	BINE08	chr2	21702500	21703653	1153	DEL	10	1	9
780	BINE04	chr2	21702500	21703656	1156	DEL	21	1	20
781	BINE02	chr2	23366963	23368106	1143	DEL	84	47	37
782	BINE04	chr2	23366963	23368106	1143	DEL	64	48	16
783	BINE05	chr2	23366963	23368106	1143	DEL	26	19	7
784	BINE08	chr2	23366963	23368106	1143	DEL	38	23	15
785	BINE02	chr2	24010791	24012626	1835	DEL	43	27	16
786	BINE04	chr2	24010791	24012626	1835	DEL	31	21	10
787	BINE05	chr2	24010791	24012626	1835	DEL	18	14	4
788	BINE08	chr2	24010791	24012626	1835	DEL	30	20	10
789	BINE05	chr2	24639814	24640881	1067	DEL	9	0	9
790	BINE08	chr2	24940658	24944314	3656	DEL	29	23	6
791	BINE05	chr2	25140991	25142245	1254	DEL	11	2	9
792	BINE05	chr2	25142298	25147864	5566	DEL	6	1	5
793	BINE05	chr2	25147928	25149751	1823	DEL	4	0	4
794	BINE05	chr2	25149894	25153590	3696	DEL	7	0	7
795	BINE05	chr2	25569449	25571498	2049	DEL	15	11	4
796	BINE04	chr2	26712895	26714206	1311	DUP	78	60	18
797	BINE01	chr2	26712895	26714211	1316	DUP	23	19	4
798	BINE02	chr2	26712895	26714211	1316	DUP	79	63	16
799	BINE05	chr2	26712895	26714211	1316	DUP	41	32	9
800	BINE08	chr2	26712895	26714211	1316	DUP	31	26	5
801	BINE01	chr2	26837476	26839020	1544	DEL	24	17	7
802	BINE02	chr2	26837476	26839020	1544	DEL	36	28	8
803	BINE04	chr2	26837476	26839020	1544	DEL	59	48	11
804	BINE05	chr2	26837476	26839020	1544	DEL	13	8	5
805	BINE08	chr2	26837476	26839020	1544	DEL	24	18	6
806	BINE01	chr2	28330488	28331505	1017	DUP	18	13	5
807	BINE02	chr2	28330488	28331505	1017	DUP	27	18	9
808	BINE04	chr2	28330488	28331505	1017	DUP	53	29	24
809	BINE05	chr2	28330488	28331505	1017	DUP	21	9	12
810	BINE08	chr2	28330488	28331505	1017	DUP	22	12	10
811	BINE02	chr2	28351976	28353600	1624	DEL	42	31	11
812	BINE02	chr2	28496468	28498272	1804	DEL	71	55	16
813	BINE05	chr2	28496468	28498272	1804	DEL	28	20	8
814	BINE08	chr2	29049360	29050595	1235	DEL	10	1	9
815	BINE08	chr2	29514096	29518072	3976	DEL	13	8	5
816	BINE01	chr2	29514096	29518074	3978	DEL	29	21	8
817	BINE02	chr2	29514096	29518074	3978	DEL	24	13	11
818	BINE04	chr2	29514096	29518074	3978	DEL	40	17	23
819	BINE08	chr2	29570161	29571835	1674	DEL	11	7	4
820	BINE02	chr2	29775021	29776498	1477	DEL	30	9	21
821	BINE01	chr2	29815158	29816231	1073	DEL	10	5	5
822	BINE02	chr2	29815158	29816231	1073	DEL	60	41	19
823	BINE04	chr2	29815158	29816231	1073	DEL	52	42	10
824	BINE05	chr2	29815158	29816231	1073	DEL	32	24	8
825	BINE08	chr2	29815158	29816231	1073	DEL	36	23	13
826	BINE02	chr2	30645047	30646558	1511	DEL	81	52	29
827	BINE04	chr2	30645047	30646558	1511	DEL	66	54	12
828	BINE05	chr2	30645047	30646558	1511	DEL	26	18	8
829	BINE04	chr2	30869117	30870499	1382	DEL	42	36	6
830	BINE08	chr2	32533600	32534938	1338	DEL	10	2	8
831	BINE01	chr2	33842956	33844340	1384	DEL	16	12	4
832	BINE02	chr2	33842956	33844340	1384	DEL	62	36	26
833	BINE04	chr2	33842956	33844340	1384	DEL	63	36	27
834	BINE05	chr2	33842956	33844340	1384	DEL	19	11	8
835	BINE08	chr2	33842956	33844340	1384	DEL	17	9	8
836	BINE01	chr2	34176546	34179554	3008	DEL	8	2	6
837	BINE02	chr2	34176546	34179554	3008	DEL	34	12	22
838	BINE04	chr2	34176546	34179554	3008	DEL	38	11	27
839	BINE05	chr2	34176546	34179554	3008	DEL	27	4	23
840	BINE08	chr2	34176546	34179554	3008	DEL	12	3	9
841	BINE01	chr2	34180030	34186075	6045	DEL	4	0	4
842	BINE02	chr2	34180030	34186075	6045	DEL	13	1	12
843	BINE04	chr2	34180030	34186075	6045	DEL	33	10	23
844	BINE05	chr2	34180030	34186075	6045	DEL	20	3	17
845	BINE08	chr2	34180030	34186075	6045	DEL	9	2	7
846	BINE01	chr2	34186148	34188663	2515	DEL	9	0	9
847	BINE02	chr2	34186148	34188663	2515	DEL	13	3	10
848	BINE04	chr2	34186148	34188663	2515	DEL	34	4	30
849	BINE05	chr2	34186148	34188663	2515	DEL	11	0	11
850	BINE08	chr2	34186148	34188663	2515	DEL	8	1	7
851	BINE04	chr2	34188772	34192885	4113	DEL	31	8	23
852	BINE01	chr2	34188782	34192885	4103	DEL	11	0	11
853	BINE02	chr2	35027661	35029662	2001	DEL	34	17	17
854	BINE04	chr2	35027661	35029662	2001	DEL	69	43	26
855	BINE05	chr2	35027661	35029662	2001	DEL	21	15	6
856	BINE08	chr2	35027661	35029662	2001	DEL	17	10	7
857	BINE02	chr2	36018886	36021069	2183	DEL	33	20	13
858	BINE05	chr2	36018886	36021069	2183	DEL	21	16	5
859	BINE08	chr2	36018886	36021069	2183	DEL	32	22	10
860	BINE02	chr2	36580101	36581937	1836	DUP	22	10	12
861	BINE04	chr2	36580101	36581937	1836	DUP	10	2	8
862	BINE05	chr2	36580101	36581937	1836	DUP	11	3	8
863	BINE02	chr2	36580155	36581959	1804	DEL	10	1	9
864	BINE04	chr2	36580155	36581959	1804	DEL	6	1	5
865	BINE05	chr2	36580155	36581959	1804	DEL	6	2	4
866	BINE08	chr2	36580155	36581959	1804	DEL	5	0	5
867	BINE05	chr2	38037844	38039164	1320	DEL	41	20	21
868	BINE02	chr2	38037845	38039164	1319	DEL	49	30	19
869	BINE04	chr2	38037845	38039164	1319	DEL	61	40	21
870	BINE08	chr2	38037845	38039164	1319	DEL	35	24	11
871	BINE01	chr2	40192754	40193970	1216	DEL	23	19	4
872	BINE02	chr2	40192754	40193970	1216	DEL	35	22	13
873	BINE04	chr2	40192754	40193970	1216	DEL	35	28	7
874	BINE08	chr2	40192754	40193970	1216	DEL	32	21	11
875	BINE01	chr2	40277040	40280141	3101	DEL	37	29	8
876	BINE04	chr2	40277040	40280141	3101	DEL	27	16	11
877	BINE08	chr2	40277040	40280141	3101	DEL	41	24	17
878	BINE02	chr2	40277040	40280148	3108	DEL	75	43	32
879	BINE04	chr2	42790122	42791475	1353	DEL	25	19	6
880	BINE08	chr2	42790122	42791475	1353	DEL	18	13	5
881	BINE01	chr2	42898633	42900076	1443	DEL	28	23	5
882	BINE02	chr2	42898633	42900076	1443	DEL	76	40	36
883	BINE05	chr2	42898633	42900076	1443	DEL	35	19	16
884	BINE08	chr2	42898633	42900076	1443	DEL	38	24	14
885	BINE04	chr2	44108247	44111639	3392	DEL	29	15	14
886	BINE02	chr2	44660283	44674003	13720	DUP	58	35	23
887	BINE05	chr2	44660283	44674003	13720	DUP	34	25	9
888	BINE08	chr2	44660283	44674003	13720	DUP	40	28	12
889	BINE04	chr2	44660285	44674003	13718	DUP	67	43	24
890	BINE01	chr2	45219091	45220472	1381	DEL	30	25	5
891	BINE02	chr2	45219091	45220472	1381	DEL	86	56	30
892	BINE04	chr2	45219091	45220472	1381	DEL	51	31	20
893	BINE05	chr2	45219091	45220472	1381	DEL	43	21	22
894	BINE08	chr2	45219091	45220472	1381	DEL	37	23	14
895	BINE02	chr2	45346182	45351753	5571	DEL	41	37	4
896	BINE01	chr2	45990049	45991293	1244	DEL	27	17	10
897	BINE02	chr2	45990049	45991293	1244	DEL	82	48	34
898	BINE04	chr2	45990049	45991293	1244	DEL	48	27	21
899	BINE05	chr2	45990049	45991293	1244	DEL	29	22	7
900	BINE08	chr2	45990049	45991293	1244	DEL	38	30	8
901	BINE04	chr2	46035578	46037664	2086	DEL	51	47	4
902	BINE02	chr2	46035578	46037666	2088	DEL	50	43	7
903	BINE01	chr2	46057516	46060842	3326	DEL	33	25	8
904	BINE02	chr2	46057516	46060842	3326	DEL	75	42	33
905	BINE04	chr2	46057516	46060842	3326	DEL	37	19	18
906	BINE05	chr2	46057516	46060842	3326	DEL	28	16	12
907	BINE08	chr2	46057516	46060842	3326	DEL	42	28	14
908	BINE01	chr2	46275974	46277195	1221	DEL	15	8	7
909	BINE02	chr2	46275974	46277195	1221	DEL	73	48	25
910	BINE04	chr2	46275974	46277195	1221	DEL	51	35	16
911	BINE05	chr2	46275974	46277195	1221	DEL	40	35	5
912	BINE08	chr2	46275974	46277195	1221	DEL	34	23	11
913	BINE01	chr2	46924589	46927777	3188	DEL	37	25	12
914	BINE04	chr2	46924589	46927777	3188	DEL	64	36	28
915	BINE08	chr2	46924589	46927777	3188	DEL	33	24	9
916	BINE01	chr2	47057939	47059003	1064	DEL	14	8	6
917	BINE02	chr2	47057939	47059003	1064	DEL	55	31	24
918	BINE04	chr2	47057939	47059003	1064	DEL	47	28	19
919	BINE08	chr2	47057939	47059003	1064	DEL	21	12	9
920	BINE04	chr2	47088164	47089604	1440	DEL	24	18	6
921	BINE05	chr2	47088164	47089604	1440	DEL	28	23	5
922	BINE04	chr2	48805011	50438516	1633505	DUP	13	9	4
923	BINE02	chr2	49101209	49102384	1175	DEL	83	64	19
924	BINE04	chr2	49101209	49102384	1175	DEL	26	16	10
925	BINE05	chr2	49101209	49102384	1175	DEL	12	7	5
926	BINE08	chr2	49101209	49102384	1175	DEL	29	24	5
927	BINE02	chr2	49319721	49321599	1878	DEL	47	32	15
928	BINE08	chr2	49319721	49321599	1878	DEL	21	12	9
929	BINE04	chr2	49420027	49421358	1331	DEL	15	9	6
930	BINE01	chr2	50028528	50030074	1546	DEL	7	0	7
931	BINE02	chr2	50028528	50030074	1546	DEL	92	50	42
932	BINE08	chr2	50028528	50030074	1546	DEL	43	21	22
933	BINE04	chr2	50028528	50030079	1551	DEL	79	50	29
934	BINE01	chr2	50738538	50739784	1246	DEL	21	15	6
935	BINE02	chr2	50738538	50739784	1246	DEL	39	26	13
936	BINE04	chr2	50738538	50739784	1246	DEL	62	37	25
937	BINE08	chr2	51376093	51377656	1563	DEL	19	15	4
938	BINE02	chr2	54389627	54396048	6421	DEL	47	27	20
939	BINE04	chr2	54389627	54396048	6421	DEL	70	50	20
940	BINE05	chr2	54389627	54396048	6421	DEL	19	12	7
941	BINE04	chr2	54487223	54489319	2096	DEL	35	16	19
942	BINE01	chr2	54589146	54664027	74881	DEL	22	18	4
943	BINE02	chr2	54589146	54664027	74881	DEL	81	63	18
944	BINE04	chr2	54589146	54664027	74881	DEL	60	43	17
945	BINE05	chr2	54589146	54664027	74881	DEL	33	28	5
946	BINE08	chr2	54589146	54664027	74881	DEL	44	34	10
947	BINE04	chr2	54704878	54706392	1514	DEL	35	15	20
948	BINE05	chr2	54704878	54706392	1514	DEL	24	13	11
949	BINE01	chr2	55033486	55035912	2426	DEL	46	38	8
950	BINE02	chr2	55033486	55035912	2426	DEL	34	20	14
951	BINE04	chr2	55033486	55035912	2426	DEL	50	29	21
952	BINE05	chr2	55033486	55035912	2426	DEL	25	19	6
953	BINE01	chr2	55185126	55186467	1341	DEL	5	1	4
954	BINE02	chr2	55185126	55186467	1341	DEL	23	3	20
955	BINE05	chr2	56513640	56519706	6066	DEL	29	19	10
956	BINE02	chr2	56513647	56519706	6059	DEL	41	23	18
957	BINE04	chr2	56513647	56519706	6059	DEL	67	40	27
958	BINE08	chr2	56513647	56519706	6059	DEL	41	27	14
959	BINE04	chr2	58332504	58334009	1505	DEL	15	3	12
960	BINE02	chr2	58960229	58962331	2102	DEL	28	18	10
961	BINE04	chr2	58960229	58962331	2102	DEL	35	20	15
962	BINE05	chr2	58960229	58962331	2102	DEL	14	8	6
963	BINE08	chr2	58960229	58962331	2102	DEL	35	23	12
964	BINE01	chr2	60213047	60214743	1696	DEL	18	12	6
965	BINE02	chr2	60213047	60214743	1696	DEL	51	37	14
966	BINE04	chr2	60213047	60214743	1696	DEL	26	18	8
967	BINE08	chr2	60213047	60214743	1696	DEL	21	14	7
968	BINE01	chr2	62179591	62180702	1111	DEL	7	1	6
969	BINE02	chr2	62179591	62180702	1111	DEL	42	32	10
970	BINE02	chr2	62226959	62228450	1491	DEL	24	19	5
971	BINE08	chr2	62226959	62228450	1491	DEL	16	12	4
972	BINE01	chr2	62240987	62242185	1198	DEL	6	2	4
973	BINE02	chr2	62240987	62242185	1198	DEL	44	19	25
974	BINE04	chr2	62240987	62242185	1198	DEL	37	15	22
975	BINE05	chr2	62240987	62242185	1198	DEL	14	4	10
976	BINE08	chr2	62240987	62242185	1198	DEL	19	6	13
977	BINE01	chr2	63302493	63305046	2553	DEL	29	21	8
978	BINE02	chr2	63302493	63305046	2553	DEL	47	35	12
979	BINE04	chr2	63302493	63305046	2553	DEL	30	17	13
980	BINE05	chr2	63302493	63305046	2553	DEL	35	22	13
981	BINE08	chr2	63302493	63305046	2553	DEL	27	22	5
982	BINE02	chr2	64117263	64118904	1641	DEL	32	16	16
983	BINE04	chr2	64117263	64118904	1641	DEL	45	26	19
984	BINE01	chr2	64686987	64691170	4183	DEL	19	15	4
985	BINE02	chr2	64686987	64691170	4183	DEL	37	26	11
986	BINE04	chr2	64686987	64691170	4183	DEL	34	26	8
987	BINE05	chr2	64686987	64691170	4183	DEL	47	36	11
988	BINE04	chr2	65112640	65113962	1322	DEL	65	39	26
989	BINE05	chr2	65112640	65113962	1322	DEL	39	27	12
990	BINE08	chr2	65112640	65113963	1323	DEL	23	13	10
991	BINE04	chr2	65538534	65539924	1390	DEL	13	4	9
992	BINE05	chr2	65538534	65539924	1390	DEL	15	8	7
993	BINE01	chr2	66262476	66263636	1160	DEL	7	3	4
994	BINE04	chr2	66262476	66263636	1160	DEL	14	1	13
995	BINE02	chr2	67018603	67020065	1462	DUP	49	32	17
996	BINE04	chr2	67018603	67020065	1462	DUP	13	7	6
997	BINE02	chr2	67849123	67850430	1307	DEL	73	50	23
998	BINE04	chr2	67849123	67850430	1307	DEL	40	30	10
999	BINE01	chr2	67849125	67850423	1298	DEL	18	10	8
1000	BINE08	chr2	67849125	67850423	1298	DEL	54	37	17
1001	BINE05	chr2	69671388	69681565	10177	DEL	6	2	4
1002	BINE01	chr2	69767090	69768191	1101	DEL	15	10	5
1003	BINE02	chr2	69767090	69768191	1101	DEL	66	38	28
1004	BINE04	chr2	69767090	69768191	1101	DEL	63	39	24
1005	BINE05	chr2	69767090	69768191	1101	DEL	33	15	18
1006	BINE08	chr2	69767090	69768191	1101	DEL	32	20	12
1007	BINE01	chr2	71547571	71548808	1237	DEL	18	12	6
1008	BINE02	chr2	71547571	71548808	1237	DEL	47	27	20
1009	BINE04	chr2	71547571	71548808	1237	DEL	50	28	22
1010	BINE05	chr2	71547571	71548808	1237	DEL	28	14	14
1011	BINE08	chr2	71547571	71548808	1237	DEL	23	14	9
1012	BINE05	chr2	72166645	72172296	5651	DEL	11	4	7
1013	BINE05	chr2	72172486	72198942	26456	DEL	10	3	7
1014	BINE05	chr2	72199048	72221008	21960	DEL	17	2	15
1015	BINE05	chr2	72223305	72226796	3491	DEL	15	0	15
1016	BINE05	chr2	72228164	72231307	3143	DEL	11	1	10
1017	BINE05	chr2	72231379	72235708	4329	DEL	10	0	10
1018	BINE05	chr2	72235882	72237348	1466	DEL	12	0	12
1019	BINE05	chr2	72237457	72239089	1632	DEL	7	0	7
1020	BINE05	chr2	72239119	72245130	6011	DEL	4	0	4
1021	BINE02	chr2	73829909	73831622	1713	DEL	8	1	7
1022	BINE01	chr2	73933738	73936619	2881	DEL	32	25	7
1023	BINE02	chr2	73933738	73936619	2881	DEL	46	31	15
1024	BINE04	chr2	73933738	73936619	2881	DEL	46	25	21
1025	BINE05	chr2	73933738	73936619	2881	DEL	25	15	10
1026	BINE08	chr2	73933738	73936619	2881	DEL	24	16	8
1027	BINE04	chr2	74819277	74821259	1982	DEL	36	16	20
1028	BINE05	chr2	74819277	74821259	1982	DEL	14	8	6
1029	BINE02	chr2	75081412	75082735	1323	DEL	17	13	4
1030	BINE02	chr2	75529306	75533870	4564	DEL	41	12	29
1031	BINE04	chr2	75529306	75533870	4564	DEL	67	33	34
1032	BINE05	chr2	75529306	75533870	4564	DEL	38	22	16
1033	BINE08	chr2	75529306	75533870	4564	DEL	42	27	15
1034	BINE05	chr2	75775165	75776461	1296	DEL	16	6	10
1035	BINE08	chr2	75775165	75776461	1296	DEL	11	6	5
1036	BINE01	chr2	77683431	77685305	1874	DEL	14	9	5
1037	BINE02	chr2	77683431	77685305	1874	DEL	46	28	18
1038	BINE04	chr2	77683431	77685305	1874	DEL	31	23	8
1039	BINE05	chr2	77683431	77685305	1874	DEL	35	23	12
1040	BINE08	chr2	77683431	77685305	1874	DEL	43	29	14
1041	BINE08	chr2	77948831	77951294	2463	DEL	19	13	6
1042	BINE04	chr2	77948835	77951294	2459	DEL	31	18	13
1043	BINE01	chr2	78356331	78357595	1264	DEL	23	19	4
1044	BINE02	chr2	78356331	78357595	1264	DEL	56	38	18
1045	BINE04	chr2	78356331	78357595	1264	DEL	72	50	22
1046	BINE05	chr2	78356331	78357595	1264	DEL	32	20	12
1047	BINE08	chr2	78356331	78357595	1264	DEL	34	23	11
1048	BINE05	chr2	78815970	78817645	1675	DEL	17	13	4
1049	BINE02	chr2	78953568	78955065	1497	DEL	38	26	12
1050	BINE04	chr2	78953568	78955065	1497	DEL	73	50	23
1051	BINE05	chr2	78953568	78955065	1497	DEL	11	6	5
1052	BINE08	chr2	78953568	78955065	1497	DEL	35	29	6
1053	BINE01	chr2	78957538	78959005	1467	DEL	24	18	6
1054	BINE02	chr2	78957538	78959005	1467	DEL	24	7	17
1055	BINE04	chr2	78957538	78959005	1467	DEL	72	48	24
1056	BINE05	chr2	78957538	78959005	1467	DEL	34	20	14
1057	BINE08	chr2	78957538	78959005	1467	DEL	37	20	17
1058	BINE01	chr2	79073105	79078386	5281	DEL	28	21	7
1059	BINE02	chr2	79073105	79078386	5281	DEL	27	16	11
1060	BINE04	chr2	79073105	79078386	5281	DEL	39	20	19
1061	BINE05	chr2	79073105	79078386	5281	DEL	15	8	7
1062	BINE08	chr2	79073105	79078386	5281	DEL	26	18	8
1063	BINE01	chr2	79098417	79099894	1477	DEL	30	22	8
1064	BINE02	chr2	79098417	79099894	1477	DEL	31	17	14
1065	BINE04	chr2	79098417	79099894	1477	DEL	57	37	20
1066	BINE05	chr2	79098417	79099894	1477	DEL	17	11	6
1067	BINE08	chr2	79098417	79099894	1477	DEL	42	26	16
1068	BINE02	chr2	80692292	80698644	6352	DEL	51	32	19
1069	BINE04	chr2	80692292	80698644	6352	DEL	68	45	23
1070	BINE08	chr2	80692292	80698644	6352	DEL	28	23	5
1071	BINE02	chr2	80790807	80791839	1032	DEL	28	10	18
1072	BINE04	chr2	80790807	80791839	1032	DEL	64	43	21
1073	BINE05	chr2	80790807	80791839	1032	DEL	10	0	10
1074	BINE08	chr2	80790807	80791839	1032	DEL	33	20	13
1075	BINE04	chr2	81952776	81954380	1604	DEL	23	14	9
1076	BINE05	chr2	81952776	81954380	1604	DEL	16	9	7
1077	BINE08	chr2	81952776	81954380	1604	DEL	13	7	6
1078	BINE01	chr2	82088946	82090965	2019	DEL	31	23	8
1079	BINE02	chr2	82088946	82090965	2019	DEL	43	25	18
1080	BINE04	chr2	82088946	82090965	2019	DEL	70	46	24
1081	BINE05	chr2	82088946	82090965	2019	DEL	44	26	18
1082	BINE08	chr2	82088946	82090965	2019	DEL	33	18	15
1083	BINE01	chr2	82456236	82473631	17395	DUP	6	1	5
1084	BINE02	chr2	82456236	82473631	17395	DUP	31	8	23
1085	BINE04	chr2	82456236	82473631	17395	DUP	20	6	14
1086	BINE01	chr2	82657053	82659428	2375	DEL	33	24	9
1087	BINE02	chr2	82657053	82659428	2375	DEL	63	36	27
1088	BINE04	chr2	82657053	82659428	2375	DEL	28	20	8
1089	BINE05	chr2	82657053	82659428	2375	DEL	21	16	5
1090	BINE08	chr2	82657053	82659428	2375	DEL	20	10	10
1091	BINE02	chr2	83651986	83654054	2068	DEL	33	22	11
1092	BINE02	chr2	85919413	85920703	1290	DEL	21	14	7
1093	BINE04	chr2	85919413	85920703	1290	DEL	16	9	7
1094	BINE05	chr2	85919413	85920703	1290	DEL	19	14	5
1095	BINE08	chr2	85919413	85920703	1290	DEL	29	22	7
1096	BINE01	chr2	87172974	87175820	2846	DEL	39	35	4
1097	BINE02	chr2	87172974	87175820	2846	DEL	70	55	15
1098	BINE04	chr2	87172974	87175820	2846	DEL	40	32	8
1099	BINE08	chr2	87172974	87175820	2846	DEL	42	33	9
1100	BINE05	chr2	87172974	87175823	2849	DEL	32	22	10
1101	BINE04	chr2	88916158	88918161	2003	DEL	8	2	6
1102	BINE05	chr2	88916158	88918161	2003	DEL	25	18	7
1103	BINE05	chr2	88918755	88921984	3229	DEL	13	2	11
1104	BINE04	chr2	88922769	88925491	2722	DEL	10	0	10
1105	BINE04	chr2	88925564	88930042	4478	DEL	7	0	7
1106	BINE05	chr2	88925564	88930042	4478	DEL	7	1	6
1107	BINE05	chr2	88930138	88935567	5429	DEL	8	0	8
1108	BINE01	chr2	89573026	89595342	22316	DUP	23	18	5
1109	BINE02	chr2	89573026	89595342	22316	DUP	76	63	13
1110	BINE05	chr2	89573026	89595342	22316	DUP	36	30	6
1111	BINE08	chr2	89573026	89595342	22316	DUP	33	23	10
1112	BINE04	chr2	89573030	89595342	22312	DUP	45	40	5
1113	BINE04	chr2	90071468	90114265	42797	DEL	16	0	16
1114	BINE08	chr2	90071468	90114265	42797	DEL	4	0	4
1115	BINE05	chr2	91203591	91207929	4338	DEL	8	1	7
1116	BINE08	chr2	91203591	91207929	4338	DEL	8	4	4
1117	BINE01	chr2	91208008	91209998	1990	DEL	5	1	4
1118	BINE05	chr2	91208008	91209998	1990	DEL	8	3	5
1119	BINE08	chr2	91208008	91209998	1990	DEL	8	4	4
1120	BINE01	chr2	91210367	91214020	3653	DEL	9	4	5
1121	BINE05	chr2	91210367	91214020	3653	DEL	15	6	9
1122	BINE08	chr2	91210367	91214020	3653	DEL	13	5	8
1123	BINE05	chr2	91214147	91215470	1323	DEL	5	0	5
1124	BINE08	chr2	91214147	91215470	1323	DEL	4	0	4
1125	BINE08	chr2	91218337	91219365	1028	DEL	6	0	6
1126	BINE01	chr2	91220211	91221755	1544	DEL	4	0	4
1127	BINE05	chr2	91220211	91221755	1544	DEL	9	0	9
1128	BINE08	chr2	91220211	91221755	1544	DEL	11	1	10
1129	BINE02	chr2	91300439	91301578	1139	DEL	80	51	29
1130	BINE04	chr2	91300439	91301578	1139	DEL	60	45	15
1131	BINE05	chr2	91300439	91301578	1139	DEL	23	10	13
1132	BINE08	chr2	91300439	91301578	1139	DEL	35	20	15
1133	BINE04	chr2	91435864	91436938	1074	DEL	28	18	10
1134	BINE05	chr2	91435864	91436938	1074	DEL	14	6	8
1135	BINE08	chr2	91435864	91436938	1074	DEL	18	13	5
1136	BINE01	chr2	91594982	91600141	5159	DUP	4	0	4
1137	BINE02	chr2	91594982	91600141	5159	DUP	21	1	20
1138	BINE04	chr2	91594982	91600141	5159	DUP	18	1	17
1139	BINE05	chr2	91594982	91600141	5159	DUP	8	0	8
1140	BINE08	chr2	91594982	91600141	5159	DUP	13	0	13
1141	BINE01	chr2	91759910	91766516	6606	DEL	21	16	5
1142	BINE02	chr2	92400548	92409227	8679	DEL	24	2	22
1143	BINE04	chr2	92400548	92409227	8679	DEL	16	4	12
1144	BINE05	chr2	92400548	92409227	8679	DEL	6	0	6
1145	BINE08	chr2	92400548	92409227	8679	DEL	9	2	7
1146	BINE01	chr2	92993507	92995721	2214	DEL	17	10	7
1147	BINE02	chr2	92993507	92995721	2214	DEL	63	38	25
1148	BINE04	chr2	92993507	92995721	2214	DEL	26	9	17
1149	BINE05	chr2	92993507	92995721	2214	DEL	30	23	7
1150	BINE08	chr2	92993507	92995721	2214	DEL	32	20	12
1151	BINE01	chr2	93666028	93672417	6389	DEL	38	29	9
1152	BINE02	chr2	93666028	93672417	6389	DEL	57	39	18
1153	BINE04	chr2	93666028	93672417	6389	DEL	45	31	14
1154	BINE05	chr2	93666028	93672417	6389	DEL	48	34	14
1155	BINE08	chr2	93666028	93672417	6389	DEL	29	17	12
1156	BINE04	chr2	95227236	95228655	1419	DEL	11	0	11
1157	BINE02	chr2	96102009	96105116	3107	DEL	31	19	12
1158	BINE04	chr2	96102009	96105116	3107	DEL	24	11	13
1159	BINE05	chr2	96102009	96105116	3107	DEL	15	9	6
1160	BINE08	chr2	96102009	96105116	3107	DEL	15	5	10
1161	BINE02	chr2	96949067	96950308	1241	DEL	8	3	5
1162	BINE04	chr2	96953352	96958303	4951	DEL	18	13	5
1163	BINE02	chr2	97884636	97885899	1263	DEL	59	38	21
1164	BINE04	chr2	97884636	97885899	1263	DEL	29	23	6
1165	BINE05	chr2	97884636	97885899	1263	DEL	22	16	6
1166	BINE02	chr2	98093053	98094213	1160	DEL	66	32	34
1167	BINE05	chr2	98093053	98094213	1160	DEL	7	1	6
1168	BINE04	chr2	99813098	99819276	6178	DEL	74	39	35
1169	BINE05	chr2	99813098	99819276	6178	DEL	44	29	15
1170	BINE08	chr2	99813098	99819276	6178	DEL	60	41	19
1171	BINE01	chr2	99970396	99971617	1221	DEL	9	4	5
1172	BINE05	chr2	99970396	99971617	1221	DEL	43	30	13
1173	BINE08	chr2	99970396	99971617	1221	DEL	19	10	9
1174	BINE01	chr2	101042538	101044685	2147	DEL	32	25	7
1175	BINE02	chr2	101042538	101044685	2147	DEL	78	60	18
1176	BINE04	chr2	101042538	101044685	2147	DEL	43	25	18
1177	BINE05	chr2	101042538	101044685	2147	DEL	31	19	12
1178	BINE08	chr2	101042538	101044685	2147	DEL	50	37	13
1179	BINE01	chr2	101969131	101971023	1892	DEL	32	24	8
1180	BINE02	chr2	101969131	101971023	1892	DEL	63	38	25
1181	BINE04	chr2	101969131	101971023	1892	DEL	49	21	28
1182	BINE05	chr2	101969131	101971023	1892	DEL	37	22	15
1183	BINE08	chr2	101969131	101971023	1892	DEL	34	25	9
1184	BINE04	chr2	102168926	102170004	1078	DEL	13	2	11
1185	BINE02	chr2	102654933	102656219	1286	DEL	38	7	31
1186	BINE04	chr2	102654933	102656219	1286	DEL	16	2	14
1187	BINE05	chr2	102654933	102656219	1286	DEL	10	1	9
1188	BINE08	chr2	102654933	102656219	1286	DEL	5	1	4
1189	BINE01	chr2	103238576	103242286	3710	DEL	29	23	6
1190	BINE02	chr2	103238576	103242286	3710	DEL	43	28	15
1191	BINE04	chr2	103238576	103242286	3710	DEL	53	31	22
1192	BINE05	chr2	103238576	103242286	3710	DEL	41	30	11
1193	BINE08	chr2	103238576	103242286	3710	DEL	37	25	12
1194	BINE01	chr2	103335174	103338745	3571	DEL	11	3	8
1195	BINE02	chr2	103335174	103338745	3571	DEL	39	14	25
1196	BINE04	chr2	103335174	103338745	3571	DEL	32	11	21
1197	BINE05	chr2	103335174	103338745	3571	DEL	14	4	10
1198	BINE08	chr2	103335174	103338745	3571	DEL	14	7	7
1199	BINE01	chr2	103660208	103661512	1304	DEL	25	19	6
1200	BINE04	chr2	103660208	103661512	1304	DEL	14	4	10
1201	BINE05	chr2	103660208	103661512	1304	DEL	36	31	5
1202	BINE08	chr2	103682771	103684299	1528	DEL	11	7	4
1203	BINE02	chr2	104054284	104055553	1269	DEL	50	33	17
1204	BINE04	chr2	104634996	104639842	4846	DEL	32	26	6
1205	BINE04	chr2	105111809	105113084	1275	DEL	30	23	7
1206	BINE08	chr2	105111809	105113084	1275	DEL	19	12	7
1207	BINE01	chr2	105857671	105858930	1259	DEL	7	2	5
1208	BINE02	chr2	105857671	105858930	1259	DEL	63	27	36
1209	BINE04	chr2	105857671	105858930	1259	DEL	46	25	21
1210	BINE08	chr2	105857671	105858930	1259	DEL	10	6	4
1211	BINE02	chr2	109853951	109855118	1167	DEL	6	0	6
1212	BINE04	chr2	109853951	109855118	1167	DEL	31	21	10
1213	BINE05	chr2	109853951	109855118	1167	DEL	30	23	7
1214	BINE08	chr2	109853951	109855118	1167	DEL	30	20	10
1215	BINE02	chr2	110093691	110096867	3176	DEL	56	31	25
1216	BINE04	chr2	110093691	110096867	3176	DEL	47	33	14
1217	BINE05	chr2	110093691	110096867	3176	DEL	39	28	11
1218	BINE08	chr2	110093691	110096867	3176	DEL	21	15	6
1219	BINE04	chr2	112473352	112474457	1105	DEL	16	11	5
1220	BINE05	chr2	112473352	112474457	1105	DEL	23	15	8
1221	BINE08	chr2	112473352	112474457	1105	DEL	11	6	5
1222	BINE01	chr2	112870573	112871724	1151	DEL	13	4	9
1223	BINE02	chr2	112870573	112871724	1151	DEL	24	1	23
1224	BINE04	chr2	112870573	112871724	1151	DEL	13	0	13
1225	BINE05	chr2	112870573	112871724	1151	DEL	9	0	9
1226	BINE08	chr2	112870573	112871724	1151	DEL	24	13	11
1227	BINE01	chr2	112871811	112874852	3041	DEL	5	0	5
1228	BINE02	chr2	112871811	112874852	3041	DEL	32	3	29
1229	BINE04	chr2	112871811	112874852	3041	DEL	14	2	12
1230	BINE08	chr2	112871811	112874852	3041	DEL	14	1	13
1231	BINE02	chr2	112874939	112877107	2168	DEL	18	5	13
1232	BINE04	chr2	112874939	112877107	2168	DEL	11	0	11
1233	BINE08	chr2	112874939	112877107	2168	DEL	5	1	4
1234	BINE01	chr2	112877209	112879214	2005	DEL	7	2	5
1235	BINE02	chr2	112877209	112879214	2005	DEL	24	3	21
1236	BINE08	chr2	112877209	112879214	2005	DEL	15	7	8
1237	BINE02	chr2	112879416	112889488	10072	DEL	23	10	13
1238	BINE04	chr2	112879416	112889488	10072	DEL	13	5	8
1239	BINE02	chr2	113973553	113974678	1125	DEL	13	3	10
1240	BINE04	chr2	113973553	113974678	1125	DEL	11	5	6
1241	BINE05	chr2	113973553	113974678	1125	DEL	10	6	4
1242	BINE08	chr2	113973553	113974678	1125	DEL	18	9	9
1243	BINE01	chr2	115152590	115155154	2564	DEL	25	14	11
1244	BINE02	chr2	115152590	115155154	2564	DEL	39	18	21
1245	BINE04	chr2	115152590	115155154	2564	DEL	53	34	19
1246	BINE05	chr2	115152590	115155154	2564	DEL	33	20	13
1247	BINE08	chr2	115152590	115155154	2564	DEL	27	14	13
1248	BINE02	chr2	115599865	115601069	1204	DEL	14	7	7
1249	BINE08	chr2	115599865	115601069	1204	DEL	7	1	6
1250	BINE04	chr2	116884024	116889567	5543	DEL	33	26	7
1251	BINE08	chr2	118070955	118073280	2325	DEL	18	13	5
1252	BINE02	chr2	118070957	118073280	2323	DEL	70	47	23
1253	BINE04	chr2	118070957	118073280	2323	DEL	62	45	17
1254	BINE01	chr2	118596195	118598013	1818	DEL	30	20	10
1255	BINE04	chr2	118596195	118598013	1818	DEL	42	24	18
1256	BINE05	chr2	118596195	118598013	1818	DEL	13	8	5
1257	BINE08	chr2	118596195	118598013	1818	DEL	24	14	10
1258	BINE04	chr2	118600580	118601639	1059	DEL	7	0	7
1259	BINE08	chr2	118600580	118601639	1059	DEL	35	24	11
1260	BINE04	chr2	119195001	119197668	2667	DEL	34	29	5
1261	BINE04	chr2	120905773	120911342	5569	DEL	7	0	7
1262	BINE04	chr2	120905788	120911317	5529	DEL	8	2	6
1263	BINE02	chr2	120905788	120911320	5532	DEL	9	4	5
1264	BINE01	chr2	121083296	121084578	1282	DEL	13	7	6
1265	BINE02	chr2	121083296	121084578	1282	DEL	42	26	16
1266	BINE04	chr2	121083296	121084578	1282	DEL	21	5	16
1267	BINE05	chr2	121083296	121084578	1282	DEL	23	14	9
1268	BINE08	chr2	121083296	121084578	1282	DEL	27	19	8
1269	BINE02	chr2	122728109	122781186	53077	DEL	55	44	11
1270	BINE04	chr2	122728109	122781186	53077	DEL	45	30	15
1271	BINE05	chr2	122728109	122781186	53077	DEL	32	28	4
1272	BINE08	chr2	122728109	122781186	53077	DEL	26	18	8
1273	BINE04	chr2	123846222	123847759	1537	DEL	23	14	9
1274	BINE02	chr2	124043420	124045110	1690	DEL	41	35	6
1275	BINE02	chr2	124562550	124563682	1132	DEL	42	30	12
1276	BINE05	chr2	124562550	124563682	1132	DEL	27	16	11
1277	BINE02	chr2	125937531	125939309	1778	DUP	40	16	24
1278	BINE04	chr2	125937531	125939309	1778	DUP	51	27	24
1279	BINE05	chr2	125937531	125939309	1778	DUP	14	8	6
1280	BINE08	chr2	125937531	125939309	1778	DUP	17	13	4
1281	BINE05	chr2	128410884	128412434	1550	DEL	8	0	8
1282	BINE02	chr2	129315796	129317173	1377	DEL	38	33	5
1283	BINE04	chr2	129315796	129317173	1377	DEL	37	33	4
1284	BINE04	chr2	129746652	129752736	6084	DEL	8	1	7
1285	BINE08	chr2	129746652	129752736	6084	DEL	4	0	4
1286	BINE02	chr2	129791982	129792988	1006	DEL	24	10	14
1287	BINE04	chr2	129791982	129792988	1006	DEL	9	4	5
1288	BINE05	chr2	129791982	129792988	1006	DEL	10	5	5
1289	BINE04	chr2	130100465	130103578	3113	DEL	10	3	7
1290	BINE04	chr2	130103749	130105996	2247	DEL	5	1	4
1291	BINE04	chr2	130106771	130108445	1674	DEL	7	3	4
1292	BINE04	chr2	130121881	130123439	1558	DEL	10	5	5
1293	BINE04	chr2	130123578	130125014	1436	DEL	15	5	10
1294	BINE04	chr2	130125232	130128830	3598	DEL	12	6	6
1295	BINE04	chr2	130128983	130131128	2145	DEL	14	7	7
1296	BINE01	chr2	130974089	130976493	2404	DEL	8	2	6
1297	BINE02	chr2	130974089	130976493	2404	DEL	20	5	15
1298	BINE04	chr2	130974089	130976493	2404	DEL	19	5	14
1299	BINE08	chr2	130974089	130976493	2404	DEL	19	4	15
1300	BINE02	chr2	133743739	133745015	1276	DEL	32	21	11
1301	BINE04	chr2	133743739	133745015	1276	DEL	28	18	10
1302	BINE05	chr2	133743739	133745015	1276	DEL	8	2	6
1303	BINE08	chr2	133743739	133745015	1276	DEL	14	5	9
1304	BINE02	chr2	135093355	135594199	500844	DUP	19	12	7
1305	BINE02	chr2	136656864	136658162	1298	DEL	34	25	9
1306	BINE04	chr2	136656864	136658162	1298	DEL	33	27	6
1307	BINE01	chr3	2168426	2171475	3049	DEL	33	23	10
1308	BINE02	chr3	2168426	2171475	3049	DEL	69	38	31
1309	BINE04	chr3	2168426	2171475	3049	DEL	48	27	21
1310	BINE08	chr3	2168426	2171475	3049	DEL	30	21	9
1311	BINE02	chr3	2353486	2355104	1618	DEL	43	32	11
1312	BINE04	chr3	2353486	2355104	1618	DEL	48	28	20
1313	BINE05	chr3	2353486	2355104	1618	DEL	22	13	9
1314	BINE04	chr3	4903007	4905118	2111	DEL	37	23	14
1315	BINE05	chr3	4903007	4905118	2111	DEL	19	15	4
1316	BINE02	chr3	5162148	5165422	3274	DEL	49	30	19
1317	BINE04	chr3	5162148	5165422	3274	DEL	30	20	10
1318	BINE05	chr3	5162148	5165422	3274	DEL	19	14	5
1319	BINE08	chr3	5162148	5165422	3274	DEL	27	14	13
1320	BINE01	chr3	7861366	7862658	1292	DEL	13	8	5
1321	BINE02	chr3	7861366	7862658	1292	DEL	26	18	8
1322	BINE04	chr3	7861366	7862658	1292	DEL	30	20	10
1323	BINE05	chr3	7861366	7862658	1292	DEL	39	23	16
1324	BINE08	chr3	7861366	7862658	1292	DEL	23	14	9
1325	BINE02	chr3	10322138	10325989	3851	DEL	17	9	8
1326	BINE04	chr3	10322138	10325989	3851	DEL	26	11	15
1327	BINE05	chr3	10322138	10325989	3851	DEL	19	12	7
1328	BINE02	chr3	10380132	10382688	2556	DEL	37	23	14
1329	BINE04	chr3	10380132	10382688	2556	DEL	26	17	9
1330	BINE05	chr3	10380133	10382688	2555	DEL	11	5	6
1331	BINE02	chr3	11278490	11312047	33557	DUP	36	17	19
1332	BINE04	chr3	11278490	11312047	33557	DUP	36	23	13
1333	BINE04	chr3	11283169	11284464	1295	DEL	41	33	8
1334	BINE02	chr3	11283173	11284464	1291	DEL	47	36	11
1335	BINE05	chr3	11283173	11284464	1291	DEL	37	31	6
1336	BINE02	chr3	11285103	11286537	1434	DEL	7	0	7
1337	BINE04	chr3	11285103	11286537	1434	DEL	8	0	8
1338	BINE05	chr3	11285103	11286537	1434	DEL	5	0	5
1339	BINE08	chr3	11285103	11286537	1434	DEL	6	0	6
1340	BINE01	chr3	11285109	11286571	1462	DUP	4	0	4
1341	BINE02	chr3	11285109	11286571	1462	DUP	5	0	5
1342	BINE04	chr3	11285109	11286571	1462	DUP	5	0	5
1343	BINE05	chr3	11285109	11286571	1462	DUP	5	0	5
1344	BINE08	chr3	11285109	11286571	1462	DUP	9	0	9
1345	BINE02	chr3	11296663	11314735	18072	DEL	28	18	10
1346	BINE04	chr3	11296663	11314735	18072	DEL	15	2	13
1347	BINE05	chr3	11296663	11314735	18072	DEL	21	15	6
1348	BINE08	chr3	11296663	11314735	18072	DEL	38	20	18
1349	BINE01	chr3	11568037	11574245	6208	DEL	12	7	5
1350	BINE02	chr3	11568037	11574245	6208	DEL	20	11	9
1351	BINE04	chr3	11568037	11574245	6208	DEL	29	21	8
1352	BINE08	chr3	11568037	11574245	6208	DEL	19	13	6
1353	BINE02	chr3	11932198	11934952	2754	DEL	42	29	13
1354	BINE04	chr3	11932198	11934952	2754	DEL	40	31	9
1355	BINE05	chr3	11932198	11934952	2754	DEL	28	22	6
1356	BINE08	chr3	11932198	11934952	2754	DEL	36	28	8
1357	BINE01	chr3	11942446	11943513	1067	DEL	7	3	4
1358	BINE02	chr3	11942446	11943513	1067	DEL	55	33	22
1359	BINE04	chr3	11942446	11943513	1067	DEL	48	21	27
1360	BINE05	chr3	11942446	11943513	1067	DEL	25	15	10
1361	BINE08	chr3	11942446	11943513	1067	DEL	28	17	11
1362	BINE01	chr3	12992894	12993950	1056	DEL	21	10	11
1363	BINE02	chr3	12992894	12993950	1056	DEL	54	31	23
1364	BINE04	chr3	12992894	12993950	1056	DEL	38	23	15
1365	BINE05	chr3	12992894	12993950	1056	DEL	24	16	8
1366	BINE08	chr3	12992894	12993950	1056	DEL	34	21	13
1367	BINE02	chr3	13324625	13326845	2220	DEL	22	10	12
1368	BINE04	chr3	13324625	13326845	2220	DEL	22	15	7
1369	BINE02	chr3	13328437	13339487	11050	DEL	11	0	11
1370	BINE04	chr3	13328437	13339487	11050	DEL	4	0	4
1371	BINE02	chr3	13359963	13361243	1280	DEL	50	36	14
1372	BINE04	chr3	13359963	13361243	1280	DEL	28	20	8
1373	BINE02	chr3	14262026	14263097	1071	DEL	34	20	14
1374	BINE04	chr3	14262026	14263097	1071	DEL	7	0	7
1375	BINE05	chr3	14262026	14263097	1071	DEL	12	6	6
1376	BINE08	chr3	14262026	14263097	1071	DEL	17	10	7
1377	BINE04	chr3	14508711	14510117	1406	DEL	13	5	8
1378	BINE02	chr3	16111531	16112737	1206	DEL	24	14	10
1379	BINE05	chr3	16111531	16112737	1206	DEL	9	5	4
1380	BINE05	chr3	16459888	16461733	1845	DEL	25	19	6
1381	BINE04	chr3	16459891	16461720	1829	DEL	20	10	10
1382	BINE05	chr3	17315331	17316684	1353	DEL	22	18	4
1383	BINE02	chr3	18150431	18151736	1305	DEL	15	8	7
1384	BINE04	chr3	18150431	18151736	1305	DEL	23	17	6
1385	BINE01	chr3	18288293	18290500	2207	DEL	23	19	4
1386	BINE02	chr3	18288293	18290500	2207	DEL	47	33	14
1387	BINE04	chr3	18288293	18290500	2207	DEL	46	31	15
1388	BINE05	chr3	18288293	18290500	2207	DEL	27	21	6
1389	BINE08	chr3	18288293	18290500	2207	DEL	30	24	6
1390	BINE01	chr3	18416174	18417389	1215	DEL	19	13	6
1391	BINE02	chr3	18416174	18417389	1215	DEL	54	34	20
1392	BINE04	chr3	18416174	18417389	1215	DEL	32	26	6
1393	BINE05	chr3	18416174	18417389	1215	DEL	35	23	12
1394	BINE08	chr3	18416174	18417389	1215	DEL	29	20	9
1395	BINE02	chr3	21301530	21304102	2572	DEL	20	9	11
1396	BINE04	chr3	21301530	21304102	2572	DEL	19	13	6
1397	BINE04	chr3	22103047	22105426	2379	DEL	19	14	5
1398	BINE04	chr3	22251992	22255208	3216	DEL	52	29	23
1399	BINE05	chr3	22251992	22255208	3216	DEL	21	10	11
1400	BINE01	chr3	22725377	22726483	1106	DEL	6	2	4
1401	BINE02	chr3	22725377	22726483	1106	DEL	48	26	22
1402	BINE08	chr3	22725377	22726483	1106	DEL	18	12	6
1403	BINE04	chr3	22725377	22726487	1110	DEL	54	35	19
1404	BINE01	chr3	23498888	23500069	1181	DEL	14	9	5
1405	BINE04	chr3	23498888	23500069	1181	DEL	55	35	20
1406	BINE05	chr3	23498888	23500069	1181	DEL	32	20	12
1407	BINE02	chr3	23962918	23964751	1833	DEL	53	46	7
1408	BINE05	chr3	24888371	24889487	1116	DEL	22	10	12
1409	BINE04	chr3	24888372	24889487	1115	DEL	22	13	9
1410	BINE04	chr3	25210974	25214932	3958	DEL	54	44	10
1411	BINE05	chr3	25210974	25214932	3958	DEL	30	22	8
1412	BINE01	chr3	26473550	26474648	1098	DEL	16	10	6
1413	BINE02	chr3	26473550	26474648	1098	DEL	67	43	24
1414	BINE04	chr3	26473550	26474648	1098	DEL	58	38	20
1415	BINE08	chr3	26473550	26474648	1098	DEL	43	24	19
1416	BINE04	chr3	28245795	28254018	8223	DEL	23	15	8
1417	BINE02	chr3	28656145	28658132	1987	DEL	48	28	20
1418	BINE04	chr3	28656145	28658132	1987	DEL	51	29	22
1419	BINE05	chr3	28656145	28658132	1987	DEL	35	24	11
1420	BINE08	chr3	28656145	28658132	1987	DEL	32	22	10
1421	BINE02	chr3	30123710	30148515	24805	DEL	24	0	24
1422	BINE04	chr3	30123710	30148515	24805	DEL	17	4	13
1423	BINE04	chr3	30572128	30578694	6566	DEL	24	19	5
1424	BINE01	chr3	30720553	30721898	1345	DEL	15	9	6
1425	BINE02	chr3	30720553	30721898	1345	DEL	18	7	11
1426	BINE05	chr3	30720553	30721898	1345	DEL	15	6	9
1427	BINE08	chr3	30720553	30721898	1345	DEL	17	8	9
1428	BINE01	chr3	30993420	30994659	1239	DEL	18	9	9
1429	BINE02	chr3	30993420	30994659	1239	DEL	72	46	26
1430	BINE04	chr3	30993420	30994659	1239	DEL	67	41	26
1431	BINE05	chr3	30993420	30994659	1239	DEL	33	20	13
1432	BINE08	chr3	30993420	30994659	1239	DEL	40	29	11
1433	BINE04	chr3	31823808	31825033	1225	DEL	43	30	13
1434	BINE05	chr3	31823808	31825033	1225	DEL	29	16	13
1435	BINE08	chr3	31823808	31825033	1225	DEL	25	14	11
1436	BINE04	chr3	32139927	32143124	3197	DUP	18	11	7
1437	BINE02	chr3	32156987	32158278	1291	DEL	23	9	14
1438	BINE08	chr3	32156987	32158278	1291	DEL	14	8	6
1439	BINE01	chr3	32376456	32385486	9030	DEL	4	0	4
1440	BINE04	chr3	32376456	32385486	9030	DEL	10	2	8
1441	BINE08	chr3	32376456	32385486	9030	DEL	7	3	4
1442	BINE04	chr3	32385633	32389651	4018	DEL	16	2	14
1443	BINE08	chr3	32385633	32389651	4018	DEL	6	1	5
1444	BINE04	chr3	32389722	32391360	1638	DEL	16	3	13
1445	BINE08	chr3	32389722	32391360	1638	DEL	9	0	9
1446	BINE04	chr3	32391500	32401419	9919	DEL	22	8	14
1447	BINE08	chr3	32391500	32401427	9927	DEL	11	4	7
1448	BINE01	chr3	33501179	33503190	2011	DEL	5	0	5
1449	BINE02	chr3	33501179	33503190	2011	DEL	7	0	7
1450	BINE04	chr3	33501179	33503190	2011	DEL	11	0	11
1451	BINE05	chr3	33501179	33503190	2011	DEL	11	1	10
1452	BINE08	chr3	33501179	33503190	2011	DEL	10	0	10
1453	BINE08	chr3	34403640	34405807	2167	DEL	7	2	5
1454	BINE04	chr3	34644526	34650094	5568	DEL	20	12	8
1455	BINE05	chr3	35017313	35066238	48925	DUP	25	7	18
1456	BINE05	chr3	35687842	35688974	1132	DEL	26	21	5
1457	BINE01	chr3	36010015	36011077	1062	DUP	6	2	4
1458	BINE05	chr3	36010015	36011077	1062	DUP	9	2	7
1459	BINE01	chr3	36935224	36937649	2425	DEL	30	22	8
1460	BINE02	chr3	36935224	36937649	2425	DEL	65	37	28
1461	BINE04	chr3	36935224	36937649	2425	DEL	62	47	15
1462	BINE08	chr3	36935224	36937649	2425	DEL	42	23	19
1463	BINE02	chr3	37118194	37119671	1477	DEL	78	40	38
1464	BINE05	chr3	37118194	37119671	1477	DEL	38	22	16
1465	BINE01	chr3	38360605	38362223	1618	DEL	27	21	6
1466	BINE02	chr3	38360605	38362223	1618	DEL	63	38	25
1467	BINE04	chr3	38360605	38362223	1618	DEL	25	16	9
1468	BINE05	chr3	38360605	38362223	1618	DEL	25	13	12
1469	BINE01	chr3	38945576	38946802	1226	DEL	32	19	13
1470	BINE04	chr3	38945576	38946802	1226	DEL	29	17	12
1471	BINE05	chr3	38945576	38946802	1226	DEL	46	28	18
1472	BINE08	chr3	38945576	38946802	1226	DEL	36	23	13
1473	BINE02	chr3	39105152	39108349	3197	DEL	11	2	9
1474	BINE04	chr3	39105152	39108349	3197	DEL	11	5	6
1475	BINE05	chr3	39105152	39108349	3197	DEL	11	7	4
1476	BINE08	chr3	39105152	39108349	3197	DEL	14	7	7
1477	BINE02	chr3	39180707	39184952	4245	DEL	65	42	23
1478	BINE04	chr3	39180707	39184952	4245	DEL	27	20	7
1479	BINE05	chr3	39180707	39184952	4245	DEL	4	0	4
1480	BINE08	chr3	39180707	39184952	4245	DEL	35	20	15
1481	BINE05	chr3	39180731	39184952	4221	DEL	4	0	4
1482	BINE05	chr3	39314536	39315621	1085	DEL	17	12	5
1483	BINE04	chr3	39347186	39349037	1851	DEL	59	43	16
1484	BINE04	chr3	39517398	39519144	1746	DEL	30	20	10
1485	BINE08	chr3	39517407	39519144	1737	DEL	13	8	5
1486	BINE05	chr3	39614261	39616267	2006	DEL	22	11	11
1487	BINE04	chr3	39913890	39915445	1555	DEL	31	19	12
1488	BINE08	chr3	39913890	39915445	1555	DEL	40	29	11
1489	BINE02	chr3	40751900	40755744	3844	DEL	56	37	19
1490	BINE05	chr3	40751900	40755744	3844	DEL	17	12	5
1491	BINE08	chr3	40751900	40755744	3844	DEL	13	7	6
1492	BINE02	chr3	40931578	40933268	1690	DEL	69	41	28
1493	BINE01	chr3	42083893	42085166	1273	DEL	29	21	8
1494	BINE04	chr3	42083893	42085166	1273	DEL	32	22	10
1495	BINE05	chr3	42083893	42085166	1273	DEL	42	31	11
1496	BINE05	chr3	43293870	43294917	1047	DEL	19	11	8
1497	BINE05	chr3	43335242	43337055	1813	DEL	16	6	10
1498	BINE05	chr3	43337157	43338348	1191	DEL	10	0	10
1499	BINE05	chr3	43338465	43347725	9260	DEL	14	1	13
1500	BINE05	chr3	43349279	43352621	3342	DEL	12	4	8
1501	BINE05	chr3	43352739	43354582	1843	DEL	16	5	11
1502	BINE05	chr3	43355501	43366269	10768	DEL	7	0	7
1503	BINE05	chr3	43366369	43386245	19876	DEL	11	4	7
1504	BINE04	chr3	43948170	43950566	2396	DEL	20	14	6
1505	BINE01	chr3	46837457	46857720	20263	DUP	32	28	4
1506	BINE02	chr3	46837457	46857720	20263	DUP	72	55	17
1507	BINE04	chr3	46837457	46857720	20263	DUP	63	53	10
1508	BINE05	chr3	46837457	46857720	20263	DUP	30	24	6
1509	BINE02	chr3	49241602	49264427	22825	DEL	55	40	15
1510	BINE04	chr3	49241602	49264427	22825	DEL	49	37	12
1511	BINE05	chr3	49241602	49264427	22825	DEL	12	8	4
1512	BINE02	chr3	49690926	49692224	1298	DEL	49	16	33
1513	BINE04	chr3	49690926	49692224	1298	DEL	49	30	19
1514	BINE05	chr3	49690926	49692224	1298	DEL	28	15	13
1515	BINE08	chr3	49690926	49692224	1298	DEL	33	17	16
1516	BINE02	chr3	49772807	49774106	1299	DEL	8	1	7
1517	BINE04	chr3	49772807	49774106	1299	DEL	5	1	4
1518	BINE02	chr3	49774245	49776864	2619	DEL	11	2	9
1519	BINE04	chr3	49774245	49776864	2619	DEL	10	3	7
1520	BINE02	chr3	49776962	49778043	1081	DEL	7	0	7
1521	BINE02	chr3	49778208	49779413	1205	DEL	8	1	7
1522	BINE04	chr3	49778208	49779413	1205	DEL	13	3	10
1523	BINE02	chr3	49779525	49781243	1718	DEL	15	4	11
1524	BINE04	chr3	49779525	49781243	1718	DEL	10	3	7
1525	BINE02	chr3	51377874	51378879	1005	DEL	19	2	17
1526	BINE04	chr3	51377874	51378879	1005	DEL	23	15	8
1527	BINE01	chr3	53967420	54132175	164755	DUP	26	22	4
1528	BINE04	chr3	53967420	54132175	164755	DUP	52	30	22
1529	BINE05	chr3	53967420	54132175	164755	DUP	54	35	19
1530	BINE08	chr3	53967420	54132175	164755	DUP	38	27	11
1531	BINE02	chr3	54065513	54066804	1291	DEL	36	27	9
1532	BINE04	chr3	54065513	54066804	1291	DEL	24	17	7
1533	BINE08	chr3	54065513	54066804	1291	DEL	17	9	8
1534	BINE02	chr3	55276987	55278108	1121	DUP	56	27	29
1535	BINE04	chr3	55276987	55278108	1121	DUP	30	16	14
1536	BINE08	chr3	55276987	55278108	1121	DUP	12	5	7
1537	BINE02	chr3	55277117	55278124	1007	DEL	6	0	6
1538	BINE01	chr3	55282531	55283955	1424	DEL	22	13	9
1539	BINE02	chr3	55282531	55283955	1424	DEL	81	52	29
1540	BINE04	chr3	55282531	55283955	1424	DEL	38	23	15
1541	BINE05	chr3	55282531	55283955	1424	DEL	27	16	11
1542	BINE08	chr3	55282531	55283955	1424	DEL	38	27	11
1543	BINE02	chr3	55541654	55543613	1959	DEL	28	21	7
1544	BINE04	chr3	55541654	55543613	1959	DEL	28	17	11
1545	BINE01	chr3	55898689	55904207	5518	DEL	39	28	11
1546	BINE04	chr3	55898689	55904207	5518	DEL	69	46	23
1547	BINE05	chr3	55898689	55904207	5518	DEL	33	21	12
1548	BINE08	chr3	55898689	55904207	5518	DEL	35	21	14
1549	BINE01	chr3	57495122	57558209	63087	DUP	4	0	4
1550	BINE02	chr3	57495122	57558209	63087	DUP	17	0	17
1551	BINE04	chr3	57495122	57558209	63087	DUP	15	0	15
1552	BINE05	chr3	57495122	57558209	63087	DUP	7	0	7
1553	BINE08	chr3	57495122	57558209	63087	DUP	13	0	13
1554	BINE02	chr3	57501064	57566574	65510	DUP	38	31	7
1555	BINE04	chr3	57501065	57566574	65509	DUP	29	22	7
1556	BINE02	chr3	58237631	58239061	1430	DEL	17	8	9
1557	BINE02	chr3	61644417	61646688	2271	DEL	23	14	9
1558	BINE04	chr3	61644417	61646688	2271	DEL	33	25	8
1559	BINE04	chr3	62355673	62357224	1551	DEL	78	48	30
1560	BINE02	chr3	62355673	62357231	1558	DEL	48	33	15
1561	BINE04	chr3	63543981	63545288	1307	DEL	42	27	15
1562	BINE05	chr3	63543981	63545288	1307	DEL	43	39	4
1563	BINE08	chr3	63543981	63545288	1307	DEL	30	11	19
1564	BINE02	chr3	63543981	63545289	1308	DEL	71	47	24
1565	BINE08	chr3	63821382	63822555	1173	DEL	10	1	9
1566	BINE02	chr3	65099888	65101683	1795	DEL	45	34	11
1567	BINE04	chr3	65099888	65101683	1795	DEL	61	44	17
1568	BINE05	chr3	65099888	65101683	1795	DEL	28	20	8
1569	BINE08	chr3	69317077	69318848	1771	DEL	7	1	6
1570	BINE08	chr3	69320815	69321965	1150	DEL	8	0	8
1571	BINE02	chr3	69883620	69884775	1155	DEL	62	48	14
1572	BINE04	chr3	69883620	69884775	1155	DEL	53	45	8
1573	BINE08	chr3	69883620	69884775	1155	DEL	36	32	4
1574	BINE02	chr3	72102934	72105134	2200	DEL	27	20	7
1575	BINE04	chr3	72102934	72105134	2200	DEL	29	21	8
1576	BINE05	chr3	72102934	72105134	2200	DEL	30	25	5
1577	BINE02	chr3	72851052	72852521	1469	DEL	76	47	29
1578	BINE04	chr3	72851052	72852521	1469	DEL	72	50	22
1579	BINE05	chr3	72851052	72852521	1469	DEL	53	37	16
1580	BINE08	chr3	72851052	72852521	1469	DEL	28	15	13
1581	BINE02	chr3	73040978	73049303	8325	DEL	35	27	8
1582	BINE05	chr3	73040978	73049303	8325	DEL	21	17	4
1583	BINE02	chr3	73132139	73133588	1449	DEL	27	20	7
1584	BINE04	chr3	73132139	73133588	1449	DEL	16	5	11
1585	BINE01	chr3	73832184	73834541	2357	DEL	20	15	5
1586	BINE02	chr3	73832184	73834541	2357	DEL	68	41	27
1587	BINE04	chr3	73832184	73834541	2357	DEL	54	31	23
1588	BINE05	chr3	73832184	73834541	2357	DEL	35	20	15
1589	BINE08	chr3	73832184	73834541	2357	DEL	15	8	7
1590	BINE02	chr3	74480214	74483218	3004	DEL	22	7	15
1591	BINE04	chr3	74480214	74483218	3004	DEL	19	12	7
1592	BINE02	chr3	75152532	75153668	1136	DEL	35	23	12
1593	BINE05	chr3	75152532	75153668	1136	DEL	29	20	9
1594	BINE08	chr3	75152532	75153668	1136	DEL	7	0	7
1595	BINE02	chr3	76196241	76198054	1813	DEL	42	28	14
1596	BINE01	chr3	76299352	76300643	1291	DEL	23	18	5
1597	BINE04	chr3	76299352	76300643	1291	DEL	36	27	9
1598	BINE05	chr3	76299352	76300643	1291	DEL	31	19	12
1599	BINE08	chr3	76299352	76300643	1291	DEL	21	15	6
1600	BINE02	chr3	76401188	76405894	4706	DEL	78	54	24
1601	BINE04	chr3	76401188	76405894	4706	DEL	17	8	9
1602	BINE08	chr3	76401188	76405894	4706	DEL	23	19	4
1603	BINE01	chr3	78152830	78163095	10265	DEL	19	11	8
1604	BINE02	chr3	78152830	78163095	10265	DEL	43	25	18
1605	BINE04	chr3	78152830	78163095	10265	DEL	60	33	27
1606	BINE05	chr3	78152830	78163095	10265	DEL	28	15	13
1607	BINE08	chr3	83581496	83582670	1174	DEL	8	0	8
1608	BINE02	chr3	86477318	86478667	1349	DEL	26	20	6
1609	BINE02	chr3	86756948	86758503	1555	DEL	33	18	15
1610	BINE04	chr3	86756948	86758503	1555	DEL	35	23	12
1611	BINE08	chr3	86756948	86758503	1555	DEL	22	14	8
1612	BINE04	chr3	87427566	87429804	2238	DEL	24	18	6
1613	BINE05	chr3	87845459	87846541	1082	DEL	33	23	10
1614	BINE08	chr3	87845459	87846541	1082	DEL	25	13	12
1615	BINE04	chr3	88889906	88891722	1816	DEL	18	11	7
1616	BINE01	chr3	89991648	89997475	5827	DEL	32	28	4
1617	BINE02	chr3	89991648	89997475	5827	DEL	47	35	12
1618	BINE04	chr3	89991648	89997475	5827	DEL	57	39	18
1619	BINE05	chr3	89991648	89997475	5827	DEL	35	28	7
1620	BINE02	chr3	91598838	91600109	1271	DEL	22	17	5
1621	BINE04	chr3	91598838	91600109	1271	DEL	33	25	8
1622	BINE01	chr3	91682712	91683749	1037	DEL	9	3	6
1623	BINE05	chr3	93587702	93588923	1221	DEL	25	14	11
1624	BINE08	chr3	93692967	93698488	5521	DUP	16	9	7
1625	BINE02	chr3	94230417	94233195	2778	DEL	21	12	9
1626	BINE04	chr3	94230417	94233195	2778	DEL	17	4	13
1627	BINE01	chr3	94233337	94238223	4886	DEL	5	1	4
1628	BINE02	chr3	94233337	94238223	4886	DEL	29	11	18
1629	BINE04	chr3	94233337	94238223	4886	DEL	36	20	16
1630	BINE05	chr3	95254302	95255825	1523	DEL	22	17	5
1631	BINE01	chr3	96483122	96484125	1003	DEL	7	3	4
1632	BINE05	chr3	96483122	96484125	1003	DEL	17	8	9
1633	BINE02	chr3	96940885	96942175	1290	DEL	23	12	11
1634	BINE04	chr3	96940885	96942175	1290	DEL	39	24	15
1635	BINE05	chr3	96940885	96942175	1290	DEL	30	19	11
1636	BINE08	chr3	96940885	96942175	1290	DEL	28	19	9
1637	BINE08	chr3	97234249	97239920	5671	DEL	17	12	5
1638	BINE01	chr3	97380481	97381764	1283	DEL	23	15	8
1639	BINE02	chr3	97380481	97381764	1283	DEL	32	18	14
1640	BINE04	chr3	97380481	97381764	1283	DEL	38	20	18
1641	BINE05	chr3	97380481	97381764	1283	DEL	27	16	11
1642	BINE08	chr3	97380481	97381764	1283	DEL	41	27	14
1643	BINE02	chr3	98504492	98505777	1285	DEL	40	23	17
1644	BINE05	chr3	98504492	98505777	1285	DEL	32	24	8
1645	BINE08	chr3	98504492	98505777	1285	DEL	13	8	5
1646	BINE01	chr3	98764720	98766349	1629	DEL	25	17	8
1647	BINE02	chr3	98764720	98766349	1629	DEL	42	23	19
1648	BINE04	chr3	98764720	98766349	1629	DEL	36	16	20
1649	BINE05	chr3	98764720	98766349	1629	DEL	33	22	11
1650	BINE08	chr3	98764720	98766349	1629	DEL	30	10	20
1651	BINE02	chr3	101686886	101687975	1089	DEL	25	12	13
1652	BINE04	chr3	101686886	101687975	1089	DEL	29	17	12
1653	BINE05	chr3	101686886	101687975	1089	DEL	26	18	8
1654	BINE08	chr3	101686886	101687975	1089	DEL	15	8	7
1655	BINE01	chr3	103846698	103851871	5173	DEL	33	27	6
1656	BINE02	chr3	103846698	103851871	5173	DEL	33	27	6
1657	BINE04	chr3	103846698	103851871	5173	DEL	33	29	4
1658	BINE08	chr3	103846698	103851871	5173	DEL	33	24	9
1659	BINE05	chr3	104764695	104765908	1213	DEL	24	17	7
1660	BINE08	chr3	108788927	108789978	1051	DEL	4	0	4
1661	BINE08	chr3	108791011	108793609	2598	DEL	5	0	5
1662	BINE08	chr3	108793693	108795920	2227	DEL	5	0	5
1663	BINE08	chr3	108795990	108798022	2032	DEL	4	0	4
1664	BINE02	chr3	109741853	109743041	1188	DEL	13	7	6
1665	BINE04	chr3	109741853	109743041	1188	DEL	42	25	17
1666	BINE02	chr3	109786419	109787817	1398	DEL	40	23	17
1667	BINE04	chr3	109786419	109787817	1398	DEL	40	26	14
1668	BINE08	chr3	109786419	109787817	1398	DEL	19	14	5
1669	BINE02	chr3	113578799	113582772	3973	DEL	17	4	13
1670	BINE04	chr3	113578799	113582772	3973	DEL	6	2	4
1671	BINE08	chr3	113578799	113582772	3973	DEL	8	2	6
1672	BINE02	chr3	119791837	119793802	1965	DEL	23	13	10
1673	BINE04	chr3	119791837	119793802	1965	DEL	45	23	22
1674	BINE08	chr3	119791837	119793802	1965	DEL	19	11	8
1675	BINE02	chr3	119914701	119917089	2388	DEL	16	9	7
1676	BINE05	chr3	119914701	119917089	2388	DEL	5	1	4
1677	BINE08	chr3	119914701	119917089	2388	DEL	8	4	4
1678	BINE04	chr3	120009495	120085875	76380	DEL	53	49	4
1679	BINE04	chr3	120057955	120073401	15446	DUP	8	2	6
1680	BINE01	chr3	120074454	120077237	2783	DEL	14	9	5
1681	BINE02	chr3	120074454	120077237	2783	DEL	26	12	14
1682	BINE04	chr3	120074454	120077237	2783	DEL	17	4	13
1683	BINE05	chr3	120074454	120077237	2783	DEL	10	3	7
1684	BINE08	chr3	120074454	120077237	2783	DEL	9	3	6
1685	BINE05	chr3	120123392	120125679	2287	DEL	13	3	10
1686	BINE05	chr3	120125754	120127602	1848	DEL	4	0	4
1687	BINE02	chr4	901179	913946	12767	DEL	40	28	12
1688	BINE01	chr4	985791	1035251	49460	DEL	30	21	9
1689	BINE02	chr4	985791	1035251	49460	DEL	68	48	20
1690	BINE04	chr4	985791	1035251	49460	DEL	17	10	7
1691	BINE08	chr4	985791	1035251	49460	DEL	35	27	8
1692	BINE01	chr4	1078768	1080187	1419	DEL	17	5	12
1693	BINE02	chr4	1078768	1080187	1419	DEL	22	14	8
1694	BINE04	chr4	1078768	1080187	1419	DEL	27	16	11
1695	BINE04	chr4	1209308	1210840	1532	DEL	27	19	8
1696	BINE02	chr4	1415128	1416394	1266	DEL	15	10	5
1697	BINE04	chr4	1415128	1416394	1266	DEL	23	10	13
1698	BINE02	chr4	1416573	1419463	2890	DEL	13	8	5
1699	BINE04	chr4	1416573	1419463	2890	DEL	18	13	5
1700	BINE01	chr4	1498474	1502601	4127	DEL	37	32	5
1701	BINE02	chr4	1498474	1502601	4127	DEL	53	45	8
1702	BINE04	chr4	1498474	1502601	4127	DEL	63	50	13
1703	BINE05	chr4	1498474	1502601	4127	DEL	36	26	10
1704	BINE08	chr4	1498474	1502601	4127	DEL	33	29	4
1705	BINE04	chr4	1656962	1668071	11109	DEL	31	19	12
1706	BINE02	chr4	2041731	2042951	1220	DEL	21	5	16
1707	BINE05	chr4	2041731	2042951	1220	DEL	8	3	5
1708	BINE08	chr4	2041731	2042951	1220	DEL	6	1	5
1709	BINE01	chr4	2164957	2166032	1075	DEL	8	2	6
1710	BINE04	chr4	2164957	2166032	1075	DEL	39	26	13
1711	BINE05	chr4	2164957	2166032	1075	DEL	38	31	7
1712	BINE01	chr4	2442139	2465939	23800	DEL	6	2	4
1713	BINE02	chr4	2442139	2465939	23800	DEL	16	4	12
1714	BINE04	chr4	2442139	2465939	23800	DEL	16	2	14
1715	BINE05	chr4	2442139	2465939	23800	DEL	8	1	7
1716	BINE08	chr4	2442139	2465939	23800	DEL	18	4	14
1717	BINE01	chr4	2506496	2507571	1075	DEL	18	8	10
1718	BINE02	chr4	2506496	2507571	1075	DEL	39	27	12
1719	BINE05	chr4	2506496	2507571	1075	DEL	31	24	7
1720	BINE02	chr4	2748711	2749800	1089	DEL	55	48	7
1721	BINE04	chr4	2748711	2749800	1089	DEL	53	40	13
1722	BINE05	chr4	2748711	2749800	1089	DEL	31	27	4
1723	BINE02	chr4	2856066	2857453	1387	DEL	54	47	7
1724	BINE04	chr4	2856066	2857453	1387	DEL	67	54	13
1725	BINE05	chr4	2856066	2857453	1387	DEL	28	24	4
1726	BINE02	chr4	2858655	2862589	3934	DEL	77	43	34
1727	BINE04	chr4	2858655	2862589	3934	DEL	70	48	22
1728	BINE05	chr4	2858655	2862589	3934	DEL	32	22	10
1729	BINE08	chr4	2858656	2862589	3933	DEL	50	26	24
1730	BINE05	chr4	3358246	3359469	1223	DEL	16	7	9
1731	BINE04	chr4	3358252	3359469	1217	DEL	45	36	9
1732	BINE02	chr4	4054198	4055601	1403	DEL	36	20	16
1733	BINE04	chr4	4054198	4055601	1403	DEL	16	9	7
1734	BINE08	chr4	4054198	4055601	1403	DEL	14	8	6
1735	BINE08	chr4	7363459	7364556	1097	DEL	28	14	14
1736	BINE05	chr4	7609805	7611291	1486	DEL	23	17	6
1737	BINE01	chr4	8119863	8126256	6393	DEL	7	2	5
1738	BINE02	chr4	8119863	8126256	6393	DEL	64	32	32
1739	BINE04	chr4	8119863	8126256	6393	DEL	67	41	26
1740	BINE05	chr4	8119863	8126256	6393	DEL	34	18	16
1741	BINE08	chr4	8119863	8126256	6393	DEL	20	13	7
1742	BINE01	chr4	8221214	8223340	2126	DEL	36	31	5
1743	BINE02	chr4	8221214	8223340	2126	DEL	56	31	25
1744	BINE04	chr4	8221214	8223340	2126	DEL	38	20	18
1745	BINE05	chr4	8221214	8223340	2126	DEL	20	15	5
1746	BINE08	chr4	8221214	8223340	2126	DEL	26	22	4
1747	BINE02	chr4	9264644	9268701	4057	DEL	18	8	10
1748	BINE04	chr4	9264644	9268701	4057	DEL	23	13	10
1749	BINE05	chr4	9264644	9268701	4057	DEL	8	3	5
1750	BINE01	chr4	10595483	10596565	1082	DEL	11	7	4
1751	BINE02	chr4	10595483	10596565	1082	DEL	40	29	11
1752	BINE04	chr4	10595483	10596565	1082	DEL	22	13	9
1753	BINE01	chr4	10841667	10843668	2001	DEL	37	32	5
1754	BINE02	chr4	10841667	10843668	2001	DEL	62	39	23
1755	BINE04	chr4	10841667	10843668	2001	DEL	29	19	10
1756	BINE02	chr4	11565545	11567081	1536	DEL	34	19	15
1757	BINE04	chr4	11565553	11567081	1528	DEL	29	21	8
1758	BINE08	chr4	11565553	11567081	1528	DEL	16	9	7
1759	BINE02	chr4	14107190	14108681	1491	DEL	69	58	11
1760	BINE04	chr4	14107190	14108681	1491	DEL	57	42	15
1761	BINE08	chr4	14107190	14108681	1491	DEL	21	16	5
1762	BINE04	chr4	14579800	14581039	1239	DEL	39	35	4
1763	BINE02	chr4	15365166	15366338	1172	DEL	34	28	6
1764	BINE04	chr4	15365166	15366338	1172	DEL	20	16	4
1765	BINE04	chr4	15989900	15991592	1692	DUP	24	19	5
1766	BINE08	chr4	15989900	15991592	1692	DUP	9	5	4
1767	BINE02	chr4	16095809	16097838	2029	DEL	25	20	5
1768	BINE04	chr4	16095809	16097838	2029	DEL	25	18	7
1769	BINE01	chr4	16131997	16133434	1437	DEL	30	22	8
1770	BINE02	chr4	16131997	16133434	1437	DEL	35	21	14
1771	BINE04	chr4	16131997	16133434	1437	DEL	56	36	20
1772	BINE05	chr4	16131997	16133434	1437	DEL	27	16	11
1773	BINE08	chr4	16131997	16133434	1437	DEL	34	20	14
1774	BINE01	chr4	16489452	16497621	8169	DEL	30	23	7
1775	BINE02	chr4	16489452	16497621	8169	DEL	41	25	16
1776	BINE04	chr4	16489452	16497621	8169	DEL	78	53	25
1777	BINE05	chr4	16489452	16497621	8169	DEL	31	20	11
1778	BINE08	chr4	16489452	16497621	8169	DEL	20	14	6
1779	BINE04	chr4	17485493	17486550	1057	DEL	21	14	7
1780	BINE08	chr4	17485493	17486550	1057	DEL	32	26	6
1781	BINE05	chr4	17560730	17562252	1522	DUP	9	3	6
1782	BINE05	chr4	17560797	17562254	1457	DEL	4	0	4
1783	BINE02	chr4	19323901	19331922	8021	DEL	34	25	9
1784	BINE02	chr4	19365434	19368272	2838	DEL	42	25	17
1785	BINE02	chr4	20599264	20600325	1061	DEL	51	39	12
1786	BINE05	chr4	20599264	20600325	1061	DEL	33	25	8
1787	BINE02	chr4	22557570	22558660	1090	DEL	37	23	14
1788	BINE04	chr4	22557570	22558660	1090	DEL	51	23	28
1789	BINE05	chr4	22557570	22558660	1090	DEL	17	10	7
1790	BINE08	chr4	22557570	22558660	1090	DEL	29	14	15
1791	BINE01	chr4	23023963	23025823	1860	DEL	34	29	5
1792	BINE04	chr4	23023963	23025823	1860	DEL	59	37	22
1793	BINE05	chr4	23023963	23025823	1860	DEL	15	10	5
1794	BINE01	chr4	25538594	25546531	7937	DEL	17	13	4
1795	BINE02	chr4	25538594	25546531	7937	DEL	52	35	17
1796	BINE04	chr4	25538594	25546531	7937	DEL	55	43	12
1797	BINE05	chr4	26510427	26513239	2812	DEL	17	12	5
1798	BINE01	chr4	28638838	28640119	1281	DEL	18	11	7
1799	BINE02	chr4	28638838	28640119	1281	DEL	68	43	25
1800	BINE04	chr4	28638838	28640119	1281	DEL	80	46	34
1801	BINE05	chr4	28638838	28640119	1281	DEL	19	11	8
1802	BINE08	chr4	28638838	28640119	1281	DEL	44	29	15
1803	BINE02	chr4	28878511	28880959	2448	DEL	69	46	23
1804	BINE04	chr4	28878511	28880959	2448	DEL	69	51	18
1805	BINE05	chr4	28878511	28880959	2448	DEL	16	7	9
1806	BINE08	chr4	28878511	28880959	2448	DEL	39	22	17
1807	BINE02	chr4	29481128	29483140	2012	DEL	45	30	15
1808	BINE04	chr4	29481128	29483140	2012	DEL	21	12	9
1809	BINE02	chr4	29807989	29810847	2858	DEL	75	46	29
1810	BINE05	chr4	29807989	29810847	2858	DEL	19	8	11
1811	BINE01	chr4	31136058	31263645	127587	DEL	4	0	4
1812	BINE02	chr4	31136058	31263645	127587	DEL	20	8	12
1813	BINE04	chr4	31136058	31263645	127587	DEL	11	4	7
1814	BINE05	chr4	31136058	31263645	127587	DEL	8	1	7
1815	BINE08	chr4	31136058	31263645	127587	DEL	11	2	9
1816	BINE08	chr4	31785665	31786936	1271	DEL	18	10	8
1817	BINE02	chr4	31962605	31964023	1418	DEL	47	35	12
1818	BINE04	chr4	31962605	31964023	1418	DEL	58	52	6
1819	BINE05	chr4	31962605	31964023	1418	DEL	32	28	4
1820	BINE08	chr4	31962605	31964023	1418	DEL	30	25	5
1821	BINE08	chr4	33507501	33509023	1522	DEL	20	14	6
1822	BINE04	chr4	34548222	34550227	2005	DEL	33	21	12
1823	BINE01	chr4	34575387	34577594	2207	DEL	25	21	4
1824	BINE04	chr4	34575387	34577594	2207	DEL	61	24	37
1825	BINE05	chr4	34575387	34577594	2207	DEL	34	21	13
1826	BINE08	chr4	34575387	34577594	2207	DEL	33	18	15
1827	BINE01	chr4	35297978	35301977	3999	DEL	39	33	6
1828	BINE02	chr4	35297978	35301977	3999	DEL	32	25	7
1829	BINE04	chr4	35297978	35301977	3999	DEL	36	23	13
1830	BINE05	chr4	35297978	35301977	3999	DEL	33	20	13
1831	BINE08	chr4	35297978	35301977	3999	DEL	13	9	4
1832	BINE01	chr4	35974819	35978350	3531	DEL	27	23	4
1833	BINE02	chr4	35974819	35978350	3531	DEL	42	22	20
1834	BINE04	chr4	35974819	35978350	3531	DEL	35	22	13
1835	BINE05	chr4	35974819	35978350	3531	DEL	36	17	19
1836	BINE08	chr4	35974819	35978350	3531	DEL	29	21	8
1837	BINE08	chr4	36050310	36066972	16662	DUP	16	4	12
1838	BINE02	chr4	36437747	36440940	3193	DEL	25	19	6
1839	BINE04	chr4	36437747	36440940	3193	DEL	46	35	11
1840	BINE02	chr4	37754036	37755454	1418	DEL	39	26	13
1841	BINE04	chr4	37754036	37755454	1418	DEL	29	21	8
1842	BINE05	chr4	37754036	37755454	1418	DEL	15	8	7
1843	BINE04	chr4	37896377	37899330	2953	DEL	51	32	19
1844	BINE08	chr4	37896377	37899330	2953	DEL	40	24	16
1845	BINE01	chr4	38122995	38124282	1287	DEL	10	6	4
1846	BINE02	chr4	38122995	38124282	1287	DEL	42	16	26
1847	BINE02	chr4	38531215	38962133	430918	DUP	33	21	12
1848	BINE04	chr4	38531215	38962133	430918	DUP	26	17	9
1849	BINE05	chr4	38531215	38962133	430918	DUP	13	9	4
1850	BINE08	chr4	38531215	38962133	430918	DUP	20	16	4
1851	BINE04	chr4	38653446	38654548	1102	DUP	12	7	5
1852	BINE01	chr4	39582466	39583975	1509	DEL	17	12	5
1853	BINE02	chr4	39582466	39583975	1509	DEL	66	39	27
1854	BINE05	chr4	39582466	39583975	1509	DEL	26	21	5
1855	BINE08	chr4	39582466	39583975	1509	DEL	15	11	4
1856	BINE04	chr4	39835307	39836641	1334	DEL	7	2	5
1857	BINE05	chr4	39835307	39836641	1334	DEL	27	17	10
1858	BINE08	chr4	39835307	39836641	1334	DEL	24	15	9
1859	BINE08	chr4	41022852	41064348	41496	DEL	5	1	4
1860	BINE02	chr4	41905577	43899462	1993885	DUP	4	0	4
1861	BINE04	chr4	42044536	42047135	2599	DEL	45	38	7
1862	BINE02	chr4	42547824	42549391	1567	DEL	41	20	21
1863	BINE08	chr4	42547824	42549391	1567	DEL	11	6	5
1864	BINE01	chr4	42912080	42913104	1024	DEL	16	9	7
1865	BINE02	chr4	42912080	42913104	1024	DEL	70	42	28
1866	BINE04	chr4	42912080	42913104	1024	DEL	74	46	28
1867	BINE05	chr4	42912080	42913104	1024	DEL	38	17	21
1868	BINE08	chr4	42912080	42913104	1024	DEL	41	27	14
1869	BINE01	chr4	43315287	43316423	1136	DEL	12	8	4
1870	BINE02	chr4	43315287	43316423	1136	DEL	30	20	10
1871	BINE05	chr4	43347152	43348782	1630	DEL	14	9	5
1872	BINE01	chr4	44213192	44214535	1343	DEL	21	15	6
1873	BINE04	chr4	44213192	44214535	1343	DEL	66	37	29
1874	BINE08	chr4	44213192	44214535	1343	DEL	17	12	5
1875	BINE02	chr4	47888251	47889549	1298	DEL	38	27	11
1876	BINE04	chr4	47888251	47889549	1298	DEL	63	41	22
1877	BINE05	chr4	47888251	47889549	1298	DEL	27	20	7
1878	BINE08	chr4	47888251	47889549	1298	DEL	17	11	6
1879	BINE01	chr4	48547360	48551192	3832	DEL	20	14	6
1880	BINE02	chr4	48547360	48551192	3832	DEL	24	15	9
1881	BINE08	chr4	51981495	51997790	16295	DEL	32	28	4
1882	BINE08	chr4	52752159	52753954	1795	DEL	17	7	10
1883	BINE01	chr4	52957867	52959153	1286	DEL	23	15	8
1884	BINE04	chr4	52957867	52959153	1286	DEL	51	33	18
1885	BINE05	chr4	52957867	52959155	1288	DEL	42	30	12
1886	BINE02	chr4	52957867	52959157	1290	DEL	82	42	40
1887	BINE01	chr4	54825476	54829117	3641	DEL	30	23	7
1888	BINE02	chr4	54825476	54829117	3641	DEL	76	54	22
1889	BINE04	chr4	54825476	54829117	3641	DEL	57	34	23
1890	BINE05	chr4	54825476	54829117	3641	DEL	45	25	20
1891	BINE08	chr4	54825476	54829117	3641	DEL	34	18	16
1892	BINE04	chr4	55417120	55418400	1280	DEL	15	11	4
1893	BINE05	chr4	55417120	55418400	1280	DEL	16	12	4
1894	BINE02	chr4	58305918	58307295	1377	DEL	57	50	7
1895	BINE05	chr4	58305918	58307295	1377	DEL	34	29	5
1896	BINE08	chr4	58305918	58307295	1377	DEL	37	32	5
1897	BINE04	chr4	59180784	59184357	3573	DEL	27	12	15
1898	BINE05	chr4	59180784	59184357	3573	DEL	34	19	15
1899	BINE02	chr4	59398841	59399951	1110	DEL	66	41	25
1900	BINE04	chr4	59398841	59399951	1110	DEL	64	41	23
1901	BINE05	chr4	59398841	59399951	1110	DEL	36	25	11
1902	BINE08	chr4	59398841	59399951	1110	DEL	32	19	13
1903	BINE01	chr4	59801997	59810609	8612	DEL	32	25	7
1904	BINE02	chr4	59801997	59810609	8612	DEL	60	37	23
1905	BINE05	chr4	59801997	59810609	8612	DEL	32	21	11
1906	BINE08	chr4	59801997	59810609	8612	DEL	26	15	11
1907	BINE04	chr4	60134653	60135767	1114	DEL	24	13	11
1908	BINE04	chr4	60770854	60772025	1171	DEL	61	45	16
1909	BINE02	chr4	60770856	60772025	1169	DEL	28	19	9
1910	BINE01	chr4	61078884	61081860	2976	DEL	33	26	7
1911	BINE05	chr4	61078884	61081860	2976	DEL	17	9	8
1912	BINE08	chr4	61078884	61081860	2976	DEL	21	15	6
1913	BINE02	chr4	61555040	61556330	1290	DEL	16	6	10
1914	BINE08	chr4	61555040	61556330	1290	DEL	13	8	5
1915	BINE02	chr4	61612694	61613700	1006	DEL	21	0	21
1916	BINE04	chr4	61612694	61613700	1006	DEL	20	0	20
1917	BINE02	chr4	61613842	61619376	5534	DEL	19	4	15
1918	BINE04	chr4	61613842	61619376	5534	DEL	18	5	13
1919	BINE05	chr4	61613842	61619376	5534	DEL	9	3	6
1920	BINE02	chr4	61619512	61623946	4434	DEL	19	9	10
1921	BINE04	chr4	61619512	61623946	4434	DEL	10	3	7
1922	BINE05	chr4	61619512	61623946	4434	DEL	12	5	7
1923	BINE02	chr4	61624075	61628670	4595	DEL	13	2	11
1924	BINE04	chr4	61624075	61628670	4595	DEL	12	1	11
1925	BINE02	chr4	61628723	61629969	1246	DEL	14	1	13
1926	BINE04	chr4	61628723	61629969	1246	DEL	12	0	12
1927	BINE02	chr4	61630063	61631365	1302	DEL	14	0	14
1928	BINE04	chr4	61630063	61631365	1302	DEL	12	0	12
1929	BINE05	chr4	61630063	61631365	1302	DEL	4	0	4
1930	BINE02	chr4	61631461	61634491	3030	DEL	17	2	15
1931	BINE04	chr4	61631461	61634491	3030	DEL	11	1	10
1932	BINE02	chr4	61642206	61654770	12564	DEL	19	3	16
1933	BINE04	chr4	61642206	61654770	12564	DEL	10	0	10
1934	BINE05	chr4	61642206	61654770	12564	DEL	5	1	4
1935	BINE02	chr4	61654880	61669117	14237	DEL	12	1	11
1936	BINE04	chr4	61654880	61669117	14237	DEL	11	1	10
1937	BINE05	chr4	61654880	61669117	14237	DEL	10	2	8
1938	BINE08	chr4	62341368	62342721	1353	DEL	12	8	4
1939	BINE01	chr4	64254054	64255337	1283	DEL	22	15	7
1940	BINE02	chr4	64254054	64255337	1283	DEL	38	25	13
1941	BINE08	chr4	64254054	64255337	1283	DEL	14	9	5
1942	BINE08	chr4	64900858	64902057	1199	DEL	30	21	9
1943	BINE01	chr4	64900864	64902057	1193	DEL	17	10	7
1944	BINE02	chr4	64900864	64902057	1193	DEL	66	43	23
1945	BINE04	chr4	64900864	64902057	1193	DEL	55	35	20
1946	BINE01	chr4	65550518	65554730	4212	DEL	27	20	7
1947	BINE02	chr4	65550518	65554730	4212	DEL	69	40	29
1948	BINE04	chr4	65550518	65554730	4212	DEL	49	27	22
1949	BINE05	chr4	65550518	65554730	4212	DEL	32	20	12
1950	BINE08	chr4	65550518	65554730	4212	DEL	30	20	10
1951	BINE02	chr4	67791117	67796012	4895	DEL	40	21	19
1952	BINE04	chr4	67791117	67796012	4895	DEL	31	22	9
1953	BINE05	chr4	67791117	67796012	4895	DEL	21	13	8
1954	BINE08	chr4	67791117	67796012	4895	DEL	15	10	5
1955	BINE02	chr4	68778341	68781100	2759	DEL	62	46	16
1956	BINE04	chr4	68778341	68781100	2759	DEL	21	13	8
1957	BINE08	chr4	68778341	68781100	2759	DEL	33	23	10
1958	BINE05	chr4	68778341	68781106	2765	DEL	21	17	4
1959	BINE02	chr4	68782060	68783643	1583	DEL	51	37	14
1960	BINE04	chr4	68782060	68783643	1583	DEL	27	19	8
1961	BINE05	chr4	68782060	68783643	1583	DEL	18	13	5
1962	BINE08	chr4	68782060	68783643	1583	DEL	23	13	10
1963	BINE02	chr4	68853009	68859742	6733	DEL	14	7	7
1964	BINE02	chr4	69608886	69612368	3482	DEL	30	24	6
1965	BINE04	chr4	69608886	69612368	3482	DEL	27	20	7
1966	BINE05	chr4	72839119	72844440	5321	DEL	16	12	4
1967	BINE08	chr4	72839119	72844440	5321	DEL	20	11	9
1968	BINE02	chr4	73571174	73572394	1220	DEL	38	28	10
1969	BINE04	chr4	73571174	73572394	1220	DEL	29	16	13
1970	BINE05	chr4	73571174	73572394	1220	DEL	37	28	9
1971	BINE08	chr4	73571174	73572394	1220	DEL	18	10	8
1972	BINE02	chr4	74028322	74029425	1103	DEL	38	33	5
1973	BINE02	chr4	74718968	74720004	1036	DEL	25	17	8
1974	BINE08	chr4	74718968	74720004	1036	DEL	40	28	12
1975	BINE04	chr4	74725440	74730928	5488	DEL	45	26	19
1976	BINE01	chr4	74725446	74730928	5482	DEL	39	30	9
1977	BINE02	chr4	74725446	74730928	5482	DEL	60	39	21
1978	BINE05	chr4	74725446	74730928	5482	DEL	14	7	7
1979	BINE08	chr4	74725446	74730928	5482	DEL	31	20	11
1980	BINE01	chr4	74810350	74816045	5695	DEL	31	22	9
1981	BINE02	chr4	74810350	74816045	5695	DEL	69	40	29
1982	BINE04	chr4	74810350	74816045	5695	DEL	52	38	14
1983	BINE05	chr4	74810350	74816045	5695	DEL	16	11	5
1984	BINE08	chr4	74810350	74816045	5695	DEL	22	8	14
1985	BINE02	chr4	76230156	76231210	1054	DEL	24	14	10
1986	BINE04	chr4	76230156	76231210	1054	DEL	16	0	16
1987	BINE02	chr4	76595048	76596345	1297	DEL	30	19	11
1988	BINE04	chr4	76595048	76596345	1297	DEL	50	32	18
1989	BINE05	chr4	76595048	76596345	1297	DEL	16	7	9
1990	BINE02	chr4	77395325	77399634	4309	DEL	6	2	4
1991	BINE04	chr4	77395325	77399634	4309	DEL	12	3	9
1992	BINE01	chr4	78494544	78496726	2182	DEL	27	22	5
1993	BINE02	chr4	78494544	78496726	2182	DEL	58	29	29
1994	BINE04	chr4	78494544	78496726	2182	DEL	48	21	27
1995	BINE05	chr4	78494544	78496726	2182	DEL	26	13	13
1996	BINE08	chr4	78494544	78496726	2182	DEL	20	11	9
1997	BINE02	chr4	82995014	82996209	1195	DEL	63	39	24
1998	BINE04	chr4	82995014	82996209	1195	DEL	30	17	13
1999	BINE01	chr4	83258005	83259290	1285	DEL	19	13	6
[truncated: 10,787 more rows]
