# Supplementary material for: Genome-wide copy number variation (CNV) detection in Nelore cattle reveals highly frequent variants in genome regions harboring QTLs affecting production traits
Source: BMC Genomics. 2016 Jun 13;17:454. doi: 10.1186/s12864-016-2752-9 (PMC4907077; doi:10.1186/s12864-016-2752-9)
Supplement: Additional file 7: — Overlap of CNVs detected with both genotyping and NGS data from eight key ancestral bulls. (XLSX 196 kb) [file 12864_2016_2752_MOESM5_ESM.xlsx]

## Sheet: Planilha1
CNVR #	Chr	Start (bp)	End (bp)	Length(bp)	Frequency of CNV	Type
1	chr1	686306	733561	47255	1	Loss
2	chr1	1902310	1903587	1277	4	Both
3	chr1	2979141	2980252	1111	2	Both
4	chr1	4179586	4181226	1640	3	Both
5	chr1	5612316	5614824	2508	1	Loss
6	chr1	6867518	6868526	1008	1	Loss
7	chr1	7294541	7296299	1758	3	Both
8	chr1	9463080	9464371	1291	3	Both
9	chr1	9979493	9981062	1569	4	Both
10	chr1	10474634	10480174	5540	4	Both
11	chr1	10933587	10934650	1063	3	Both
12	chr1	11684669	11687960	3291	3	Both
13	chr1	11779741	11782884	3143	2	Both
14	chr1	11985969	11991581	5612	2	Both
15	chr1	12389189	12392871	3682	1	Loss
16	chr1	12501001	12506547	5546	2	Both
17	chr1	13104892	13106500	1608	2	Both
18	chr1	13613028	13614266	1238	2	Both
19	chr1	13614992	13617142	2150	2	Both
20	chr1	13687722	13694461	6739	4	Both
21	chr1	13976936	13977963	1027	1	Loss
22	chr1	14323955	14325141	1186	5	Both
23	chr1	14527515	14537078	9563	2	Both
24	chr1	16463076	16464207	1131	5	Both
25	chr1	17497291	17498812	1521	3	Both
26	chr1	20534534	20537251	2717	2	Both
27	chr1	20855612	20856903	1291	5	Both
28	chr1	22416991	22418398	1407	2	Both
29	chr1	23766739	23769349	2610	1	Loss
30	chr1	25078085	25081835	3750	3	Both
31	chr1	25855115	25856959	1844	3	Both
32	chr1	27294390	27295688	1298	3	Both
33	chr1	27667140	27673368	6228	1	Loss
34	chr1	27781305	27784214	2909	4	Both
35	chr1	27788332	27789553	1221	1	Loss
36	chr1	27944185	27945660	1475	1	Loss
37	chr1	28898114	28900217	2103	1	Loss
38	chr1	29313933	29315157	1224	4	Both
39	chr1	29697694	29699757	2063	4	Both
40	chr1	30151580	30152787	1207	4	Both
41	chr1	30162666	30164724	2058	3	Both
42	chr1	30522692	30523988	1296	3	Both
43	chr1	30689546	30755081	65535	1	Loss
44	chr1	31681130	31697436	16306	3	Both
45	chr1	31791461	31792598	1137	1	Loss
46	chr1	33408763	33420572	11809	2	Both
47	chr1	33519954	33521002	1048	2	Both
48	chr1	35117876	35123554	5678	4	Both
49	chr1	35356013	35358187	2174	2	Both
50	chr1	35362954	35366166	3212	2	Both
51	chr1	35660910	35688108	27198	5	Both
52	chr1	35688259	35711101	22842	5	Both
53	chr1	35711184	35716196	5012	5	Both
54	chr1	36171923	36173144	1221	4	Both
55	chr1	36406805	36410313	3508	2	Both
56	chr1	36890738	36894590	3852	2	Both
57	chr1	36928047	36929364	1317	4	Both
58	chr1	37049904	37051109	1205	2	Both
59	chr1	37798721	37799799	1078	2	Both
60	chr1	39466270	39467331	1061	4	Both
61	chr1	39805721	39809928	4207	5	Both
62	chr1	39868326	39869992	1666	2	Both
63	chr1	42146299	42255906	109607	9	Both
64	chr1	42341436	42363402	21966	5	Both
65	chr1	42519803	42523860	4057	3	Both
66	chr1	42524082	42526465	2383	5	Both
67	chr1	42527326	42528426	1100	5	Both
68	chr1	42528578	42530872	2294	5	Both
69	chr1	42655179	42678669	23490	1	Loss
70	chr1	42678823	42693070	14247	1	Loss
71	chr1	43264540	43269238	4698	1	Loss
72	chr1	45142356	45430348	287992	4	Both
73	chr1	45842741	45848731	5990	3	Both
74	chr1	47133797	47136455	2658	1	Loss
75	chr1	47558726	47560362	1636	2	Both
76	chr1	47775271	47776816	1545	3	Both
77	chr1	48017837	48018932	1095	2	Both
78	chr1	48153915	48155606	1691	3	Both
79	chr1	48517415	48520622	3207	5	Both
80	chr1	48834329	48836233	1904	5	Both
81	chr1	49402998	49404171	1173	5	Both
82	chr1	49592610	49593675	1065	3	Both
83	chr1	50149556	50155227	5671	5	Both
84	chr1	50453560	50455439	1879	3	Both
85	chr1	50554082	50555102	1020	4	Both
86	chr1	51700853	51702221	1368	4	Both
87	chr1	51723838	51724940	1102	3	Both
88	chr1	52299625	52301451	1826	2	Both
89	chr1	53560426	53563881	3455	3	Both
90	chr1	54372169	54374327	2158	2	Both
91	chr1	55523294	55526327	3033	4	Both
92	chr1	55658047	55659601	1554	5	Both
93	chr1	57578919	57583705	4786	5	Both
94	chr1	57583815	57590964	7149	5	Both
95	chr1	58016932	58018276	1344	5	Both
96	chr1	58851819	58878938	27119	3	Both
97	chr1	61758853	61759914	1061	5	Both
98	chr1	62232494	62234193	1699	1	Loss
99	chr1	62499738	62501281	1543	1	Loss
100	chr1	63860292	63861437	1145	1	Loss
101	chr1	65788122	65791031	2909	5	Both
102	chr1	66969228	67037998	68770	3	Both
103	chr1	67411079	67449589	38510	4	Both
104	chr1	68343991	68345349	1358	3	Both
105	chr1	73355865	73357338	1473	4	Both
106	chr1	74299858	74301111	1253	2	Both
107	chr1	74788834	74792809	3975	1	Loss
108	chr1	75178058	75179280	1222	1	Loss
109	chr1	76047226	76053943	6717	5	Both
110	chr1	77035499	77037254	1755	4	Both
111	chr1	77130941	77132039	1098	2	Both
112	chr1	77786096	77787481	1385	2	Both
113	chr1	80842908	80885230	42322	2	Both
114	chr1	81309510	81311443	1933	4	Both
115	chr1	81891491	81892811	1320	1	Loss
116	chr1	81895377	81896580	1203	1	Loss
117	chr1	82549649	82551972	2323	5	Both
118	chr1	83588030	83589839	1809	4	Both
119	chr1	83589959	83591855	1896	5	Both
120	chr1	84041636	84042933	1297	1	Loss
121	chr1	84979840	84981076	1236	1	Loss
122	chr1	87198154	87199406	1252	3	Both
123	chr1	87319610	87321816	2206	3	Both
124	chr1	87449722	87452299	2577	1	Loss
125	chr1	88711074	88712361	1287	2	Both
126	chr1	91089799	91091528	1729	2	Both
127	chr1	91844466	91849931	5465	3	Both
128	chr1	92472686	92473800	1114	2	Both
129	chr1	92934689	92936523	1834	2	Both
130	chr1	93380426	93470276	89850	3	Both
131	chr1	94398073	94400796	2723	4	Both
132	chr1	94550245	94586596	36351	2	Both
133	chr1	95653526	95654792	1266	3	Both
134	chr1	96641694	96643885	2191	5	Both
135	chr1	97279387	97282084	2697	5	Both
136	chr1	97583246	97584553	1307	1	Loss
137	chr1	99986466	99990488	4022	3	Both
138	chr1	100275153	100276748	1595	4	Both
139	chr1	101022017	101023336	1319	4	Both
140	chr1	101219911	101221064	1153	3	Both
141	chr1	101712209	101713409	1200	1	Loss
142	chr1	101939981	101941263	1282	5	Both
143	chr1	102030989	102032381	1392	4	Both
144	chr1	102410844	102412111	1267	1	Loss
145	chr1	103110475	103112450	1975	5	Both
146	chr1	103165662	103183791	18129	1	Loss
147	chr1	103503773	103505004	1231	1	Loss
148	chr1	103576595	103578779	2184	5	Both
149	chr1	103585095	103588265	3170	5	Both
150	chr1	104001817	104002876	1059	1	Loss
151	chr1	104464190	104465598	1408	1	Loss
152	chr1	104945325	104946548	1223	1	Loss
153	chr1	107751728	107754395	2667	5	Both
154	chr1	108376876	108445527	68651	5	Both
155	chr1	110246302	110247837	1535	1	Loss
156	chr1	112118746	112125419	6673	5	Both
157	chr1	112618020	112619620	1600	4	Both
158	chr1	112684536	112688579	4043	7	Both
159	chr1	112934988	112936931	1943	2	Both
160	chr1	113454372	113455436	1064	3	Both
161	chr1	113791874	113795934	4060	3	Both
162	chr1	114966505	114968712	2207	3	Both
163	chr1	115101602	115103643	2041	1	Loss
164	chr1	115622207	115623272	1065	4	Both
165	chr1	116611883	116613364	1481	2	Both
166	chr1	117546894	117674095	127201	5	Both
167	chr1	118428344	118429858	1514	3	Both
168	chr1	121379905	121380918	1013	5	Both
169	chr1	121553931	121554953	1022	4	Both
170	chr1	122112649	122113666	1017	3	Both
171	chr1	122119531	122120617	1086	4	Both
172	chr1	123009499	123013288	3789	3	Both
173	chr1	123070152	123079094	8942	2	Both
174	chr1	123871512	123873922	2410	4	Both
175	chr1	124016899	124021753	4854	4	Both
176	chr1	124104318	124105609	1291	4	Both
177	chr1	124137776	124140639	2863	1	Loss
178	chr1	124224780	124232060	7280	4	Both
179	chr1	124999430	125001089	1659	1	Loss
180	chr1	125096647	125102167	5520	3	Both
181	chr1	125214708	125216140	1432	1	Loss
182	chr1	126390154	126395955	5801	1	Loss
183	chr1	126399472	126401136	1664	4	Both
184	chr1	126447516	126450230	2714	2	Both
185	chr1	128355238	128356436	1198	2	Both
186	chr1	129156465	129157715	1250	1	Loss
187	chr1	130640955	130668162	27207	4	Both
188	chr1	132020701	132052160	31459	1	Gain
189	chr1	132139156	132140440	1284	1	Loss
190	chr1	132728519	132729717	1198	1	Loss
191	chr1	132756044	132757366	1322	3	Both
192	chr1	133190349	133191657	1308	3	Both
193	chr1	133607560	133611496	3936	1	Loss
194	chr1	133739855	133741138	1283	5	Both
195	chr1	134297017	134298181	1164	3	Both
196	chr1	135947067	135950828	3761	3	Both
197	chr1	137223694	137224910	1216	2	Both
198	chr1	137614854	137618118	3264	5	Both
199	chr1	139680425	139701901	21476	3	Both
200	chr1	140639536	140641023	1487	1	Loss
201	chr1	142335961	142336996	1035	2	Both
202	chr1	142454728	142455920	1192	4	Both
203	chr1	144690355	144692182	1827	2	Both
204	chr1	144832722	144833882	1160	1	Loss
205	chr1	144834985	144839084	4099	5	Both
206	chr1	144839155	144841485	2330	4	Both
207	chr1	146616037	146631172	15135	3	Both
208	chr1	148145316	148146354	1038	3	Both
209	chr1	149525982	149528861	2879	2	Both
210	chr1	149769732	149775623	5891	5	Both
211	chr1	150453704	150455639	1935	3	Both
212	chr1	151668744	151670082	1338	4	Both
213	chr1	151885787	151886893	1106	2	Both
214	chr1	153302456	153310789	8333	5	Both
215	chr1	153866727	153873649	6922	1	Loss
216	chr1	154672068	154674612	2544	1	Loss
217	chr10	21469	77316	55847	5	Both
218	chr10	900129	907027	6898	8	Both
219	chr10	1889828	1893719	3891	3	Both
220	chr10	2049588	2054014	4426	3	Both
221	chr10	2645574	2650859	5285	4	Both
222	chr10	2699442	2700687	1245	7	Both
223	chr10	3770389	3772882	2493	7	Both
224	chr10	4272172	4273351	1179	6	Both
225	chr10	5088064	5139382	51318	7	Both
226	chr10	6461202	6462845	1643	5	Both
227	chr10	7026159	7027209	1050	6	Both
228	chr10	9183668	9205605	21937	8	Both
229	chr10	9716245	9718051	1806	8	Both
230	chr10	9976303	9994927	18624	7	Both
231	chr10	12196456	12198640	2184	6	Both
232	chr10	13281183	13282636	1453	3	Both
233	chr10	14330212	14334708	4496	2	Both
234	chr10	14479217	14480671	1454	1	Loss
235	chr10	15801614	15802820	1206	8	Both
236	chr10	16157719	16158774	1055	4	Both
237	chr10	18000943	18002671	1728	8	Both
238	chr10	21897604	21898782	1178	4	Both
239	chr10	22066727	22068437	1710	8	Both
240	chr10	22253377	22290404	37027	1	Loss
241	chr10	22663093	22741945	78852	7	Both
242	chr10	25611910	25615177	3267	2	Both
243	chr10	25790930	25792808	1878	6	Both
244	chr10	27233812	27234973	1161	2	Both
245	chr10	27399848	27405957	6109	5	Both
246	chr10	27410267	27411574	1307	2	Both
247	chr10	27475424	27476739	1315	5	Both
248	chr10	27605412	27606556	1144	2	Both
249	chr10	27928356	27930559	2203	1	Loss
250	chr10	27984015	27985882	1867	7	Both
251	chr10	28061029	28063015	1986	8	Both
252	chr10	29899436	29900523	1087	7	Both
253	chr10	31189245	31285584	96339	4	Both
254	chr10	31422761	31426013	3252	8	Both
255	chr10	31798783	31799964	1181	8	Both
256	chr10	33050931	33065272	14341	1	Gain
257	chr10	33074015	33080592	6577	7	Both
258	chr10	33308893	33310156	1263	3	Both
259	chr10	33703596	33707015	3419	5	Both
260	chr10	34476111	34481193	5082	6	Both
261	chr10	34709067	34732549	23482	3	Both
262	chr10	38752801	38754080	1279	3	Both
263	chr10	38863258	38864581	1323	2	Both
264	chr10	40254121	40255412	1291	5	Both
265	chr10	40294031	40296469	2438	5	Both
266	chr10	40336656	40337747	1091	1	Loss
267	chr10	40435284	40436789	1505	8	Both
268	chr10	40529289	40530351	1062	2	Both
269	chr10	41668650	41669825	1175	4	Both
270	chr10	41939445	41968248	28803	4	Both
271	chr10	41983077	41985627	2550	4	Both
272	chr10	42009633	42011175	1542	8	Both
273	chr10	43935236	43936332	1096	8	Both
274	chr10	44263879	44265782	1903	7	Both
275	chr10	44508597	44510147	1550	4	Both
276	chr10	46278624	46283360	4736	6	Both
277	chr10	48388476	48389803	1327	6	Both
278	chr10	48861110	48863406	2296	7	Both
279	chr10	49966382	49991732	25350	4	Both
280	chr10	51977588	51978821	1233	8	Both
281	chr10	52648910	52649933	1023	3	Both
282	chr10	52653720	52655496	1776	4	Both
283	chr10	55725914	55727496	1582	7	Both
284	chr10	55923699	55925201	1502	8	Both
285	chr10	56138860	56139980	1120	4	Both
286	chr10	56539414	56540649	1235	1	Gain
287	chr10	56782988	56784626	1638	6	Both
288	chr10	59293445	59294762	1317	4	Both
289	chr10	60428096	60429118	1022	5	Both
290	chr10	61250325	61251566	1241	4	Both
291	chr10	61929028	61930374	1346	6	Both
292	chr10	62619344	62622103	2759	3	Both
293	chr10	63160289	63162555	2266	5	Both
294	chr10	63734484	63735597	1113	8	Both
295	chr10	63935774	63938068	2294	7	Both
296	chr10	64668140	64669292	1152	2	Both
297	chr10	66349617	66351232	1615	4	Both
298	chr10	67037861	67040665	2804	7	Both
299	chr10	67632390	67633647	1257	8	Both
300	chr10	68379047	68380240	1193	13	Both
301	chr10	71390952	71393905	2953	1	Loss
302	chr10	74209541	74210914	1373	6	Both
303	chr10	74560172	74565566	5394	2	Both
304	chr10	74712549	74718807	6258	3	Both
305	chr10	75144162	75145280	1118	3	Both
306	chr10	75511021	75512309	1288	7	Both
307	chr10	77264965	77266254	1289	5	Both
308	chr10	79038414	79039700	1286	5	Both
309	chr10	81509487	81511097	1610	1	Loss
310	chr10	82155999	82157292	1293	4	Both
311	chr10	82205770	82208079	2309	2	Both
312	chr10	82390160	82392053	1893	3	Both
313	chr10	83995540	83997204	1664	4	Both
314	chr10	86656121	86657241	1120	3	Both
315	chr10	86658402	86659446	1044	3	Both
316	chr10	86659517	86660787	1270	3	Both
317	chr10	87433309	87440094	6785	1	Loss
318	chr10	87857740	87859801	2061	5	Both
319	chr10	88425313	88427472	2159	12	Both
320	chr10	90253651	90259278	5627	7	Both
321	chr10	90972059	90973363	1304	8	Both
322	chr10	91782985	91786207	3222	1	Loss
323	chr10	93787197	93788342	1145	1	Loss
324	chr10	95268029	95269302	1273	3	Both
325	chr10	95290755	95292653	1898	4	Both
326	chr10	95813076	95814168	1092	3	Both
327	chr10	96310714	96313457	2743	6	Both
328	chr10	96659360	96683155	23795	1	Loss
329	chr10	98210704	98212000	1296	7	Both
330	chr10	101293406	101294967	1561	5	Both
331	chr10	101824756	101826751	1995	1	Loss
332	chr10	101898284	101917432	19148	7	Both
333	chr10	101917539	101928390	10851	6	Both
334	chr10	101928456	102020112	91656	7	Both
335	chr10	102086531	102147224	60693	8	Both
336	chr10	102706546	102709909	3363	6	Both
337	chr10	102859401	102861907	2506	2	Both
338	chr10	103408241	103461533	53292	6	Both
339	chr10	103408241	103461533	53292	1	Gain
340	chr11	185000	186285	1285	8	Both
341	chr11	573144	574203	1059	1	Loss
342	chr11	2654949	2657892	2943	3	Both
343	chr11	2658263	2666650	8387	3	Both
344	chr11	2667634	2670512	2878	3	Both
345	chr11	2670632	2673241	2609	3	Both
346	chr11	3761561	3793192	31631	1	Loss
347	chr11	4343213	4344374	1161	4	Both
348	chr11	5264588	5267250	2662	7	Both
349	chr11	5343417	5355256	11839	7	Both
350	chr11	6006917	6008026	1109	1	Loss
351	chr11	6831958	6852772	20814	5	Both
352	chr11	8214150	8215773	1623	3	Both
353	chr11	8292792	8300545	7753	7	Both
354	chr11	9593892	9598277	4385	8	Both
355	chr11	9683758	9693006	9248	1	Loss
356	chr11	9693051	9694079	1028	1	Loss
357	chr11	10513234	10515122	1888	5	Both
358	chr11	10772324	10773742	1418	8	Both
359	chr11	10774478	10780815	6337	8	Both
360	chr11	10781970	10783262	1292	7	Both
361	chr11	10783626	10784716	1090	7	Both
362	chr11	10785185	10793272	8087	8	Both
363	chr11	10793494	10796234	2740	7	Both
364	chr11	11071764	11073053	1289	5	Both
365	chr11	11572783	11586304	13521	4	Both
366	chr11	13613185	13617195	4010	1	Loss
367	chr11	13617349	13618938	1589	3	Both
368	chr11	13619093	13627709	8616	3	Both
369	chr11	16473080	16478875	5795	6	Both
370	chr11	16673104	16681420	8316	1	Loss
371	chr11	17045194	17046393	1199	3	Both
372	chr11	17270645	17272492	1847	6	Both
373	chr11	18732828	18738250	5422	1	Loss
374	chr11	18738658	18751422	12764	1	Loss
375	chr11	20986469	20987754	1285	7	Both
376	chr11	21199594	21200976	1382	7	Both
377	chr11	22127374	22128423	1049	3	Both
378	chr11	22553220	22554523	1303	2	Both
379	chr11	23105280	23106728	1448	1	Loss
380	chr11	24058111	24059113	1002	5	Both
381	chr11	26146395	26147688	1293	8	Both
382	chr11	26388620	26393433	4813	7	Both
383	chr11	26724667	26726697	2030	5	Both
384	chr11	28903202	28905388	2186	4	Both
385	chr11	30778576	30783118	4542	7	Both
386	chr11	31054457	31055711	1254	8	Both
387	chr11	31158068	31159251	1183	1	Loss
388	chr11	31255385	31257420	2035	6	Both
389	chr11	31291060	31292751	1691	3	Both
390	chr11	31696069	31702616	6547	8	Both
391	chr11	33029282	33031571	2289	6	Both
392	chr11	33151977	33158858	6881	7	Both
393	chr11	33299684	33300753	1069	4	Both
394	chr11	34573374	34574839	1465	2	Both
395	chr11	35451671	35456164	4493	7	Both
396	chr11	35564088	35566935	2847	2	Both
397	chr11	35883082	35884221	1139	6	Both
398	chr11	37404433	37406039	1606	5	Both
399	chr11	38011114	38012351	1237	4	Both
400	chr11	39372553	39375286	2733	7	Both
401	chr11	40419802	40421162	1360	4	Both
402	chr11	40526996	40529653	2657	1	Loss
403	chr11	41776805	41778640	1835	1	Loss
404	chr11	43999985	44001150	1165	1	Loss
405	chr11	44163939	44170418	6479	7	Both
406	chr11	46338633	46340772	2139	5	Both
407	chr11	46352278	46353653	1375	4	Both
408	chr11	46435616	46436973	1357	5	Both
409	chr11	47008107	47111817	103710	1	Loss
410	chr11	48214738	48216829	2091	2	Both
411	chr11	49759997	49761182	1185	5	Both
412	chr11	50324378	50330965	6587	4	Both
413	chr11	50500132	50502925	2793	2	Both
414	chr11	50572260	50573358	1098	1	Loss
415	chr11	50965491	50966560	1069	4	Both
416	chr11	51401403	51402788	1385	5	Both
417	chr11	51486293	51488151	1858	4	Both
418	chr11	51911465	51913456	1991	5	Both
419	chr11	52118862	52119873	1011	4	Both
420	chr11	53233624	53234885	1261	7	Both
421	chr11	53332146	53333635	1489	1	Loss
422	chr11	54263331	54266468	3137	5	Both
423	chr11	54451829	54454084	2255	1	Loss
424	chr11	55163143	55181411	18268	8	Both
425	chr11	56674548	56676249	1701	5	Both
426	chr11	56959430	56961988	2558	1	Loss
427	chr11	56971869	56973761	1892	6	Both
428	chr11	57001786	57002807	1021	6	Both
429	chr11	59181686	59183760	2074	4	Both
430	chr11	59541976	59543224	1248	1	Loss
431	chr11	59731332	59739562	8230	1	Loss
432	chr11	60390992	60392117	1125	4	Both
433	chr11	62227688	62234335	6647	4	Both
434	chr11	63108171	63112478	4307	8	Both
435	chr11	64596503	64599312	2809	4	Both
436	chr11	64859017	64860042	1025	1	Loss
437	chr11	65556144	65558099	1955	1	Loss
438	chr11	65852878	65855202	2324	6	Both
439	chr11	66189997	66191387	1390	8	Both
440	chr11	66467888	66469592	1704	2	Both
441	chr11	67345113	67346843	1730	7	Both
442	chr11	68218038	68219376	1338	4	Both
443	chr11	68226568	68230335	3767	3	Both
444	chr11	69039102	69041927	2825	6	Both
445	chr11	69255443	69256507	1064	4	Both
446	chr11	71010144	71011311	1167	6	Both
447	chr11	76464572	76466033	1461	7	Both
448	chr11	78572991	78574064	1073	6	Both
449	chr11	79141400	79144536	3136	3	Both
450	chr11	79255891	79257803	1912	3	Both
451	chr11	80002746	80004730	1984	1	Loss
452	chr11	81135975	81138028	2053	1	Loss
453	chr11	81416849	81419321	2472	2	Both
454	chr11	83631881	83633342	1461	5	Both
455	chr11	84074155	84078232	4077	8	Both
456	chr11	84206795	84216309	9514	6	Both
457	chr11	84296503	84298125	1622	2	Both
458	chr11	84412345	84414487	2142	1	Loss
459	chr11	84674854	84676271	1417	7	Both
460	chr11	85258796	85260482	1686	8	Both
461	chr11	90313896	90316961	3065	4	Both
462	chr11	91667404	91670893	3489	6	Both
463	chr11	92704942	92706603	1661	2	Both
464	chr11	92863717	92865428	1711	1	Loss
465	chr11	93591489	93592638	1149	6	Both
466	chr11	94096809	94098327	1518	2	Both
467	chr11	97262075	97263197	1122	7	Both
468	chr11	101153154	101154677	1523	2	Both
469	chr11	101371198	101372486	1288	6	Both
470	chr11	101680135	101703132	22997	5	Both
471	chr11	102176074	102177294	1220	3	Both
472	chr11	104375135	104376238	1103	5	Both
473	chr11	104926002	104928368	2366	7	Both
474	chr11	105087818	105148131	60313	3	Both
475	chr11	105543889	105549070	5181	1	Loss
476	chr11	106259748	106261027	1279	5	Both
477	chr11	106259748	106261027	1279	1	Loss
478	chr12	533219	534884	1665	4	Both
479	chr12	935480	946184	10704	5	Both
480	chr12	961087	962231	1144	1	Loss
481	chr12	1082282	1084108	1826	8	Both
482	chr12	1550608	1556339	5731	3	Both
483	chr12	1852121	1853237	1116	3	Both
484	chr12	2254016	2260110	6094	2	Both
485	chr12	2283472	2287415	3943	2	Both
486	chr12	2426903	2429051	2148	1	Loss
487	chr12	3087964	3090623	2659	6	Both
488	chr12	4053955	4055032	1077	3	Both
489	chr12	4469749	4472748	2999	7	Both
490	chr12	4863864	4865292	1428	5	Both
491	chr12	5066432	5067524	1092	8	Both
492	chr12	5402280	5404285	2005	6	Both
493	chr12	5706665	5707724	1059	5	Both
494	chr12	5740764	5742620	1856	8	Both
495	chr12	5764117	5765284	1167	1	Loss
496	chr12	5938353	5939515	1162	6	Both
497	chr12	5945054	5946848	1794	3	Both
498	chr12	6200491	6201574	1083	1	Loss
499	chr12	6362385	6371485	9100	7	Both
500	chr12	6583815	6594590	10775	6	Both
501	chr12	6717353	6718625	1272	1	Loss
502	chr12	7265547	7267653	2106	6	Both
503	chr12	7551394	7554222	2828	6	Both
504	chr12	7830983	7832255	1272	5	Both
505	chr12	8205706	8207362	1656	7	Both
506	chr12	8313853	8316153	2300	1	Loss
507	chr12	8376363	8377405	1042	6	Both
508	chr12	8480551	8482214	1663	5	Both
509	chr12	8744392	8745568	1176	1	Loss
510	chr12	8772421	8773532	1111	3	Both
511	chr12	8825373	8826661	1288	2	Both
512	chr12	9015181	9016503	1322	6	Both
513	chr12	9026516	9028178	1662	3	Both
514	chr12	9083756	9084918	1162	7	Both
515	chr12	10182867	10184444	1577	8	Both
516	chr12	11217393	11218506	1113	1	Loss
517	chr12	11829458	11833208	3750	7	Both
518	chr12	12015004	12016581	1577	6	Both
519	chr12	14360807	14362154	1347	8	Both
520	chr12	15207739	15209547	1808	1	Loss
521	chr12	16191058	16192738	1680	4	Both
522	chr12	16766954	16768379	1425	5	Both
523	chr12	17108835	17110804	1969	7	Both
524	chr12	17253509	17256652	3143	8	Both
525	chr12	19439015	19440108	1093	1	Loss
526	chr12	19453618	19454893	1275	8	Both
527	chr12	24009568	24011640	2072	8	Both
528	chr12	24154116	24155241	1125	7	Both
529	chr12	24222496	24223789	1293	8	Both
530	chr12	24344134	24346731	2597	2	Both
531	chr12	24503787	24504987	1200	8	Both
532	chr12	25481627	25483325	1698	2	Both
533	chr12	26643312	26646463	3151	7	Both
534	chr12	30148984	30151771	2787	6	Both
535	chr12	30442083	30443918	1835	2	Both
536	chr12	30860952	30862385	1433	5	Both
537	chr12	31191851	31194740	2889	6	Both
538	chr12	31889279	31890385	1106	5	Both
539	chr12	33647032	33648615	1583	6	Both
540	chr12	33665129	33666585	1456	7	Both
541	chr12	37658453	37660493	2040	6	Both
542	chr12	37829139	37835253	6114	7	Both
543	chr12	37895114	37896840	1726	6	Both
544	chr12	38356648	38382804	26156	3	Both
545	chr12	39853987	40082073	228086	3	Both
546	chr12	40846778	40847833	1055	4	Both
547	chr12	40996904	40999644	2740	6	Both
548	chr12	41280496	41285152	4656	4	Both
549	chr12	41981600	41983023	1423	8	Both
550	chr12	42482278	42485676	3398	3	Both
551	chr12	43055091	43057009	1918	2	Both
552	chr12	43659291	43660374	1083	2	Both
553	chr12	43911636	43913427	1791	6	Both
554	chr12	44394946	44396041	1095	2	Both
555	chr12	45823244	45824350	1106	3	Both
556	chr12	46310932	46316275	5343	4	Both
557	chr12	46367304	46368573	1269	8	Both
558	chr12	47247542	47250733	3191	7	Both
559	chr12	48607793	48609601	1808	4	Both
560	chr12	49213395	49217144	3749	6	Both
561	chr12	49638745	49640606	1861	7	Both
562	chr12	50172040	50177938	5898	1	Loss
563	chr12	50590002	50591203	1201	7	Both
564	chr12	50753136	50754987	1851	6	Both
565	chr12	51025432	51100243	74811	2	Both
566	chr12	51100315	51115724	15409	2	Both
567	chr12	51935031	51939506	4475	5	Both
568	chr12	53546510	53709139	162629	16	Both
569	chr12	55275710	55277341	1631	7	Both
570	chr12	55401871	55407340	5469	2	Both
571	chr12	56312117	56313926	1809	7	Both
572	chr12	56411273	56412560	1287	5	Both
573	chr12	56452538	56453826	1288	6	Both
574	chr12	56463576	56471218	7642	6	Both
575	chr12	56693874	56695265	1391	1	Loss
576	chr12	56977773	56980076	2303	5	Both
577	chr12	58201387	58203679	2292	7	Both
578	chr12	58432878	58437688	4810	3	Both
579	chr12	58706274	58707962	1688	1	Loss
580	chr12	58820276	58822873	2597	1	Loss
581	chr12	59504963	59506768	1805	6	Both
582	chr12	59552326	59554942	2616	7	Both
583	chr12	59677689	59679626	1937	8	Both
584	chr12	59735067	59739839	4772	1	Loss
585	chr12	60638871	60640104	1233	7	Both
586	chr12	60704570	60707037	2467	8	Both
587	chr12	61724376	61725798	1422	7	Both
588	chr12	62190501	62192326	1825	3	Both
589	chr12	62851456	62852484	1028	5	Both
590	chr12	63310644	63312151	1507	7	Both
591	chr12	63342758	63344419	1661	7	Both
592	chr12	63448727	63449770	1043	1	Loss
593	chr12	64350877	64353428	2551	7	Both
594	chr12	64705206	64706558	1352	6	Both
595	chr12	64737100	64740909	3809	6	Both
596	chr12	64978251	64979340	1089	8	Both
597	chr12	65523290	65524489	1199	5	Both
598	chr12	66545550	66547589	2039	7	Both
599	chr12	66793573	66797616	4043	8	Both
600	chr12	68027642	68090392	62750	6	Both
601	chr12	68093566	68099204	5638	6	Both
602	chr12	68372379	68373702	1323	8	Both
603	chr12	70435818	70436987	1169	4	Both
604	chr12	72143236	72259551	116315	12	Both
605	chr12	72978829	72980290	1461	3	Both
606	chr12	73426127	73737457	311330	2	Both
607	chr12	73793664	73914755	121091	8	Both
608	chr12	74057801	74088709	30908	4	Both
609	chr12	74363108	74448728	85620	1	Loss
610	chr12	74861866	74898277	36411	5	Both
611	chr12	75024870	75231121	206251	9	Both
612	chr12	75512642	75514101	1459	3	Both
613	chr12	76114029	76196289	82260	1	Loss
614	chr12	76308008	76315410	7402	3	Both
615	chr12	76938197	76958549	20352	6	Both
616	chr12	77802063	77803487	1424	4	Both
617	chr12	80693868	80706498	12630	4	Both
618	chr12	81114145	81115661	1516	8	Both
619	chr12	81967633	81969964	2331	1	Loss
620	chr12	82558705	82559846	1141	1	Loss
621	chr12	83681050	83682672	1622	2	Both
622	chr12	87269832	87270993	1161	9	Both
623	chr12	89168804	89176407	7603	5	Both
624	chr12	89407596	89408887	1291	6	Both
625	chr12	89407596	89408887	1291	1	Loss
626	chr13	423689	425141	1452	5	Both
627	chr13	1281841	1285023	3182	8	Both
628	chr13	2734564	2742433	7869	6	Both
629	chr13	2805305	2806656	1351	7	Both
630	chr13	3088148	3093104	4956	5	Both
631	chr13	3510812	3512102	1290	7	Both
632	chr13	3586547	3595309	8762	3	Both
633	chr13	4340242	4341452	1210	7	Both
634	chr13	5028516	5061960	33444	6	Both
635	chr13	5161565	5162612	1047	7	Both
636	chr13	6220026	6221228	1202	8	Both
637	chr13	6965342	6967402	2060	3	Both
638	chr13	7971626	7972756	1130	7	Both
639	chr13	8398799	8405571	6772	7	Both
640	chr13	8475201	8477522	2321	7	Both
641	chr13	8819152	8820363	1211	7	Both
642	chr13	9057898	9061324	3426	7	Both
643	chr13	9900705	9909190	8485	7	Both
644	chr13	10173758	10175060	1302	6	Both
645	chr13	10801477	10808974	7497	1	Loss
646	chr13	11127316	11129913	2597	2	Both
647	chr13	11174602	11175814	1212	8	Both
648	chr13	11226246	11321354	95108	8	Both
649	chr13	12603730	12604947	1217	6	Both
650	chr13	13622243	13624448	2205	7	Both
651	chr13	13979069	13980396	1327	5	Both
652	chr13	14077625	14084744	7119	1	Loss
653	chr13	14268562	14273255	4693	3	Both
654	chr13	15745245	15746433	1188	7	Both
655	chr13	15821198	15823648	2450	1	Loss
656	chr13	16773718	16780192	6474	4	Both
657	chr13	16817442	16818496	1054	8	Both
658	chr13	17352613	17354092	1479	1	Loss
659	chr13	17721870	17883779	161909	1	Gain
660	chr13	20217941	20219044	1103	3	Both
661	chr13	20442141	20459949	17808	1	Loss
662	chr13	21303130	21321582	18452	1	Loss
663	chr13	21624580	21625768	1188	1	Loss
664	chr13	21655365	21658357	2992	8	Both
665	chr13	22119975	22121272	1297	6	Both
666	chr13	22186192	22187788	1596	6	Both
667	chr13	22505622	22508153	2531	6	Both
668	chr13	24392969	24400260	7291	6	Both
669	chr13	24400363	24408078	7715	5	Both
670	chr13	24408156	24415650	7494	5	Both
671	chr13	24735893	24737006	1113	6	Both
672	chr13	24968120	24969231	1111	7	Both
673	chr13	25157696	25159026	1330	8	Both
674	chr13	25455948	25459443	3495	8	Both
675	chr13	25667187	25668213	1026	5	Both
676	chr13	25916666	25917699	1033	6	Both
677	chr13	27504760	27506633	1873	3	Both
678	chr13	28197544	28198808	1264	6	Both
679	chr13	30903266	30904802	1536	6	Both
680	chr13	31485218	31488592	3374	4	Both
681	chr13	34205934	34207141	1207	1	Loss
682	chr13	34578502	34585884	7382	6	Both
683	chr13	34908235	34944790	36555	6	Both
684	chr13	35907553	35908602	1049	8	Both
685	chr13	36215893	36217995	2102	7	Both
686	chr13	36949105	36953842	4737	4	Both
687	chr13	37411388	37412526	1138	9	Both
688	chr13	38529892	38531188	1296	7	Both
689	chr13	41580125	41582718	2593	5	Both
690	chr13	43940706	44118028	177322	2	Both
691	chr13	44695706	44727913	32207	7	Both
692	chr13	48086723	48092331	5608	1	Loss
693	chr13	48093595	48095153	1558	1	Loss
694	chr13	48095221	48097401	2180	1	Loss
695	chr13	48097467	48102660	5193	1	Loss
696	chr13	48103404	48107121	3717	1	Loss
697	chr13	48107214	48111431	4217	1	Loss
698	chr13	48112642	48114416	1774	1	Loss
699	chr13	48114655	48120837	6182	1	Loss
700	chr13	48120962	48129404	8442	1	Loss
701	chr13	48129448	48137443	7995	1	Loss
702	chr13	48137530	48141532	4002	1	Loss
703	chr13	48141631	48144586	2955	1	Loss
704	chr13	48144666	48150020	5354	1	Loss
705	chr13	48161028	48162244	1216	6	Both
706	chr13	49846808	49847971	1163	2	Both
707	chr13	51262439	51263593	1154	7	Both
708	chr13	52172605	52173798	1193	8	Both
709	chr13	52465377	52466576	1199	7	Both
710	chr13	53116982	53118256	1274	6	Both
711	chr13	54424842	54427213	2371	5	Both
712	chr13	55189038	55203945	14907	7	Both
713	chr13	57329503	57330514	1011	4	Both
714	chr13	58054738	58079392	24654	4	Both
715	chr13	58966850	58969087	2237	12	Both
716	chr13	59904668	59905775	1107	3	Both
717	chr13	59936307	59937393	1086	5	Both
718	chr13	60307898	60308984	1086	7	Both
719	chr13	61564389	61575548	11159	1	Gain
720	chr13	62748105	62752890	4785	1	Loss
721	chr13	62753048	62754508	1460	1	Loss
722	chr13	62962037	62964237	2200	3	Both
723	chr13	63532909	63577327	44418	3	Both
724	chr13	64213307	64220043	6736	8	Both
725	chr13	64751365	64768861	17496	1	Gain
726	chr13	66833444	66835509	2065	1	Loss
727	chr13	67982507	67985278	2771	1	Loss
728	chr13	70594261	70595732	1471	6	Both
729	chr13	71007201	71008460	1259	5	Both
730	chr13	71849097	71934067	84970	1	Loss
731	chr13	73470975	73473446	2471	2	Both
732	chr13	73994368	73995650	1282	8	Both
733	chr13	74495962	74498659	2697	8	Both
734	chr13	74672015	74687114	15099	7	Both
735	chr13	74900040	75011377	111337	13	Both
736	chr13	75091099	75093544	2445	3	Both
737	chr13	79433728	79438365	4637	6	Both
738	chr13	79438590	79447523	8933	7	Both
739	chr13	79533226	79534583	1357	4	Both
740	chr13	80823253	80824811	1558	5	Both
741	chr13	81187808	81192144	4336	1	Loss
742	chr13	83885050	83886321	1271	3	Both
743	chr13	84113656	84116126	2470	1	Loss
744	chr13	84113656	84116126	2470	1	Loss
745	chr14	841779	844451	2672	5	Both
746	chr14	2295163	2300876	5713	4	Both
747	chr14	3497849	3500137	2288	2	Both
748	chr14	6883970	6885205	1235	2	Both
749	chr14	8491988	8496006	4018	1	Loss
750	chr14	8501578	8505354	3776	3	Both
751	chr14	11234391	11238168	3777	4	Both
752	chr14	11980984	11982274	1290	5	Both
753	chr14	12512336	12514051	1715	7	Both
754	chr14	14527860	14529723	1863	7	Both
755	chr14	14964768	15020872	56104	11	Both
756	chr14	16788979	16790079	1100	1	Loss
757	chr14	17450984	17452386	1402	8	Both
758	chr14	18307463	18317057	9594	3	Both
759	chr14	18317173	18321085	3912	3	Both
760	chr14	18324674	18326112	1438	3	Both
761	chr14	19242478	19243817	1339	8	Both
762	chr14	20290859	20292545	1686	7	Both
763	chr14	20692938	20694318	1380	1	Gain
764	chr14	21827336	21828768	1432	8	Both
765	chr14	21886738	21892361	5623	2	Both
766	chr14	21958032	22011538	53506	1	Loss
767	chr14	22568968	22573006	4038	8	Both
768	chr14	22673040	22675074	2034	1	Loss
769	chr14	22681312	22686004	4692	3	Both
770	chr14	22686111	22698552	12441	3	Both
771	chr14	22698989	22703651	4662	2	Both
772	chr14	22703738	22717493	13755	1	Loss
773	chr14	23735713	23737483	1770	5	Both
774	chr14	23813153	23815116	1963	3	Both
775	chr14	24592870	24594009	1139	8	Both
776	chr14	25122009	25191839	69830	1	Loss
777	chr14	25651278	25653601	2323	2	Both
778	chr14	25866451	25868169	1718	5	Both
779	chr14	26279535	26285712	6177	7	Both
780	chr14	27486449	27493589	7140	4	Both
781	chr14	27568319	27569383	1064	8	Both
782	chr14	30626312	30629281	2969	1	Loss
783	chr14	33296382	33297558	1176	8	Both
784	chr14	33337215	33338594	1379	2	Both
785	chr14	33338733	33342001	3268	3	Both
786	chr14	33579394	33582023	2629	5	Both
787	chr14	34407863	34414268	6405	8	Both
788	chr14	34429046	34463651	34605	6	Both
789	chr14	34760297	34763705	3408	1	Loss
790	chr14	37837672	37882118	44446	6	Both
791	chr14	38321753	38323467	1714	7	Both
792	chr14	39159406	39160437	1031	4	Both
793	chr14	39261942	39289486	27544	4	Both
794	chr14	40346265	40347290	1025	8	Both
795	chr14	40894534	40895665	1131	6	Both
796	chr14	43065188	43067894	2706	6	Both
797	chr14	43556652	43557739	1087	1	Loss
798	chr14	44292931	44295537	2606	6	Both
799	chr14	44355892	44357183	1291	6	Both
800	chr14	44446530	44448492	1962	5	Both
801	chr14	44856436	44861916	5480	7	Both
802	chr14	45501262	45505176	3914	4	Both
803	chr14	45505225	45518473	13248	4	Both
804	chr14	45518575	45520346	1771	3	Both
805	chr14	46312232	46313443	1211	8	Both
806	chr14	46675714	46678037	2323	7	Both
807	chr14	46946848	46948596	1748	6	Both
808	chr14	47024987	47026610	1623	5	Both
809	chr14	51575895	51577485	1590	1	Loss
810	chr14	52742180	52744140	1960	5	Both
811	chr14	52755229	52756348	1119	8	Both
812	chr14	54112647	54126762	14115	5	Both
813	chr14	54207138	54208424	1286	1	Loss
814	chr14	55006195	55007802	1607	1	Loss
815	chr14	55305044	55307283	2239	1	Loss
816	chr14	55647346	55648671	1325	6	Both
817	chr14	55878629	55885402	6773	1	Loss
818	chr14	58079145	58080486	1341	6	Both
819	chr14	58397945	58403857	5912	6	Both
820	chr14	58403974	58405496	1522	5	Both
821	chr14	58405616	58409177	3561	6	Both
822	chr14	58409222	58410275	1053	3	Both
823	chr14	58416779	58427064	10285	6	Both
824	chr14	58427192	58428215	1023	6	Both
825	chr14	58428323	58429525	1202	6	Both
826	chr14	58429635	58444061	14426	5	Both
827	chr14	60606339	60607593	1254	8	Both
828	chr14	60810989	60812618	1629	2	Both
829	chr14	61602377	61603773	1396	4	Both
830	chr14	61989198	61995280	6082	6	Both
831	chr14	62290810	62292431	1621	1	Loss
832	chr14	63067298	63068548	1250	5	Both
833	chr14	63096982	63098483	1501	4	Both
834	chr14	63332199	63333318	1119	2	Both
835	chr14	68963603	68964653	1050	6	Both
836	chr14	70996384	70998609	2225	8	Both
837	chr14	72098834	72099920	1086	6	Both
838	chr14	72169897	72170942	1045	1	Loss
839	chr14	72575777	72583674	7897	8	Both
840	chr14	73216466	73217939	1473	5	Both
841	chr14	73493988	73495707	1719	1	Loss
842	chr14	74362928	74365270	2342	6	Both
843	chr14	75340855	75343105	2250	6	Both
844	chr14	75459522	75465434	5912	8	Both
845	chr14	76167276	76178061	10785	1	Loss
846	chr14	76879972	76881255	1283	1	Loss
847	chr14	76985810	76986957	1147	2	Both
848	chr14	78690252	78694867	4615	8	Both
849	chr14	79524736	79574660	49924	6	Both
850	chr14	79585385	79641062	55677	5	Both
851	chr14	79697970	79707021	9051	3	Both
852	chr14	80034383	80040560	6177	4	Both
853	chr14	80501210	80502517	1307	7	Both
854	chr14	81390592	81394932	4340	7	Both
855	chr14	81468195	81470463	2268	5	Both
856	chr14	81801852	81803149	1297	8	Both
857	chr14	82132457	82143712	11255	3	Both
858	chr14	82219661	82220957	1296	7	Both
859	chr14	82455768	82457059	1291	4	Both
860	chr14	82762586	82763814	1228	8	Both
861	chr14	84433993	84435283	1290	5	Both
862	chr14	84433993	84435283	1290	1	Loss
863	chr15	17456	19912	2456	4	Both
864	chr15	630439	728684	98245	10	Both
865	chr15	1062612	1063903	1291	3	Both
866	chr15	1248928	1252088	3160	6	Both
867	chr15	1287877	1294876	6999	5	Both
868	chr15	1448579	1451549	2970	1	Loss
869	chr15	1650671	1651878	1207	6	Both
870	chr15	1695298	1698252	2954	3	Both
871	chr15	2894258	2902456	8198	6	Both
872	chr15	3027658	3029659	2001	5	Both
873	chr15	3546104	3547282	1178	5	Both
874	chr15	3560499	3562635	2136	4	Both
875	chr15	3630756	3631774	1018	6	Both
876	chr15	3721585	3724914	3329	2	Both
877	chr15	3819899	3825486	5587	3	Both
878	chr15	3877811	3879094	1283	7	Both
879	chr15	4150477	4151720	1243	8	Both
880	chr15	4327181	4337348	10167	6	Both
881	chr15	5065443	5066726	1283	4	Both
882	chr15	5281539	5285076	3537	1	Loss
883	chr15	5363475	5364508	1033	3	Both
884	chr15	5554218	5555260	1042	3	Both
885	chr15	6009346	6012993	3647	6	Both
886	chr15	7538390	7539822	1432	4	Both
887	chr15	9068847	9081353	12506	4	Both
888	chr15	9595704	9596993	1289	2	Both
889	chr15	10346762	10348006	1244	5	Both
890	chr15	10482814	10489158	6344	4	Both
891	chr15	11242249	11244756	2507	5	Both
892	chr15	11503792	11505364	1572	7	Both
893	chr15	11588488	11590380	1892	1	Gain
894	chr15	11817481	11819126	1645	5	Both
895	chr15	11820719	11822036	1317	3	Both
896	chr15	12458323	12460882	2559	7	Both
897	chr15	12943115	12944477	1362	6	Both
898	chr15	13333331	13340740	7409	5	Both
899	chr15	13343086	13344145	1059	1	Loss
900	chr15	13494943	13496540	1597	2	Both
901	chr15	13839375	13842335	2960	1	Loss
902	chr15	15140757	15141841	1084	3	Both
903	chr15	15947916	15948944	1028	3	Both
904	chr15	16156898	16159619	2721	1	Loss
905	chr15	16461424	16463020	1596	5	Both
906	chr15	16982522	16984421	1899	5	Both
907	chr15	17050806	17053546	2740	8	Both
908	chr15	17075165	17076362	1197	5	Both
909	chr15	17604403	17606079	1676	1	Loss
910	chr15	17645318	17646359	1041	7	Both
911	chr15	17648127	17651466	3339	7	Both
912	chr15	17964281	17967279	2998	8	Both
913	chr15	18139181	18140672	1491	6	Both
914	chr15	18316895	18318263	1368	5	Both
915	chr15	18663510	18664744	1234	2	Both
916	chr15	19909179	19916295	7116	3	Both
917	chr15	20858520	20860342	1822	1	Loss
918	chr15	21023190	21027181	3991	5	Both
919	chr15	22042812	22045901	3089	4	Both
920	chr15	22722427	22725156	2729	2	Both
921	chr15	22725276	22732971	7695	2	Both
922	chr15	25502453	25509033	6580	5	Both
923	chr15	29462697	29466843	4146	3	Both
924	chr15	29467744	29468837	1093	3	Both
925	chr15	29469727	29473544	3817	3	Both
926	chr15	29973538	29974829	1291	7	Both
927	chr15	31740722	31742371	1649	2	Both
928	chr15	31967124	32028168	61044	6	Both
929	chr15	34064675	34067180	2505	5	Both
930	chr15	34254791	34255870	1079	7	Both
931	chr15	35697961	35699065	1104	4	Both
932	chr15	36203745	36206134	2389	1	Loss
933	chr15	36532068	36533098	1030	2	Both
934	chr15	36897985	36899989	2004	3	Both
935	chr15	39403708	39405483	1775	1	Loss
936	chr15	39794058	39795071	1013	1	Gain
937	chr15	43134089	43135738	1649	7	Both
938	chr15	43420548	43422224	1676	5	Both
939	chr15	43501485	43503611	2126	6	Both
940	chr15	44116228	44118334	2106	8	Both
941	chr15	45106932	45108952	2020	3	Both
942	chr15	45154080	45155507	1427	5	Both
943	chr15	45374891	45413877	38986	4	Both
944	chr15	45433115	45437964	4849	8	Both
945	chr15	45469233	45530589	61356	13	Both
946	chr15	46625171	46631813	6642	7	Both
947	chr15	46645265	46646661	1396	2	Both
948	chr15	46671963	46675546	3583	1	Loss
949	chr15	46766534	46769210	2676	6	Both
950	chr15	46796585	46799996	3411	1	Loss
951	chr15	46842531	46928790	86259	30	Both
952	chr15	47373357	47377555	4198	8	Both
953	chr15	47890264	48084458	194194	4	Both
954	chr15	49546345	49651962	105617	4	Both
955	chr15	50148600	50154632	6032	1	Loss
956	chr15	50363606	50366511	2905	4	Both
957	chr15	51893334	51894638	1304	4	Both
958	chr15	52247999	52268735	20736	6	Both
959	chr15	52383418	52384685	1267	8	Both
960	chr15	53286574	53287846	1272	8	Both
961	chr15	53573391	53582215	8824	4	Both
962	chr15	53809960	53819147	9187	6	Both
963	chr15	54304226	54305295	1069	2	Both
964	chr15	55089233	55135063	45830	8	Both
965	chr15	55261775	55262920	1145	4	Both
966	chr15	57413734	57414995	1261	5	Both
967	chr15	57428936	57434416	5480	2	Both
968	chr15	57784466	57785747	1281	5	Both
969	chr15	58696785	58702300	5515	1	Loss
970	chr15	59651526	59652768	1242	1	Loss
971	chr15	60941386	61113513	172127	3	Both
972	chr15	63657826	63659490	1664	1	Loss
973	chr15	63659552	63662131	2579	1	Loss
974	chr15	64234458	64269371	34913	6	Both
975	chr15	65155691	65181727	26036	8	Both
976	chr15	65553156	65555250	2094	5	Both
977	chr15	65925989	65928215	2226	5	Both
978	chr15	66136696	66137764	1068	4	Both
979	chr15	66162980	66165956	2976	6	Both
980	chr15	66208619	66211294	2675	2	Both
981	chr15	66211432	66213097	1665	3	Both
982	chr15	66213216	66221272	8056	2	Both
983	chr15	66221375	66231444	10069	2	Both
984	chr15	66872008	66999223	127215	5	Both
985	chr15	67860362	67862594	2232	5	Both
986	chr15	68264911	68267750	2839	3	Both
987	chr15	68372087	68373159	1072	2	Both
988	chr15	68713261	68720660	7399	4	Both
989	chr15	68861330	68862612	1282	7	Both
990	chr15	69055520	69056808	1288	4	Both
991	chr15	69420864	69421895	1031	8	Both
992	chr15	70166736	70170262	3526	6	Both
993	chr15	70985337	70988267	2930	8	Both
994	chr15	71020377	71021866	1489	7	Both
995	chr15	71761605	71762770	1165	8	Both
996	chr15	71904958	71907657	2699	2	Both
997	chr15	72308896	72310655	1759	12	Both
998	chr15	72527429	72528668	1239	3	Both
999	chr15	72935926	72943240	7314	7	Both
1000	chr15	73397396	73408498	11102	1	Loss
1001	chr15	73554306	73555976	1670	9	Both
1002	chr15	73686705	73687920	1215	6	Both
1003	chr15	74976530	74977580	1050	11	Both
1004	chr15	75033520	75034888	1368	3	Both
1005	chr15	75036197	75037620	1423	3	Both
1006	chr15	75038495	75039673	1178	3	Both
1007	chr15	75040807	75042954	2147	3	Both
1008	chr15	75043339	75044616	1277	3	Both
1009	chr15	75354192	75365168	10976	5	Both
1010	chr15	77739237	77740916	1679	4	Both
1011	chr15	77814647	77822880	8233	4	Both
1012	chr15	77833443	77834795	1352	8	Both
1013	chr15	78759075	78765978	6903	2	Both
1014	chr15	78767335	78769425	2090	2	Both
1015	chr15	79097801	79100203	2402	6	Both
1016	chr15	79376105	79379055	2950	6	Both
1017	chr15	79589026	79592907	3881	2	Both
1018	chr15	80980497	80982853	2356	5	Both
1019	chr15	81020398	81022994	2596	5	Both
1020	chr15	81056484	81057786	1302	8	Both
1021	chr15	81409049	81417931	8882	7	Both
1022	chr15	81444458	81445671	1213	7	Both
1023	chr15	81879480	81901582	22102	4	Both
1024	chr15	82592043	82602896	10853	8	Both
1025	chr15	82700771	82702056	1285	8	Both
1026	chr15	82825221	82880464	55243	23	Both
1027	chr15	83123444	83135990	12546	7	Both
1028	chr15	83140666	83141804	1138	1	Loss
1029	chr16	700660	701956	1296	8	Both
1030	chr16	2100569	2102457	1888	6	Both
1031	chr16	2410208	2411234	1026	8	Both
1032	chr16	2494809	2509766	14957	1	Loss
1033	chr16	2695775	2702432	6657	2	Both
1034	chr16	2702625	2704037	1412	2	Both
1035	chr16	2704711	2705909	1198	2	Both
1036	chr16	2707489	2708581	1092	2	Both
1037	chr16	2708693	2709820	1127	2	Both
1038	chr16	2709983	2711197	1214	2	Both
1039	chr16	2711340	2717526	6186	2	Both
1040	chr16	2717701	2733932	16231	1	Loss
1041	chr16	2747513	2748730	1217	5	Both
1042	chr16	4585577	4602678	17101	7	Both
1043	chr16	5201357	5443012	241655	8	Both
1044	chr16	6155752	6156793	1041	7	Both
1045	chr16	6271297	6272656	1359	1	Loss
1046	chr16	6274319	6276423	2104	8	Both
1047	chr16	6420520	6421961	1441	5	Both
1048	chr16	8995624	8996755	1131	1	Loss
1049	chr16	9867044	9868183	1139	2	Both
1050	chr16	10428887	10431009	2122	3	Both
1051	chr16	10439585	10440755	1170	8	Both
1052	chr16	10764217	10768699	4482	5	Both
1053	chr16	10815814	10819445	3631	4	Both
1054	chr16	11014420	11017786	3366	1	Loss
1055	chr16	11524894	11649071	124177	2	Both
1056	chr16	11810991	11812505	1514	7	Both
1057	chr16	12492066	12493179	1113	5	Both
1058	chr16	13371300	13373185	1885	4	Both
1059	chr16	13413867	13415362	1495	2	Both
1060	chr16	13595197	13599548	4351	5	Both
1061	chr16	14969196	14970300	1104	7	Both
1062	chr16	15627004	15628196	1192	1	Loss
1063	chr16	16408089	16409275	1186	6	Both
1064	chr16	18206210	18207504	1294	6	Both
1065	chr16	19735594	19737030	1436	2	Both
1066	chr16	20608685	20658209	49524	1	Loss
1067	chr16	20658372	20662457	4085	1	Loss
1068	chr16	20662570	20761745	99175	1	Loss
1069	chr16	21894751	21898822	4071	1	Loss
1070	chr16	22688220	22691020	2800	7	Both
1071	chr16	23350414	23355245	4831	8	Both
1072	chr16	23355350	23370756	15406	8	Both
1073	chr16	23370929	23379421	8492	8	Both
1074	chr16	24027486	24030999	3513	8	Both
1075	chr16	28168040	28169436	1396	1	Loss
1076	chr16	28209585	28212954	3369	3	Both
1077	chr16	28739352	28740398	1046	7	Both
1078	chr16	28757188	28758945	1757	5	Both
1079	chr16	29077356	29082700	5344	8	Both
1080	chr16	29675278	29712162	36884	1	Loss
1081	chr16	29923248	29924262	1014	5	Both
1082	chr16	33528499	33542796	14297	1	Loss
1083	chr16	33543780	33545706	1926	1	Loss
1084	chr16	33547076	33548094	1018	1	Loss
1085	chr16	33548179	33550873	2694	1	Loss
1086	chr16	33553642	33554871	1229	1	Loss
1087	chr16	33554969	33558492	3523	1	Loss
1088	chr16	33558651	33559978	1327	1	Loss
1089	chr16	34145359	34149132	3773	8	Both
1090	chr16	35342438	35343517	1079	1	Loss
1091	chr16	35384317	35385796	1479	3	Both
1092	chr16	35610546	35613127	2581	5	Both
1093	chr16	36376140	36377432	1292	1	Loss
1094	chr16	37083013	37084174	1161	5	Both
1095	chr16	38530621	38535654	5033	1	Loss
1096	chr16	38800920	38803006	2086	6	Both
1097	chr16	39371492	39372969	1477	8	Both
1098	chr16	41499431	41607873	108442	7	Both
1099	chr16	45317657	45319484	1827	5	Both
1100	chr16	46426603	46431772	5169	2	Both
1101	chr16	46547933	46549003	1070	6	Both
1102	chr16	49176309	49177358	1049	3	Both
1103	chr16	50108870	50111369	2499	7	Both
1104	chr16	52675120	52730196	55076	4	Both
1105	chr16	54470283	54471300	1017	1	Loss
1106	chr16	54768315	54770463	2148	3	Both
1107	chr16	55149717	55151748	2031	7	Both
1108	chr16	55213780	55215068	1288	8	Both
1109	chr16	55527455	55543947	16492	5	Both
1110	chr16	55657965	55659350	1385	9	Both
1111	chr16	57116855	57119505	2650	7	Both
1112	chr16	57852724	57861993	9269	1	Loss
1113	chr16	57925223	57926232	1009	1	Loss
1114	chr16	60262068	60263400	1332	6	Both
1115	chr16	60469667	60504519	34852	1	Gain
1116	chr16	60651007	60652608	1601	8	Both
1117	chr16	61638290	61639350	1060	6	Both
1118	chr16	61863288	61865413	2125	1	Loss
1119	chr16	61872054	61873343	1289	3	Both
1120	chr16	63311998	63314745	2747	8	Both
1121	chr16	64478368	64479864	1496	2	Both
1122	chr16	65672514	65674839	2325	2	Both
1123	chr16	66144298	66145547	1249	6	Both
1124	chr16	66389931	66475387	85456	7	Both
1125	chr16	68477722	68478976	1254	4	Both
1126	chr16	68851236	68852429	1193	7	Both
1127	chr16	69645806	69648513	2707	1	Loss
1128	chr16	71742958	71750521	7563	5	Both
1129	chr16	72136608	72139167	2559	3	Both
1130	chr16	72849686	72852351	2665	7	Both
1131	chr16	73078315	73080056	1741	2	Both
1132	chr16	74433279	74435133	1854	4	Both
1133	chr16	74911505	74912691	1186	8	Both
1134	chr16	76254509	76256693	2184	1	Loss
1135	chr16	76692075	76693196	1121	1	Loss
1136	chr16	78772786	78777671	4885	1	Loss
1137	chr16	80430332	80433271	2939	6	Both
1138	chr16	80430332	80433271	2939	1	Loss
1139	chr17	1697947	1699210	1263	7	Both
1140	chr17	1790741	1795601	4860	6	Both
1141	chr17	2127453	2128743	1290	6	Both
1142	chr17	2331128	2333315	2187	8	Both
1143	chr17	2782295	2783412	1117	7	Both
1144	chr17	6544391	6547961	3570	7	Both
1145	chr17	8312750	8319191	6441	6	Both
1146	chr17	8964516	8991490	26974	6	Both
1147	chr17	9294074	9296759	2685	5	Both
1148	chr17	10421947	10423390	1443	4	Both
1149	chr17	10697680	10698960	1280	1	Loss
1150	chr17	11092010	11093163	1153	3	Both
1151	chr17	11572106	11575996	3890	7	Both
1152	chr17	12026267	12030294	4027	8	Both
1153	chr17	12131901	12133322	1421	1	Loss
1154	chr17	12728175	12731303	3128	7	Both
1155	chr17	14213137	14234979	21842	7	Both
1156	chr17	15493656	15495711	2055	2	Both
1157	chr17	16246379	16253586	7207	8	Both
1158	chr17	18759146	18762236	3090	8	Both
1159	chr17	19720314	19723526	3212	3	Both
1160	chr17	20319118	20323119	4001	1	Loss
1161	chr17	21996812	21999137	2325	6	Both
1162	chr17	22710399	22713447	3048	2	Both
1163	chr17	23042496	23082538	40042	3	Both
1164	chr17	23490402	23492364	1962	6	Both
1165	chr17	23530442	23531652	1210	7	Both
1166	chr17	23792140	23793359	1219	7	Both
1167	chr17	23935781	23941687	5906	8	Both
1168	chr17	24635581	24636674	1093	6	Both
1169	chr17	25036994	25046642	9648	13	Both
1170	chr17	25048001	25049585	1584	8	Both
1171	chr17	25081260	25083231	1971	6	Both
1172	chr17	25914589	25919497	4908	8	Both
1173	chr17	26207192	26208957	1765	3	Both
1174	chr17	26640336	26641780	1444	7	Both
1175	chr17	26749441	26751344	1903	7	Both
1176	chr17	27117429	27119676	2247	8	Both
1177	chr17	27317789	27349799	32010	3	Both
1178	chr17	28686933	28688200	1267	6	Both
1179	chr17	30743803	30744817	1014	1	Loss
1180	chr17	30772218	30774753	2535	8	Both
1181	chr17	31081761	31123283	41522	7	Both
1182	chr17	31126655	31142372	15717	8	Both
1183	chr17	31500184	31506588	6404	8	Both
1184	chr17	31672347	31674092	1745	5	Both
1185	chr17	32630233	32631372	1139	8	Both
1186	chr17	32824736	32825963	1227	5	Both
1187	chr17	33365935	33367457	1522	6	Both
1188	chr17	35337911	35338983	1072	4	Both
1189	chr17	35339047	35347140	8093	4	Both
1190	chr17	35784733	35786254	1521	5	Both
1191	chr17	36112329	36116561	4232	4	Both
1192	chr17	36116733	36119083	2350	4	Both
1193	chr17	36332348	36337199	4851	8	Both
1194	chr17	36861015	36863370	2355	8	Both
1195	chr17	37011642	37012886	1244	7	Both
1196	chr17	37024383	37025466	1083	2	Both
1197	chr17	37657122	37658881	1759	1	Loss
1198	chr17	38313983	38315272	1289	7	Both
1199	chr17	39279902	39282273	2371	5	Both
1200	chr17	39948997	39950092	1095	8	Both
1201	chr17	40300623	40301758	1135	8	Both
1202	chr17	40826132	40837733	11601	40	Both
1203	chr17	41500310	41501678	1368	4	Both
1204	chr17	41589635	41593665	4030	3	Both
1205	chr17	41820498	41824662	4164	7	Both
1206	chr17	43297641	43300504	2863	3	Both
1207	chr17	43607090	43608427	1337	6	Both
1208	chr17	44229951	44232312	2361	2	Both
1209	chr17	44436800	44443443	6643	1	Loss
1210	chr17	44855652	44857102	1450	6	Both
1211	chr17	44863455	44864994	1539	4	Both
1212	chr17	45211442	45212476	1034	5	Both
1213	chr17	48631721	48633385	1664	6	Both
1214	chr17	49264895	49267628	2733	7	Both
1215	chr17	51946849	51970508	23659	4	Both
1216	chr17	52040216	52041510	1294	8	Both
1217	chr17	52224776	52225851	1075	7	Both
1218	chr17	52637745	52639407	1662	1	Loss
1219	chr17	52852097	52853305	1208	5	Both
1220	chr17	53237461	53239063	1602	2	Both
1221	chr17	53815313	53821790	6477	8	Both
1222	chr17	54387937	54390353	2416	4	Both
1223	chr17	54390450	54399628	9178	6	Both
1224	chr17	54682701	54686829	4128	6	Both
1225	chr17	56452002	56453182	1180	4	Both
1226	chr17	58587588	58591414	3826	6	Both
1227	chr17	58875900	58877851	1951	4	Both
1228	chr17	60505791	60515341	9550	2	Both
1229	chr17	60515500	60518232	2732	1	Loss
1230	chr17	61332478	61333502	1024	4	Both
1231	chr17	63646214	63660686	14472	7	Both
1232	chr17	65962351	65968625	6274	1	Loss
1233	chr17	65972294	65973580	1286	1	Loss
1234	chr17	65973781	65976745	2964	1	Loss
1235	chr17	66254070	66255350	1280	8	Both
1236	chr17	66681679	66691358	9679	19	Both
1237	chr17	67043825	67048291	4466	1	Loss
1238	chr17	68727365	68730129	2764	7	Both
1239	chr17	69529085	69530259	1174	1	Loss
1240	chr17	69530343	69533556	3213	1	Loss
1241	chr17	69533682	69535337	1655	1	Loss
1242	chr17	69535450	69546916	11466	1	Loss
1243	chr17	69546994	69567885	20891	1	Loss
1244	chr17	69567920	69583397	15477	1	Loss
1245	chr17	69583428	69588382	4954	1	Loss
1246	chr17	70795605	70796862	1257	5	Both
1247	chr17	73141196	73152534	11338	5	Both
1248	chr17	73320281	73325464	5183	6	Both
1249	chr17	73473351	73474642	1291	6	Both
1250	chr17	73473351	73474642	1291	1	Loss
1251	chr18	445636	447430	1794	3	Both
1252	chr18	656047	760878	104831	4	Both
1253	chr18	892503	895922	3419	5	Both
1254	chr18	1012986	1020745	7759	1	Gain
1255	chr18	2662554	2676542	13988	5	Both
1256	chr18	2676705	2746988	70283	3	Both
1257	chr18	2747113	2759551	12438	4	Both
1258	chr18	2760195	2762137	1942	3	Both
1259	chr18	2762257	2766453	4196	5	Both
1260	chr18	6865783	6867575	1792	4	Both
1261	chr18	8993719	8995269	1550	6	Both
1262	chr18	9200004	9201463	1459	4	Both
1263	chr18	9595009	9596075	1066	8	Both
1264	chr18	9888578	9889620	1042	2	Both
1265	chr18	10059626	10060785	1159	7	Both
1266	chr18	10714230	10715261	1031	2	Both
1267	chr18	13361033	13441059	80026	1	Gain
1268	chr18	16422240	16423528	1288	1	Loss
1269	chr18	17630220	17631563	1343	1	Loss
1270	chr18	17739289	17740904	1615	7	Both
1271	chr18	18134135	18175008	40873	7	Both
1272	chr18	20116887	20139679	22792	3	Both
1273	chr18	23176681	23184075	7394	6	Both
1274	chr18	24566048	24567108	1060	7	Both
1275	chr18	26010176	26012307	2131	3	Both
1276	chr18	27523956	27525028	1072	6	Both
1277	chr18	27740824	27742614	1790	1	Loss
1278	chr18	27776880	27788024	11144	6	Both
1279	chr18	28122534	28123739	1205	8	Both
1280	chr18	28130191	28131539	1348	7	Both
1281	chr18	28671862	28673270	1408	6	Both
1282	chr18	28738835	28740373	1538	6	Both
1283	chr18	29093762	29094863	1101	7	Both
1284	chr18	29559705	29775996	216291	4	Both
1285	chr18	30420147	30421436	1289	4	Both
1286	chr18	30529402	30533252	3850	3	Both
1287	chr18	30698038	30699215	1177	6	Both
1288	chr18	30741425	30742446	1021	6	Both
1289	chr18	30822534	30824675	2141	1	Loss
1290	chr18	31457446	31458735	1289	6	Both
1291	chr18	31977623	31980971	3348	1	Loss
1292	chr18	32163027	32164068	1041	5	Both
1293	chr18	32360819	32362299	1480	1	Loss
1294	chr18	32382081	32386360	4279	6	Both
1295	chr18	33410424	33413592	3168	8	Both
1296	chr18	34684187	34685196	1009	3	Both
1297	chr18	35304789	35323290	18501	1	Loss
1298	chr18	35476895	35487323	10428	4	Both
1299	chr18	35487452	35489087	1635	4	Both
1300	chr18	36798815	36810505	11690	6	Both
1301	chr18	37170379	37172407	2028	1	Loss
1302	chr18	38203828	38265143	61315	6	Both
1303	chr18	39956057	39957354	1297	6	Both
1304	chr18	40185334	40189585	4251	8	Both
1305	chr18	42597163	42598311	1148	7	Both
1306	chr18	42661425	42663013	1588	5	Both
1307	chr18	43805364	43809579	4215	3	Both
1308	chr18	44005806	44011823	6017	4	Both
1309	chr18	45041419	45042683	1264	1	Loss
1310	chr18	45042787	45045604	2817	1	Loss
1311	chr18	45045724	45049652	3928	1	Loss
1312	chr18	45050308	45052937	2629	1	Loss
1313	chr18	45054120	45056044	1924	1	Loss
1314	chr18	45056357	45058702	2345	1	Loss
1315	chr18	45063343	45064915	1572	1	Loss
1316	chr18	45065054	45066737	1683	1	Loss
1317	chr18	45308871	45491287	182416	13	Both
1318	chr18	45477554	45485677	8123	15	Both
1319	chr18	45619685	45621449	1764	1	Loss
1320	chr18	46484135	46494115	9980	1	Gain
1321	chr18	48658299	48659943	1644	8	Both
1322	chr18	49427441	49428757	1316	14	Both
1323	chr18	50628779	50629806	1027	4	Both
1324	chr18	52517387	52518397	1010	5	Both
1325	chr18	53695153	53701247	6094	5	Both
1326	chr18	54702340	54703931	1591	6	Both
1327	chr18	55712705	55713929	1224	1	Loss
1328	chr18	57622616	57626124	3508	3	Both
1329	chr18	57984663	58003284	18621	7	Both
1330	chr18	58319586	58394604	75018	3	Both
1331	chr18	58959694	59186221	226527	1	Loss
1332	chr18	59749755	59986021	236266	4	Both
1333	chr18	60131520	60194539	63019	13	Both
1334	chr18	61229919	61312877	82958	1	Gain
1335	chr18	61349144	61352903	3759	1	Loss
1336	chr18	61477767	61532725	54958	1	Gain
1337	chr18	61813611	61819744	6133	7	Both
1338	chr18	61920974	61949944	28970	3	Both
1339	chr18	62082182	62084056	1874	6	Both
1340	chr18	62929223	62930387	1164	2	Both
1341	chr18	63539119	63540695	1576	1	Loss
1342	chr18	64053225	64060372	7147	4	Both
1343	chr18	64171283	64172761	1478	6	Both
1344	chr18	64557749	64558897	1148	3	Both
1345	chr18	64560677	64568778	8101	1	Gain
1346	chr18	64600222	64601628	1406	1	Loss
1347	chr18	65091931	65093106	1175	1	Loss
1348	chr18	65302015	65303185	1170	4	Both
1349	chr18	65611542	65613717	2175	3	Both
1350	chr18	65780493	65781744	1251	3	Both
1351	chr18	65784390	65785825	1435	5	Both
1352	chr18	65784390	65785825	1435	1	Loss
1353	chr19	1580069	1680730	100661	1	Loss
1354	chr19	1760704	1761994	1290	6	Both
1355	chr19	1875128	1876668	1540	5	Both
1356	chr19	1877919	1894051	16132	1	Loss
1357	chr19	2380751	2415911	35160	1	Gain
1358	chr19	2421060	2423211	2151	2	Both
1359	chr19	2685896	2687906	2010	1	Loss
1360	chr19	3233092	3234265	1173	8	Both
1361	chr19	3339161	3341295	2134	6	Both
1362	chr19	3432628	3434056	1428	5	Both
1363	chr19	3713110	3714707	1597	6	Both
1364	chr19	4193075	4194355	1280	6	Both
1365	chr19	4423774	4425545	1771	1	Loss
1366	chr19	6582118	6671552	89434	9	Both
1367	chr19	8733679	8737299	3620	7	Both
1368	chr19	9340530	9347061	6531	1	Loss
1369	chr19	13237942	13240655	2713	3	Both
1370	chr19	13240869	13244932	4063	3	Both
1371	chr19	14612181	14614163	1982	5	Both
1372	chr19	14660625	14663184	2559	1	Loss
1373	chr19	14717627	14718905	1278	1	Loss
1374	chr19	14960614	15022952	62338	7	Both
1375	chr19	15143913	15150109	6196	4	Both
1376	chr19	15323798	15332041	8243	1	Loss
1377	chr19	16671001	16673350	2349	5	Both
1378	chr19	16754198	16755634	1436	6	Both
1379	chr19	18108448	18109567	1119	4	Both
1380	chr19	18471517	18474151	2634	1	Loss
1381	chr19	18474241	18475364	1123	1	Loss
1382	chr19	18475547	18477238	1691	1	Loss
1383	chr19	18478492	18496053	17561	1	Loss
1384	chr19	18496171	18497220	1049	1	Loss
1385	chr19	21556688	21571441	14753	1	Loss
1386	chr19	23015897	23021380	5483	1	Gain
1387	chr19	23098030	23120953	22923	1	Loss
1388	chr19	24095404	24096636	1232	1	Gain
1389	chr19	24559547	24564489	4942	4	Both
1390	chr19	24573594	24576643	3049	2	Both
1391	chr19	25872809	25873855	1046	5	Both
1392	chr19	27592762	27595592	2830	6	Both
1393	chr19	28874153	28876122	1969	7	Both
1394	chr19	29406691	29408388	1697	2	Both
1395	chr19	34371540	34372597	1057	7	Both
1396	chr19	39153739	39187836	34097	11	Both
1397	chr19	41585364	41586936	1572	3	Both
1398	chr19	41874956	41876521	1565	8	Both
1399	chr19	42042725	42067418	24693	3	Both
1400	chr19	43201260	43203201	1941	3	Both
1401	chr19	43714563	43716531	1968	1	Loss
1402	chr19	45019097	45022260	3163	3	Both
1403	chr19	45054661	45055903	1242	6	Both
1404	chr19	45055961	45057404	1443	6	Both
1405	chr19	45057542	45058726	1184	6	Both
1406	chr19	45058815	45062057	3242	7	Both
1407	chr19	46091517	46092603	1086	1	Loss
1408	chr19	47229764	47231804	2040	1	Loss
1409	chr19	47834029	47835449	1420	6	Both
1410	chr19	48339771	48342312	2541	5	Both
1411	chr19	48857553	48886935	29382	3	Both
1412	chr19	49318503	49320737	2234	5	Both
1413	chr19	49320871	49321994	1123	5	Both
1414	chr19	50869508	51140136	270628	3	Both
1415	chr19	51610563	51612043	1480	1	Loss
1416	chr19	52554389	52555677	1288	6	Both
1417	chr19	55738237	55743406	5169	4	Both
1418	chr19	57423475	57424766	1291	3	Both
1419	chr19	58660182	58665101	4919	2	Both
1420	chr19	58665205	58678362	13157	3	Both
1421	chr19	61247298	61249289	1991	2	Both
1422	chr19	61535563	61536902	1339	1	Loss
1423	chr19	62171181	62172193	1012	1	Loss
1424	chr19	63970711	64026082	55371	1	Loss
1425	chr2	1348828	1350554	1726	5	Both
1426	chr2	2761271	2764753	3482	5	Both
1427	chr2	2845332	2847052	1720	5	Both
1428	chr2	2946537	2947808	1271	1	Loss
1429	chr2	3005681	3014136	8455	4	Both
1430	chr2	6051639	6053545	1906	5	Both
1431	chr2	6377438	6378994	1556	3	Both
1432	chr2	6418769	6421911	3142	1	Loss
1433	chr2	6435879	6443967	8088	4	Both
1434	chr2	6451185	6494653	43468	1	Loss
1435	chr2	6494840	6498786	3946	1	Loss
1436	chr2	6498941	6511095	12154	1	Loss
1437	chr2	6606383	6607640	1257	4	Both
1438	chr2	7054823	7058409	3586	4	Both
1439	chr2	7275731	7276883	1152	4	Both
1440	chr2	8548316	8550566	2250	3	Both
1441	chr2	8802296	8804787	2491	1	Loss
1442	chr2	9595233	9599443	4210	2	Both
1443	chr2	9903675	9907088	3413	5	Both
1444	chr2	10156172	10163915	7743	4	Both
1445	chr2	10570683	10573180	2497	1	Loss
1446	chr2	10760092	10763749	3657	4	Both
1447	chr2	11012979	11021403	8424	3	Both
1448	chr2	11441532	11442713	1181	3	Both
1449	chr2	11623982	11625578	1596	1	Loss
1450	chr2	11635041	11636914	1873	1	Loss
1451	chr2	12027335	12030160	2825	2	Both
1452	chr2	12710266	12711325	1059	1	Loss
1453	chr2	13040410	13042029	1619	5	Both
1454	chr2	13457028	13459558	2530	2	Both
1455	chr2	13460503	13463255	2752	2	Both
1456	chr2	13463401	13477783	14382	2	Both
1457	chr2	13477847	13481387	3540	2	Both
1458	chr2	13481518	13483682	2164	2	Both
1459	chr2	13483856	13487120	3264	2	Both
1460	chr2	13751529	13754598	3069	5	Both
1461	chr2	14515456	14517823	2367	1	Loss
1462	chr2	14905342	14907268	1926	1	Gain
1463	chr2	16558725	16559952	1227	4	Both
1464	chr2	17006661	17008867	2206	3	Both
1465	chr2	17123063	17124228	1165	1	Loss
1466	chr2	17222955	17224031	1076	2	Both
1467	chr2	17795724	17797060	1336	1	Loss
1468	chr2	18041062	18042455	1393	1	Loss
1469	chr2	18103359	18104378	1019	5	Both
1470	chr2	19126842	19128385	1543	1	Gain
1471	chr2	21117892	21119282	1390	5	Both
1472	chr2	21702500	21703653	1153	5	Both
1473	chr2	23366963	23368106	1143	4	Both
1474	chr2	24010791	24012626	1835	4	Both
1475	chr2	24639814	24640881	1067	1	Loss
1476	chr2	24940658	24944314	3656	1	Loss
1477	chr2	25140991	25142245	1254	1	Loss
1478	chr2	25142298	25147864	5566	1	Loss
1479	chr2	25147928	25149751	1823	1	Loss
1480	chr2	25149894	25153590	3696	1	Loss
1481	chr2	25569449	25571498	2049	1	Loss
1482	chr2	26712895	26714210	1315	5	Both
1483	chr2	26837476	26839020	1544	5	Both
1484	chr2	28330488	28331505	1017	5	Both
1485	chr2	28351976	28353600	1624	1	Loss
1486	chr2	28496468	28498272	1804	2	Both
1487	chr2	29049360	29050595	1235	1	Loss
1488	chr2	29514096	29518073	3977	4	Both
1489	chr2	29570161	29571835	1674	1	Loss
1490	chr2	29775021	29776498	1477	1	Loss
1491	chr2	29815158	29816231	1073	5	Both
1492	chr2	30645047	30646558	1511	3	Both
1493	chr2	30869117	30870499	1382	1	Loss
1494	chr2	32533600	32534938	1338	1	Loss
1495	chr2	33842956	33844340	1384	5	Both
1496	chr2	34176546	34179554	3008	5	Both
1497	chr2	34180030	34186075	6045	5	Both
1498	chr2	34186148	34188663	2515	5	Both
1499	chr2	34188777	34192885	4108	2	Both
1500	chr2	35027661	35029662	2001	4	Both
1501	chr2	36018886	36021069	2183	3	Both
1502	chr2	36580131	36581949	1818	7	Both
1503	chr2	38037844	38039164	1320	4	Both
1504	chr2	40192754	40193970	1216	4	Both
1505	chr2	40277040	40280142	3102	4	Both
1506	chr2	42790122	42791475	1353	2	Both
1507	chr2	42898633	42900076	1443	4	Both
1508	chr2	44108247	44111639	3392	1	Loss
1509	chr2	44660283	44674003	13720	4	Both
1510	chr2	45219091	45220472	1381	5	Both
1511	chr2	45346182	45351753	5571	1	Loss
1512	chr2	45990049	45991293	1244	5	Both
1513	chr2	46035578	46037665	2087	2	Both
1514	chr2	46057516	46060842	3326	5	Both
1515	chr2	46275974	46277195	1221	5	Both
1516	chr2	46924589	46927777	3188	3	Both
1517	chr2	47057939	47059003	1064	4	Both
1518	chr2	47088164	47089604	1440	2	Both
1519	chr2	49101209	49102384	1175	4	Both
1520	chr2	49319721	49321599	1878	2	Both
1521	chr2	49420027	49421358	1331	1	Loss
1522	chr2	50028528	50030075	1547	4	Both
1523	chr2	50738538	50739784	1246	3	Both
1524	chr2	51376093	51377656	1563	1	Loss
1525	chr2	54389627	54396048	6421	3	Both
1526	chr2	54487223	54489319	2096	1	Loss
1527	chr2	54589146	54664027	74881	5	Both
1528	chr2	54704878	54706392	1514	2	Both
1529	chr2	55033486	55035912	2426	4	Both
1530	chr2	55185126	55186467	1341	2	Both
1531	chr2	56513645	56519706	6061	4	Both
1532	chr2	58332504	58334009	1505	1	Loss
1533	chr2	58960229	58962331	2102	4	Both
1534	chr2	60213047	60214743	1696	4	Both
1535	chr2	62179591	62180702	1111	2	Both
1536	chr2	62226959	62228450	1491	2	Both
1537	chr2	62240987	62242185	1198	5	Both
1538	chr2	63302493	63305046	2553	5	Both
1539	chr2	64117263	64118904	1641	2	Both
1540	chr2	64686987	64691170	4183	4	Both
1541	chr2	65112640	65113962	1322	3	Both
1542	chr2	65538534	65539924	1390	2	Both
1543	chr2	66262476	66263636	1160	2	Both
1544	chr2	67018603	67020065	1462	2	Both
1545	chr2	67849124	67850426	1302	4	Both
1546	chr2	69671388	69681565	10177	1	Loss
1547	chr2	69767090	69768191	1101	5	Both
1548	chr2	71547571	71548808	1237	5	Both
1549	chr2	72166645	72172296	5651	1	Loss
1550	chr2	72172486	72198942	26456	1	Loss
1551	chr2	72199048	72221008	21960	1	Loss
1552	chr2	72223305	72226796	3491	1	Loss
1553	chr2	72228164	72231307	3143	1	Loss
1554	chr2	72231379	72235708	4329	1	Loss
1555	chr2	72235882	72237348	1466	1	Loss
1556	chr2	72237457	72239089	1632	1	Loss
1557	chr2	72239119	72245130	6011	1	Loss
1558	chr2	73829909	73831622	1713	1	Loss
1559	chr2	73933738	73936619	2881	5	Both
1560	chr2	74819277	74821259	1982	2	Both
1561	chr2	75081412	75082735	1323	1	Loss
1562	chr2	75529306	75533870	4564	4	Both
1563	chr2	75775165	75776461	1296	2	Both
1564	chr2	77683431	77685305	1874	5	Both
1565	chr2	77948833	77951294	2461	2	Both
1566	chr2	78356331	78357595	1264	5	Both
1567	chr2	78815970	78817645	1675	1	Loss
1568	chr2	78953568	78955065	1497	4	Both
1569	chr2	78957538	78959005	1467	5	Both
1570	chr2	79073105	79078386	5281	5	Both
1571	chr2	79098417	79099894	1477	5	Both
1572	chr2	80692292	80698644	6352	3	Both
1573	chr2	80790807	80791839	1032	4	Both
1574	chr2	81952776	81954380	1604	3	Both
1575	chr2	82088946	82090965	2019	5	Both
1576	chr2	82456236	82473631	17395	3	Both
1577	chr2	82657053	82659428	2375	5	Both
1578	chr2	83651986	83654054	2068	1	Loss
1579	chr2	85919413	85920703	1290	4	Both
1580	chr2	87172974	87175820	2846	5	Both
1581	chr2	88916158	88918161	2003	2	Both
1582	chr2	88918755	88921984	3229	1	Loss
1583	chr2	88922769	88925491	2722	1	Loss
1584	chr2	88925564	88930042	4478	2	Both
1585	chr2	88930138	88935567	5429	1	Loss
1586	chr2	89573026	89595342	22316	5	Both
1587	chr2	90071468	90114265	42797	2	Both
1588	chr2	91203591	91207929	4338	2	Both
1589	chr2	91208008	91209998	1990	3	Both
1590	chr2	91210367	91214020	3653	3	Both
1591	chr2	91214147	91215470	1323	2	Both
1592	chr2	91218337	91219365	1028	1	Loss
1593	chr2	91220211	91221755	1544	3	Both
1594	chr2	91300439	91301578	1139	4	Both
1595	chr2	91435864	91436938	1074	3	Both
1596	chr2	91594982	91600141	5159	5	Both
1597	chr2	91759910	91766516	6606	1	Loss
1598	chr2	92400548	92409227	8679	4	Both
1599	chr2	92993507	92995721	2214	5	Both
1600	chr2	93666028	93672417	6389	5	Both
1601	chr2	95227236	95228655	1419	1	Loss
1602	chr2	96102009	96105116	3107	4	Both
1603	chr2	96949067	96950308	1241	1	Loss
1604	chr2	96953352	96958303	4951	1	Loss
1605	chr2	97884636	97885899	1263	3	Both
1606	chr2	98093053	98094213	1160	2	Both
1607	chr2	99813098	99819276	6178	3	Both
1608	chr2	99970396	99971617	1221	3	Both
1609	chr2	101042538	101044685	2147	5	Both
1610	chr2	101969131	101971023	1892	5	Both
1611	chr2	102168926	102170004	1078	1	Loss
1612	chr2	102654933	102656219	1286	4	Both
1613	chr2	103238576	103242286	3710	5	Both
1614	chr2	103335174	103338745	3571	5	Both
1615	chr2	103660208	103661512	1304	3	Both
1616	chr2	103682771	103684299	1528	1	Loss
1617	chr2	104054284	104055553	1269	1	Loss
1618	chr2	104634996	104639842	4846	1	Loss
1619	chr2	105111809	105113084	1275	2	Both
1620	chr2	105857671	105858930	1259	4	Both
1621	chr2	109853951	109855118	1167	4	Both
1622	chr2	110093691	110096867	3176	4	Both
1623	chr2	112473352	112474457	1105	3	Both
1624	chr2	112870573	112871724	1151	5	Both
1625	chr2	112871811	112874852	3041	4	Both
1626	chr2	112874939	112877107	2168	3	Both
1627	chr2	112877209	112879214	2005	3	Both
1628	chr2	112879416	112889488	10072	2	Both
1629	chr2	113973553	113974678	1125	4	Both
1630	chr2	115152590	115155154	2564	5	Both
1631	chr2	115599865	115601069	1204	2	Both
1632	chr2	116884024	116889567	5543	1	Loss
1633	chr2	118070956	118073280	2324	3	Both
1634	chr2	118596195	118598013	1818	4	Both
1635	chr2	118600580	118601639	1059	2	Both
1636	chr2	119195001	119197668	2667	1	Loss
1637	chr2	120905783	120911326	5543	3	Both
1638	chr2	121083296	121084578	1282	5	Both
1639	chr2	122728109	122781186	53077	4	Both
1640	chr2	123846222	123847759	1537	1	Loss
1641	chr2	124043420	124045110	1690	1	Loss
1642	chr2	124562550	124563682	1132	2	Both
1643	chr2	125937531	125939309	1778	4	Both
1644	chr2	128410884	128412434	1550	1	Loss
1645	chr2	129315796	129317173	1377	2	Both
1646	chr2	129746652	129752736	6084	2	Both
1647	chr2	129791982	129792988	1006	3	Both
1648	chr2	130100465	130103578	3113	1	Loss
1649	chr2	130103749	130105996	2247	1	Loss
1650	chr2	130106771	130108445	1674	1	Loss
1651	chr2	130121881	130123439	1558	1	Loss
1652	chr2	130123578	130125014	1436	1	Loss
1653	chr2	130125232	130128830	3598	1	Loss
1654	chr2	130128983	130131128	2145	1	Loss
1655	chr2	130974089	130976493	2404	4	Both
1656	chr2	133743739	133745015	1276	4	Both
1657	chr2	136656864	136658162	1298	1	Loss
1658	chr2	136656864	136658162	1298	1	Loss
1659	chr20	567140	570445	3305	4	Both
1660	chr20	768913	770119	1206	1	Loss
1661	chr20	5816690	5818364	1674	5	Both
1662	chr20	5978079	5979341	1262	2	Both
1663	chr20	6492640	6498435	5795	1	Loss
1664	chr20	7013927	7019647	5720	2	Both
1665	chr20	7209858	7218692	8834	3	Both
1666	chr20	7229543	7235543	6000	4	Both
1667	chr20	8832752	8834438	1686	5	Both
1668	chr20	10393033	10399095	6062	4	Both
1669	chr20	11745883	11747078	1195	1	Loss
1670	chr20	12054441	12055474	1033	4	Both
1671	chr20	12676370	12677629	1259	1	Loss
1672	chr20	12695258	12696312	1054	1	Loss
1673	chr20	13760811	13762453	1642	4	Both
1674	chr20	15036816	15044723	7907	5	Both
1675	chr20	15209547	15211932	2385	5	Both
1676	chr20	15364729	15382922	18193	4	Both
1677	chr20	15462285	15465465	3180	1	Loss
1678	chr20	15679284	15753457	74173	3	Both
1679	chr20	15942668	15948317	5649	4	Both
1680	chr20	16034829	16036409	1580	4	Both
1681	chr20	16197633	16198855	1222	2	Both
1682	chr20	16329139	16330201	1062	5	Both
1683	chr20	17609335	17611098	1763	2	Both
1684	chr20	18306921	18309213	2292	1	Loss
1685	chr20	20038508	20041548	3040	1	Loss
1686	chr20	20340727	20342000	1273	2	Both
1687	chr20	21009213	21010215	1002	1	Loss
1688	chr20	21316430	21318751	2321	4	Both
1689	chr20	21654380	21658004	3624	3	Both
1690	chr20	24706760	24708048	1288	1	Loss
1691	chr20	25229315	25231351	2036	1	Loss
1692	chr20	26777344	26778969	1625	1	Loss
1693	chr20	26871460	26873192	1732	4	Both
1694	chr20	27637839	27639626	1787	1	Loss
1695	chr20	28918366	28922756	4390	4	Both
1696	chr20	30496504	30502930	6426	2	Both
1697	chr20	30937400	30938618	1218	2	Both
1698	chr20	31396548	31398781	2233	4	Both
1699	chr20	32080160	32081355	1195	5	Both
1700	chr20	32547387	32549347	1960	5	Both
1701	chr20	32720718	32726218	5500	2	Both
1702	chr20	33174809	33176701	1892	4	Both
1703	chr20	33466737	33468391	1654	2	Both
1704	chr20	33688417	33698805	10388	2	Both
1705	chr20	33698951	33700619	1668	2	Both
1706	chr20	33700713	33704739	4026	2	Both
1707	chr20	33704887	33707053	2166	2	Both
1708	chr20	33707142	33709273	2131	2	Both
1709	chr20	33709501	33711440	1939	2	Both
1710	chr20	33712168	33713693	1525	2	Both
1711	chr20	33922712	33924696	1984	4	Both
1712	chr20	36577535	36579357	1822	5	Both
1713	chr20	36738163	36739849	1686	5	Both
1714	chr20	38268312	38287823	19511	1	Loss
1715	chr20	39277365	39278973	1608	1	Loss
1716	chr20	40053992	40055268	1276	2	Both
1717	chr20	40092830	40094893	2063	3	Both
1718	chr20	40519010	40520651	1641	1	Gain
1719	chr20	41064744	41067579	2835	4	Both
1720	chr20	41098757	41103951	5194	1	Loss
1721	chr20	41125039	41126712	1673	2	Both
1722	chr20	41126826	41137642	10816	3	Both
1723	chr20	41137765	41141237	3472	3	Both
1724	chr20	41141309	41143875	2566	3	Both
1725	chr20	42991730	42992875	1145	1	Loss
1726	chr20	43125802	43137237	11435	3	Both
1727	chr20	43226286	43227377	1091	1	Loss
1728	chr20	43559006	43561017	2011	1	Loss
1729	chr20	43835664	43839872	4208	5	Both
1730	chr20	43959833	43966765	6932	1	Loss
1731	chr20	44463454	44464807	1353	2	Both
1732	chr20	45574859	45581008	6149	2	Both
1733	chr20	48268823	48269958	1135	1	Loss
1734	chr20	48296812	48313516	16704	2	Both
1735	chr20	48588626	48589689	1063	3	Both
1736	chr20	48818380	48820574	2194	2	Both
1737	chr20	49593857	49596032	2175	1	Loss
1738	chr20	51134188	51136197	2009	2	Both
1739	chr20	51260710	51269180	8470	1	Loss
1740	chr20	52167861	52168952	1091	5	Both
1741	chr20	52266324	52267605	1281	5	Both
1742	chr20	53556670	53562204	5534	5	Both
1743	chr20	53699757	53705160	5403	2	Both
1744	chr20	54357302	54358369	1067	3	Both
1745	chr20	55199241	55202287	3046	4	Both
1746	chr20	55684753	55687166	2413	10	Both
1747	chr20	55975076	55976394	1318	1	Loss
1748	chr20	56521243	56522496	1253	5	Both
1749	chr20	56784159	56785914	1755	2	Both
1750	chr20	57103875	57104988	1113	5	Both
1751	chr20	57698164	57708382	10218	4	Both
1752	chr20	58638462	58640528	2066	1	Loss
1753	chr20	58642073	58664182	22109	1	Loss
1754	chr20	58700911	58702697	1786	5	Both
1755	chr20	58873564	58875166	1602	2	Both
1756	chr20	59473280	59475061	1781	1	Loss
1757	chr20	59924386	59934136	9750	2	Both
1758	chr20	60522297	60523695	1398	1	Loss
1759	chr20	60851617	60854084	2467	2	Both
1760	chr20	60861183	60862964	1781	6	Both
1761	chr20	60936000	60941569	5569	5	Both
1762	chr20	62910324	62912390	2066	5	Both
1763	chr20	63810414	63812157	1743	5	Both
1764	chr20	64108393	64112104	3711	4	Both
1765	chr20	65284707	65286499	1792	1	Loss
1766	chr20	65581675	65583075	1400	1	Loss
1767	chr20	66335407	66341172	5765	1	Loss
1768	chr20	66401978	66404044	2066	2	Both
1769	chr20	67133798	67135064	1266	5	Both
1770	chr20	68373116	68374195	1079	2	Both
1771	chr20	68800579	68806755	6176	1	Gain
1772	chr20	69827391	69828986	1595	1	Loss
1773	chr20	69827391	69828986	1595	1	Loss
1774	chr21	19999	23135	3136	3	Both
1775	chr21	23402	25851	2449	1	Loss
1776	chr21	138684	140239	1555	2	Both
1777	chr21	659358	660483	1125	3	Both
1778	chr21	1703359	1704429	1070	1	Loss
1779	chr21	2740575	2744342	3767	4	Both
1780	chr21	3414155	3415274	1119	2	Both
1781	chr21	3469546	3470612	1066	4	Both
1782	chr21	4853679	4855038	1359	1	Loss
1783	chr21	6555635	6560005	4370	5	Both
1784	chr21	8908504	8911654	3150	1	Loss
1785	chr21	9056254	9059184	2930	1	Loss
1786	chr21	9394915	9396650	1735	5	Both
1787	chr21	10240142	10241415	1273	5	Both
1788	chr21	12282258	12284823	2565	2	Both
1789	chr21	12468644	12470282	1638	2	Both
1790	chr21	12750983	12752344	1361	4	Both
1791	chr21	13560892	13563695	2803	1	Loss
1792	chr21	14512778	14518638	5860	2	Both
1793	chr21	14519345	14521798	2453	2	Both
1794	chr21	14613955	14615140	1185	3	Both
1795	chr21	15051772	15054022	2250	3	Both
1796	chr21	16027509	16028642	1133	1	Loss
1797	chr21	17690816	17701789	10973	5	Both
1798	chr21	17784350	17785506	1156	1	Loss
1799	chr21	17817957	17819288	1331	4	Both
1800	chr21	18024461	18026101	1640	1	Gain
1801	chr21	18203532	18208655	5123	1	Loss
1802	chr21	19066223	19072103	5880	4	Both
1803	chr21	19407519	19408600	1081	2	Both
1804	chr21	20575604	20664636	89032	1	Gain
1805	chr21	24575632	24627644	52012	1	Gain
1806	chr21	24823548	24825536	1988	2	Both
1807	chr21	25771036	25772616	1580	3	Both
1808	chr21	25861895	25865077	3182	3	Both
1809	chr21	27490553	27491601	1048	4	Both
1810	chr21	28762271	28763559	1288	5	Both
1811	chr21	29352567	29355105	2538	5	Both
1812	chr21	29627106	29628203	1097	5	Both
1813	chr21	29948361	29949658	1297	5	Both
1814	chr21	30593362	30594414	1052	5	Both
1815	chr21	32935387	32936948	1561	6	Both
1816	chr21	34156471	34161435	4964	1	Loss
1817	chr21	34161554	34163717	2163	1	Loss
1818	chr21	34163842	34165093	1251	1	Loss
1819	chr21	34165218	34167169	1951	1	Loss
1820	chr21	35002632	35004201	1569	2	Both
1821	chr21	35212410	35225405	12995	2	Both
1822	chr21	35535278	35540130	4852	4	Both
1823	chr21	35569678	35570936	1258	3	Both
1824	chr21	35598005	35599816	1811	5	Both
1825	chr21	35978308	35979471	1163	2	Both
1826	chr21	36230535	36232717	2182	5	Both
1827	chr21	36358720	36360010	1290	2	Both
1828	chr21	36731616	36732729	1113	2	Both
1829	chr21	37312974	37314113	1139	1	Loss
1830	chr21	37423549	37425959	2410	5	Both
1831	chr21	39278737	39280937	2200	4	Both
1832	chr21	39674589	39680074	5485	2	Both
1833	chr21	40360232	40361421	1189	3	Both
1834	chr21	41436929	41443757	6828	4	Both
1835	chr21	42772302	42905844	133542	5	Both
1836	chr21	44340942	44342293	1351	5	Both
1837	chr21	46623063	46624674	1611	1	Loss
1838	chr21	47105954	47107804	1850	1	Gain
1839	chr21	47773483	47774941	1458	5	Both
1840	chr21	48068909	48072015	3106	2	Both
1841	chr21	48349582	48351910	2328	4	Both
1842	chr21	49091624	49093957	2333	1	Loss
1843	chr21	49526627	49532354	5727	5	Both
1844	chr21	50525294	50526606	1312	1	Loss
1845	chr21	50784881	50786358	1477	2	Both
1846	chr21	50975813	51013365	37552	1	Loss
1847	chr21	51722055	51723378	1323	4	Both
1848	chr21	52304366	52332885	28519	4	Both
1849	chr21	52673920	52675181	1261	1	Loss
1850	chr21	52937001	52938247	1246	1	Loss
1851	chr21	52938310	52942992	4682	1	Loss
1852	chr21	53450238	53454731	4493	4	Both
1853	chr21	53816917	53818115	1198	4	Both
1854	chr21	53955556	53960041	4485	1	Loss
1855	chr21	54471079	54472863	1784	2	Both
1856	chr21	54530625	54532906	2281	2	Both
1857	chr21	54560330	54561760	1430	1	Loss
1858	chr21	54989917	54991180	1263	4	Both
1859	chr21	55133377	55135410	2033	1	Loss
1860	chr21	58765270	58770226	4956	3	Both
1861	chr21	58785293	58789177	3884	4	Both
1862	chr21	59276445	59295544	19099	1	Gain
1863	chr21	59331794	59334483	2689	5	Both
1864	chr21	59692162	59693470	1308	2	Both
1865	chr21	59755424	59758328	2904	1	Loss
1866	chr21	64345137	64351017	5880	1	Loss
1867	chr21	64479085	64480322	1237	4	Both
1868	chr21	65323415	65324982	1567	1	Gain
1869	chr21	65634215	65635862	1647	4	Both
1870	chr21	66581187	66582456	1269	4	Both
1871	chr21	68179298	68203525	24227	1	Loss
1872	chr21	69379126	69413018	33892	2	Both
1873	chr21	69379126	69413018	33892	1	Loss
1874	chr22	392955	394198	1243	1	Loss
1875	chr22	424935	434108	9173	5	Both
1876	chr22	809955	810963	1008	1	Gain
1877	chr22	2352394	2355318	2924	2	Both
1878	chr22	2615040	2616418	1378	4	Both
1879	chr22	3118831	3120192	1361	3	Both
1880	chr22	4937649	4939230	1581	1	Loss
1881	chr22	5456158	5557128	100970	2	Both
1882	chr22	6775764	6777116	1352	4	Both
1883	chr22	7605035	7607747	2712	1	Loss
1884	chr22	8220096	8363400	143304	4	Both
1885	chr22	8456640	8457803	1163	2	Both
1886	chr22	8900321	8901501	1180	5	Both
1887	chr22	9540114	9541424	1310	3	Both
1888	chr22	9616709	9619410	2701	4	Both
1889	chr22	11198175	11199647	1472	5	Both
1890	chr22	11263851	11265114	1263	4	Both
1891	chr22	11823928	11825065	1137	5	Both
1892	chr22	13679017	13682228	3211	4	Both
1893	chr22	14010804	14012077	1273	5	Both
1894	chr22	14079617	14084989	5372	5	Both
1895	chr22	14304593	14305630	1037	1	Loss
1896	chr22	14539371	14540846	1475	6	Both
1897	chr22	18091723	18094070	2347	2	Both
1898	chr22	18155475	18156633	1158	1	Loss
1899	chr22	19010821	19011964	1143	3	Both
1900	chr22	19352463	19353921	1458	5	Both
1901	chr22	21462524	21495200	32676	3	Both
1902	chr22	25460218	25461434	1216	1	Loss
1903	chr22	25723931	25751285	27354	2	Both
1904	chr22	26369989	26370997	1008	3	Both
1905	chr22	26372117	26373385	1268	3	Both
1906	chr22	27149844	27152578	2734	5	Both
1907	chr22	27444676	27451526	6850	1	Loss
1908	chr22	28117831	28125629	7798	2	Both
1909	chr22	33518197	33519252	1055	5	Both
1910	chr22	34600433	34601597	1164	1	Loss
1911	chr22	35581432	35583253	1821	4	Both
1912	chr22	35773504	35781254	7750	1	Loss
1913	chr22	38023536	38025509	1973	1	Loss
1914	chr22	38372967	38375213	2246	4	Both
1915	chr22	41257840	41259157	1317	2	Both
1916	chr22	41286222	41306593	20371	3	Both
1917	chr22	42137924	42139234	1310	3	Both
1918	chr22	42536060	42537504	1444	3	Both
1919	chr22	43089561	43092642	3081	5	Both
1920	chr22	43564248	43565467	1219	4	Both
1921	chr22	43770007	43771124	1117	4	Both
1922	chr22	44007808	44008925	1117	5	Both
1923	chr22	45179535	45181613	2078	1	Loss
1924	chr22	46437754	46438981	1227	2	Both
1925	chr22	47474660	47477456	2796	4	Both
1926	chr22	48130716	48132509	1793	4	Both
1927	chr22	48856281	48865844	9563	1	Loss
1928	chr22	49667685	49669671	1986	5	Both
1929	chr22	54094992	54102105	7113	4	Both
1930	chr22	54104926	54108357	3431	2	Both
1931	chr22	54108419	54109423	1004	2	Both
1932	chr22	54109496	54110533	1037	2	Both
1933	chr22	54110763	54112699	1936	2	Both
1934	chr22	54112879	54113918	1039	2	Both
1935	chr22	54114024	54115310	1286	1	Loss
1936	chr22	54228331	54233435	5104	2	Both
1937	chr22	54233567	54234834	1267	2	Both
1938	chr22	56833703	56859946	26243	1	Loss
1939	chr22	57102384	57103538	1154	3	Both
1940	chr22	57104723	57161482	56759	3	Both
1941	chr22	59032920	59034253	1333	2	Both
1942	chr22	60577289	60580812	3523	1	Loss
1943	chr22	60577289	60580812	3523	1	Loss
1944	chr23	396379	397467	1088	1	Loss
1945	chr23	1598764	1600010	1246	2	Both
1946	chr23	2273633	2274907	1274	4	Both
1947	chr23	2452167	2453326	1159	1	Loss
1948	chr23	2672962	2674447	1485	1	Loss
1949	chr23	4104293	4105505	1212	5	Both
1950	chr23	4219547	4221777	2230	4	Both
1951	chr23	4469378	4472215	2837	4	Both
1952	chr23	4524516	4525792	1276	1	Loss
1953	chr23	5252809	5253917	1108	5	Both
1954	chr23	5558451	5565852	7401	2	Both
1955	chr23	5779830	5781207	1377	5	Both
1956	chr23	5862866	5864056	1190	2	Both
1957	chr23	6687160	6688457	1297	5	Both
1958	chr23	9041653	9043051	1398	1	Loss
1959	chr23	9362673	9369455	6782	5	Both
1960	chr23	12497981	12500350	2369	1	Loss
1961	chr23	12544391	12545504	1113	4	Both
1962	chr23	12957846	12960003	2157	3	Both
1963	chr23	14688264	14762387	74123	5	Both
1964	chr23	15694158	15696648	2490	5	Both
1965	chr23	16527619	16529234	1615	2	Both
1966	chr23	16530065	16541842	11777	2	Both
1967	chr23	16634133	16635949	1816	2	Both
1968	chr23	17459067	17460959	1892	2	Both
1969	chr23	20275372	20285001	9629	2	Both
1970	chr23	20491389	20493769	2380	1	Loss
1971	chr23	20518946	20520413	1467	4	Both
1972	chr23	21101366	21102776	1410	5	Both
1973	chr23	21121562	21123525	1963	1	Loss
1974	chr23	21206122	21208698	2576	4	Both
1975	chr23	21897648	21898855	1207	1	Loss
1976	chr23	21980359	21984974	4615	1	Loss
1977	chr23	21985972	21987305	1333	1	Loss
1978	chr23	21990841	21992581	1740	1	Loss
1979	chr23	21992716	21995587	2871	1	Loss
1980	chr23	21995951	21997000	1049	1	Loss
1981	chr23	22147292	22150403	3111	3	Both
1982	chr23	22346424	22347851	1427	4	Both
1983	chr23	22835152	22836449	1297	1	Loss
1984	chr23	25489734	25496785	7051	2	Both
1985	chr23	25509210	25510593	1383	5	Both
1986	chr23	25511359	25512622	1263	3	Both
1987	chr23	25716461	25777478	61017	1	Loss
1988	chr23	26042313	26048730	6417	3	Both
1989	chr23	26191371	26193199	1828	1	Loss
1990	chr23	26365570	26366578	1008	3	Both
1991	chr23	26557729	26558951	1222	1	Loss
1992	chr23	26690466	26691587	1121	1	Loss
1993	chr23	26733101	26734392	1291	3	Both
1994	chr23	26768177	26770567	2390	3	Both
1995	chr23	26827828	26836037	8209	2	Both
1996	chr23	27331771	27350443	18672	3	Both
1997	chr23	27668530	27673529	4999	2	Both
1998	chr23	27857111	27879367	22256	1	Loss
1999	chr23	28395273	28396568	1295	3	Both
[truncated: 1,782 more rows]
