# Supplementary material for: Genome-wide copy number variation (CNV) detection in Nelore cattle reveals highly frequent variants in genome regions harboring QTLs affecting production traits
Source: BMC Genomics. 2016 Jun 13;17:454. doi: 10.1186/s12864-016-2752-9 (PMC4907077; doi:10.1186/s12864-016-2752-9)
Supplement: Additional file 8: — Overlap of all CNVs identified in Nelore cattle with CNVRs currently listed at DVGarcheive database. (XLSX 57 kb) [file 12864_2016_2752_MOESM6_ESM.xlsx]

## Sheet: Planilha1
CNV Genotyping	Chr	start	end	Length	Type
CNV_BINE06_2	chr1	1721777	1801600	79823	DUP
CNV_BINE06_3	chr1	2937524	3121476	183952	DUP
CNV_BINE06_4	chr1	4937765	5010974	73209	DUP
CNV_BINE06_5	chr1	5151376	5326367	174991	DUP
CNV_BINE06_6	chr1	9328940	9514731	185791	DUP
CNV_BINE06_7	chr1	9653758	9860771	207013	DUP
CNV_BINE06_8	chr1	10602903	10742664	139761	DUP
CNV_BINE06_9	chr1	13033893	13136005	102112	DUP
CNV_BINE06_10	chr1	13522400	13630921	108521	DUP
CNV_BINE06_11	chr1	15851677	16037935	186258	DUP
CNV_BINE06_12	chr1	16094228	16145053	50825	DUP
CNV_BINE06_13	chr1	16588699	16666097	77398	DUP
CNV_BINE06_14	chr1	16715975	17009608	293633	DUP
CNV_BINE06_15	chr1	18995147	19086414	91267	DUP
CNV_BINE06_16	chr1	26047661	26115624	67963	DUP
CNV_BINE06_17	chr1	27072549	27146915	74366	DUP
CNV_BINE06_18	chr1	27266515	27290309	23794	DUP
CNV_BINE06_19	chr1	36972698	37241957	269259	DUP
CNV_BINE06_20	chr1	38237891	38761336	523445	DUP
CNV_BINE06_21	chr1	40472595	40610060	137465	DUP
CNV_BINE06_22	chr1	41042782	41133006	90224	DUP
CNV_BINE06_23	chr1	41716333	41757000	40667	DUP
CNV_BINE06_24	chr1	42777037	43293171	516134	DUP
CNV_BINE06_25	chr1	45648266	45824737	176471	DUP
CNV_BINE06_26	chr1	47280453	47427362	146909	DUP
CNV_BINE06_27	chr1	51396686	51613731	217045	DUP
CNV_BINE06_28	chr1	52222596	52331491	108895	DUP
CNV_BINE06_29	chr1	53224531	53300965	76434	DUP
CNV_BINE06_30	chr1	53340581	53903087	562506	DUP
CNV_BINE06_31	chr1	54099169	54304099	204930	DUP
CNV_BINE06_32	chr1	54335083	54413625	78542	DUP
CNV_BINE06_33	chr1	63177284	63228570	51286	DUP
CNV_BINE06_34	chr1	63450580	63595165	144585	DUP
CNV_BINE06_35	chr1	63765601	63994643	229042	DUP
CNV_BINE06_36	chr1	66290336	66450521	160185	DUP
CNV_BINE06_37	chr1	66497659	66674258	176599	DUP
CNV_BINE06_38	chr1	68863569	68898375	34806	DUP
CNV_BINE06_39	chr1	69510962	69549798	38836	DUP
CNV_BINE06_40	chr1	71077310	71191440	114130	DUP
CNV_BINE06_41	chr1	78879672	79026379	146707	DUP
CNV_BINE06_42	chr1	81340435	81529304	188869	DUP
CNV_BINE02_43	chr1	83025960	83145842	119882	DUP
CNV_BINE05_44	chr1	83458884	83591484	132600	DUP
CNV_BINE06_45	chr1	85743853	85842274	98421	DUP
CNV_BINE06_46	chr1	86274262	86381902	107640	DUP
CNV_BINE06_47	chr1	86658244	86824861	166617	DUP
CNV_BINE06_48	chr1	93849656	94012306	162650	DUP
CNV_BINE06_49	chr1	101596397	101705699	109302	DUP
CNV_BINE06_50	chr1	108912877	109117112	204235	DUP
CNV_BINE06_51	chr1	109198199	109248862	50663	DUP
CNV_BINE06_52	chr1	122446779	122492097	45318	DUP
CNV_BINE06_53	chr1	124619754	124740100	120346	DUP
CNV_BINE06_54	chr1	129254797	129367158	112361	DUP
CNV_BINE02_55	chr1	136483002	136602726	119724	DUP
CNV_BINE06_56	chr1	142984333	143208224	223891	DUP
CNV_BINE05_57	chr1	145747677	145812430	64753	DUP
CNV_BINE02_58	chr1	146737946	146881149	143203	DUP
CNV_BINE04_59	chr1	147006300	147130746	124446	DUP
CNV_BINE02_60	chr1	147011863	147135549	123686	DUP
CNV_BINE05_61	chr1	147021619	147135549	113930	DUP
CNV_BINE02_62	chr1	147333670	147429091	95421	DUP
CNV_BINE05_63	chr1	147333670	147429091	95421	DUP
CNV_BINE04_64	chr1	147383154	147431624	48470	DUP
CNV_BINE05_65	chr1	149995600	150072573	76973	DUP
CNV_BINE02_66	chr1	150003135	150072573	69438	DUP
CNV_BINE06_67	chr1	151800018	151835916	35898	DUP
CNV_BINE06_68	chr1	156429109	156503303	74194	DUP
CNV_BINE06_69	chr1	157259572	157331461	71889	DUP
CNV_BINE06_70	chr2	2209617	2906691	697074	DUP
CNV_BINE06_71	chr2	3085642	3172895	87253	DUP
CNV_BINE06_72	chr2	4121033	4148001	26968	DUP
CNV_BINE06_73	chr2	4371189	4514754	143565	DUP
CNV_BINE06_74	chr2	14979824	15069317	89493	DUP
CNV_BINE06_75	chr2	20373245	20478092	104847	DUP
CNV_BINE06_76	chr2	21859887	21940245	80358	DUP
CNV_BINE06_77	chr2	27769928	27867231	97303	DUP
CNV_BINE06_78	chr2	28021262	28127701	106439	DUP
CNV_BINE06_79	chr2	28168133	28335125	166992	DUP
CNV_BINE06_80	chr2	28443311	28490675	47364	DUP
CNV_BINE06_81	chr2	28513999	28615758	101759	DUP
CNV_BINE06_82	chr2	28923176	29080423	157247	DUP
CNV_BINE06_83	chr2	29719527	29832745	113218	DUP
CNV_BINE06_84	chr2	32175135	32412787	237652	DUP
CNV_BINE06_85	chr2	32533381	32709335	175954	DUP
CNV_BINE06_86	chr2	34192583	34296551	103968	DUP
CNV_BINE06_87	chr2	39318380	39403881	85501	DUP
CNV_BINE06_88	chr2	49084701	49371260	286559	DUP
CNV_BINE06_89	chr2	53590659	53703727	113068	DUP
CNV_BINE06_90	chr2	57750820	57845232	94412	DUP
CNV_BINE06_91	chr2	75154421	75273146	118725	DUP
CNV_BINE06_92	chr2	75593370	75726924	133554	DUP
CNV_BINE06_93	chr2	75766099	75797085	30986	DUP
CNV_BINE06_94	chr2	90794516	90832644	38128	DUP
CNV_BINE06_95	chr2	92448662	92511549	62887	DUP
CNV_BINE06_96	chr2	93043589	93085507	41918	DUP
CNV_BINE06_97	chr2	94018607	94076767	58160	DUP
CNV_BINE06_98	chr2	99525639	99745240	219601	DUP
CNV_BINE06_99	chr2	104552069	104629092	77023	DUP
CNV_BINE01_100	chr2	104892874	104986555	93681	DEL
CNV_BINE01_101	chr2	105359156	105393418	34262	DUP
CNV_BINE06_102	chr2	106708517	106816527	108010	DUP
CNV_BINE06_103	chr2	107290933	107512726	221793	DUP
CNV_BINE06_104	chr2	109106216	109390428	284212	DUP
CNV_BINE06_105	chr2	111858026	111962847	104821	DUP
CNV_BINE06_106	chr2	113904414	113946668	42254	DUP
CNV_BINE06_107	chr2	114150063	114232760	82697	DUP
CNV_BINE06_108	chr2	114451625	114560505	108880	DUP
CNV_BINE06_109	chr2	123045219	123258054	212835	DUP
CNV_BINE06_110	chr2	123465908	123539452	73544	DUP
CNV_BINE02_111	chr2	128600402	128653380	52978	DUP
CNV_BINE05_112	chr2	128600402	128666712	66310	DUP
CNV_BINE05_113	chr2	131507565	131605519	97954	DUP
CNV_BINE05_114	chr2	135058874	135128893	70019	DUP
CNV_BINE06_115	chr2	135089138	135138292	49154	DUP
CNV_BINE02_116	chr2	135089138	135470166	381028	DUP
CNV_BINE06_117	chr2	135269377	135421287	151910	DUP
CNV_BINE06_118	chr2	135528016	135600853	72837	DUP
CNV_BINE05_119	chr2	135603695	135840094	236399	DUP
CNV_BINE03_120	chr2	135638364	135741579	103215	DUP
CNV_BINE02_121	chr2	135879731	135968446	88715	DUP
CNV_BINE02_122	chr2	136105398	136232653	127255	DUP
CNV_BINE05_123	chr2	136145607	136232653	87046	DUP
CNV_BINE05_124	chr2	136435702	136653201	217499	DUP
CNV_BINE02_125	chr2	136531159	136648045	116886	DUP
CNV_BINE06_126	chr3	712356	869107	156751	DUP
CNV_BINE06_127	chr3	1717878	1773883	56005	DUP
CNV_BINE06_128	chr3	1943906	2123706	179800	DUP
CNV_BINE05_129	chr3	14164563	14262067	97504	DUP
CNV_BINE06_130	chr3	17811412	17846783	35371	DUP
CNV_BINE06_131	chr3	18602736	18815520	212784	DUP
CNV_BINE06_132	chr3	23663683	23690019	26336	DUP
CNV_BINE06_133	chr3	24241648	24355243	113595	DUP
CNV_BINE06_134	chr3	25682834	25782329	99495	DUP
CNV_BINE06_135	chr3	26072388	26136158	63770	DUP
CNV_BINE06_136	chr3	26992532	27029132	36600	DUP
CNV_BINE06_137	chr3	30220254	30635932	415678	DUP
CNV_BINE06_138	chr3	31076695	31284618	207923	DUP
CNV_BINE06_139	chr3	31393944	31770201	376257	DUP
CNV_BINE06_140	chr3	32029833	32096624	66791	DUP
CNV_BINE06_141	chr3	32709642	32860794	151152	DUP
CNV_BINE06_142	chr3	33277552	33362966	85414	DUP
CNV_BINE06_143	chr3	35171770	35326135	154365	DUP
CNV_BINE06_144	chr3	35885804	36233418	347614	DUP
CNV_BINE06_145	chr3	38556768	38732443	175675	DUP
CNV_BINE06_146	chr3	43219286	43330620	111334	DUP
CNV_BINE06_147	chr3	44379793	44527936	148143	DUP
CNV_BINE06_148	chr3	44686742	44790839	104097	DUP
CNV_BINE06_149	chr3	45410422	45491183	80761	DUP
CNV_BINE06_150	chr3	48616582	48670727	54145	DUP
CNV_BINE06_151	chr3	67513292	67564718	51426	DUP
CNV_BINE06_152	chr3	68460995	68937456	476461	DUP
CNV_BINE06_153	chr3	69084105	69145471	61366	DUP
CNV_BINE06_154	chr3	69749812	69921298	171486	DUP
CNV_BINE06_155	chr3	80024639	80216505	191866	DUP
CNV_BINE06_156	chr3	84194031	84403545	209514	DUP
CNV_BINE06_157	chr3	84506694	84737337	230643	DUP
CNV_BINE06_158	chr3	88261187	88341447	80260	DUP
CNV_BINE06_159	chr3	92199528	92514269	314741	DUP
CNV_BINE06_160	chr3	97483010	97538763	55753	DUP
CNV_BINE06_161	chr3	101358196	101447729	89533	DUP
CNV_BINE02_162	chr3	102626053	102698709	72656	DUP
CNV_BINE06_163	chr3	114148720	114173129	24409	DUP
CNV_BINE03_164	chr3	117603068	117678212	75144	DUP
CNV_BINE05_165	chr3	117604971	117727348	122377	DUP
CNV_BINE02_166	chr3	117620755	117678212	57457	DUP
CNV_BINE06_167	chr3	119772837	119923307	150470	DUP
CNV_BINE05_168	chr3	120120928	120576646	455718	DUP
CNV_BINE02_169	chr3	120303311	120415697	112386	DUP
CNV_BINE05_170	chr3	120787886	120903446	115560	DUP
CNV_BINE05_171	chr3	121030552	121383238	352686	DUP
CNV_BINE02_172	chr3	121067900	121203750	135850	DUP
CNV_BINE06_173	chr4	2526813	2787326	260513	DUP
CNV_BINE06_174	chr4	6741623	6883141	141518	DUP
CNV_BINE06_175	chr4	7017753	7062512	44759	DUP
CNV_BINE06_176	chr4	8251640	8298845	47205	DUP
CNV_BINE06_177	chr4	19569198	19611675	42477	DUP
CNV_BINE06_178	chr4	26450341	26571216	120875	DUP
CNV_BINE06_179	chr4	32798258	32865834	67576	DUP
CNV_BINE06_180	chr4	47488108	47522914	34806	DUP
CNV_BINE06_181	chr4	49657974	49717334	59360	DUP
CNV_BINE06_182	chr4	56230164	56318897	88733	DUP
CNV_BINE06_183	chr4	60147979	60184682	36703	DUP
CNV_BINE06_184	chr4	61041747	61142973	101226	DUP
CNV_BINE06_185	chr4	65810279	65996091	185812	DUP
CNV_BINE06_186	chr4	66065697	66125341	59644	DUP
CNV_BINE06_187	chr4	74241511	74359604	118093	DUP
CNV_BINE06_188	chr4	76638718	76746778	108060	DUP
CNV_BINE02_189	chr4	77837882	77894301	56419	DUP
CNV_BINE05_190	chr4	77841970	77916455	74485	DUP
CNV_BINE06_191	chr4	78952895	79329624	376729	DUP
CNV_BINE06_192	chr4	83342163	83463128	120965	DUP
CNV_BINE06_193	chr4	91064044	91153339	89295	DUP
CNV_BINE05_194	chr4	96054739	96098798	44059	DUP
CNV_BINE06_195	chr4	96307891	96442488	134597	DUP
CNV_BINE06_196	chr4	98878996	99089654	210658	DUP
CNV_BINE06_197	chr4	100022140	100118149	96009	DUP
CNV_BINE06_198	chr4	106558800	106642849	84049	DUP
CNV_BINE06_199	chr4	109806358	109873949	67591	DUP
CNV_BINE06_200	chr4	110823234	110916639	93405	DUP
CNV_BINE06_201	chr4	111063695	111101754	38059	DUP
CNV_BINE06_202	chr4	111581323	111635578	54255	DUP
CNV_BINE06_203	chr4	112532462	112741818	209356	DUP
CNV_BINE05_204	chr4	113638587	113745581	106994	DUP
CNV_BINE02_205	chr4	114320593	114572272	251679	DUP
CNV_BINE05_206	chr4	114320593	114575525	254932	DUP
CNV_BINE05_207	chr4	114719194	114808853	89659	DUP
CNV_BINE06_208	chr4	115175443	115210608	35165	DUP
CNV_BINE06_209	chr4	116157238	116447319	290081	DUP
CNV_BINE06_210	chr4	116516185	116626180	109995	DUP
CNV_BINE02_211	chr4	117565074	117609680	44606	DUP
CNV_BINE02_212	chr4	119337948	119521583	183635	DUP
CNV_BINE05_213	chr4	119365573	119754976	389403	DUP
CNV_BINE03_214	chr4	119911882	120048678	136796	DUP
CNV_BINE05_215	chr4	119911882	120160230	248348	DUP
CNV_BINE02_216	chr4	119911882	120165395	253513	DUP
CNV_BINE06_217	chr5	18611743	18762192	150449	DUP
CNV_BINE06_218	chr5	20833522	21011691	178169	DUP
CNV_BINE06_219	chr5	21992361	22056420	64059	DUP
CNV_BINE06_220	chr5	30068849	30137682	68833	DUP
CNV_BINE06_221	chr5	31316204	31520865	204661	DUP
CNV_BINE06_222	chr5	31902209	32096656	194447	DUP
CNV_BINE06_223	chr5	32181249	32284333	103084	DUP
CNV_BINE06_224	chr5	38652935	38758576	105641	DUP
CNV_BINE06_225	chr5	38999839	39121019	121180	DUP
CNV_BINE06_226	chr5	42166749	42250701	83952	DUP
CNV_BINE06_227	chr5	43754334	43834751	80417	DUP
CNV_BINE06_228	chr5	44586308	44695924	109616	DUP
CNV_BINE06_229	chr5	45431933	45514359	82426	DUP
CNV_BINE06_230	chr5	46617320	46682895	65575	DUP
CNV_BINE06_231	chr5	47230538	47336874	106336	DUP
CNV_BINE06_232	chr5	50816898	50967291	150393	DUP
CNV_BINE07_233	chr5	56060403	56269979	209576	DUP
CNV_BINE08_234	chr5	56060403	56269979	209576	DUP
CNV_BINE06_235	chr5	68070495	68166725	96230	DUP
CNV_BINE06_236	chr5	70960830	71021432	60602	DUP
CNV_BINE06_237	chr5	74244717	74369365	124648	DUP
CNV_BINE06_238	chr5	85485985	85593981	107996	DUP
CNV_BINE06_239	chr5	95090584	95181977	91393	DUP
CNV_BINE06_240	chr5	97041424	97100762	59338	DUP
CNV_BINE06_241	chr5	104816834	104893575	76741	DUP
CNV_BINE02_242	chr5	109973825	110088027	114202	DUP
CNV_BINE05_243	chr5	109973825	110088027	114202	DUP
CNV_BINE02_244	chr5	114679386	114742168	62782	DUP
CNV_BINE08_245	chr5	117281795	117586036	304241	DEL
CNV_BINE07_246	chr5	117281795	117592372	310577	DUP
CNV_BINE04_247	chr5	117356476	117592372	235896	DUP
CNV_BINE03_248	chr5	117356476	117639815	283339	DUP
CNV_BINE05_249	chr5	117356476	117639815	283339	DUP
CNV_BINE02_250	chr5	117366040	117543300	177260	DUP
CNV_BINE02_251	chr5	117766390	117826848	60458	DUP
CNV_BINE06_252	chr5	118731633	118784869	53236	DUP
CNV_BINE02_253	chr5	119502348	119570101	67753	DUP
CNV_BINE05_254	chr5	119629841	120283862	654021	DUP
CNV_BINE08_255	chr5	119781228	119989587	208359	DEL
CNV_BINE02_256	chr5	120155373	120292767	137394	DUP
CNV_BINE02_257	chr5	120683209	120826563	143354	DUP
CNV_BINE05_258	chr5	120683209	121183174	499965	DUP
CNV_BINE02_259	chr5	121060178	121183174	122996	DUP
CNV_BINE06_260	chr6	1712714	1799319	86605	DUP
CNV_BINE06_261	chr6	3654278	3726761	72483	DUP
CNV_BINE06_262	chr6	7646285	7749167	102882	DUP
CNV_BINE06_263	chr6	13497266	13605645	108379	DUP
CNV_BINE06_264	chr6	16542403	16591280	48877	DUP
CNV_BINE06_265	chr6	17518421	17780748	262327	DUP
CNV_BINE06_266	chr6	18018130	18165563	147433	DUP
CNV_BINE06_267	chr6	18413177	18517378	104201	DUP
CNV_BINE06_268	chr6	18782889	18870028	87139	DUP
CNV_BINE06_269	chr6	19821882	20066982	245100	DUP
CNV_BINE06_270	chr6	27710283	27782511	72228	DUP
CNV_BINE06_271	chr6	27851704	27967316	115612	DUP
CNV_BINE06_272	chr6	28071352	28269236	197884	DUP
CNV_BINE06_273	chr6	28457604	28821688	364084	DUP
CNV_BINE06_274	chr6	29138425	29320155	181730	DUP
CNV_BINE06_275	chr6	31832468	32031755	199287	DUP
CNV_BINE06_276	chr6	41214880	41332556	117676	DUP
CNV_BINE06_277	chr6	41769153	41837420	68267	DUP
CNV_BINE06_278	chr6	42517616	42648451	130835	DUP
CNV_BINE06_279	chr6	44385222	44414360	29138	DUP
CNV_BINE06_280	chr6	58708463	59056972	348509	DUP
CNV_BINE06_281	chr6	61161508	61218259	56751	DUP
CNV_BINE06_282	chr6	103173850	103261796	87946	DUP
CNV_BINE06_283	chr6	104919523	104966661	47138	DUP
CNV_BINE06_284	chr6	105126324	105171078	44754	DUP
CNV_BINE06_285	chr6	105280830	105495074	214244	DUP
CNV_BINE06_286	chr6	105629716	105810931	181215	DUP
CNV_BINE06_287	chr6	105960495	106021225	60730	DUP
CNV_BINE04_288	chr6	108759045	108857288	98243	DUP
CNV_BINE06_289	chr6	110827798	110925394	97596	DUP
CNV_BINE06_290	chr6	112293015	112368696	75681	DUP
CNV_BINE06_291	chr6	112621102	112669834	48732	DUP
CNV_BINE06_292	chr6	114132514	114174388	41874	DUP
CNV_BINE06_293	chr6	117271120	117368074	96954	DUP
CNV_BINE06_294	chr6	117559567	117629798	70231	DUP
CNV_BINE06_295	chr6	118635098	118691744	56646	DUP
CNV_BINE03_296	chr6	119189080	119226010	36930	DUP
CNV_BINE02_297	chr6	119211787	119454666	242879	DUP
CNV_BINE06_298	chr6	119240151	119310674	70523	DUP
CNV_BINE03_299	chr6	119251285	119301555	50270	DUP
CNV_BINE03_300	chr7	3666026	3719689	53663	DUP
CNV_BINE06_301	chr7	9165649	9288328	122679	DUP
CNV_BINE06_302	chr7	12199775	12248926	49151	DUP
CNV_BINE02_303	chr7	21386467	21680155	293688	DUP
CNV_BINE05_304	chr7	21386467	21680155	293688	DUP
CNV_BINE01_305	chr7	43077701	43353211	275510	DEL
CNV_BINE02_306	chr7	45159659	45362087	202428	DUP
CNV_BINE06_307	chr7	48675923	48768427	92504	DUP
CNV_BINE06_308	chr7	53562468	53621910	59442	DEL
CNV_BINE01_309	chr7	53949585	53979659	30074	DEL
CNV_BINE06_310	chr7	55232858	55393685	160827	DUP
CNV_BINE06_311	chr7	57832591	58159944	327353	DUP
CNV_BINE06_312	chr7	65073307	65140948	67641	DUP
CNV_BINE06_313	chr7	65825362	65985927	160565	DUP
CNV_BINE06_314	chr7	67202130	67314053	111923	DUP
CNV_BINE06_315	chr7	67363801	67430033	66232	DUP
CNV_BINE06_316	chr7	69440259	69497980	57721	DUP
CNV_BINE06_317	chr7	72921012	73150569	229557	DUP
CNV_BINE06_318	chr7	73237169	73309626	72457	DUP
CNV_BINE06_319	chr7	73729258	73948140	218882	DUP
CNV_BINE06_320	chr7	76914476	77067359	152883	DUP
CNV_BINE06_321	chr7	77972152	78163184	191032	DUP
CNV_BINE06_322	chr7	79005388	79327871	322483	DUP
CNV_BINE06_323	chr7	80861489	81161265	299776	DUP
CNV_BINE06_324	chr7	83027620	83236153	208533	DUP
CNV_BINE06_325	chr7	84474223	84558669	84446	DUP
CNV_BINE06_326	chr7	84682083	84739750	57667	DUP
CNV_BINE06_327	chr7	96043392	96266974	223582	DUP
CNV_BINE06_328	chr7	96652535	96782962	130427	DUP
CNV_BINE06_329	chr7	102891694	103008905	117211	DUP
CNV_BINE06_330	chr7	109141120	109189816	48696	DUP
CNV_BINE06_331	chr8	1265719	1331601	65882	DUP
CNV_BINE06_332	chr8	1713152	1763532	50380	DUP
CNV_BINE06_333	chr8	3188463	3286913	98450	DUP
CNV_BINE06_334	chr8	4143923	4229408	85485	DUP
CNV_BINE06_335	chr8	7733430	7781457	48027	DUP
CNV_BINE06_336	chr8	16292996	16365963	72967	DUP
CNV_BINE06_337	chr8	18343155	18554159	211004	DUP
CNV_BINE06_338	chr8	29783734	29876827	93093	DUP
CNV_BINE06_339	chr8	30103930	30210489	106559	DUP
CNV_BINE06_340	chr8	37992133	38075745	83612	DUP
CNV_BINE06_341	chr8	38135631	38211896	76265	DUP
CNV_BINE06_342	chr8	41767556	41956731	189175	DUP
CNV_BINE06_343	chr8	43004275	43191030	186755	DUP
CNV_BINE06_344	chr8	43318343	43485085	166742	DUP
CNV_BINE06_345	chr8	44921677	45029783	108106	DUP
CNV_BINE06_346	chr8	45301501	45507818	206317	DUP
CNV_BINE06_347	chr8	46343191	46393947	50756	DUP
CNV_BINE06_348	chr8	46550017	46684122	134105	DUP
CNV_BINE06_349	chr8	47022821	47099378	76557	DUP
CNV_BINE06_350	chr8	47154226	47287747	133521	DUP
CNV_BINE06_351	chr8	48954560	49142059	187499	DUP
CNV_BINE06_352	chr8	51211292	51265245	53953	DUP
CNV_BINE06_353	chr8	51340513	51439085	98572	DUP
CNV_BINE06_354	chr8	53281406	53370393	88987	DUP
CNV_BINE06_355	chr8	54539204	54641337	102133	DUP
CNV_BINE06_356	chr8	58282234	58491909	209675	DUP
CNV_BINE06_357	chr8	58580288	58646067	65779	DUP
CNV_BINE06_358	chr8	68260497	68321564	61067	DUP
CNV_BINE06_359	chr8	69009530	69124513	114983	DUP
CNV_BINE06_360	chr8	79022195	79327049	304854	DUP
CNV_BINE06_361	chr8	79521046	79636903	115857	DUP
CNV_BINE06_362	chr8	80117372	80231329	113957	DUP
CNV_BINE06_363	chr8	81734005	81838609	104604	DUP
CNV_BINE06_364	chr8	89532114	89687516	155402	DUP
CNV_BINE06_365	chr8	89933230	89985088	51858	DUP
CNV_BINE06_366	chr8	90167922	90222672	54750	DUP
CNV_BINE06_367	chr8	92953697	93026709	73012	DUP
CNV_BINE06_368	chr8	96380454	96442649	62195	DUP
CNV_BINE06_369	chr8	100537840	100613997	76157	DUP
CNV_BINE06_370	chr8	104790230	104895365	105135	DUP
CNV_BINE06_371	chr8	105162338	105447632	285294	DUP
CNV_BINE06_372	chr8	106108895	106349950	241055	DUP
CNV_BINE06_373	chr8	106763318	106853090	89772	DUP
CNV_BINE01_374	chr8	108296927	108350843	53916	DUP
CNV_BINE06_375	chr8	108343690	108413341	69651	DUP
CNV_BINE06_376	chr8	108822089	108967541	145452	DUP
CNV_BINE06_377	chr9	5443094	5644410	201316	DUP
CNV_BINE06_378	chr9	15292766	15553873	261107	DUP
CNV_BINE06_379	chr9	15618892	15732590	113698	DUP
CNV_BINE06_380	chr9	18303990	18368548	64558	DUP
CNV_BINE06_381	chr9	22584848	22671865	87017	DUP
CNV_BINE06_382	chr9	23037864	23132232	94368	DUP
CNV_BINE06_383	chr9	27096371	27204495	108124	DUP
CNV_BINE06_384	chr9	30833339	30950868	117529	DUP
CNV_BINE06_385	chr9	32889738	32992406	102668	DUP
CNV_BINE06_386	chr9	33079565	33166661	87096	DUP
CNV_BINE06_387	chr9	35122037	35192681	70644	DUP
CNV_BINE06_388	chr9	39232478	39306364	73886	DUP
CNV_BINE06_389	chr9	41771778	41880183	108405	DUP
CNV_BINE06_390	chr9	42477892	42587533	109641	DUP
CNV_BINE06_391	chr9	43557066	43629849	72783	DUP
CNV_BINE06_392	chr9	43960964	44055365	94401	DUP
CNV_BINE06_393	chr9	44327286	44524754	197468	DUP
CNV_BINE06_394	chr9	52493036	52706917	213881	DUP
CNV_BINE06_395	chr9	53474705	53542023	67318	DUP
CNV_BINE06_396	chr9	62048284	62134024	85740	DEL
CNV_BINE06_397	chr9	64468252	64840275	372023	DUP
CNV_BINE06_398	chr9	65373426	65564012	190586	DUP
CNV_BINE06_399	chr9	65889358	66010498	121140	DUP
CNV_BINE06_400	chr9	66352237	66581597	229360	DUP
CNV_BINE06_401	chr9	66811506	66969366	157860	DUP
CNV_BINE06_402	chr9	67439588	67586374	146786	DUP
CNV_BINE06_403	chr9	73119532	73201337	81805	DUP
CNV_BINE06_404	chr9	73484254	73542592	58338	DUP
CNV_BINE06_405	chr9	74143195	74337454	194259	DUP
CNV_BINE06_406	chr9	75711407	75818233	106826	DUP
CNV_BINE06_407	chr9	78518994	78698751	179757	DUP
CNV_BINE06_408	chr9	80784866	80845763	60897	DUP
CNV_BINE06_409	chr9	86622791	86723281	100490	DUP
CNV_BINE06_410	chr9	86749124	86804473	55349	DUP
CNV_BINE06_411	chr9	90043409	90556216	512807	DUP
CNV_BINE04_412	chr9	96562242	96617408	55166	DUP
CNV_BINE02_413	chr9	96575832	96617408	41576	DUP
CNV_BINE06_414	chr9	101113354	101174974	61620	DUP
CNV_BINE06_415	chr9	102523411	102638369	114958	DUP
CNV_BINE02_416	chr9	104161265	104235853	74588	DUP
CNV_BINE05_417	chr9	104161265	104235853	74588	DUP
CNV_BINE05_418	chr9	105403995	105635343	231348	DUP
CNV_BINE07_419	chr10	6073901	6102490	28589	DUP
CNV_BINE06_420	chr10	7344600	7408223	63623	DUP
CNV_BINE06_421	chr10	7470620	7590207	119587	DUP
CNV_BINE06_422	chr10	22347772	22683905	336133	DUP
CNV_BINE07_423	chr10	22499625	22905947	406322	DUP
CNV_BINE05_424	chr10	23847193	24150282	303089	DEL
CNV_BINE06_425	chr10	26114776	26155465	40689	DUP
CNV_BINE06_426	chr10	26424270	26478560	54290	DUP
CNV_BINE06_427	chr10	32234762	32323025	88263	DUP
CNV_BINE02_428	chr10	35971930	36107186	135256	DUP
CNV_BINE02_429	chr10	37296732	37412571	115839	DUP
CNV_BINE06_430	chr10	70121716	70468678	346962	DUP
CNV_BINE06_431	chr10	76040485	76245746	205261	DUP
CNV_BINE06_432	chr10	80069633	80162749	93116	DUP
CNV_BINE06_433	chr10	82087233	82185051	97818	DUP
CNV_BINE06_434	chr10	85555853	85640838	84985	DUP
CNV_BINE06_435	chr10	88348549	88373006	24457	DUP
CNV_BINE06_436	chr10	101572192	101683115	110923	DUP
CNV_BINE06_437	chr11	13040867	13114830	73963	DUP
CNV_BINE06_438	chr11	13622597	13720751	98154	DUP
CNV_BINE06_439	chr11	15600024	15743329	143305	DUP
CNV_BINE06_440	chr11	15989052	16029454	40402	DUP
CNV_BINE06_441	chr11	18117290	18395502	278212	DUP
CNV_BINE06_442	chr11	19722823	19862997	140174	DUP
CNV_BINE06_443	chr11	20994163	21097335	103172	DUP
CNV_BINE06_444	chr11	22318282	22552469	234187	DUP
CNV_BINE06_445	chr11	23652007	23762345	110338	DUP
CNV_BINE06_446	chr11	23919570	24010780	91210	DUP
CNV_BINE06_447	chr11	26785164	26833862	48698	DUP
CNV_BINE06_448	chr11	28557050	28621159	64109	DUP
CNV_BINE06_449	chr11	29030391	29145281	114890	DUP
CNV_BINE06_450	chr11	46763202	46817194	53992	DUP
CNV_BINE06_451	chr11	54000475	54179009	178534	DUP
CNV_BINE06_452	chr11	57196339	57437459	241120	DUP
CNV_BINE06_453	chr11	57521991	57747159	225168	DUP
CNV_BINE06_454	chr11	67570438	67670216	99778	DUP
CNV_BINE06_455	chr11	68499346	68760492	261146	DUP
CNV_BINE06_456	chr11	69074356	69164161	89805	DUP
CNV_BINE06_457	chr11	70674554	70831794	157240	DUP
CNV_BINE06_458	chr11	74141209	74206405	65196	DUP
CNV_BINE06_459	chr11	75963161	76010981	47820	DUP
CNV_BINE06_460	chr11	82298320	82433558	135238	DUP
CNV_BINE06_461	chr11	90358385	90415614	57229	DUP
CNV_BINE06_462	chr11	94578906	94644619	65713	DUP
CNV_BINE06_463	chr11	97996978	98122956	125978	DUP
CNV_BINE03_464	chr11	99556373	99660620	104247	DUP
CNV_BINE07_465	chr11	99556373	99674106	117733	DUP
CNV_BINE04_466	chr11	99556373	99696769	140396	DUP
CNV_BINE06_467	chr11	99556373	99696769	140396	DUP
CNV_BINE02_468	chr11	99565422	99696769	131347	DUP
CNV_BINE05_469	chr11	103149240	103430548	281308	DUP
CNV_BINE03_470	chr11	103341689	103513615	171926	DUP
CNV_BINE02_471	chr11	103342666	103519130	176464	DUP
CNV_BINE05_472	chr11	103644879	104150260	505381	DUP
CNV_BINE02_473	chr11	103650142	104150260	500118	DUP
CNV_BINE03_474	chr11	104032960	104150260	117300	DUP
CNV_BINE05_475	chr11	104257128	104942879	685751	DUP
CNV_BINE02_476	chr11	104283558	104886860	603302	DUP
CNV_BINE04_477	chr11	104522199	104590498	68299	DUP
CNV_BINE02_478	chr11	105418431	106030953	612522	DUP
CNV_BINE05_479	chr11	105778702	106399415	620713	DUP
CNV_BINE02_480	chr11	106093382	106361843	268461	DUP
CNV_BINE08_481	chr11	106280713	106356325	75612	DEL
CNV_BINE02_482	chr11	106558098	106734203	176105	DUP
CNV_BINE05_483	chr11	106626509	106792069	165560	DUP
CNV_BINE05_484	chr11	106856763	107024981	168218	DUP
CNV_BINE06_485	chr12	9895680	9954508	58828	DUP
CNV_BINE06_486	chr12	12622458	12797789	175331	DUP
CNV_BINE06_487	chr12	13469517	13605371	135854	DUP
CNV_BINE06_488	chr12	15750628	15781469	30841	DUP
CNV_BINE06_489	chr12	17010388	17150394	140006	DUP
CNV_BINE06_490	chr12	17496615	17652739	156124	DUP
CNV_BINE06_491	chr12	20692668	20797764	105096	DUP
CNV_BINE06_492	chr12	21345523	21379605	34082	DUP
CNV_BINE05_493	chr12	34498842	34564169	65327	DUP
CNV_BINE06_494	chr12	58490104	58559792	69688	DUP
CNV_BINE06_495	chr12	58677334	58788941	111607	DUP
CNV_BINE06_496	chr12	62060735	62277495	216760	DUP
CNV_BINE06_497	chr12	63206493	63270221	63728	DUP
CNV_BINE06_498	chr12	63372149	63663787	291638	DUP
CNV_BINE06_499	chr12	64206544	64308147	101603	DUP
CNV_BINE06_500	chr12	65393400	65585475	192075	DUP
CNV_BINE06_501	chr12	69766549	69827541	60992	DUP
CNV_BINE06_502	chr12	70024937	70111289	86352	DUP
CNV_BINE06_503	chr12	72444330	72698598	254268	DUP
CNV_BINE06_504	chr12	75309624	75497057	187433	DUP
CNV_BINE03_505	chr12	75497057	76270340	773283	DUP
CNV_BINE06_506	chr12	76710313	76819712	109399	DUP
CNV_BINE06_507	chr12	77751458	77802250	50792	DUP
CNV_BINE06_508	chr12	78129038	78250191	121153	DUP
CNV_BINE06_509	chr12	78427730	78606843	179113	DUP
CNV_BINE06_510	chr12	79177112	79276144	99032	DUP
CNV_BINE06_511	chr12	80934539	81011199	76660	DUP
CNV_BINE06_512	chr12	81287108	81370084	82976	DUP
CNV_BINE06_513	chr12	81388078	81594979	206901	DUP
CNV_BINE06_514	chr12	81685479	82258195	572716	DUP
CNV_BINE06_515	chr12	82327644	82397406	69762	DUP
CNV_BINE06_516	chr12	83264945	83292654	27709	DUP
CNV_BINE06_517	chr12	84526319	84697384	171065	DUP
CNV_BINE05_518	chr12	89064790	89291394	226604	DUP
CNV_BINE02_519	chr12	89064790	89323592	258802	DUP
CNV_BINE04_520	chr12	89607810	89699852	92042	DUP
CNV_BINE02_521	chr12	89607810	89736230	128420	DUP
CNV_BINE05_522	chr12	89607810	89736230	128420	DUP
CNV_BINE04_523	chr12	89857022	90015695	158673	DUP
CNV_BINE03_524	chr12	89857022	90046074	189052	DUP
CNV_BINE02_525	chr12	89857022	90269201	412179	DUP
CNV_BINE05_526	chr12	89857022	90269201	412179	DUP
CNV_BINE02_527	chr12	90383680	90623839	240159	DUP
CNV_BINE05_528	chr12	90386363	90623839	237476	DUP
CNV_BINE02_529	chr12	90730386	90987050	256664	DUP
CNV_BINE05_530	chr12	90803553	91131021	327468	DUP
CNV_BINE06_531	chr13	4898551	4954379	55828	DUP
CNV_BINE01_532	chr13	12544693	12813137	268444	DUP
CNV_BINE06_533	chr13	13018570	13068350	49780	DUP
CNV_BINE06_534	chr13	13659308	13760428	101120	DUP
CNV_BINE06_535	chr13	15557692	15661585	103893	DUP
CNV_BINE06_536	chr13	16173988	16260992	87004	DUP
CNV_BINE06_537	chr13	16636079	17049293	413214	DUP
CNV_BINE06_538	chr13	17162260	17292670	130410	DUP
CNV_BINE06_539	chr13	19958652	20020510	61858	DUP
CNV_BINE06_540	chr13	21367131	21520149	153018	DUP
CNV_BINE06_541	chr13	25204244	25316158	111914	DUP
CNV_BINE06_542	chr13	26588902	26637903	49001	DUP
CNV_BINE06_543	chr13	27820726	27859117	38391	DUP
CNV_BINE06_544	chr13	31535727	31572570	36843	DUP
CNV_BINE06_545	chr13	36530872	36607275	76403	DUP
CNV_BINE02_546	chr13	54241345	54388026	146681	DUP
CNV_BINE02_547	chr13	54679600	54764041	84441	DUP
CNV_BINE05_548	chr13	54682425	54778379	95954	DUP
CNV_BINE03_549	chr13	54694566	54765892	71326	DUP
CNV_BINE06_550	chr13	54977009	55223575	246566	DUP
CNV_BINE06_551	chr13	60691132	60762716	71584	DUP
CNV_BINE06_552	chr13	61162332	61312917	150585	DUP
CNV_BINE06_553	chr13	61428688	61566683	137995	DUP
CNV_BINE06_554	chr13	63109630	63242901	133271	DUP
CNV_BINE06_555	chr13	64138857	64280381	141524	DUP
CNV_BINE06_556	chr13	67399138	67469211	70073	DUP
CNV_BINE06_557	chr13	68533188	68706267	173079	DUP
CNV_BINE06_558	chr13	68782281	68898198	115917	DUP
CNV_BINE06_559	chr13	70206678	70274293	67615	DUP
CNV_BINE02_560	chr13	71850682	71925908	75226	DEL
CNV_BINE06_561	chr13	72576542	72737883	161341	DUP
CNV_BINE06_562	chr13	74593684	74643332	49648	DUP
CNV_BINE06_563	chr13	75783338	75973864	190526	DUP
CNV_BINE06_564	chr13	77355783	77467523	111740	DUP
CNV_BINE06_565	chr13	80654335	80875392	221057	DUP
CNV_BINE05_566	chr14	1497296	2183697	686401	DUP
CNV_BINE02_567	chr14	1988704	2190709	202005	DUP
CNV_BINE06_568	chr14	2285498	2384748	99250	DUP
CNV_BINE05_569	chr14	2375267	2465512	90245	DUP
CNV_BINE06_570	chr14	5312441	5543218	230777	DUP
CNV_BINE06_571	chr14	10926164	10975588	49424	DUP
CNV_BINE06_572	chr14	11997492	12051695	54203	DUP
CNV_BINE06_573	chr14	21163462	21232342	68880	DEL
CNV_BINE06_574	chr14	30313323	30424173	110850	DUP
CNV_BINE06_575	chr14	68542091	68626024	83933	DUP
CNV_BINE06_576	chr15	508576	787417	278841	DUP
CNV_BINE06_577	chr15	1255932	1422498	166566	DUP
CNV_BINE06_578	chr15	4835484	5029660	194176	DUP
CNV_BINE06_579	chr15	6056766	6157034	100268	DUP
CNV_BINE06_580	chr15	6623844	6758844	135000	DUP
CNV_BINE06_581	chr15	7721195	7983457	262262	DUP
CNV_BINE06_582	chr15	8357324	8439946	82622	DUP
CNV_BINE05_583	chr15	30149187	30228945	79758	DUP
CNV_BINE06_584	chr15	32296617	32319531	22914	DUP
CNV_BINE06_585	chr15	45095370	45186822	91452	DUP
CNV_BINE01_586	chr15	45470174	45542956	72782	DEL
CNV_BINE02_587	chr15	45470174	45542956	72782	DEL
CNV_BINE05_588	chr15	45470174	45542956	72782	DEL
CNV_BINE04_589	chr15	45475858	45538373	62515	DEL
CNV_BINE07_590	chr15	45482819	45534014	51195	DEL
CNV_BINE03_591	chr15	45482819	45540133	57314	DEL
CNV_BINE06_592	chr15	50972530	51070335	97805	DUP
CNV_BINE06_593	chr15	51302501	51367317	64816	DUP
CNV_BINE06_594	chr15	51801913	51949847	147934	DUP
CNV_BINE06_595	chr15	52698790	52789170	90380	DUP
CNV_BINE02_596	chr15	52910307	52985815	75508	DUP
CNV_BINE05_597	chr15	52910307	52985815	75508	DUP
CNV_BINE06_598	chr15	52930147	53038710	108563	DUP
CNV_BINE02_599	chr15	53585450	53674107	88657	DUP
CNV_BINE06_600	chr15	57250779	57291974	41195	DUP
CNV_BINE06_601	chr15	57662574	57830620	168046	DUP
CNV_BINE06_602	chr15	59057660	59187665	130005	DUP
CNV_BINE06_603	chr15	59337647	59410247	72600	DUP
CNV_BINE02_604	chr15	65512086	65588742	76656	DUP
CNV_BINE04_605	chr15	65525835	65571847	46012	DUP
CNV_BINE06_606	chr15	68645998	68823316	177318	DUP
CNV_BINE06_607	chr15	71229158	71518288	289130	DUP
CNV_BINE06_608	chr15	74214549	74365136	150587	DUP
CNV_BINE06_609	chr15	74566742	74818898	252156	DUP
CNV_BINE05_610	chr15	76748620	76819850	71230	DUP
CNV_BINE06_611	chr15	77316227	77366653	50426	DUP
CNV_BINE08_612	chr16	73143	222946	149803	DUP
CNV_BINE06_613	chr16	3441079	3649991	208912	DUP
CNV_BINE05_614	chr16	5861334	6135133	273799	DUP
CNV_BINE06_615	chr16	6165198	6364246	199048	DUP
CNV_BINE06_616	chr16	12112898	12353810	240912	DUP
CNV_BINE06_617	chr16	21402849	21484485	81636	DUP
CNV_BINE06_618	chr16	25885965	25962873	76908	DUP
CNV_BINE06_619	chr16	27431574	27479674	48100	DUP
CNV_BINE06_620	chr16	27574301	27943126	368825	DUP
CNV_BINE06_621	chr16	28103738	28386110	282372	DUP
CNV_BINE06_622	chr16	32100900	32253896	152996	DUP
CNV_BINE06_623	chr16	32505919	32529188	23269	DUP
CNV_BINE06_624	chr16	32911238	33265032	353794	DUP
CNV_BINE06_625	chr16	33630698	33713195	82497	DUP
CNV_BINE06_626	chr16	35447670	35495750	48080	DEL
CNV_BINE06_627	chr16	36211531	36469426	257895	DUP
CNV_BINE06_628	chr16	36514380	36611343	96963	DUP
CNV_BINE06_629	chr16	36764002	36830315	66313	DUP
CNV_BINE06_630	chr16	36922593	37016700	94107	DUP
CNV_BINE06_631	chr16	37365322	37537369	172047	DUP
CNV_BINE06_632	chr16	39314208	39419651	105443	DUP
CNV_BINE06_633	chr16	45356176	45652672	296496	DUP
CNV_BINE06_634	chr16	45883820	46098932	215112	DUP
CNV_BINE07_635	chr16	46650241	46705338	55097	DUP
CNV_BINE06_636	chr16	48590685	48713126	122441	DUP
CNV_BINE06_637	chr16	50017478	50168974	151496	DUP
CNV_BINE02_638	chr16	50709889	50866828	156939	DUP
CNV_BINE05_639	chr16	50709889	50866828	156939	DUP
CNV_BINE04_640	chr16	50751525	50866828	115303	DUP
CNV_BINE05_641	chr16	51579117	51653564	74447	DUP
CNV_BINE02_642	chr16	51579117	51977620	398503	DUP
CNV_BINE02_643	chr16	52331047	52800741	469694	DUP
CNV_BINE01_644	chr16	52668780	52769469	100689	DUP
CNV_BINE06_645	chr16	54872096	54926086	53990	DUP
CNV_BINE06_646	chr16	56407269	56461413	54144	DUP
CNV_BINE06_647	chr16	58356042	58528412	172370	DUP
CNV_BINE06_648	chr16	59993090	60329627	336537	DUP
CNV_BINE06_649	chr16	62218975	62487609	268634	DUP
CNV_BINE06_650	chr16	64667941	65197057	529116	DUP
CNV_BINE06_651	chr17	8439080	8535977	96897	DUP
CNV_BINE06_652	chr17	9187054	9240591	53537	DUP
CNV_BINE06_653	chr17	10046081	10169700	123619	DUP
CNV_BINE06_654	chr17	12004854	12118308	113454	DUP
CNV_BINE06_655	chr17	12230487	12259588	29101	DUP
CNV_BINE06_656	chr17	16856224	16974397	118173	DUP
CNV_BINE06_657	chr17	21324365	21420404	96039	DUP
CNV_BINE06_658	chr17	21569781	21653076	83295	DUP
CNV_BINE06_659	chr17	23130156	23192006	61850	DUP
CNV_BINE06_660	chr17	26538723	26586647	47924	DUP
CNV_BINE06_661	chr17	27536380	27609434	73054	DUP
CNV_BINE06_662	chr17	29355360	29466958	111598	DUP
CNV_BINE06_663	chr17	30841632	31139267	297635	DUP
CNV_BINE06_664	chr17	33098572	33345230	246658	DUP
CNV_BINE06_665	chr17	41738251	41785932	47681	DUP
CNV_BINE02_666	chr17	45594042	45716059	122017	DUP
CNV_BINE06_667	chr17	47420988	47534684	113696	DUP
CNV_BINE06_668	chr17	48058780	48194205	135425	DUP
CNV_BINE06_669	chr17	48472065	48537938	65873	DUP
CNV_BINE06_670	chr17	48862037	48947535	85498	DUP
CNV_BINE06_671	chr17	49596627	49716282	119655	DUP
CNV_BINE06_672	chr17	52297538	52504925	207387	DUP
CNV_BINE06_673	chr17	52723964	52925969	202005	DUP
CNV_BINE02_674	chr17	53584174	53719313	135139	DUP
CNV_BINE06_675	chr17	57956003	58235949	279946	DUP
CNV_BINE06_676	chr17	58280281	58351560	71279	DUP
CNV_BINE06_677	chr17	58400380	58601715	201335	DUP
CNV_BINE06_678	chr17	58973125	59095141	122016	DUP
CNV_BINE06_679	chr17	59566080	59936257	370177	DUP
CNV_BINE06_680	chr17	61478052	61532670	54618	DUP
CNV_BINE06_681	chr17	61738475	61812288	73813	DUP
CNV_BINE06_682	chr17	62688183	62756988	68805	DUP
CNV_BINE06_683	chr17	63776991	63957478	180487	DUP
CNV_BINE06_684	chr17	65742261	65904275	162014	DUP
CNV_BINE06_685	chr17	65973540	66110232	136692	DUP
CNV_BINE06_686	chr17	67674247	67949917	275670	DUP
CNV_BINE06_687	chr17	68625206	68681566	56360	DUP
CNV_BINE03_688	chr17	70797006	70859343	62337	DUP
CNV_BINE04_689	chr17	71430548	71533695	103147	DUP
CNV_BINE03_690	chr17	71779578	71812992	33414	DUP
CNV_BINE04_691	chr17	71782714	71815400	32686	DUP
CNV_BINE02_692	chr17	73271010	73498486	227476	DUP
CNV_BINE05_693	chr17	73271010	73498486	227476	DUP
CNV_BINE05_694	chr17	73699422	73831160	131738	DUP
CNV_BINE02_695	chr17	74064517	74357782	293265	DUP
CNV_BINE05_696	chr17	74064517	74459588	395071	DUP
CNV_BINE07_697	chr17	74674649	74905547	230898	DEL
CNV_BINE05_698	chr17	74769219	75148791	379572	DUP
CNV_BINE01_699	chr17	74805028	74905547	100519	DEL
CNV_BINE03_700	chr17	74915529	75148791	233262	DUP
CNV_BINE06_701	chr18	564614	869090	304476	DUP
CNV_BINE06_702	chr18	1001491	1178330	176839	DUP
CNV_BINE05_703	chr18	1452005	1537986	85981	DUP
CNV_BINE06_704	chr18	6349948	6442376	92428	DUP
CNV_BINE06_705	chr18	6904346	7014208	109862	DUP
CNV_BINE06_706	chr18	8981724	9024839	43115	DUP
CNV_BINE02_707	chr18	11484200	11782070	297870	DUP
CNV_BINE04_708	chr18	13343265	13419491	76226	DUP
CNV_BINE01_709	chr18	13350936	13445868	94932	DUP
CNV_BINE06_710	chr18	13388207	13445868	57661	DUP
CNV_BINE05_711	chr18	13787858	13981936	194078	DUP
CNV_BINE02_712	chr18	13787858	14702657	914799	DUP
CNV_BINE06_713	chr18	15556913	15914505	357592	DUP
CNV_BINE06_714	chr18	16398414	16603819	205405	DUP
CNV_BINE06_715	chr18	17190290	17704624	514334	DUP
CNV_BINE06_716	chr18	20752720	20959977	207257	DUP
CNV_BINE06_717	chr18	21103651	21214140	110489	DUP
CNV_BINE06_718	chr18	23700522	23801153	100631	DUP
CNV_BINE06_719	chr18	23954644	24254906	300262	DUP
CNV_BINE06_720	chr18	24767560	24822731	55171	DUP
CNV_BINE02_721	chr18	25766247	25807405	41158	DUP
CNV_BINE06_722	chr18	32038633	32237341	198708	DUP
CNV_BINE06_723	chr18	35761153	35839832	78679	DUP
CNV_BINE06_724	chr18	37503446	37602144	98698	DUP
CNV_BINE06_725	chr18	37722077	37848244	126167	DUP
CNV_BINE06_726	chr18	40256145	40510060	253915	DUP
CNV_BINE06_727	chr18	46283019	46366132	83113	DUP
CNV_BINE06_728	chr18	46932603	46961336	28733	DUP
CNV_BINE02_729	chr18	57004474	57116937	112463	DUP
CNV_BINE05_730	chr18	57004474	57116937	112463	DUP
CNV_BINE05_731	chr18	57469216	57541417	72201	DUP
CNV_BINE03_732	chr18	57481859	57573875	92016	DUP
CNV_BINE06_733	chr18	57520290	57603132	82842	DUP
CNV_BINE06_734	chr18	60409006	60512692	103686	DUP
CNV_BINE05_735	chr18	65749620	65999195	249575	DUP
CNV_BINE03_736	chr18	65871032	65999195	128163	DUP
CNV_BINE06_737	chr19	1591038	1822133	231095	DUP
CNV_BINE06_738	chr19	5011545	5060868	49323	DUP
CNV_BINE06_739	chr19	6309127	6462306	153179	DUP
CNV_BINE06_740	chr19	6589852	6768232	178380	DUP
CNV_BINE06_741	chr19	15393542	15535245	141703	DUP
CNV_BINE06_742	chr19	24524725	24802023	277298	DUP
CNV_BINE06_743	chr19	24820885	24925971	105086	DUP
CNV_BINE04_744	chr19	25132298	25185813	53515	DUP
CNV_BINE06_745	chr19	25132298	25190289	57991	DUP
CNV_BINE06_746	chr19	26013537	26054816	41279	DUP
CNV_BINE06_747	chr19	32726596	32867556	140960	DUP
CNV_BINE06_748	chr19	33393944	33644055	250111	DUP
CNV_BINE02_749	chr19	34984797	35471942	487145	DUP
CNV_BINE05_750	chr19	34989561	35428405	438844	DUP
CNV_BINE04_751	chr19	35222595	35419429	196834	DUP
CNV_BINE01_752	chr19	36732571	36770314	37743	DUP
CNV_BINE02_753	chr19	36732571	36777993	45422	DUP
CNV_BINE06_754	chr19	37289888	37521744	231856	DUP
CNV_BINE06_755	chr19	37683317	37789989	106672	DUP
CNV_BINE02_756	chr19	39681290	39937313	256023	DUP
CNV_BINE03_757	chr19	48429927	48509134	79207	DUP
CNV_BINE04_758	chr19	48455820	48515270	59450	DUP
CNV_BINE06_759	chr19	49858654	49961595	102941	DUP
CNV_BINE05_760	chr19	50194869	50252180	57311	DUP
CNV_BINE05_761	chr19	51379201	51581082	201881	DUP
CNV_BINE05_762	chr19	52159475	52225654	66179	DUP
CNV_BINE02_763	chr19	52159475	52232995	73520	DUP
CNV_BINE03_764	chr19	52179673	52232995	53322	DUP
CNV_BINE06_765	chr19	52402129	52702763	300634	DUP
CNV_BINE06_766	chr19	53575502	53660088	84586	DUP
CNV_BINE06_767	chr19	54330218	54404440	74222	DUP
CNV_BINE02_768	chr19	54607532	54662370	54838	DUP
CNV_BINE06_769	chr19	55542781	55670466	127685	DUP
CNV_BINE05_770	chr19	55880147	56061030	180883	DUP
CNV_BINE03_771	chr19	58336787	58437747	100960	DUP
CNV_BINE04_772	chr19	58336787	58437747	100960	DUP
CNV_BINE05_773	chr19	63673271	63744736	71465	DUP
CNV_BINE07_774	chr19	63757340	63912238	154898	DEL
CNV_BINE06_775	chr20	7267444	7611514	344070	DUP
CNV_BINE06_776	chr20	11691537	11837871	146334	DUP
CNV_BINE06_777	chr20	12308680	12386335	77655	DUP
CNV_BINE06_778	chr20	25972909	26094688	121779	DUP
CNV_BINE06_779	chr20	27283283	27369891	86608	DUP
CNV_BINE06_780	chr20	29889262	29945916	56654	DUP
CNV_BINE06_781	chr20	40149285	40208589	59304	DUP
CNV_BINE06_782	chr20	40254029	40418456	164427	DUP
CNV_BINE06_783	chr20	41807830	41952119	144289	DUP
CNV_BINE06_784	chr20	44381243	44586744	205501	DUP
CNV_BINE06_785	chr20	47553116	47685196	132080	DUP
CNV_BINE06_786	chr20	47962685	48144812	182127	DUP
CNV_BINE06_787	chr20	53622973	53686277	63304	DUP
CNV_BINE06_788	chr20	62045330	62100362	55032	DUP
CNV_BINE06_789	chr20	62343642	62431503	87861	DUP
CNV_BINE06_790	chr20	63487446	63512094	24648	DUP
CNV_BINE06_791	chr20	65727052	65748287	21235	DUP
CNV_BINE06_792	chr20	67070028	67126522	56494	DUP
CNV_BINE06_793	chr20	67523743	67602188	78445	DUP
CNV_BINE06_794	chr20	68452006	68502038	50032	DUP
CNV_BINE06_795	chr20	69065731	69320428	254697	DUP
CNV_BINE05_796	chr20	70173917	70280727	106810	DUP
CNV_BINE02_797	chr20	70190041	70304204	114163	DUP
CNV_BINE03_798	chr20	70190041	70304204	114163	DUP
CNV_BINE04_799	chr20	70204375	70264718	60343	DUP
CNV_BINE02_800	chr20	70530204	70636768	106564	DUP
CNV_BINE05_801	chr20	70530204	70636768	106564	DUP
CNV_BINE04_802	chr20	70532127	70636768	104641	DUP
CNV_BINE02_803	chr20	71048590	71433871	385281	DUP
CNV_BINE05_804	chr20	71214057	71992748	778691	DUP
CNV_BINE03_805	chr20	71242163	71380356	138193	DUP
CNV_BINE06_806	chr21	6316722	6543228	226506	DUP
CNV_BINE06_807	chr21	7765758	7833737	67979	DUP
CNV_BINE06_808	chr21	9130412	9270975	140563	DUP
CNV_BINE06_809	chr21	10702540	10836922	134382	DUP
CNV_BINE06_810	chr21	14708965	14787869	78904	DUP
CNV_BINE06_811	chr21	15497954	15550432	52478	DUP
CNV_BINE06_812	chr21	16974332	17033937	59605	DUP
CNV_BINE06_813	chr21	25948332	26026944	78612	DUP
CNV_BINE06_814	chr21	27795629	28059063	263434	DUP
CNV_BINE04_815	chr21	28121695	28158168	36473	DUP
CNV_BINE05_816	chr21	28121695	28204932	83237	DUP
CNV_BINE02_817	chr21	28121695	28229005	107310	DUP
CNV_BINE06_818	chr21	29279562	29327745	48183	DUP
CNV_BINE06_819	chr21	31930607	32040734	110127	DUP
CNV_BINE02_820	chr21	35043050	35085782	42732	DUP
CNV_BINE06_821	chr21	36072650	36121715	49065	DUP
CNV_BINE06_822	chr21	47404430	47531240	126810	DUP
CNV_BINE06_823	chr21	58124907	58277611	152704	DUP
CNV_BINE06_824	chr21	58388946	58501020	112074	DUP
CNV_BINE06_825	chr21	61198402	61250690	52288	DUP
CNV_BINE06_826	chr21	62560705	62683456	122751	DUP
CNV_BINE06_827	chr21	63993662	64071536	77874	DUP
CNV_BINE05_828	chr21	66215207	66271916	56709	DUP
CNV_BINE05_829	chr21	70315213	70466564	151351	DUP
CNV_BINE03_830	chr21	70479386	70521657	42271	DUP
CNV_BINE05_831	chr21	70803573	70882001	78428	DUP
CNV_BINE08_832	chr21	71003968	71154085	150117	DEL
CNV_BINE02_833	chr21	71040644	71199927	159283	DUP
CNV_BINE08_834	chr21	71285720	71384115	98395	DEL
CNV_BINE06_835	chr22	8782522	8842127	59605	DUP
CNV_BINE06_836	chr22	14209099	14346490	137391	DUP
CNV_BINE06_837	chr22	15098166	15238106	139940	DUP
CNV_BINE06_838	chr22	15684504	15990347	305843	DUP
CNV_BINE06_839	chr22	17057167	17303141	245974	DUP
CNV_BINE06_840	chr22	18053052	18511978	458926	DUP
CNV_BINE06_841	chr22	18955662	19104743	149081	DUP
CNV_BINE06_842	chr22	20491299	20832583	341284	DUP
CNV_BINE06_843	chr22	21066352	21198736	132384	DUP
CNV_BINE06_844	chr22	25120977	25204960	83983	DUP
CNV_BINE06_845	chr22	26185954	26274971	89017	DUP
CNV_BINE06_846	chr22	26686195	26817823	131628	DUP
CNV_BINE06_847	chr22	29654676	29763190	108514	DUP
CNV_BINE06_848	chr22	37768418	37859720	91302	DUP
CNV_BINE06_849	chr22	38660923	38834007	173084	DUP
CNV_BINE06_850	chr22	40098578	40255208	156630	DUP
CNV_BINE06_851	chr22	40366447	40442760	76313	DUP
CNV_BINE06_852	chr22	41657964	41796354	138390	DUP
CNV_BINE06_853	chr22	42380508	42614095	233587	DUP
CNV_BINE06_854	chr22	46239607	46324723	85116	DUP
CNV_BINE06_855	chr22	57189225	57315249	126024	DUP
CNV_BINE06_856	chr22	57854780	57934958	80178	DUP
CNV_BINE06_857	chr22	58077619	58147740	70121	DUP
CNV_BINE05_858	chr22	60615058	60717789	102731	DUP
CNV_BINE05_859	chr22	60873210	61379134	505924	DUP
CNV_BINE03_860	chr22	61258859	61379134	120275	DUP
CNV_BINE06_861	chr23	10121	175972	165851	DUP
CNV_BINE06_862	chr23	1647758	1755994	108236	DUP
CNV_BINE06_863	chr23	2450616	2582698	132082	DUP
CNV_BINE06_864	chr23	4151401	4325513	174112	DUP
CNV_BINE05_865	chr23	10852140	10913618	61478	DUP
CNV_BINE06_866	chr23	13043047	13167937	124890	DUP
CNV_BINE06_867	chr23	14841539	14885764	44225	DUP
CNV_BINE06_868	chr23	17149772	17218742	68970	DUP
CNV_BINE06_869	chr23	19703251	19894427	191176	DUP
CNV_BINE06_870	chr23	20273594	20367924	94330	DUP
CNV_BINE06_871	chr23	20689020	21046090	357070	DUP
CNV_BINE06_872	chr23	21487725	21550476	62751	DUP
CNV_BINE06_873	chr23	22781511	22887070	105559	DUP
CNV_BINE06_874	chr23	28162474	28213347	50873	DUP
CNV_BINE06_875	chr23	30290831	30393167	102336	DUP
CNV_BINE06_876	chr23	30605668	30672437	66769	DUP
CNV_BINE06_877	chr23	39236560	39438308	201748	DUP
CNV_BINE06_878	chr23	48556943	48621755	64812	DUP
CNV_BINE06_879	chr23	49542002	49725139	183137	DUP
CNV_BINE02_880	chr23	49582162	49664118	81956	DUP
CNV_BINE06_881	chr23	52363277	52465632	102355	DUP
CNV_BINE06_882	chr24	3183438	3247742	64304	DUP
CNV_BINE06_883	chr24	3388255	3455604	67349	DUP
CNV_BINE06_884	chr24	6386486	6557483	170997	DUP
CNV_BINE06_885	chr24	8592532	8990573	398041	DUP
CNV_BINE06_886	chr24	11602916	11665073	62157	DUP
CNV_BINE06_887	chr24	12052721	12136144	83423	DUP
CNV_BINE06_888	chr24	18258133	18293839	35706	DUP
CNV_BINE06_889	chr24	36509113	36683638	174525	DUP
CNV_BINE06_890	chr24	41051920	41306069	254149	DUP
CNV_BINE06_891	chr24	45244802	45363723	118921	DUP
CNV_BINE06_892	chr24	45922155	46009871	87716	DUP
CNV_BINE06_893	chr24	47447668	47570379	122711	DUP
CNV_BINE06_894	chr24	58127176	58370956	243780	DUP
CNV_BINE06_895	chr24	61235191	61295722	60531	DUP
CNV_BINE06_896	chr24	62589412	62685898	96486	DUP
CNV_BINE05_897	chr25	330893	680414	349521	DUP
CNV_BINE02_898	chr25	567526	665794	98268	DUP
CNV_BINE05_899	chr25	1037083	1214553	177470	DUP
CNV_BINE02_900	chr25	1086505	1157645	71140	DUP
CNV_BINE05_901	chr25	1477814	1653780	175966	DUP
CNV_BINE06_902	chr25	2191587	2255514	63927	DUP
CNV_BINE06_903	chr25	2469521	2582660	113139	DUP
CNV_BINE06_904	chr25	6288488	6358199	69711	DUP
CNV_BINE06_905	chr25	7175813	7222680	46867	DUP
CNV_BINE06_906	chr25	21718519	21804290	85771	DUP
CNV_BINE06_907	chr25	23805155	23856321	51166	DUP
CNV_BINE06_908	chr25	24366710	24421879	55169	DUP
CNV_BINE06_909	chr25	24620605	24678372	57767	DUP
CNV_BINE06_910	chr25	25569919	25707662	137743	DUP
CNV_BINE06_911	chr25	25888367	26041768	153401	DUP
CNV_BINE06_912	chr25	28621477	28959546	338069	DUP
CNV_BINE06_913	chr25	31473299	31595084	121785	DUP
CNV_BINE06_914	chr25	32505688	32562835	57147	DUP
CNV_BINE05_915	chr25	35001713	35098555	96842	DUP
CNV_BINE02_916	chr25	35005250	35098555	93305	DUP
CNV_BINE03_917	chr25	35005250	35098555	93305	DUP
CNV_BINE06_918	chr25	40055147	40168343	113196	DUP
CNV_BINE08_919	chr25	41250992	41371975	120983	DEL
CNV_BINE06_920	chr26	1243661	1274249	30588	DUP
CNV_BINE06_921	chr26	1774680	1870537	95857	DUP
CNV_BINE06_922	chr26	2344846	2459027	114181	DUP
CNV_BINE06_923	chr26	18379931	18442427	62496	DUP
CNV_BINE06_924	chr26	18581531	18734589	153058	DUP
CNV_BINE06_925	chr26	20436930	20508857	71927	DUP
CNV_BINE06_926	chr26	25314352	25396128	81776	DUP
CNV_BINE08_927	chr26	25886027	25996083	110056	DEL
CNV_BINE06_928	chr26	28192862	28293059	100197	DUP
CNV_BINE06_929	chr26	30081526	30204858	123332	DUP
CNV_BINE06_930	chr26	35595049	35649079	54030	DUP
CNV_BINE06_931	chr26	37509525	37595031	85506	DUP
CNV_BINE06_932	chr26	43323367	43375487	52120	DUP
CNV_BINE06_933	chr26	44070703	44302172	231469	DUP
CNV_BINE05_934	chr26	44542664	44636059	93395	DUP
CNV_BINE06_935	chr26	45081532	45335652	254120	DUP
CNV_BINE06_936	chr26	46204203	46284287	80084	DUP
CNV_BINE06_937	chr26	46364406	46536855	172449	DUP
CNV_BINE06_938	chr26	47129582	47166185	36603	DUP
CNV_BINE05_939	chr26	51131518	51284945	153427	DUP
CNV_BINE05_940	chr26	51440083	51584422	144339	DUP
CNV_BINE06_941	chr26	51494747	51556541	61794	DUP
CNV_BINE02_942	chr27	226945	267537	40592	DUP
CNV_BINE06_943	chr27	3246115	3314120	68005	DEL
CNV_BINE06_944	chr27	3748220	3810639	62419	DUP
CNV_BINE06_945	chr27	6690676	6889370	198694	DUP
CNV_BINE06_946	chr27	7008687	8032192	1023505	DUP
CNV_BINE06_947	chr27	8146202	8238519	92317	DUP
CNV_BINE06_948	chr27	8743086	8804161	61075	DUP
CNV_BINE06_949	chr27	10191110	10317476	126366	DUP
CNV_BINE06_950	chr27	10420595	10498471	77876	DUP
CNV_BINE06_951	chr27	10865913	10969390	103477	DUP
CNV_BINE06_952	chr27	11181222	11278085	96863	DUP
CNV_BINE06_953	chr27	12313130	12434188	121058	DUP
CNV_BINE06_954	chr28	267274	340284	73010	DUP
CNV_BINE06_955	chr28	1325876	1362357	36481	DUP
CNV_BINE06_956	chr28	1569307	1599491	30184	DUP
CNV_BINE06_957	chr28	2028722	2095320	66598	DUP
CNV_BINE06_958	chr28	2468624	2638563	169939	DEL
CNV_BINE05_959	chr28	2544117	2758221	214104	DUP
CNV_BINE08_960	chr28	2544117	2758221	214104	DUP
CNV_BINE06_961	chr28	7049236	7080457	31221	DUP
CNV_BINE06_962	chr28	8941840	9103203	161363	DUP
CNV_BINE06_963	chr28	32826421	32931754	105333	DUP
CNV_BINE06_964	chr28	33281105	33328952	47847	DUP
CNV_BINE06_965	chr28	34364712	34471621	106909	DUP
CNV_BINE02_966	chr28	35087327	35159217	71890	DUP
CNV_BINE06_967	chr28	37410470	37521752	111282	DUP
CNV_BINE06_968	chr28	42200706	42283918	83212	DUP
CNV_BINE06_969	chr28	43310228	43579624	269396	DUP
CNV_BINE06_970	chr28	45075270	45478969	403699	DUP
CNV_BINE06_971	chr29	2492988	2529556	36568	DUP
CNV_BINE06_972	chr29	3237873	3343244	105371	DUP
CNV_BINE06_973	chr29	12975552	13101533	125981	DUP
CNV_BINE06_974	chr29	15210230	15266829	56599	DUP
CNV_BINE06_975	chr29	15583480	15645883	62403	DUP
CNV_BINE06_976	chr29	20148428	20231203	82775	DUP
CNV_BINE06_977	chr29	35266008	35439346	173338	DUP
CNV_BINE06_978	chr29	40014537	40189769	175232	DUP
CNV_BINE05_979	chr29	45867745	46001026	133281	DUP
CNV_BINE02_980	chr29	46124541	46248165	123624	DUP
CNV_BINE02_981	chr29	46491721	46537534	45813	DUP
CNV_BINE05_982	chr29	46491721	46571145	79424	DUP
CNV_BINE05_983	chr29	46914478	47113040	198562	DUP
CNV_BINE05_984	chr29	48649845	48702944	53099	DUP
CNV_BINE05_985	chr29	49955008	50296573	341565	DUP
CNV_BINE02_986	chr29	50101354	50296573	195219	DUP
CNV_BINE02_987	chr29	50871207	51048382	177175	DUP
CNV_BINE05_988	chr29	50871207	51148018	276811	DUP
CNV_BINE05_989	chr29	51371768	51502868	131100	DUP
