# Supplementary material for: Genome-wide copy number variation (CNV) detection in Nelore cattle reveals highly frequent variants in genome regions harboring QTLs affecting production traits
Source: BMC Genomics. 2016 Jun 13;17:454. doi: 10.1186/s12864-016-2752-9 (PMC4907077; doi:10.1186/s12864-016-2752-9)
Supplement: Additional file 9: — CNVRs overlapping with previously detected QTLs from the Bovine QTL Database. (XLSX 2973 kb) [file 12864_2016_2752_MOESM7_ESM.xlsx]

## Sheet: Planilha1
CNV Genotyping	CHR	START	END	LENGTH	TYPE	SU	PE	SR
CNV_BINE06_777	chr20	12328329	18214329	5886000	DUP	1	1	0
CNV_BINE06_104	chr2	109327793	115082461	5754668	DEL	1	1	0
CNV_BINE06_540	chr13	21406652	27034309	5627657	DUP	1	0	1
CNV_BINE06_946	chr27	7505564	12815942	5310378	DUP	1	1	0
CNV_BINE06_502	chr12	70077093	75301415	5224322	DEL	2	2	0
CNV_BINE06_348	chr8	46590467	51764265	5173798	DEL	1	1	0
CNV_BINE06_502	chr12	70094036	75264816	5170780	DUP	1	0	1
CNV_BINE06_37	chr1	66520771	71548428	5027657	DUP	1	1	0
CNV_BINE06_439	chr11	15641958	20213379	4571421	DUP	1	0	1
CNV_BINE06_626	chr16	35486538	39990654	4504116	DEL	1	1	0
CNV_BINE06_439	chr11	15603764	20090467	4486703	DUP	1	0	1
CNV_BINE06_889	chr24	36577109	40908104	4330995	DEL	1	1	0
CNV_BINE06_261	chr6	3682202	7824269	4142067	DEL	1	1	0
CNV_BINE06_30	chr1	53718957	57838589	4119632	DUP	1	1	0
CNV_BINE06_344	chr8	43338636	47390336	4051700	DEL	3	3	0
CNV_BINE06_227	chr5	43820836	47554571	3733735	DEL	1	1	0
CNV_BINE06_89	chr2	53666852	57378739	3711887	DUP	2	2	0
CNV_BINE02_674	chr17	53703206	57201636	3498430	DEL	1	0	1
CNV_BINE06_613	chr16	3533334	6643879	3110545	DUP	1	1	0
CNV_BINE06_70	chr2	2417710	5493942	3076232	DUP	1	1	0
CNV_BINE06_687	chr17	68651104	71679648	3028544	DEL	1	0	1
CNV_BINE06_737	chr19	1654659	4678855	3024196	DEL	1	1	0
CNV_BINE06_956	chr28	1578693	4427951	2849258	DUP	2	2	0
CNV_BINE06_502	chr12	70037801	72851444	2813643	DUP	1	0	1
CNV_BINE06_502	chr12	70033753	72842056	2808303	DEL	1	0	1
CNV_BINE06_502	chr12	70031272	72835285	2804013	DEL	1	0	1
CNV_BINE07_423	chr10	22582197	25383102	2800905	DEL	6	6	0
CNV_BINE07_423	chr10	22647369	25259268	2611899	DUP	15	15	0
CNV_BINE06_422	chr10	22647548	25259269	2611721	DUP	4	4	0
CNV_BINE07_423	chr10	22715069	25320247	2605178	DEL	2	2	0
CNV_BINE07_423	chr10	22678953	25249298	2570345	DUP	3	3	0
CNV_BINE07_423	chr10	22672347	25242523	2570176	DUP	3	3	0
CNV_BINE06_502	chr12	70060837	72579936	2519099	DUP	1	1	0
CNV_BINE06_502	chr12	70046577	72551230	2504653	DUP	1	1	0
CNV_BINE07_423	chr10	22763565	25254523	2490958	DEL	1	1	0
CNV_BINE07_423	chr10	22751484	25242328	2490844	DEL	13	13	0
CNV_BINE07_423	chr10	22749670	25240490	2490820	DEL	3	3	0
CNV_BINE07_423	chr10	22751224	25241897	2490673	DUP	14	14	0
CNV_BINE07_423	chr10	22753236	25243690	2490454	DUP	3	3	0
CNV_BINE07_423	chr10	22749516	25238786	2489270	DUP	3	3	0
CNV_BINE07_423	chr10	22542231	24876402	2334171	DUP	5	5	0
CNV_BINE06_422	chr10	22542235	24876391	2334156	DUP	9	9	0
CNV_BINE07_423	chr10	22528228	24851973	2323745	DUP	7	7	0
CNV_BINE07_423	chr10	22527509	24851106	2323597	DUP	1	1	0
CNV_BINE06_422	chr10	22528235	24851716	2323481	DUP	2	2	0
CNV_BINE06_502	chr12	70098808	72336214	2237406	DUP	1	1	0
CNV_BINE06_422	chr10	22521549	24748166	2226617	DUP	1	1	0
CNV_BINE07_423	chr10	22702628	24919055	2216427	DUP	1	1	0
CNV_BINE06_109	chr2	123063249	125253218	2189969	DEL	1	1	0
CNV_BINE06_508	chr12	78168069	80352583	2184514	DEL	1	1	0
CNV_BINE06_648	chr16	60049210	62233625	2184415	DUP	1	0	1
CNV_BINE07_423	chr10	22561304	24650607	2089303	DEL	2	2	0
CNV_BINE07_423	chr10	22735149	24781210	2046061	DUP	4	4	0
CNV_BINE06_422	chr10	22533388	24578285	2044897	DEL	1	1	0
CNV_BINE07_423	chr10	22533808	24578153	2044345	DEL	4	4	0
CNV_BINE07_423	chr10	22535097	24579205	2044108	DUP	6	6	0
CNV_BINE06_422	chr10	22535215	24579282	2044067	DEL	1	1	0
CNV_BINE07_423	chr10	22534260	24578291	2044031	DUP	3	3	0
CNV_BINE06_422	chr10	22535097	24579126	2044029	DUP	3	3	0
CNV_BINE07_423	chr10	22804546	24848095	2043549	DUP	2	2	0
CNV_BINE02_749	chr19	35365727	37408789	2043062	DEL	1	1	0
CNV_BINE06_545	chr13	36572100	38611874	2039774	DEL	1	0	1
CNV_BINE07_423	chr10	22654059	24507461	1853402	DEL	2	2	0
CNV_BINE06_422	chr10	22654323	24507472	1853149	DEL	4	4	0
CNV_BINE07_423	chr10	22620085	24466693	1846608	DEL	3	3	0
CNV_BINE06_422	chr10	22618702	24465246	1846544	DEL	1	1	0
CNV_BINE06_422	chr10	22620427	24466814	1846387	DUP	2	2	0
CNV_BINE07_423	chr10	22699156	24537735	1838579	DUP	7	7	0
CNV_BINE07_423	chr10	22698861	24537395	1838534	DEL	7	7	0
CNV_BINE06_313	chr7	65961851	67798880	1837029	DUP	1	1	0
CNV_BINE07_423	chr10	22697046	24510486	1813440	DEL	1	1	0
CNV_BINE07_423	chr10	22686858	24495848	1808990	DEL	2	2	0
CNV_BINE07_423	chr10	22665558	24468893	1803335	DEL	1	1	0
CNV_BINE07_423	chr10	22663754	24466688	1802934	DEL	2	2	0
CNV_BINE07_423	chr10	22662745	24465660	1802915	DEL	2	2	0
CNV_BINE06_422	chr10	22663808	24466695	1802887	DEL	3	3	0
CNV_BINE07_423	chr10	22661577	24464312	1802735	DUP	2	2	0
CNV_BINE07_423	chr10	22856609	24658013	1801404	DUP	4	4	0
CNV_BINE07_423	chr10	22873836	24669055	1795219	DEL	2	2	0
CNV_BINE07_423	chr10	22873669	24668567	1794898	DUP	6	6	0
CNV_BINE07_423	chr10	22793362	24546412	1753050	DEL	2	2	0
CNV_BINE07_423	chr10	22801663	24552544	1750881	DUP	10	10	0
CNV_BINE07_423	chr10	22807276	24557879	1750603	DUP	1	1	0
CNV_BINE06_54	chr1	129363109	130975283	1612174	DUP	2	2	0
CNV_BINE07_423	chr10	22605886	24193669	1587783	DEL	1	1	0
CNV_BINE06_422	chr10	22586280	24110288	1524008	DUP	2	2	0
CNV_BINE07_423	chr10	22536637	24046219	1509582	DUP	3	3	0
CNV_BINE07_423	chr10	22531592	24030607	1499015	DEL	1	1	0
CNV_BINE07_423	chr10	22537295	24036031	1498736	DEL	3	3	0
CNV_BINE06_422	chr10	22547927	24046618	1498691	DUP	7	7	0
CNV_BINE07_423	chr10	22547932	24046621	1498689	DUP	14	14	0
CNV_BINE06_422	chr10	22534715	24033369	1498654	DEL	2	2	0
CNV_BINE07_423	chr10	22534721	24033350	1498629	DEL	8	8	0
CNV_BINE07_423	chr10	22537553	24036145	1498592	DUP	2	2	0
CNV_BINE07_423	chr10	22547532	24045644	1498112	DUP	1	1	0
CNV_BINE06_422	chr10	22563038	24023456	1460418	DUP	2	2	0
CNV_BINE05_254	chr5	119768024	121191423	1423399	DUP	13	13	0
CNV_BINE06_503	chr12	72647488	73929000	1281512	DEL	1	1	0
CNV_BINE06_495	chr12	58699157	59943207	1244050	DEL	1	1	0
CNV_BINE07_423	chr10	22778665	24022073	1243408	DEL	5	0	5
CNV_BINE06_632	chr16	39317179	40558808	1241629	DUP	1	1	0
CNV_BINE05_424	chr10	24093360	25322066	1228706	DUP	2	2	0
CNV_BINE07_423	chr10	22602279	23760014	1157735	DUP	7	7	0
CNV_BINE06_422	chr10	22605912	23763613	1157701	DEL	1	1	0
CNV_BINE07_423	chr10	22605921	23763583	1157662	DEL	2	2	0
CNV_BINE07_423	chr10	22603454	23761082	1157628	DUP	1	1	0
CNV_BINE06_42	chr1	81344339	82473900	1129561	DUP	3	3	0
CNV_BINE03_505	chr12	75554837	76617776	1062939	DUP	2	2	0
CNV_BINE03_505	chr12	75557047	76619973	1062926	DEL	2	2	0
CNV_BINE07_423	chr10	22735074	23794953	1059879	DUP	4	4	0
CNV_BINE07_423	chr10	22720253	23779957	1059704	DUP	3	3	0
CNV_BINE07_423	chr10	22719883	23767965	1048082	DEL	3	3	0
CNV_BINE02_478	chr11	105440772	106454520	1013748	DEL	1	0	1
CNV_BINE06_503	chr12	72551180	73509333	958153	DUP	1	1	0
CNV_BINE07_423	chr10	22553398	23499069	945671	DEL	3	3	0
CNV_BINE07_423	chr10	22550249	23495790	945541	DEL	1	1	0
CNV_BINE06_422	chr10	22561217	23502347	941130	DUP	1	1	0
CNV_BINE07_423	chr10	22573214	23514274	941060	DUP	2	2	0
CNV_BINE05_424	chr10	23959827	24853177	893350	DEL	1	0	1
CNV_BINE03_505	chr12	75572155	76446492	874337	DEL	2	0	2
CNV_BINE03_505	chr12	75585689	76459907	874218	DEL	2	2	0
CNV_BINE03_505	chr12	75573930	76448027	874097	DEL	1	1	0
CNV_BINE03_505	chr12	75586068	76460039	873971	DUP	1	1	0
CNV_BINE06_918	chr25	40134378	40994548	860170	DUP	2	2	0
CNV_BINE06_291	chr6	112637076	113464064	826988	DEL	1	1	0
CNV_BINE03_505	chr12	75821942	76626325	804383	DUP	9	9	0
CNV_BINE03_505	chr12	75816192	76620328	804136	DUP	9	9	0
CNV_BINE03_505	chr12	75816066	76620110	804044	DEL	27	27	0
CNV_BINE03_505	chr12	75813187	76617226	804039	DEL	9	9	0
CNV_BINE06_719	chr18	24058093	24854623	796530	DEL	2	2	0
CNV_BINE06_719	chr18	24058479	24854780	796301	DUP	4	4	0
CNV_BINE03_505	chr12	75516587	76305440	788853	DUP	3	0	3
CNV_BINE03_505	chr12	75512679	76300107	787428	DEL	2	2	0
CNV_BINE06_503	chr12	72529793	73315419	785626	DEL	1	1	0
CNV_BINE07_423	chr10	22715054	23493485	778431	DEL	4	4	0
CNV_BINE03_505	chr12	75882330	76652389	770059	DEL	33	33	0
CNV_BINE03_505	chr12	75881711	76651684	769973	DEL	37	37	0
CNV_BINE03_505	chr12	75801709	76561998	760289	DEL	9	9	0
CNV_BINE03_505	chr12	75801432	76561439	760007	DUP	2	2	0
CNV_BINE03_505	chr12	75912139	76661500	749361	DEL	2	2	0
CNV_BINE06_503	chr12	72522897	73261371	738474	DUP	3	3	0
CNV_BINE07_423	chr10	22605809	23338005	732196	DUP	1	1	0
CNV_BINE07_423	chr10	22566310	23287979	721669	DEL	7	7	0
CNV_BINE07_423	chr10	22566668	23288132	721464	DUP	11	11	0
CNV_BINE06_422	chr10	22566652	23288105	721453	DUP	2	2	0
CNV_BINE06_422	chr10	22564843	23286223	721380	DUP	1	1	0
CNV_BINE03_505	chr12	75927591	76627788	700197	DEL	1	1	0
CNV_BINE03_505	chr12	75928131	76627892	699761	DUP	7	7	0
CNV_BINE07_423	chr10	22900606	23577782	677176	DEL	4	4	0
CNV_BINE07_423	chr10	22836489	23511559	675070	DUP	2	2	0
CNV_BINE03_505	chr12	75554655	76228161	673506	DEL	3	3	0
CNV_BINE07_423	chr10	22856377	23511398	655021	DEL	2	2	0
CNV_BINE07_423	chr10	22856556	23511554	654998	DUP	11	11	0
CNV_BINE07_423	chr10	22864623	23518901	654278	DUP	3	3	0
CNV_BINE07_423	chr10	22879555	23529829	650274	DEL	2	2	0
CNV_BINE07_423	chr10	22873678	23522125	648447	DUP	3	3	0
CNV_BINE07_423	chr10	22886606	23534367	647761	DEL	6	6	0
CNV_BINE07_423	chr10	22882762	23530484	647722	DEL	1	1	0
CNV_BINE07_423	chr10	22886446	23534037	647591	DUP	3	3	0
CNV_BINE07_423	chr10	22882177	23529755	647578	DEL	17	17	0
CNV_BINE07_423	chr10	22881941	23529419	647478	DUP	6	6	0
CNV_BINE07_423	chr10	22883199	23530578	647379	DUP	2	2	0
CNV_BINE07_423	chr10	22898942	23546292	647350	DUP	21	21	0
CNV_BINE07_423	chr10	22895473	23542678	647205	DUP	2	2	0
CNV_BINE07_423	chr10	22880307	23527482	647175	DUP	2	2	0
CNV_BINE07_423	chr10	22898542	23545708	647166	DEL	46	46	0
CNV_BINE07_423	chr10	22897202	23544200	646998	DUP	34	25	9
CNV_BINE07_423	chr10	22896656	23543439	646783	DUP	2	2	0
CNV_BINE07_423	chr10	22897376	23544131	646755	DEL	19	19	0
CNV_BINE07_423	chr10	22897743	23544434	646691	DUP	3	3	0
CNV_BINE07_423	chr10	22882181	23526796	644615	DUP	3	0	3
CNV_BINE03_505	chr12	75788487	76429476	640989	DUP	9	9	0
CNV_BINE03_505	chr12	75788628	76429515	640887	DEL	17	17	0
CNV_BINE07_423	chr10	22515003	23151517	636514	DEL	1	1	0
CNV_BINE03_505	chr12	75770684	76406994	636310	DUP	5	5	0
CNV_BINE03_505	chr12	75770806	76407049	636243	DEL	9	8	1
CNV_BINE07_423	chr10	22521898	23156054	634156	DEL	1	1	0
CNV_BINE07_423	chr10	22526233	23159675	633442	DUP	3	3	0
CNV_BINE07_423	chr10	22521474	23154877	633403	DUP	2	2	0
CNV_BINE03_505	chr12	75729798	76361761	631963	DEL	1	1	0
CNV_BINE03_505	chr12	75752947	76384846	631899	DUP	4	4	0
CNV_BINE03_505	chr12	75753843	76385677	631834	DUP	2	2	0
CNV_BINE03_505	chr12	75754060	76385844	631784	DEL	4	4	0
CNV_BINE03_505	chr12	75715186	76346403	631217	DEL	4	4	0
CNV_BINE03_505	chr12	75716297	76347391	631094	DUP	2	2	0
CNV_BINE03_505	chr12	75825848	76448823	622975	DEL	2	2	0
CNV_BINE03_505	chr12	75825708	76448266	622558	DUP	10	10	0
CNV_BINE03_505	chr12	75831619	76454110	622491	DUP	3	3	0
CNV_BINE03_505	chr12	75830010	76452489	622479	DUP	8	8	0
CNV_BINE03_505	chr12	75828962	76451434	622472	DEL	3	3	0
CNV_BINE03_505	chr12	75824232	76446675	622443	DEL	17	17	0
CNV_BINE03_505	chr12	75828554	76450985	622431	DUP	18	18	0
CNV_BINE03_505	chr12	75831987	76454389	622402	DEL	3	3	0
CNV_BINE03_505	chr12	75829947	76452335	622388	DEL	6	6	0
CNV_BINE03_505	chr12	75822468	76444727	622259	DEL	8	8	0
CNV_BINE03_505	chr12	75833143	76455078	621935	DEL	2	2	0
CNV_BINE03_505	chr12	75833436	76455198	621762	DUP	7	7	0
CNV_BINE03_505	chr12	75836831	76457781	620950	DUP	1	1	0
CNV_BINE03_505	chr12	75699452	76308107	608655	DUP	18	18	0
CNV_BINE03_505	chr12	75699606	76308241	608635	DEL	11	11	0
CNV_BINE03_505	chr12	75710736	76318500	607764	DEL	3	3	0
CNV_BINE03_505	chr12	75707488	76315246	607758	DEL	4	4	0
CNV_BINE03_505	chr12	75709962	76317706	607744	DUP	7	7	0
CNV_BINE03_505	chr12	75711022	76318735	607713	DUP	2	2	0
CNV_BINE03_505	chr12	75708102	76315799	607697	DUP	9	9	0
CNV_BINE03_505	chr12	75706791	76314456	607665	DEL	5	5	0
CNV_BINE03_505	chr12	75707206	76314721	607515	DUP	3	3	0
CNV_BINE03_505	chr12	75713621	76320296	606675	DEL	2	0	2
CNV_BINE03_505	chr12	75714813	76321477	606664	DUP	5	4	1
CNV_BINE06_301	chr7	9271221	9875201	603980	DUP	16	16	0
CNV_BINE03_505	chr12	75707812	76308007	600195	DUP	3	3	0
CNV_BINE02_468	chr11	99684086	100263660	579574	DEL	1	1	0
CNV_BINE06_301	chr7	9232904	9795493	562589	DEL	4	4	0
CNV_BINE06_301	chr7	9232764	9794986	562222	DUP	4	4	0
CNV_BINE06_301	chr7	9234584	9795976	561392	DEL	4	4	0
CNV_BINE06_301	chr7	9236375	9797596	561221	DUP	11	11	0
CNV_BINE06_301	chr7	9236540	9797677	561137	DEL	13	13	0
CNV_BINE06_301	chr7	9240268	9800346	560078	DEL	2	2	0
CNV_BINE06_301	chr7	9239418	9799439	560021	DEL	3	3	0
CNV_BINE06_301	chr7	9240183	9800001	559818	DUP	5	5	0
CNV_BINE06_301	chr7	9239361	9798921	559560	DUP	2	2	0
CNV_BINE06_16	chr1	26072286	26629085	556799	DEL	7	7	0
CNV_BINE06_16	chr1	26072186	26628529	556343	DUP	3	3	0
CNV_BINE06_47	chr1	86787508	87319045	531537	DEL	2	2	0
CNV_BINE06_430	chr10	70237026	70758386	521360	DEL	2	2	0
CNV_BINE03_505	chr12	75587835	76107207	519372	DUP	1	1	0
CNV_BINE03_505	chr12	75551397	76066930	515533	DUP	1	0	1
CNV_BINE03_505	chr12	75551420	76066925	515505	DUP	1	0	1
CNV_BINE03_505	chr12	75733940	76248840	514900	DEL	6	6	0
CNV_BINE03_505	chr12	75624878	76132186	507308	DEL	2	2	0
CNV_BINE03_505	chr12	75625383	76132286	506903	DUP	2	2	0
CNV_BINE02_116	chr2	135093355	135594199	500844	DUP	19	12	7
CNV_BINE06_115	chr2	135093399	135594198	500799	DUP	7	7	0
CNV_BINE06_734	chr18	60487774	60981953	494179	DEL	3	3	0
CNV_BINE06_734	chr18	60488075	60982122	494047	DUP	3	3	0
CNV_BINE02_212	chr4	119377294	119861676	484382	DEL	1	1	0
CNV_BINE06_422	chr10	22459902	22931953	472051	DEL	1	1	0
CNV_BINE06_422	chr10	22459424	22930365	470941	DUP	2	2	0
CNV_BINE07_423	chr10	22692176	23135605	443429	DEL	2	2	0
CNV_BINE07_423	chr10	22700569	23143400	442831	DUP	2	2	0
CNV_BINE05_204	chr4	113647830	114083288	435458	DUP	15	12	3
CNV_BINE07_423	chr10	22820300	23250073	429773	DUP	2	2	0
CNV_BINE02_303	chr7	21500433	21919993	419560	DUP	4	4	0
CNV_BINE06_627	chr16	36284657	36693104	408447	DUP	1	0	1
CNV_BINE05_424	chr10	23855707	24233246	377539	DUP	1	1	0
CNV_BINE07_423	chr10	22795396	23151155	355759	DUP	2	2	0
CNV_BINE07_423	chr10	22804547	23158221	353674	DUP	9	9	0
CNV_BINE07_423	chr10	22804722	23158300	353578	DEL	2	2	0
CNV_BINE07_423	chr10	22809317	23160578	351261	DEL	2	2	0
CNV_BINE06_776	chr20	11796906	12146772	349866	DUP	2	2	0
CNV_BINE03_505	chr12	76190894	76538449	347555	DEL	3	3	0
CNV_BINE03_505	chr12	76191655	76539075	347420	DUP	2	2	0
CNV_BINE03_505	chr12	76196336	76543450	347114	DUP	4	4	0
CNV_BINE03_505	chr12	76196485	76543335	346850	DEL	3	3	0
CNV_BINE06_460	chr11	82354624	82699375	344751	DUP	9	9	0
CNV_BINE06_422	chr10	22547481	22869363	321882	DUP	2	2	0
CNV_BINE05_897	chr25	462167	773592	311425	DUP	10	10	0
CNV_BINE05_897	chr25	462542	773710	311168	DEL	5	5	0
CNV_BINE06_422	chr10	22563165	22849726	286561	DUP	2	2	0
CNV_BINE07_423	chr10	22515088	22795959	280871	DEL	7	7	0
CNV_BINE06_422	chr10	22515202	22795976	280774	DEL	4	4	0
CNV_BINE07_423	chr10	22515380	22796090	280710	DUP	7	7	0
CNV_BINE06_422	chr10	22515391	22796079	280688	DUP	5	5	0
CNV_BINE07_423	chr10	22524214	22804617	280403	DEL	1	1	0
CNV_BINE06_422	chr10	22524272	22804624	280352	DEL	1	1	0
CNV_BINE03_505	chr12	75869564	76144219	274655	DUP	7	7	0
CNV_BINE03_505	chr12	75677012	75950089	273077	DUP	4	4	0
CNV_BINE03_505	chr12	75677176	75950190	273014	DEL	9	9	0
CNV_BINE03_505	chr12	75855961	76127426	271465	DEL	2	2	0
CNV_BINE03_505	chr12	75857932	76129127	271195	DEL	4	4	0
CNV_BINE03_505	chr12	75858083	76129222	271139	DUP	1	1	0
CNV_BINE03_505	chr12	75856559	76127694	271135	DUP	2	2	0
CNV_BINE06_647	chr16	58463402	58730986	267584	DUP	12	12	0
CNV_BINE05_204	chr4	113743766	114004450	260684	DEL	1	1	0
CNV_BINE05_204	chr4	113743450	114003970	260520	DUP	3	3	0
CNV_BINE06_517	chr12	84682578	84941412	258834	DUP	20	20	0
CNV_BINE06_517	chr12	84683942	84941358	257416	DEL	12	12	0
CNV_BINE03_505	chr12	75638239	75878136	239897	DUP	1	1	0
CNV_BINE03_505	chr12	75626265	75862333	236068	DUP	4	4	0
CNV_BINE03_505	chr12	75626364	75862410	236046	DEL	2	2	0
CNV_BINE03_505	chr12	75633899	75869746	235847	DEL	4	4	0
CNV_BINE03_505	chr12	75635566	75871216	235650	DUP	5	5	0
CNV_BINE03_505	chr12	75635732	75871121	235389	DEL	2	2	0
CNV_BINE03_505	chr12	75957446	76190878	233432	DUP	7	7	0
CNV_BINE07_246	chr5	117359950	117586729	226779	DUP	24	24	0
CNV_BINE04_247	chr5	117359953	117586690	226737	DUP	19	19	0
CNV_BINE05_249	chr5	117359968	117586679	226711	DUP	6	6	0
CNV_BINE03_505	chr12	75535759	75757171	221412	DEL	2	2	0
CNV_BINE07_423	chr10	22512777	22715109	202332	DUP	37	37	0
CNV_BINE06_422	chr10	22512778	22715108	202330	DUP	15	15	0
CNV_BINE05_204	chr4	113723100	113924208	201108	DEL	1	0	1
CNV_BINE06_338	chr8	29866170	30067062	200892	DUP	3	3	0
CNV_BINE06_504	chr12	75450012	75639098	189086	DUP	1	0	1
CNV_BINE06_353	chr8	51430019	51610437	180418	DUP	2	2	0
CNV_BINE02_692	chr17	73400315	73578428	178113	DEL	1	1	0
CNV_BINE02_643	chr16	52441390	52619005	177615	DUP	17	17	0
CNV_BINE07_590	chr15	45506793	45684082	177289	DEL	3	3	0
CNV_BINE05_588	chr15	45506795	45684039	177244	DEL	6	6	0
CNV_BINE04_589	chr15	45506847	45684051	177204	DEL	2	2	0
CNV_BINE02_587	chr15	45506849	45684038	177189	DEL	4	4	0
CNV_BINE03_591	chr15	45506621	45683660	177039	DUP	4	4	0
CNV_BINE02_587	chr15	45506614	45683644	177030	DUP	5	5	0
CNV_BINE05_588	chr15	45506640	45683665	177025	DUP	2	2	0
CNV_BINE07_590	chr15	45506654	45683650	176996	DUP	4	4	0
CNV_BINE04_589	chr15	45506679	45683649	176970	DUP	3	3	0
CNV_BINE06_576	chr15	542886	719063	176177	DEL	33	17	16
CNV_BINE05_254	chr5	120074915	120249605	174690	DEL	1	1	0
CNV_BINE05_959	chr28	2660032	2812293	152261	DEL	19	19	0
CNV_BINE08_960	chr28	2660032	2812291	152259	DEL	20	20	0
CNV_BINE06_504	chr12	75355788	75503706	147918	DUP	1	0	1
CNV_BINE03_505	chr12	76096471	76244026	147555	DEL	11	11	0
CNV_BINE03_505	chr12	76097003	76244359	147356	DUP	2	2	0
CNV_BINE03_505	chr12	76095624	76242419	146795	DUP	3	3	0
CNV_BINE03_505	chr12	76095412	76241904	146492	DEL	5	5	0
CNV_BINE06_322	chr7	79125310	79269951	144641	DEL	27	27	0
CNV_BINE06_581	chr15	7797232	7941159	143927	DEL	2	2	0
CNV_BINE05_614	chr16	5877449	6015997	138548	DEL	5	5	0
CNV_BINE05_614	chr16	5875619	6014131	138512	DEL	8	8	0
CNV_BINE05_614	chr16	5877764	6016077	138313	DUP	2	2	0
CNV_BINE05_614	chr16	5880341	6018598	138257	DUP	3	3	0
CNV_BINE05_614	chr16	5879327	6017521	138194	DUP	5	5	0
CNV_BINE06_875	chr23	30356883	30492898	136015	DUP	16	16	0
CNV_BINE06_167	chr3	119873178	120008673	135495	DEL	2	2	0
CNV_BINE06_167	chr3	119847723	119982765	135042	DUP	1	1	0
CNV_BINE06_167	chr3	119862156	119995711	133555	DEL	2	2	0
CNV_BINE06_173	chr4	2592344	2723473	131129	DUP	2	2	0
CNV_BINE05_614	chr16	5897033	6026470	129437	DUP	2	2	0
CNV_BINE05_614	chr16	5899993	6029423	129430	DEL	2	2	0
CNV_BINE05_614	chr16	5893397	6022793	129396	DUP	5	5	0
CNV_BINE05_614	chr16	5893503	6022875	129372	DEL	4	4	0
CNV_BINE06_875	chr23	30373633	30502554	128921	DEL	12	12	0
CNV_BINE06_679	chr17	59598299	59725965	127666	DUP	11	11	0
CNV_BINE06_875	chr23	30373405	30500901	127496	DUP	5	5	0
CNV_BINE07_423	chr10	22629834	22752545	122711	DEL	1	1	0
CNV_BINE07_423	chr10	22645076	22767403	122327	DUP	2	2	0
CNV_BINE07_423	chr10	22630397	22752722	122325	DUP	2	2	0
CNV_BINE06_452	chr11	57383065	57503719	120654	DEL	2	2	0
CNV_BINE06_452	chr11	57382959	57503310	120351	DUP	4	4	0
CNV_BINE05_614	chr16	5914574	6034161	119587	DUP	6	6	0
CNV_BINE05_614	chr16	5914529	6034065	119536	DEL	2	2	0
CNV_BINE05_614	chr16	5912993	6032341	119348	DUP	1	1	0
CNV_BINE05_614	chr16	5922437	6041346	118909	DEL	2	2	0
CNV_BINE05_614	chr16	5922267	6040924	118657	DUP	6	6	0
CNV_BINE06_203	chr4	112571388	112688492	117104	DEL	4	4	0
CNV_BINE06_203	chr4	112571292	112688311	117019	DUP	2	2	0
CNV_BINE05_484	chr11	106974653	107088976	114323	DUP	1	1	0
CNV_BINE06_970	chr28	45228475	45341807	113332	DEL	4	4	0
CNV_BINE05_614	chr16	5868618	5977560	108942	DUP	1	1	0
CNV_BINE06_740	chr19	6600781	6709294	108513	DEL	2	2	0
CNV_BINE06_740	chr19	6600881	6709351	108470	DUP	4	4	0
CNV_BINE06_338	chr8	29864778	29969874	105096	DEL	10	10	0
CNV_BINE06_701	chr18	656047	760878	104831	DEL	24	10	14
CNV_BINE06_167	chr3	119914668	120013945	99277	DEL	9	9	0
CNV_BINE06_945	chr27	6758528	6857146	98618	DUP	15	15	0
CNV_BINE06_663	chr17	31041839	31139535	97696	DUP	8	8	0
CNV_BINE06_422	chr10	22512679	22609011	96332	DEL	2	2	0
CNV_BINE06_422	chr10	22510751	22606922	96171	DEL	2	2	0
CNV_BINE07_423	chr10	22510802	22606910	96108	DEL	6	6	0
CNV_BINE07_423	chr10	22512676	22608740	96064	DEL	11	11	0
CNV_BINE06_537	chr13	16711656	16803286	91630	DEL	11	11	0
CNV_BINE06_679	chr17	59635490	59726065	90575	DEL	24	24	0
CNV_BINE02_987	chr29	50949624	51038116	88492	DEL	8	8	0
CNV_BINE05_988	chr29	50949627	51038108	88481	DEL	4	4	0
CNV_BINE07_423	chr10	22708084	22793267	85183	DEL	1	1	0
CNV_BINE06_739	chr19	6364907	6448749	83842	DEL	6	6	0
CNV_BINE06_928	chr26	28232464	28315485	83021	DUP	4	4	0
CNV_BINE02_692	chr17	73326706	73409440	82734	DUP	1	0	1
CNV_BINE06_875	chr23	30357285	30439978	82693	DEL	19	19	0
CNV_BINE06_928	chr26	28237620	28319092	81472	DEL	1	1	0
CNV_BINE06_28	chr1	52310710	52391852	81142	DUP	10	10	0
CNV_BINE06_840	chr22	18130754	18211742	80988	DEL	13	13	0
CNV_BINE06_928	chr26	28234866	28315849	80983	DEL	2	2	0
CNV_BINE07_423	chr10	22686919	22767299	80380	DEL	2	2	0
CNV_BINE01_709	chr18	13361033	13441059	80026	DUP	13	10	3
CNV_BINE04_708	chr18	13361033	13441059	80026	DUP	22	18	4
CNV_BINE07_419	chr10	6085508	6165307	79799	DEL	3	3	0
CNV_BINE06_422	chr10	22666968	22746614	79646	DUP	7	7	0
CNV_BINE07_423	chr10	22666912	22746474	79562	DEL	2	2	0
CNV_BINE07_423	chr10	22667166	22746574	79408	DUP	9	9	0
CNV_BINE02_66	chr1	150065027	150144298	79271	DEL	1	1	0
CNV_BINE06_422	chr10	22663093	22741945	78852	DUP	14	4	10
CNV_BINE07_423	chr10	22663093	22741945	78852	DUP	55	45	10
CNV_BINE03_505	chr12	76210405	76288479	78074	DEL	1	1	0
CNV_BINE03_505	chr12	76209695	76287708	78013	DUP	10	10	0
CNV_BINE03_505	chr12	76211998	76289814	77816	DEL	5	5	0
CNV_BINE03_505	chr12	76212278	76289712	77434	DUP	1	1	0
CNV_BINE03_505	chr12	76159211	76233443	74232	DUP	16	16	0
CNV_BINE06_139	chr3	31662707	31736826	74119	DUP	1	1	0
CNV_BINE05_479	chr11	106043654	106117003	73349	DUP	1	1	0
CNV_BINE06_301	chr7	9261644	9332252	70608	DEL	3	3	0
CNV_BINE02_116	chr2	135276086	135343222	67136	DUP	2	2	0
CNV_BINE06_117	chr2	135276045	135343136	67091	DUP	2	2	0
CNV_BINE02_987	chr29	50961797	51024798	63001	DEL	4	4	0
CNV_BINE05_988	chr29	50961797	51024798	63001	DEL	7	7	0
CNV_BINE06_221	chr5	31384665	31444086	59421	DEL	2	2	0
CNV_BINE05_479	chr11	106042915	106099649	56734	DEL	2	2	0
CNV_BINE02_987	chr29	50893458	50949728	56270	DEL	9	9	0
CNV_BINE05_988	chr29	50893458	50949728	56270	DEL	4	4	0
CNV_BINE06_98	chr2	99687059	99742743	55684	DUP	34	34	0
CNV_BINE01_644	chr16	52675120	52730196	55076	DUP	7	5	2
CNV_BINE06_192	chr4	83406437	83459366	52929	DUP	2	2	0
CNV_BINE05_988	chr29	51113180	51165992	52812	DEL	15	10	5
CNV_BINE06_420	chr10	7365135	7416215	51080	DEL	18	18	0
CNV_BINE06_107	chr2	114175892	114226421	50529	DEL	4	4	0
CNV_BINE03_505	chr12	76222775	76272771	49996	DUP	28	28	0
CNV_BINE06_107	chr2	114175740	114224308	48568	DUP	4	4	0
CNV_BINE06_8	chr1	10726071	10773134	47063	DUP	10	10	0
CNV_BINE06_577	chr15	1289721	1336563	46842	DEL	10	10	0
CNV_BINE05_614	chr16	5999309	6045965	46656	DUP	17	17	0
CNV_BINE06_8	chr1	10727671	10773232	45561	DEL	3	3	0
CNV_BINE02_66	chr1	150062112	150107206	45094	DEL	12	12	0
CNV_BINE05_65	chr1	150062133	150107196	45063	DEL	14	14	0
CNV_BINE06_742	chr19	24534352	24579230	44878	DUP	1	1	0
CNV_BINE05_988	chr29	51100072	51144254	44182	DEL	11	11	0
CNV_BINE06_609	chr15	74584239	74628321	44082	DUP	2	2	0
CNV_BINE06_839	chr22	17105763	17149816	44053	DEL	2	2	0
CNV_BINE06_945	chr27	6758427	6802475	44048	DEL	10	10	0
CNV_BINE07_423	chr10	22618732	22662583	43851	DEL	3	3	0
CNV_BINE05_65	chr1	150064030	150107598	43568	DUP	4	4	0
CNV_BINE02_66	chr1	150063973	150107495	43522	DUP	7	7	0
CNV_BINE02_66	chr1	150065445	150108490	43045	DEL	7	7	0
CNV_BINE06_422	chr10	22631531	22674551	43020	DEL	1	1	0
CNV_BINE05_65	chr1	150065516	150108516	43000	DEL	6	6	0
CNV_BINE06_422	chr10	22624661	22667646	42985	DUP	19	19	0
CNV_BINE06_422	chr10	22640137	22683021	42884	DEL	1	1	0
CNV_BINE07_423	chr10	22629126	22671999	42873	DEL	2	2	0
CNV_BINE06_422	chr10	22633034	22675859	42825	DUP	1	1	0
CNV_BINE06_853	chr22	42396549	42439318	42769	DEL	24	24	0
CNV_BINE02_66	chr1	150065958	150108663	42705	DUP	3	3	0
CNV_BINE06_422	chr10	22644024	22686726	42702	DEL	3	3	0
CNV_BINE07_423	chr10	22645828	22688504	42676	DEL	4	4	0
CNV_BINE07_423	chr10	22643245	22685749	42504	DEL	2	2	0
CNV_BINE07_423	chr10	22644243	22686729	42486	DEL	7	7	0
CNV_BINE07_423	chr10	22639413	22681761	42348	DUP	2	2	0
CNV_BINE07_423	chr10	22632108	22674417	42309	DUP	1	1	0
CNV_BINE06_422	chr10	22640764	22683062	42298	DUP	1	1	0
CNV_BINE06_663	chr17	31081761	31123283	41522	DEL	48	20	28
CNV_BINE06_971	chr29	2511710	2551925	40215	DEL	1	1	0
CNV_BINE06_663	chr17	31041713	31081866	40153	DEL	10	10	0
CNV_BINE06_871	chr23	20834736	20874210	39474	DUP	2	2	0
CNV_BINE06_221	chr5	31407189	31446302	39113	DUP	1	1	0
CNV_BINE05_988	chr29	51074896	51113280	38384	DEL	7	7	0
CNV_BINE06_679	chr17	59598198	59635756	37558	DEL	9	9	0
CNV_BINE05_614	chr16	5872216	5909485	37269	DEL	3	3	0
CNV_BINE05_988	chr29	51037978	51074997	37019	DEL	3	3	0
CNV_BINE02_987	chr29	51037979	51074997	37018	DEL	10	10	0
CNV_BINE05_614	chr16	5874313	5911279	36966	DUP	6	6	0
CNV_BINE06_742	chr19	24597079	24631445	34366	DEL	1	0	1
CNV_BINE06_422	chr10	22396220	22430492	34272	DUP	4	4	0
CNV_BINE03_505	chr12	76264079	76298250	34171	DEL	43	43	0
CNV_BINE06_742	chr19	24603254	24636784	33530	DEL	2	2	0
CNV_BINE06_742	chr19	24604775	24638141	33366	DUP	2	2	0
CNV_BINE06_742	chr19	24603818	24637176	33358	DUP	2	2	0
CNV_BINE03_505	chr12	76216138	76249339	33201	DEL	2	2	0
CNV_BINE06_742	chr19	24601439	24634399	32960	DUP	1	1	0
CNV_BINE06_742	chr19	24724016	24756633	32617	DEL	2	2	0
CNV_BINE02_250	chr5	117423812	117456170	32358	DUP	41	41	0
CNV_BINE07_246	chr5	117423812	117456170	32358	DUP	71	71	0
CNV_BINE04_247	chr5	117423816	117456170	32354	DUP	34	34	0
CNV_BINE05_249	chr5	117423816	117456170	32354	DUP	22	22	0
CNV_BINE06_149	chr3	45436843	45467975	31132	DEL	20	20	0
CNV_BINE02_987	chr29	51024702	51055725	31023	DEL	23	23	0
CNV_BINE05_988	chr29	51024702	51055724	31022	DEL	13	13	0
CNV_BINE06_222	chr5	31999922	32030197	30275	DEL	2	2	0
CNV_BINE06_222	chr5	32000654	32030830	30176	DEL	1	1	0
CNV_BINE06_222	chr5	32001722	32031799	30077	DUP	2	2	0
CNV_BINE02_169	chr3	120309733	120339653	29920	DEL	3	3	0
CNV_BINE05_168	chr3	120309733	120339653	29920	DEL	3	3	0
CNV_BINE06_655	chr17	12256802	12286496	29694	DEL	1	0	1
CNV_BINE06_222	chr5	31999858	32029487	29629	DUP	3	3	0
CNV_BINE05_168	chr3	120266942	120296040	29098	DEL	5	5	0
CNV_BINE06_609	chr15	74584137	74613129	28992	DEL	12	12	0
CNV_BINE03_505	chr12	75527770	75555237	27467	DEL	21	21	0
CNV_BINE03_505	chr12	75527509	75554975	27466	DUP	17	17	0
CNV_BINE02_803	chr20	71340153	71367239	27086	DEL	1	1	0
CNV_BINE02_712	chr18	14132029	14158976	26947	DEL	15	15	0
CNV_BINE06_840	chr22	18104658	18130871	26213	DEL	21	21	0
CNV_BINE02_987	chr29	50934952	50960819	25867	DEL	1	1	0
CNV_BINE06_27	chr1	51457952	51483638	25686	DEL	4	4	0
CNV_BINE06_27	chr1	51458248	51483765	25517	DUP	2	2	0
CNV_BINE07_423	chr10	22820388	22845696	25308	DEL	1	1	0
CNV_BINE05_897	chr25	573940	599146	25206	DEL	3	3	0
CNV_BINE06_672	chr17	52439344	52464042	24698	DEL	6	6	0
CNV_BINE06_663	chr17	31039603	31063508	23905	DEL	9	9	0
CNV_BINE06_875	chr23	30385630	30409272	23642	DEL	1	1	0
CNV_BINE06_77	chr2	27819356	27842076	22720	DEL	6	6	0
CNV_BINE03_474	chr11	104130862	104153464	22602	DUP	15	15	0
CNV_BINE02_473	chr11	104130862	104153463	22601	DUP	10	10	0
CNV_BINE05_472	chr11	104130862	104153463	22601	DUP	7	7	0
CNV_BINE06_971	chr29	2506390	2528944	22554	DEL	14	14	0
CNV_BINE03_591	chr15	45506773	45529257	22484	DEL	2	2	0
CNV_BINE06_971	chr29	2506779	2529234	22455	DUP	10	10	0
CNV_BINE05_588	chr15	45506834	45529280	22446	DEL	2	2	0
CNV_BINE02_587	chr15	45506854	45529242	22388	DEL	3	3	0
CNV_BINE06_192	chr4	83403265	83425236	21971	DUP	3	3	0
CNV_BINE02_306	chr7	45308613	45330365	21752	DEL	17	17	0
CNV_BINE05_696	chr17	74438849	74460233	21384	DEL	8	8	0
CNV_BINE05_168	chr3	120522124	120543425	21301	DEL	4	4	0
CNV_BINE06_319	chr7	73811242	73832219	20977	DEL	20	20	0
CNV_BINE06_192	chr4	83406450	83427315	20865	DUP	5	5	0
CNV_BINE06_192	chr4	83407163	83428001	20838	DEL	2	2	0
CNV_BINE06_576	chr15	717964	738305	20341	DEL	18	18	0
CNV_BINE05_530	chr12	91115362	91135692	20330	DEL	4	4	0
CNV_BINE07_423	chr10	22836496	22856694	20198	DUP	9	9	0
CNV_BINE06_742	chr19	24764983	24785120	20137	DEL	3	3	0
CNV_BINE07_423	chr10	22838158	22858207	20049	DUP	5	5	0
CNV_BINE07_423	chr10	22834331	22854227	19896	DUP	3	3	0
CNV_BINE05_897	chr25	554401	574041	19640	DEL	13	12	1
CNV_BINE06_192	chr4	83395907	83415061	19154	DEL	1	1	0
CNV_BINE06_742	chr19	24617028	24636151	19123	DEL	4	4	0
CNV_BINE06_742	chr19	24617581	24636411	18830	DUP	2	2	0
CNV_BINE04_772	chr19	58414135	58432888	18753	DEL	11	11	0
CNV_BINE06_192	chr4	83396420	83415106	18686	DUP	4	4	0
CNV_BINE06_192	chr4	83396986	83415545	18559	DEL	2	2	0
CNV_BINE06_701	chr18	662489	680810	18321	DEL	2	2	0
CNV_BINE06_192	chr4	83398108	83416217	18109	DEL	3	3	0
CNV_BINE06_221	chr5	31392380	31410479	18099	DUP	3	3	0
CNV_BINE05_940	chr26	51468642	51486695	18053	DEL	6	0	6
CNV_BINE06_672	chr17	52450896	52468637	17741	DEL	4	4	0
CNV_BINE06_221	chr5	31389587	31407325	17738	DUP	4	4	0
CNV_BINE07_246	chr5	117318379	117336021	17642	DEL	4	4	0
CNV_BINE07_246	chr5	117317346	117334920	17574	DEL	1	1	0
CNV_BINE07_246	chr5	117318635	117336157	17522	DUP	16	16	0
CNV_BINE08_245	chr5	117318679	117336101	17422	DUP	1	1	0
CNV_BINE05_940	chr26	51468623	51485994	17371	DEL	5	5	0
CNV_BINE06_742	chr19	24608963	24626297	17334	DEL	1	1	0
CNV_BINE05_530	chr12	91115850	91133054	17204	DUP	7	7	0
CNV_BINE06_742	chr19	24621240	24638058	16818	DEL	1	1	0
CNV_BINE06_507	chr12	77789540	77805981	16441	DUP	24	24	0
CNV_BINE06_592	chr15	50972656	50988708	16052	DUP	4	4	0
CNV_BINE02_521	chr12	89720297	89736315	16018	DEL	1	0	1
CNV_BINE05_213	chr4	119561720	119577476	15756	DEL	3	3	0
CNV_BINE06_663	chr17	31126656	31142372	15716	DEL	35	17	18
CNV_BINE05_479	chr11	106134829	106150386	15557	DEL	3	3	0
CNV_BINE02_480	chr11	106134842	106150391	15549	DEL	6	6	0
CNV_BINE06_609	chr15	74612919	74628422	15503	DEL	9	9	0
CNV_BINE02_712	chr18	14158875	14174279	15404	DEL	18	18	0
CNV_BINE06_550	chr13	55189038	55203945	14907	DEL	25	16	9
CNV_BINE05_204	chr4	113679936	113694414	14478	DEL	2	2	0
CNV_BINE06_422	chr10	22475662	22490065	14403	DEL	4	4	0
CNV_BINE06_45	chr1	85755591	85769709	14118	DEL	26	26	0
CNV_BINE06_607	chr15	71287105	71301125	14020	DUP	5	5	0
CNV_BINE03_732	chr18	57561550	57575206	13656	DEL	3	3	0
CNV_BINE06_733	chr18	57560484	57574099	13615	DEL	6	6	0
CNV_BINE06_271	chr6	27937972	27951557	13585	DEL	10	10	0
CNV_BINE03_732	chr18	57560480	57574015	13535	DEL	16	16	0
CNV_BINE06_498	chr12	63594809	63608097	13288	DEL	1	1	0
CNV_BINE05_770	chr19	55904085	55917355	13270	DUP	7	7	0
CNV_BINE03_732	chr18	57561375	57574628	13253	DUP	2	2	0
CNV_BINE06_422	chr10	22393473	22406573	13100	DEL	2	2	0
CNV_BINE06_221	chr5	31504110	31517195	13085	DEL	2	2	0
CNV_BINE06_903	chr25	2507579	2520585	13006	DEL	1	1	0
CNV_BINE06_289	chr6	110872426	110885340	12914	DEL	7	7	0
CNV_BINE06_422	chr10	22396038	22408915	12877	DEL	9	9	0
CNV_BINE05_65	chr1	150057532	150070245	12713	DUP	1	1	0
CNV_BINE05_614	chr16	6001053	6013707	12654	DUP	10	10	0
CNV_BINE06_562	chr13	74643192	74655838	12646	DUP	1	1	0
CNV_BINE05_770	chr19	55904196	55916756	12560	DEL	8	8	0
CNV_BINE06_903	chr25	2491040	2503393	12353	DUP	2	2	0
CNV_BINE06_422	chr10	22395318	22407607	12289	DUP	1	1	0
CNV_BINE06_922	chr26	2431831	2444079	12248	DEL	3	3	0
CNV_BINE06_903	chr25	2491241	2503171	11930	DEL	5	5	0
CNV_BINE06_563	chr13	75922098	75933854	11756	DEL	6	6	0
CNV_BINE06_265	chr6	17683731	17695346	11615	DEL	6	6	0
CNV_BINE05_258	chr5	120996357	121007746	11389	DEL	2	2	0
CNV_BINE06_814	chr21	27850099	27861429	11330	DEL	5	5	0
CNV_BINE06_265	chr6	17695213	17706398	11185	DEL	8	8	0
CNV_BINE06_553	chr13	61564602	61575625	11023	DEL	1	1	0
CNV_BINE06_49	chr1	101639144	101650054	10910	DEL	5	5	0
CNV_BINE06_422	chr10	22390736	22401569	10833	DEL	1	1	0
CNV_BINE06_903	chr25	2502377	2512862	10485	DUP	9	9	0
CNV_BINE06_422	chr10	22390540	22400756	10216	DEL	2	2	0
CNV_BINE02_712	chr18	13790469	13800518	10049	DUP	2	2	0
CNV_BINE06_77	chr2	27809931	27819891	9960	DEL	2	2	0
CNV_BINE05_711	chr18	13788387	13798174	9787	DUP	4	4	0
CNV_BINE02_712	chr18	13788388	13798174	9786	DUP	5	5	0
CNV_BINE06_870	chr23	20275357	20285120	9763	DEL	3	3	0
CNV_BINE06_285	chr6	105438907	105448468	9561	DEL	10	10	0
CNV_BINE03_505	chr12	76068353	76077885	9532	DUP	1	1	0
CNV_BINE06_422	chr10	22449265	22458787	9522	DUP	9	9	0
CNV_BINE03_732	chr18	57559729	57568839	9110	DEL	3	3	0
CNV_BINE03_505	chr12	76073827	76082914	9087	DUP	3	3	0
CNV_BINE06_742	chr19	24733241	24742301	9060	DUP	6	6	0
CNV_BINE06_733	chr18	57559754	57568803	9049	DEL	4	4	0
CNV_BINE05_897	chr25	545959	554843	8884	DUP	2	2	0
CNV_BINE03_732	chr18	57559127	57567944	8817	DEL	5	5	0
CNV_BINE05_165	chr3	117614476	117623243	8767	DEL	4	4	0
CNV_BINE02_416	chr9	104179498	104188261	8763	DEL	19	19	0
CNV_BINE05_417	chr9	104179498	104188261	8763	DEL	13	13	0
CNV_BINE06_786	chr20	48102391	48111031	8640	DEL	2	2	0
CNV_BINE06_733	chr18	57559600	57568219	8619	DUP	2	2	0
CNV_BINE06_222	chr5	32036557	32045130	8573	DEL	15	15	0
CNV_BINE05_249	chr5	117475122	117483688	8566	DEL	13	13	0
CNV_BINE06_715	chr18	17671641	17680105	8464	DEL	14	14	0
CNV_BINE06_20	chr1	38576011	38584402	8391	DEL	35	35	0
CNV_BINE06_922	chr26	2453907	2462143	8236	DEL	14	14	0
CNV_BINE06_460	chr11	82354521	82362735	8214	DEL	16	16	0
CNV_BINE06_922	chr26	2424971	2433159	8188	DEL	4	4	0
CNV_BINE05_258	chr5	120988271	120996458	8187	DEL	3	3	0
CNV_BINE05_761	chr19	51479747	51487481	7734	DEL	5	5	0
CNV_BINE06_702	chr18	1012986	1020665	7679	DUP	3	3	0
CNV_BINE02_519	chr12	89168804	89176407	7603	DEL	32	24	8
CNV_BINE05_518	chr12	89168804	89176407	7603	DEL	20	16	4
CNV_BINE03_505	chr12	75560844	75568395	7551	DEL	2	2	0
CNV_BINE06_537	chr13	16708636	16716070	7434	DEL	19	19	0
CNV_BINE06_10	chr1	13546234	13553656	7422	DEL	4	4	0
CNV_BINE06_606	chr15	68713261	68720660	7399	DEL	43	37	6
CNV_BINE06_929	chr26	30172065	30179456	7391	DEL	2	2	0
CNV_BINE05_249	chr5	117370097	117377414	7317	DEL	5	5	0
CNV_BINE05_204	chr4	113669943	113677248	7305	DEL	5	5	0
CNV_BINE06_814	chr21	27872840	27880121	7281	DEL	1	1	0
CNV_BINE06_922	chr26	2423317	2430591	7274	DUP	1	1	0
CNV_BINE04_247	chr5	117370146	117377414	7268	DEL	10	10	0
CNV_BINE07_246	chr5	117370164	117377415	7251	DEL	17	17	0
CNV_BINE02_250	chr5	117370166	117377414	7248	DEL	9	9	0
CNV_BINE02_306	chr7	45345018	45352252	7234	DEL	2	2	0
CNV_BINE06_225	chr5	39074071	39081303	7232	DEL	1	1	0
CNV_BINE06_321	chr7	77988035	77995244	7209	DUP	10	10	0
CNV_BINE05_472	chr11	104146464	104153572	7108	DEL	7	7	0
CNV_BINE03_474	chr11	104146465	104153569	7104	DEL	13	13	0
CNV_BINE02_473	chr11	104146464	104153564	7100	DEL	13	13	0
CNV_BINE06_577	chr15	1287877	1294876	6999	DEL	18	7	11
CNV_BINE02_297	chr6	119226930	119233875	6945	DEL	14	14	0
CNV_BINE05_761	chr19	51511151	51518038	6887	DEL	12	12	0
CNV_BINE06_24	chr1	43027175	43033980	6805	DEL	5	5	0
CNV_BINE06_555	chr13	64213307	64220043	6736	DEL	39	13	26
CNV_BINE06_742	chr19	24755965	24762665	6700	DEL	1	1	0
CNV_BINE05_897	chr25	545852	552465	6613	DEL	3	3	0
CNV_BINE06_137	chr3	30572127	30578694	6567	DEL	2	2	0
CNV_BINE06_601	chr15	57673342	57679870	6528	DUP	17	17	0
CNV_BINE06_174	chr4	6747644	6754127	6483	DUP	20	20	0
CNV_BINE05_989	chr29	51386409	51392892	6483	DUP	2	2	0
CNV_BINE06_537	chr13	16773718	16780192	6474	DEL	33	0	33
CNV_BINE06_885	chr24	8669312	8675763	6451	DEL	8	8	0
CNV_BINE06_5	chr1	5300843	5307231	6388	DEL	14	14	0
CNV_BINE06_70	chr2	2614248	2620589	6341	DEL	1	1	0
CNV_BINE05_696	chr17	74280181	74286415	6234	DEL	3	3	0
CNV_BINE06_226	chr5	42244432	42250609	6177	DEL	17	17	0
CNV_BINE02_250	chr5	117489702	117495785	6083	DEL	2	2	0
CNV_BINE04_288	chr6	108781075	108787095	6020	DEL	4	4	0
CNV_BINE06_784	chr20	44484400	44490262	5862	DEL	7	7	0
CNV_BINE06_422	chr10	22499704	22505497	5793	DEL	8	8	0
CNV_BINE07_423	chr10	22499716	22505501	5785	DEL	22	22	0
CNV_BINE06_962	chr28	8976166	8981911	5745	DEL	1	1	0
CNV_BINE06_568	chr14	2295153	2300877	5724	DEL	26	11	15
CNV_BINE07_246	chr5	117463762	117469453	5691	DEL	31	31	0
CNV_BINE02_250	chr5	117463763	117469421	5658	DEL	17	13	4
CNV_BINE04_247	chr5	117463763	117469421	5658	DEL	25	21	4
CNV_BINE05_249	chr5	117463763	117469421	5658	DEL	8	7	1
CNV_BINE06_282	chr6	103244664	103250246	5582	DEL	5	5	0
CNV_BINE08_834	chr21	71377543	71383101	5558	DUP	2	2	0
CNV_BINE02_695	chr17	74281140	74286659	5519	DUP	2	2	0
CNV_BINE05_696	chr17	74281140	74286659	5519	DUP	2	2	0
CNV_BINE06_340	chr8	38020047	38025484	5437	DUP	1	1	0
CNV_BINE06_192	chr4	83349225	83354658	5433	DEL	2	2	0
CNV_BINE06_192	chr4	83349108	83354513	5405	DUP	5	5	0
CNV_BINE02_297	chr6	119401741	119407143	5402	DUP	1	1	0
CNV_BINE06_969	chr28	43493889	43499281	5392	DEL	2	2	0
CNV_BINE06_504	chr12	75397914	75403290	5376	DUP	12	12	0
CNV_BINE06_606	chr15	68818966	68824285	5319	DUP	6	6	0
CNV_BINE06_497	chr12	63246691	63252005	5314	DUP	4	4	0
CNV_BINE02_599	chr15	53590162	53595431	5269	DEL	13	13	0
CNV_BINE06_601	chr15	57670669	57675865	5196	DEL	3	3	0
CNV_BINE02_692	chr17	73320281	73325464	5183	DEL	25	20	5
CNV_BINE05_693	chr17	73320281	73325464	5183	DEL	12	8	4
CNV_BINE02_833	chr21	71169229	71174399	5170	DUP	1	0	1
CNV_BINE06_437	chr11	13094712	13099876	5164	DEL	24	24	0
CNV_BINE02_250	chr5	117490714	117495867	5153	DUP	1	1	0
CNV_BINE06_601	chr15	57671530	57676654	5124	DEL	3	3	0
CNV_BINE05_418	chr9	105440282	105445368	5086	DEL	8	8	0
CNV_BINE05_614	chr16	5904774	5909826	5052	DEL	2	2	0
CNV_BINE06_742	chr19	24559547	24564489	4942	DEL	11	2	9
CNV_BINE05_989	chr29	51387976	51392901	4925	DUP	1	0	1
CNV_BINE06_350	chr8	47188820	47193511	4691	DEL	1	1	0
CNV_BINE06_154	chr3	69795288	69799816	4528	DEL	5	5	0
CNV_BINE06_726	chr18	40393971	40398464	4493	DEL	12	12	0
CNV_BINE06_892	chr24	45932595	45937061	4466	DUP	1	1	0
CNV_BINE04_288	chr6	108783029	108787463	4434	DUP	16	16	0
CNV_BINE06_968	chr28	42204337	42208695	4358	DEL	22	22	0
CNV_BINE06_192	chr4	83422706	83427051	4345	DEL	8	8	0
CNV_BINE08_960	chr28	2662245	2666486	4241	DEL	3	3	0
CNV_BINE05_959	chr28	2662252	2666464	4212	DEL	6	6	0
CNV_BINE05_939	chr26	51202807	51206997	4190	DEL	10	10	0
CNV_BINE06_945	chr27	6696888	6701067	4179	DEL	2	2	0
CNV_BINE06_99	chr2	104562944	104567096	4152	DUP	1	1	0
CNV_BINE06_654	chr17	12026267	12030294	4027	DEL	34	13	21
CNV_BINE05_44	chr1	83587920	83591857	3937	DEL	2	2	0
CNV_BINE04_288	chr6	108783267	108787186	3919	DUP	3	0	3
CNV_BINE05_65	chr1	150055255	150059157	3902	DEL	1	1	0
CNV_BINE05_165	chr3	117610740	117614574	3834	DEL	3	3	0
CNV_BINE06_155	chr3	80125145	80128974	3829	DEL	4	4	0
CNV_BINE06_677	chr17	58587588	58591414	3826	DEL	34	21	13
CNV_BINE06_350	chr8	47163178	47166979	3801	DEL	15	15	0
CNV_BINE06_786	chr20	48136315	48140060	3745	DUP	4	4	0
CNV_BINE08_960	chr28	2661875	2665603	3728	DEL	4	4	0
CNV_BINE04_288	chr6	108783459	108787159	3700	DEL	1	1	0
CNV_BINE06_420	chr10	7365244	7368878	3634	DUP	5	5	0
CNV_BINE06_492	chr12	21374102	21377733	3631	DEL	1	1	0
CNV_BINE02_476	chr11	104301148	104304758	3610	DUP	1	0	1
CNV_BINE05_988	chr29	50926578	50930176	3598	DEL	4	1	3
CNV_BINE06_30	chr1	53560303	53563889	3586	DEL	6	6	0
CNV_BINE02_529	chr12	90733934	90737508	3574	DUP	7	7	0
CNV_BINE03_505	chr12	76140064	76143634	3570	DEL	5	5	0
CNV_BINE06_862	chr23	1704505	1708057	3552	DUP	1	1	0
CNV_BINE06_836	chr22	14234089	14237638	3549	DEL	2	2	0
CNV_BINE06_70	chr2	2761270	2764753	3483	DEL	22	22	0
CNV_BINE05_979	chr29	45920970	45924451	3481	DUP	4	4	0
CNV_BINE06_650	chr16	64850633	64854085	3452	DEL	8	8	0
CNV_BINE06_733	chr18	57566007	57569433	3426	DEL	3	3	0
CNV_BINE06_864	chr23	4242911	4246300	3389	DUP	9	9	0
CNV_BINE06_621	chr16	28209585	28212954	3369	DEL	20	3	17
CNV_BINE03_732	chr18	57566077	57569432	3355	DEL	2	2	0
CNV_BINE05_258	chr5	121109120	121112457	3337	DEL	12	12	0
CNV_BINE02_259	chr5	121109137	121112457	3320	DEL	22	22	0
CNV_BINE06_192	chr4	83454039	83457347	3308	DEL	2	2	0
CNV_BINE02_306	chr7	45348976	45352153	3177	DUP	34	26	8
CNV_BINE02_567	chr14	2187169	2190338	3169	DEL	21	21	0
CNV_BINE03_732	chr18	57566869	57570023	3154	DEL	9	9	0
CNV_BINE06_742	chr19	24573594	24576643	3049	DEL	7	3	4
CNV_BINE08_960	chr28	2663449	2666484	3035	DUP	4	4	0
CNV_BINE04_288	chr6	108784079	108787084	3005	DEL	4	4	0
CNV_BINE05_959	chr28	2663484	2666483	2999	DUP	5	5	0
CNV_BINE05_989	chr29	51389693	51392690	2997	DEL	3	3	0
CNV_BINE06_184	chr4	61078884	61081859	2975	DEL	19	19	0
CNV_BINE05_614	chr16	5881747	5884697	2950	DUP	2	2	0
CNV_BINE05_249	chr5	117508332	117511278	2946	DEL	1	1	0
CNV_BINE03_732	chr18	57566604	57569536	2932	DUP	3	3	0
CNV_BINE06_956	chr28	1597645	1600544	2899	DEL	3	3	0
CNV_BINE03_505	chr12	76160981	76163870	2889	DEL	2	2	0
CNV_BINE06_601	chr15	57671832	57674713	2881	DUP	2	2	0
CNV_BINE06_311	chr7	57860933	57863803	2870	DEL	10	10	0
CNV_BINE06_787	chr20	53649853	53652721	2868	DEL	6	6	0
CNV_BINE06_861	chr23	129663	132505	2842	DEL	2	2	0
CNV_BINE06_733	chr18	57567110	57569930	2820	DUP	3	3	0
CNV_BINE03_505	chr12	76085527	76088342	2815	DEL	3	3	0
CNV_BINE08_960	chr28	2663961	2666712	2751	DEL	1	1	0
CNV_BINE06_742	chr19	24552802	24555528	2726	DEL	13	13	0
CNV_BINE04_288	chr6	108780320	108783039	2719	DEL	8	8	0
CNV_BINE06_742	chr19	24549602	24552313	2711	DEL	14	13	1
CNV_BINE02_604	chr15	65553156	65555829	2673	DEL	1	1	0
CNV_BINE06_453	chr11	57532450	57535113	2663	DEL	3	3	0
CNV_BINE06_343	chr8	43130970	43133629	2659	DEL	16	16	0
CNV_BINE07_233	chr5	56229006	56231626	2620	DEL	13	13	0
CNV_BINE08_234	chr5	56229006	56231626	2620	DEL	5	5	0
CNV_BINE06_740	chr19	6648949	6651538	2589	DEL	19	2	17
CNV_BINE06_222	chr5	31933411	31935966	2555	DEL	16	16	0
CNV_BINE06_269	chr6	19934188	19936728	2540	DEL	15	15	0
CNV_BINE07_774	chr19	63798520	63801054	2534	DEL	3	3	0
CNV_BINE06_637	chr16	50108870	50111369	2499	DEL	35	19	16
CNV_BINE03_505	chr12	76061094	76063578	2484	DEL	15	15	0
CNV_BINE06_326	chr7	84730953	84733436	2483	DEL	15	15	0
CNV_BINE05_959	chr28	2664173	2666652	2479	DUP	9	9	0
CNV_BINE08_960	chr28	2664179	2666657	2478	DUP	8	8	0
CNV_BINE06_782	chr20	40376116	40378590	2474	DEL	7	7	0
CNV_BINE04_288	chr6	108783533	108786004	2471	DEL	2	2	0
CNV_BINE02_172	chr3	121128769	121131234	2465	DEL	3	3	0
CNV_BINE06_167	chr3	119914629	119917089	2460	DEL	6	6	0
CNV_BINE06_339	chr8	30195860	30198280	2420	DEL	12	12	0
CNV_BINE06_14	chr1	16978423	16980814	2391	DEL	2	2	0
CNV_BINE02_297	chr6	119406881	119409249	2368	DEL	1	1	0
CNV_BINE05_475	chr11	104926002	104928368	2366	DEL	5	0	5
CNV_BINE05_959	chr28	2661893	2664250	2357	DEL	3	1	2
CNV_BINE08_960	chr28	2661893	2664250	2357	DEL	4	0	4
CNV_BINE06_946	chr27	7742962	7745315	2353	DEL	22	22	0
CNV_BINE06_514	chr12	81967633	81969969	2336	DEL	24	24	0
CNV_BINE06_955	chr28	1352315	1354651	2336	DEL	1	1	0
CNV_BINE06_128	chr3	2029326	2031656	2330	DEL	1	1	0
CNV_BINE05_213	chr4	119465936	119468250	2314	DEL	9	9	0
CNV_BINE02_212	chr4	119465937	119468250	2313	DEL	6	6	0
CNV_BINE02_707	chr18	11698331	11700624	2293	DEL	5	5	0
CNV_BINE06_784	chr20	44491506	44493797	2291	DEL	17	17	0
CNV_BINE05_168	chr3	120123392	120125679	2287	DEL	13	3	10
CNV_BINE06_795	chr20	69130838	69133115	2277	DEL	12	12	0
CNV_BINE06_222	chr5	31930766	31933013	2247	DEL	24	24	0
CNV_BINE05_566	chr14	1784616	1786852	2236	DEL	12	12	0
CNV_BINE06_864	chr23	4219546	4221777	2231	DEL	16	16	0
CNV_BINE06_217	chr5	18632143	18634355	2212	DEL	2	2	0
CNV_BINE06_350	chr8	47156927	47159126	2199	DEL	5	5	0
CNV_BINE05_204	chr4	113655008	113657191	2183	DEL	15	15	0
CNV_BINE06_32	chr1	54372169	54374327	2158	DEL	5	5	0
CNV_BINE06_10	chr1	13614991	13617139	2148	DEL	29	29	0
CNV_BINE05_475	chr11	104709495	104711631	2136	DEL	3	3	0
CNV_BINE06_109	chr2	123252989	123255107	2118	DEL	2	2	0
CNV_BINE05_979	chr29	45922949	45925066	2117	DEL	3	3	0
CNV_BINE06_615	chr16	6274319	6276423	2104	DEL	32	15	17
CNV_BINE02_476	chr11	104709549	104711646	2097	DEL	7	7	0
CNV_BINE02_604	chr15	65553156	65555250	2094	DEL	37	29	8
CNV_BINE04_605	chr15	65553156	65555250	2094	DEL	36	31	5
CNV_BINE06_334	chr8	4199256	4201345	2089	DEL	19	19	0
CNV_BINE06_881	chr23	52425978	52428034	2056	DEL	8	8	0
CNV_BINE06_951	chr27	10912344	10914393	2049	DEL	10	10	0
CNV_BINE06_585	chr15	45106931	45108978	2047	DEL	8	8	0
CNV_BINE06_502	chr12	70087072	70089089	2017	DEL	5	5	0
CNV_BINE05_761	chr19	51470136	51472148	2012	DEL	13	13	0
CNV_BINE06_490	chr12	17511622	17513619	1997	DEL	4	4	0
CNV_BINE02_642	chr16	51726641	51728616	1975	DEL	3	3	0
CNV_BINE06_167	chr3	119791830	119793802	1972	DEL	4	4	0
CNV_BINE06_489	chr12	17108835	17110804	1969	DEL	17	5	12
CNV_BINE06_235	chr5	68146322	68148287	1965	DEL	6	6	0
CNV_BINE02_692	chr17	73473336	73475293	1957	DEL	1	1	0
CNV_BINE05_989	chr29	51390827	51392778	1951	DEL	2	2	0
CNV_BINE01_532	chr13	12696952	12698887	1935	DEL	6	6	0
CNV_BINE06_354	chr8	53314048	53315982	1934	DEL	6	6	0
CNV_BINE05_959	chr28	2662265	2664184	1919	DEL	2	2	0
CNV_BINE06_517	chr12	84590036	84591939	1903	DEL	12	12	0
CNV_BINE02_525	chr12	90198346	90200246	1900	DEL	32	32	0
CNV_BINE05_526	chr12	90198347	90200246	1899	DEL	16	16	0
CNV_BINE06_577	chr15	1257192	1259091	1899	DEL	10	10	0
CNV_BINE05_44	chr1	83589959	83591855	1896	DEL	7	2	5
CNV_BINE06_573	chr14	21196022	21197908	1886	DEL	2	2	0
CNV_BINE06_958	chr28	2548574	2550455	1881	DEL	2	2	0
CNV_BINE06_88	chr2	49319720	49321599	1879	DEL	23	23	0
CNV_BINE06_209	chr4	116373490	116375362	1872	DEL	9	9	0
CNV_BINE05_761	chr19	51470457	51472326	1869	DUP	3	3	0
CNV_BINE06_22	chr1	41130344	41132205	1861	DUP	18	18	0
CNV_BINE06_275	chr6	31907668	31909520	1852	DEL	10	10	0
CNV_BINE05_168	chr3	120125754	120127602	1848	DEL	4	0	4
CNV_BINE05_254	chr5	119768507	119770350	1843	DEL	6	6	0
CNV_BINE06_28	chr1	52299625	52301451	1826	DEL	15	15	0
CNV_BINE06_496	chr12	62190501	62192326	1825	DEL	15	0	15
CNV_BINE05_959	chr28	2548637	2550455	1818	DEL	18	18	0
CNV_BINE08_960	chr28	2548637	2550454	1817	DEL	15	15	0
CNV_BINE05_168	chr3	120267527	120269337	1810	DEL	3	3	0
CNV_BINE05_44	chr1	83588030	83589839	1809	DEL	4	2	2
CNV_BINE06_313	chr7	65874680	65876485	1805	DEL	28	28	0
CNV_BINE05_597	chr15	52971185	52972972	1787	DEL	12	12	0
CNV_BINE06_598	chr15	52971185	52972972	1787	DEL	14	14	0
CNV_BINE02_596	chr15	52971185	52972971	1786	DEL	15	15	0
CNV_BINE06_83	chr2	29774731	29776509	1778	DEL	2	2	0
CNV_BINE06_70	chr2	2845308	2847067	1759	DEL	14	14	0
CNV_BINE06_293	chr6	117314621	117316349	1728	DEL	8	8	0
CNV_BINE06_14	chr1	16754205	16755928	1723	DEL	14	14	0
CNV_BINE06_109	chr2	123252900	123254623	1723	DUP	10	10	0
CNV_BINE05_526	chr12	89886349	89888066	1717	DEL	3	3	0
CNV_BINE03_524	chr12	89886361	89888066	1705	DEL	12	12	0
CNV_BINE06_495	chr12	58706260	58707962	1702	DEL	20	20	0
CNV_BINE06_222	chr5	31966169	31967870	1701	DEL	22	22	0
CNV_BINE06_826	chr21	62573803	62575480	1677	DEL	18	18	0
CNV_BINE06_273	chr6	28620369	28622024	1655	DEL	4	4	0
CNV_BINE05_959	chr28	2662141	2663795	1654	DUP	4	3	1
CNV_BINE06_922	chr26	2423607	2425251	1644	DEL	17	17	0
CNV_BINE06_9	chr1	13104898	13106527	1629	DEL	6	6	0
CNV_BINE02_216	chr4	120153808	120155423	1615	DEL	7	7	0
CNV_BINE06_627	chr16	36231258	36232873	1615	DEL	2	2	0
CNV_BINE06_517	chr12	84682453	84684044	1591	DEL	2	2	0
CNV_BINE06_953	chr27	12374880	12376471	1591	DEL	3	3	0
CNV_BINE06_117	chr2	135275241	135276831	1590	DEL	14	14	0
CNV_BINE02_116	chr2	135275244	135276832	1588	DEL	34	34	0
CNV_BINE08_960	chr28	2662585	2664173	1588	DEL	2	2	0
CNV_BINE05_215	chr4	119974640	119976225	1585	DEL	2	2	0
CNV_BINE06_783	chr20	41896699	41898279	1580	DEL	19	19	0
CNV_BINE05_215	chr4	120153833	120155410	1577	DEL	3	3	0
CNV_BINE06_188	chr4	76646485	76648058	1573	DEL	3	3	0
CNV_BINE08_960	chr28	2664825	2666395	1570	DUP	3	2	1
CNV_BINE06_22	chr1	41130325	41131891	1566	DEL	9	9	0
CNV_BINE02_525	chr12	89886593	89888156	1563	DEL	3	3	0
CNV_BINE03_505	chr12	75711431	75712993	1562	DEL	1	1	0
CNV_BINE06_565	chr13	80823253	80824811	1558	DEL	12	5	7
CNV_BINE06_83	chr2	29775035	29776591	1556	DUP	3	3	0
CNV_BINE06_823	chr21	58224704	58226260	1556	DEL	5	5	0
CNV_BINE06_706	chr18	8993719	8995269	1550	DEL	40	10	30
CNV_BINE06_946	chr27	7939954	7941475	1521	DEL	12	12	0
CNV_BINE06_627	chr16	36363956	36365472	1516	DEL	2	2	0
CNV_BINE02_66	chr1	150066337	150067852	1515	DEL	8	8	0
CNV_BINE06_128	chr3	2111557	2113071	1514	DEL	10	10	0
CNV_BINE06_7	chr1	9742489	9744000	1511	DEL	21	21	0
CNV_BINE08_919	chr25	41267582	41269091	1509	DEL	2	0	2
CNV_BINE06_70	chr2	2297626	2299132	1506	DEL	1	1	0
CNV_BINE06_20	chr1	38449389	38450874	1485	DEL	2	2	0
CNV_BINE06_447	chr11	26797738	26799223	1485	DEL	3	3	0
CNV_BINE02_125	chr2	136611873	136613352	1479	DEL	1	1	0
CNV_BINE06_632	chr16	39371492	39372969	1477	DEL	50	23	27
CNV_BINE05_989	chr29	51442782	51444259	1477	DUP	2	2	0
CNV_BINE06_276	chr6	41287690	41289166	1476	DEL	33	33	0
CNV_BINE06_31	chr1	54225766	54227241	1475	DUP	1	1	0
CNV_BINE06_269	chr6	19887243	19888717	1474	DEL	4	4	0
CNV_BINE03_505	chr12	75512642	75514101	1459	DEL	61	47	14
CNV_BINE04_288	chr6	108786012	108787466	1454	DUP	4	4	0
CNV_BINE02_521	chr12	89621998	89623445	1447	DEL	3	3	0
CNV_BINE06_853	chr22	42536059	42537504	1445	DEL	25	25	0
CNV_BINE04_520	chr12	89622012	89623454	1442	DEL	3	3	0
CNV_BINE06_210	chr4	116608090	116609528	1438	DEL	29	29	0
CNV_BINE06_436	chr10	101584187	101585624	1437	DEL	2	2	0
CNV_BINE06_663	chr17	31098377	31099812	1435	DEL	9	9	0
CNV_BINE05_735	chr18	65784390	65785825	1435	DEL	13	8	5
CNV_BINE06_307	chr7	48731192	48732625	1433	DEL	3	3	0
CNV_BINE06_93	chr2	75775034	75776461	1427	DEL	3	3	0
CNV_BINE06_585	chr15	45154080	45155507	1427	DEL	14	3	11
CNV_BINE06_507	chr12	77802063	77803487	1424	DEL	28	28	0
CNV_BINE06_328	chr7	96745371	96746792	1421	DEL	9	9	0
CNV_BINE03_505	chr12	76152640	76154061	1421	DEL	3	3	0
CNV_BINE06_84	chr2	32184487	32185906	1419	DEL	4	4	0
CNV_BINE03_505	chr12	75645970	75647386	1416	DEL	2	2	0
CNV_BINE06_702	chr18	1053505	1054915	1410	DEL	5	5	0
CNV_BINE05_258	chr5	121015682	121017087	1405	DEL	8	8	0
CNV_BINE02_692	chr17	73384298	73385703	1405	DEL	1	1	0
CNV_BINE03_505	chr12	76089658	76091062	1404	DEL	2	2	0
CNV_BINE06_143	chr3	35252911	35254313	1402	DEL	1	1	0
CNV_BINE03_470	chr11	103489763	103491164	1401	DEL	3	3	0
CNV_BINE06_337	chr8	18427834	18429231	1397	DEL	2	2	0
CNV_BINE06_621	chr16	28168040	28169436	1396	DEL	3	1	2
CNV_BINE06_69	chr1	157266545	157267938	1393	DEL	1	1	0
CNV_BINE06_143	chr3	35238229	35239615	1386	DEL	7	7	0
CNV_BINE02_986	chr29	50147849	50149228	1379	DUP	16	16	0
CNV_BINE06_972	chr29	3277609	3278985	1376	DEL	2	2	0
CNV_BINE06_677	chr17	58577710	58579085	1375	DEL	6	6	0
CNV_BINE08_919	chr25	41320031	41321405	1374	DEL	7	7	0
CNV_BINE06_594	chr15	51893267	51894636	1369	DEL	6	6	0
CNV_BINE06_624	chr16	32999011	33000373	1362	DUP	1	0	1
CNV_BINE07_423	chr10	22622234	22623595	1361	DEL	1	1	0
CNV_BINE06_607	chr15	71300048	71301409	1361	DEL	3	3	0
CNV_BINE06_653	chr17	10075687	10077046	1359	DEL	13	13	0
CNV_BINE06_615	chr16	6271298	6272656	1358	DEL	24	24	0
CNV_BINE05_698	chr17	74826524	74827881	1357	DEL	4	4	0
CNV_BINE06_228	chr5	44618852	44620208	1356	DEL	8	8	0
CNV_BINE02_471	chr11	103489763	103491119	1356	DEL	11	11	0
CNV_BINE05_171	chr3	121342194	121343549	1355	DEL	4	4	0
CNV_BINE06_784	chr20	44463453	44464807	1354	DEL	6	6	0
CNV_BINE06_268	chr6	18796213	18797566	1353	DEL	3	3	0
CNV_BINE05_475	chr11	104844852	104846203	1351	DEL	7	7	0
CNV_BINE02_476	chr11	104844860	104846200	1340	DEL	8	8	0
CNV_BINE05_985	chr29	50147888	50149223	1335	DUP	4	4	0
CNV_BINE06_648	chr16	60262068	60263400	1332	DEL	24	0	24
CNV_BINE06_320	chr7	76940518	76941847	1329	DEL	8	8	0
CNV_BINE06_266	chr6	18078739	18080064	1325	DUP	4	4	0
CNV_BINE02_306	chr7	45290928	45292247	1319	DEL	1	1	0
CNV_BINE05_804	chr20	71593201	71594520	1319	DEL	2	2	0
CNV_BINE05_479	chr11	105879900	105881213	1313	DEL	1	1	0
CNV_BINE02_212	chr4	119483496	119484806	1310	DEL	34	24	10
CNV_BINE02_476	chr11	104717499	104718809	1310	DEL	1	1	0
CNV_BINE05_959	chr28	2567295	2568603	1308	DEL	3	3	0
CNV_BINE05_213	chr4	119483500	119484806	1306	DEL	6	2	4
CNV_BINE06_958	chr28	2567297	2568603	1306	DEL	3	3	0
CNV_BINE06_594	chr15	51893334	51894638	1304	DEL	5	1	4
CNV_BINE02_756	chr19	39741056	39742360	1304	DEL	5	5	0
CNV_BINE06_351	chr8	49036028	49037330	1302	DEL	24	24	0
CNV_BINE06_209	chr4	116275132	116276433	1301	DEL	5	5	0
CNV_BINE02_306	chr7	45346273	45347569	1296	DEL	32	31	1
CNV_BINE05_989	chr29	51442050	51443345	1295	DEL	4	4	0
CNV_BINE02_471	chr11	103354531	103355825	1294	DEL	15	15	0
CNV_BINE03_470	chr11	103354531	103355825	1294	DEL	20	20	0
CNV_BINE05_469	chr11	103354531	103355825	1294	DEL	7	7	0
CNV_BINE06_433	chr10	82155999	82157292	1293	DEL	14	1	13
CNV_BINE06_6	chr1	9463079	9464371	1292	DEL	8	8	0
CNV_BINE06_627	chr16	36376139	36377431	1292	DEL	16	16	0
CNV_BINE02_692	chr17	73473351	73474642	1291	DEL	29	17	12
CNV_BINE05_693	chr17	73473351	73474642	1291	DEL	16	9	7
CNV_BINE05_254	chr5	119719447	119720737	1290	DEL	24	14	10
CNV_BINE06_737	chr19	1760704	1761994	1290	DEL	59	32	27
CNV_BINE06_957	chr28	2035271	2036561	1290	DEL	3	3	0
CNV_BINE06_134	chr3	25700878	25702167	1289	DUP	2	2	0
CNV_BINE06_714	chr18	16422240	16423528	1288	DEL	24	21	3
CNV_BINE06_765	chr19	52554389	52555677	1288	DEL	21	12	9
CNV_BINE03_505	chr12	76224491	76225778	1287	DEL	70	70	0
CNV_BINE06_885	chr24	8812996	8814280	1284	DEL	25	25	0
CNV_BINE06_601	chr15	57784466	57785747	1281	DEL	50	24	26
CNV_BINE02_480	chr11	106259748	106261027	1279	DEL	8	3	5
CNV_BINE05_479	chr11	106259748	106261027	1279	DEL	7	2	5
CNV_BINE06_935	chr26	45190189	45191464	1275	DEL	4	4	0
CNV_BINE05_526	chr12	90123458	90124732	1274	DEL	11	11	0
CNV_BINE08_960	chr28	2660797	2662070	1273	DUP	26	26	0
CNV_BINE06_92	chr2	75669519	75670791	1272	DEL	15	15	0
CNV_BINE06_19	chr1	37049838	37051109	1271	DEL	4	4	0
CNV_BINE06_222	chr5	31928631	31929898	1267	DEL	18	18	0
CNV_BINE06_976	chr29	20187599	20188865	1266	DEL	10	10	0
CNV_BINE02_471	chr11	103348227	103349488	1261	DEL	4	4	0
CNV_BINE05_469	chr11	103348227	103349488	1261	DEL	5	5	0
CNV_BINE03_470	chr11	103348228	103349488	1260	DEL	13	13	0
CNV_BINE06_343	chr8	43016790	43018047	1257	DEL	21	21	0
CNV_BINE05_614	chr16	5978807	5980064	1257	DEL	1	1	0
CNV_BINE02_205	chr4	114490935	114492190	1255	DEL	28	28	0
CNV_BINE05_206	chr4	114490935	114492190	1255	DEL	11	11	0
CNV_BINE02_525	chr12	90123468	90124723	1255	DEL	12	12	0
CNV_BINE05_959	chr28	2660810	2662065	1255	DUP	29	29	0
CNV_BINE06_241	chr5	104856481	104857733	1252	DEL	1	1	0
CNV_BINE05_735	chr18	65780493	65781744	1251	DEL	17	14	3
CNV_BINE06_786	chr20	48138867	48140117	1250	DEL	17	17	0
CNV_BINE06_776	chr20	11720126	11721372	1246	DEL	4	4	0
CNV_BINE08_960	chr28	2567357	2568603	1246	DEL	7	7	0
CNV_BINE06_457	chr11	70797621	70798860	1239	DEL	7	7	0
CNV_BINE02_987	chr29	50960660	50961897	1237	DEL	6	6	0
CNV_BINE05_988	chr29	50960660	50961897	1237	DEL	3	3	0
CNV_BINE04_288	chr6	108787492	108788728	1236	DUP	1	0	1
CNV_BINE06_633	chr16	45413066	45414302	1236	DEL	14	14	0
CNV_BINE04_689	chr17	71440343	71441578	1235	DEL	1	1	0
CNV_BINE06_92	chr2	75697949	75699179	1230	DEL	1	1	0
CNV_BINE06_786	chr20	48091571	48092796	1225	DEL	47	47	0
CNV_BINE02_692	chr17	73461023	73462243	1220	DEL	24	24	0
CNV_BINE05_693	chr17	73461023	73462242	1219	DEL	4	4	0
CNV_BINE06_74	chr2	14995961	14997179	1218	DEL	22	22	0
CNV_BINE06_836	chr22	14304511	14305729	1218	DEL	2	2	0
CNV_BINE08_919	chr25	41353356	41354574	1218	DEL	17	17	0
CNV_BINE01_532	chr13	12603730	12604947	1217	DEL	8	7	1
CNV_BINE05_566	chr14	2034487	2035703	1216	DEL	1	1	0
CNV_BINE06_191	chr4	79137777	79138991	1214	DEL	3	3	0
CNV_BINE02_58	chr1	146830243	146831454	1211	DEL	5	5	0
CNV_BINE06_673	chr17	52852097	52853305	1208	DEL	47	18	29
CNV_BINE06_685	chr17	66071430	66072632	1202	DEL	2	2	0
CNV_BINE06_83	chr2	29756581	29757781	1200	DEL	1	1	0
CNV_BINE05_213	chr4	119439345	119440545	1200	DEL	12	12	0
CNV_BINE06_622	chr16	32159773	32160973	1200	DEL	25	25	0
CNV_BINE06_500	chr12	65523290	65524489	1199	DEL	18	0	18
CNV_BINE06_504	chr12	75461081	75462280	1199	DEL	5	5	0
CNV_BINE06_786	chr20	48107533	48108724	1191	DEL	1	1	0
CNV_BINE06_157	chr3	84728875	84730065	1190	DEL	15	15	0
CNV_BINE06_946	chr27	7882391	7883581	1190	DEL	18	18	0
CNV_BINE06_969	chr28	43342430	43343620	1190	DEL	20	20	0
CNV_BINE06_686	chr17	67709200	67710389	1189	DEL	9	9	0
CNV_BINE05_989	chr29	51493586	51494775	1189	DEL	1	1	0
CNV_BINE06_850	chr22	40114243	40115430	1187	DEL	9	9	0
CNV_BINE06_345	chr8	44935998	44937184	1186	DEL	11	11	0
CNV_BINE06_8	chr1	10702866	10704044	1178	DEL	1	1	0
CNV_BINE06_88	chr2	49101208	49102384	1176	DEL	29	29	0
CNV_BINE06_884	chr24	6522471	6523647	1176	DEL	32	32	0
CNV_BINE06_565	chr13	80849000	80850173	1173	DEL	12	12	0
CNV_BINE02_212	chr4	119439374	119440545	1171	DEL	39	39	0
CNV_BINE06_637	chr16	50146709	50147879	1170	DEL	4	4	0
CNV_BINE06_496	chr12	62071269	62072430	1161	DEL	8	8	0
CNV_BINE06_685	chr17	65993151	65994310	1159	DEL	10	10	0
CNV_BINE06_154	chr3	69883619	69884775	1156	DEL	13	13	0
CNV_BINE06_649	chr16	62229189	62230345	1156	DEL	5	5	0
CNV_BINE05_213	chr4	119577098	119578252	1154	DEL	4	4	0
CNV_BINE06_556	chr13	67450649	67451800	1151	DEL	7	7	0
CNV_BINE05_988	chr29	51095533	51096684	1151	DEL	4	3	1
CNV_BINE04_288	chr6	108787492	108788641	1149	DUP	1	0	1
CNV_BINE02_674	chr17	53645802	53646950	1148	DEL	15	15	0
CNV_BINE05_859	chr22	61060689	61061837	1148	DEL	13	11	2
CNV_BINE06_550	chr13	55013148	55014293	1145	DEL	24	24	0
CNV_BINE06_841	chr22	19010820	19011965	1145	DEL	20	20	0
CNV_BINE06_946	chr27	7743668	7744813	1145	DEL	24	24	0
CNV_BINE06_885	chr24	8729564	8730706	1142	DEL	2	2	0
CNV_BINE06_89	chr2	53677199	53678340	1141	DEL	8	8	0
CNV_BINE05_816	chr21	28147965	28149100	1135	DEL	2	2	0
CNV_BINE04_288	chr6	108831554	108832684	1130	DUP	15	15	0
CNV_BINE06_131	chr3	18634314	18635442	1128	DUP	2	2	0
CNV_BINE06_929	chr26	30187550	30188673	1123	DEL	3	3	0
CNV_BINE06_921	chr26	1859240	1860362	1122	DEL	30	30	0
CNV_BINE06_684	chr17	65774659	65775780	1121	DEL	2	2	0
CNV_BINE06_594	chr15	51822990	51824108	1118	DEL	8	8	0
CNV_BINE04_751	chr19	35344229	35345346	1117	DEL	1	1	0
CNV_BINE06_581	chr15	7962074	7963186	1112	DEL	3	3	0
CNV_BINE06_807	chr21	7797369	7798477	1108	DEL	4	4	0
CNV_BINE06_497	chr12	63259266	63260372	1106	DUP	6	6	0
CNV_BINE02_817	chr21	28147994	28149100	1106	DEL	15	15	0
CNV_BINE04_815	chr21	28147994	28149100	1106	DEL	8	8	0
CNV_BINE02_216	chr4	120062107	120063210	1103	DEL	27	27	0
CNV_BINE02_476	chr11	104375135	104376238	1103	DEL	29	25	4
CNV_BINE05_475	chr11	104375135	104376238	1103	DEL	10	7	3
CNV_BINE06_274	chr6	29240378	29241480	1102	DEL	10	10	0
CNV_BINE02_803	chr20	71063251	71064352	1101	DEL	2	2	0
CNV_BINE05_215	chr4	120062107	120063207	1100	DEL	15	15	0
CNV_BINE06_976	chr29	20181076	20182176	1100	DEL	8	8	0
CNV_BINE06_354	chr8	53314879	53315976	1097	DEL	7	7	0
CNV_BINE06_173	chr4	2748710	2749800	1090	DEL	16	16	0
CNV_BINE06_82	chr2	28998716	28999803	1087	DEL	6	6	0
CNV_BINE06_137	chr3	30314319	30315403	1084	DEL	4	4	0
CNV_BINE02_212	chr4	119385004	119386087	1083	DEL	6	6	0
CNV_BINE06_262	chr6	7650784	7651866	1082	DEL	14	14	0
CNV_BINE05_124	chr2	136486709	136487785	1076	DUP	3	3	0
CNV_BINE05_828	chr21	66253627	66254702	1075	DEL	2	2	0
CNV_BINE06_83	chr2	29815157	29816231	1074	DEL	26	26	0
CNV_BINE06_324	chr7	83030279	83031353	1074	DEL	19	19	0
CNV_BINE05_129	chr3	14262026	14263097	1071	DEL	12	6	6
CNV_BINE02_250	chr5	117372036	117373106	1070	DEL	4	4	0
CNV_BINE06_550	chr13	55033154	55034215	1061	DEL	11	11	0
CNV_BINE06_537	chr13	16817442	16818496	1054	DEL	38	17	21
CNV_BINE06_568	chr14	2355122	2356174	1052	DEL	5	5	0
CNV_BINE06_785	chr20	47579414	47580466	1052	DUP	1	1	0
CNV_BINE05_254	chr5	119960049	119961100	1051	DEL	6	6	0
CNV_BINE08_255	chr5	119960049	119961100	1051	DEL	3	3	0
CNV_BINE06_812	chr21	16978094	16979141	1047	DEL	5	5	0
CNV_BINE06_157	chr3	84554161	84555207	1046	DEL	7	7	0
CNV_BINE06_722	chr18	32163027	32164068	1041	DEL	39	4	35
CNV_BINE06_461	chr11	90391119	90392157	1038	DEL	1	0	1
CNV_BINE06_269	chr6	20005629	20006664	1035	DEL	7	7	0
CNV_BINE05_859	chr22	61278402	61279433	1031	DEL	15	15	0
CNV_BINE06_885	chr24	8847249	8848280	1031	DEL	1	1	0
CNV_BINE06_70	chr2	2247546	2248572	1026	DEL	26	26	0
CNV_BINE06_199	chr4	109819850	109820873	1023	DEL	16	16	0
CNV_BINE06_31	chr1	54167954	54168972	1018	DEL	7	7	0
CNV_BINE06_222	chr5	31904057	31905070	1013	DEL	5	5	0
CNV_BINE06_976	chr29	20209227	20210237	1010	DEL	5	5	0
CNV_BINE02_60	chr1	147091449	147092457	1008	DEL	1	1	0
CNV_BINE06_978	chr29	40142126	40143133	1007	DEL	4	4	0
CNV_BINE05_934	chr26	44565233	44566237	1004	DEL	2	2	0
CNV_BINE06_128	chr3	1957517	1958520	1003	DEL	4	4	0
CNV_BINE05_254	chr5	119979644	119980646	1002	DEL	3	3	0
CNV_BINE05_959	chr28	2665778	2666776	998	DUP	2	2	0
CNV_BINE05_418	chr9	105435031	105436027	996	DEL	10	10	0
CNV_BINE06_726	chr18	40427875	40428868	993	DUP	2	2	0
CNV_BINE06_79	chr2	28330488	28331480	992	DUP	18	18	0
CNV_BINE06_70	chr2	2823645	2824635	990	DEL	18	18	0
CNV_BINE06_929	chr26	30095567	30096557	990	DEL	17	17	0
CNV_BINE06_446	chr11	24009158	24010142	984	DEL	16	0	16
CNV_BINE08_255	chr5	119979644	119980626	982	DEL	4	4	0
CNV_BINE06_650	chr16	65075391	65076369	978	DEL	3	3	0
CNV_BINE06_6	chr1	9386079	9387055	976	DEL	8	8	0
CNV_BINE06_54	chr1	129333644	129334620	976	DEL	2	2	0
CNV_BINE06_425	chr10	26147229	26148203	974	DUP	36	13	23
CNV_BINE06_969	chr28	43486935	43487908	973	DEL	5	5	0
CNV_BINE06_871	chr23	20934531	20935503	972	DEL	19	19	0
CNV_BINE05_934	chr26	44576308	44577280	972	DEL	8	8	0
CNV_BINE05_204	chr4	113713407	113714378	971	DEL	2	2	0
CNV_BINE05_254	chr5	119862148	119863119	971	DEL	3	3	0
CNV_BINE06_128	chr3	2076642	2077612	970	DEL	15	15	0
CNV_BINE05_614	chr16	6133355	6134325	970	DEL	9	9	0
CNV_BINE06_941	chr26	51552800	51553769	969	DEL	2	2	0
CNV_BINE02_250	chr5	117427382	117428350	968	DEL	61	33	28
CNV_BINE04_247	chr5	117427382	117428350	968	DEL	54	33	21
CNV_BINE05_249	chr5	117427382	117428350	968	DEL	41	25	16
CNV_BINE07_246	chr5	117427381	117428348	967	DEL	73	73	0
CNV_BINE07_635	chr16	46656085	46657050	965	DEL	43	31	12
CNV_BINE06_338	chr8	29822735	29823699	964	DEL	2	2	0
CNV_BINE05_829	chr21	70344151	70345115	964	DEL	5	5	0
CNV_BINE05_258	chr5	120943048	120944011	963	DEL	2	2	0
CNV_BINE06_79	chr2	28330634	28331595	961	DEL	13	13	0
CNV_BINE06_185	chr4	65859512	65860472	960	DEL	30	30	0
CNV_BINE02_480	chr11	106227910	106228868	958	DEL	1	1	0
CNV_BINE05_988	chr29	51114005	51114961	956	DEL	5	5	0
CNV_BINE06_786	chr20	48033284	48034239	955	DEL	5	5	0
CNV_BINE06_671	chr17	49638997	49639951	954	DEL	41	15	26
CNV_BINE06_452	chr11	57211489	57212438	949	DEL	11	11	0
CNV_BINE02_797	chr20	70229304	70230252	948	DEL	3	3	0
CNV_BINE06_37	chr1	66635804	66636751	947	DEL	25	25	0
CNV_BINE06_70	chr2	2372127	2373074	947	DEL	4	4	0
CNV_BINE06_517	chr12	84540589	84541536	947	DEL	28	16	12
CNV_BINE05_566	chr14	1802801	1803748	947	DEL	5	5	0
CNV_BINE02_643	chr16	52616710	52617656	946	DEL	5	5	0
CNV_BINE06_182	chr4	56249818	56250763	945	DEL	27	27	0
CNV_BINE06_437	chr11	13071935	13072878	943	DEL	3	0	3
CNV_BINE06_460	chr11	82418484	82419423	939	DEL	43	21	22
CNV_BINE06_601	chr15	57777672	57778610	938	DEL	17	0	17
CNV_BINE06_579	chr15	6110512	6111445	933	DEL	12	0	12
CNV_BINE06_947	chr27	8221950	8222881	931	DEL	10	10	0
CNV_BINE05_566	chr14	2039817	2040741	924	DEL	2	2	0
CNV_BINE06_742	chr19	24559759	24560682	923	DEL	3	3	0
CNV_BINE06_494	chr12	58516781	58517703	922	DEL	3	3	0
CNV_BINE05_959	chr28	2756281	2757203	922	DEL	6	6	0
CNV_BINE02_478	chr11	105882813	105883731	918	DEL	1	1	0
CNV_BINE06_496	chr12	62257703	62258615	912	DEL	13	13	0
CNV_BINE05_304	chr7	21427009	21427918	909	DEL	4	4	0
CNV_BINE02_480	chr11	106201132	106202041	909	DEL	2	2	0
CNV_BINE06_726	chr18	40475162	40476070	908	DEL	2	2	0
CNV_BINE08_927	chr26	25892250	25893158	908	DEL	1	1	0
CNV_BINE08_960	chr28	2756298	2757206	908	DEL	13	13	0
CNV_BINE05_61	chr1	147109784	147110691	907	DEL	6	6	0
CNV_BINE02_303	chr7	21570740	21571647	907	DEL	1	1	0
CNV_BINE06_457	chr11	70744276	70745183	907	DEL	6	5	1
CNV_BINE02_303	chr7	21427009	21427915	906	DEL	13	13	0
CNV_BINE06_622	chr16	32163228	32164133	905	DEL	16	0	16
CNV_BINE06_104	chr2	109383840	109384744	904	DEL	4	4	0
CNV_BINE02_306	chr7	45160905	45161808	903	DEL	18	10	8
CNV_BINE06_270	chr6	27712962	27713861	899	DEL	20	20	0
CNV_BINE06_434	chr10	85561350	85562249	899	DEL	14	14	0
CNV_BINE06_537	chr13	16982786	16983683	897	DEL	2	2	0
CNV_BINE06_504	chr12	75439303	75440199	896	DEL	1	1	0
CNV_BINE02_525	chr12	90104066	90104961	895	DEL	1	1	0
CNV_BINE06_104	chr2	109361294	109362188	894	DEL	1	1	0
CNV_BINE06_941	chr26	51518677	51519568	891	DEL	2	2	0
CNV_BINE06_271	chr6	27879298	27880188	890	DEL	18	18	0
CNV_BINE06_607	chr15	71265694	71266584	890	DEL	7	0	7
CNV_BINE03_505	chr12	76219808	76220692	884	DEL	1	1	0
CNV_BINE05_859	chr22	61077138	61078022	884	DEL	2	2	0
CNV_BINE05_804	chr20	71394330	71395213	883	DEL	1	1	0
CNV_BINE05_940	chr26	51574498	51575378	880	DEL	1	1	0
CNV_BINE06_823	chr21	58201160	58202039	879	DUP	5	5	0
CNV_BINE05_258	chr5	120869171	120870049	878	DEL	5	5	0
CNV_BINE06_260	chr6	1734324	1735202	878	DEL	1	1	0
CNV_BINE06_8	chr1	10672707	10673584	877	DEL	2	2	0
CNV_BINE06_600	chr15	57287815	57288691	876	DEL	1	1	0
CNV_BINE02_642	chr16	51618842	51619718	876	DEL	2	2	0
CNV_BINE02_695	chr17	74130420	74131295	875	DEL	1	1	0
CNV_BINE06_622	chr16	32173184	32174051	867	DEL	21	21	0
CNV_BINE06_146	chr3	43233084	43233950	866	DEL	8	8	0
CNV_BINE06_150	chr3	48643310	48644176	866	DEL	4	4	0
CNV_BINE06_857	chr22	58110451	58111317	866	DEL	2	2	0
CNV_BINE06_570	chr14	5473702	5474567	865	DEL	21	21	0
CNV_BINE06_2	chr1	1739717	1740580	863	DEL	20	20	0
CNV_BINE06_32	chr1	54404752	54405614	862	DEL	3	3	0
CNV_BINE05_696	chr17	74286286	74287147	861	DEL	9	9	0
CNV_BINE06_783	chr20	41912980	41913839	859	DEL	1	1	0
CNV_BINE02_60	chr1	147109798	147110655	857	DEL	18	17	1
CNV_BINE04_59	chr1	147109798	147110655	857	DEL	14	13	1
CNV_BINE02_695	chr17	74286287	74287144	857	DEL	11	11	0
CNV_BINE05_940	chr26	51552917	51553772	855	DEL	2	2	0
CNV_BINE06_91	chr2	75198615	75199469	854	DEL	2	2	0
CNV_BINE02_525	chr12	90008835	90009687	852	DEL	1	1	0
CNV_BINE02_66	chr1	150037744	150038595	851	DEL	4	4	0
CNV_BINE06_668	chr17	48124875	48125726	851	DEL	2	2	0
CNV_BINE06_489	chr12	17027350	17028199	849	DEL	10	10	0
CNV_BINE06_754	chr19	37392774	37393623	849	DEL	1	1	0
CNV_BINE02_756	chr19	39910645	39911494	849	DEL	8	8	0
CNV_BINE04_523	chr12	89859939	89860787	848	DEL	1	1	0
CNV_BINE06_73	chr2	4382408	4383255	847	DEL	18	18	0
CNV_BINE03_505	chr12	75500885	75501730	845	DEL	1	1	0
CNV_BINE06_501	chr12	69795366	69796210	844	DEL	27	24	3
CNV_BINE06_152	chr3	68749758	68750601	843	DEL	28	28	0
CNV_BINE06_20	chr1	38667101	38667942	841	DEL	6	6	0
CNV_BINE05_761	chr19	51418598	51419438	840	DEL	1	1	0
CNV_BINE02_216	chr4	120030726	120031565	839	DEL	1	1	0
CNV_BINE06_963	chr28	32895855	32896694	839	DEL	1	1	0
CNV_BINE05_831	chr21	70810488	70811326	838	DEL	15	13	2
CNV_BINE06_160	chr3	97504698	97505535	837	DEL	1	1	0
CNV_BINE08_919	chr25	41251197	41252033	836	DEL	1	1	0
CNV_BINE06_821	chr21	36088739	36089573	834	DEL	16	16	0
CNV_BINE06_173	chr4	2540146	2540979	833	DEL	10	10	0
CNV_BINE02_642	chr16	51976289	51977122	833	DEL	6	6	0
CNV_BINE02_695	chr17	74080332	74081165	833	DEL	19	19	0
CNV_BINE05_696	chr17	74080332	74081165	833	DEL	13	13	0
CNV_BINE05_735	chr18	65932000	65932833	833	DEL	2	2	0
CNV_BINE05_934	chr26	44597802	44598635	833	DEL	23	23	0
CNV_BINE05_258	chr5	120748630	120749462	832	DEL	9	9	0
CNV_BINE06_298	chr6	119278110	119278942	832	DEL	4	4	0
CNV_BINE06_786	chr20	47991901	47992732	831	DEL	29	29	0
CNV_BINE06_6	chr1	9508075	9508905	830	DEL	1	1	0
CNV_BINE06_230	chr5	46639057	46639887	830	DUP	7	7	0
CNV_BINE05_258	chr5	120917021	120917851	830	DEL	4	4	0
CNV_BINE02_525	chr12	90082932	90083762	830	DEL	1	1	0
CNV_BINE02_547	chr13	54733305	54734134	829	DEL	1	1	0
CNV_BINE06_278	chr6	42544935	42545763	828	DEL	3	3	0
CNV_BINE06_32	chr1	54372035	54372861	826	DUP	3	3	0
CNV_BINE06_200	chr4	110864138	110864960	822	DEL	4	4	0
CNV_BINE06_513	chr12	81571071	81571893	822	DEL	1	1	0
CNV_BINE08_832	chr21	71036760	71037579	819	DEL	19	19	0
CNV_BINE06_3	chr1	2965199	2966016	817	DEL	4	4	0
CNV_BINE06_138	chr3	31110904	31111721	817	DEL	1	1	0
CNV_BINE06_193	chr4	91087092	91087908	816	DEL	7	7	0
CNV_BINE06_978	chr29	40083308	40084124	816	DEL	2	2	0
CNV_BINE05_168	chr3	120473623	120474438	815	DEL	1	1	0
CNV_BINE06_191	chr4	79315787	79316601	814	DEL	3	3	0
CNV_BINE02_712	chr18	14250628	14251442	814	DUP	1	1	0
CNV_BINE06_702	chr18	1153063	1153875	812	DEL	1	1	0
CNV_BINE06_952	chr27	11196477	11197289	812	DEL	11	11	0
CNV_BINE05_988	chr29	50991050	50991862	812	DEL	1	1	0
CNV_BINE05_859	chr22	61193646	61194457	811	DEL	2	2	0
CNV_BINE02_116	chr2	135438124	135438934	810	DEL	50	40	10
CNV_BINE02_297	chr6	119364469	119365279	810	DEL	1	1	0
CNV_BINE06_840	chr22	18101364	18102174	810	DEL	7	7	0
CNV_BINE06_849	chr22	38753624	38754434	810	DEL	1	1	0
CNV_BINE06_156	chr3	84241971	84242779	808	DEL	4	4	0
CNV_BINE02_712	chr18	14406418	14407226	808	DEL	4	4	0
CNV_BINE06_537	chr13	16810184	16810991	807	DEL	8	8	0
CNV_BINE02_666	chr17	45604341	45605148	807	DEL	2	2	0
CNV_BINE06_827	chr21	64039244	64040051	807	DEL	1	1	0
CNV_BINE06_509	chr12	78573162	78573968	806	DEL	1	1	0
CNV_BINE05_858	chr22	60683668	60684474	806	DEL	1	1	0
CNV_BINE06_565	chr13	80759560	80760365	805	DEL	36	26	10
CNV_BINE06_663	chr17	30867703	30868508	805	DEL	3	3	0
CNV_BINE02_478	chr11	105497314	105498118	804	DEL	1	1	0
CNV_BINE06_137	chr3	30457478	30458281	803	DEL	10	10	0
CNV_BINE05_63	chr1	147404322	147405124	802	DEL	1	1	0
CNV_BINE02_216	chr4	120002455	120003257	802	DEL	1	1	0
CNV_BINE06_665	chr17	41773467	41774269	802	DEL	2	2	0
CNV_BINE02_803	chr20	71319073	71319875	802	DEL	4	4	0
CNV_BINE06_285	chr6	105432146	105432947	801	DEL	1	1	0
CNV_BINE06_485	chr12	9937282	9938083	801	DEL	22	7	15
CNV_BINE06_632	chr16	39416599	39417400	801	DEL	1	1	0
CNV_BINE06_754	chr19	37480677	37481478	801	DEL	1	1	0
CNV_BINE06_320	chr7	77006603	77007403	800	DEL	23	23	0
CNV_BINE06_443	chr11	21079046	21079845	799	DEL	3	3	0
CNV_BINE06_840	chr22	18462774	18463573	799	DEL	10	10	0
CNV_BINE06_291	chr6	112626629	112627427	798	DEL	23	23	0
CNV_BINE05_696	chr17	74320025	74320823	798	DEL	1	1	0
CNV_BINE06_722	chr18	32169904	32170702	798	DEL	5	5	0
CNV_BINE04_751	chr19	35409649	35410447	798	DEL	1	1	0
CNV_BINE05_165	chr3	117643413	117644210	797	DEL	1	1	0
CNV_BINE02_297	chr6	119434913	119435710	797	DEL	1	1	0
CNV_BINE05_479	chr11	105785300	105786097	797	DEL	5	5	0
CNV_BINE02_482	chr11	106663481	106664278	797	DEL	1	1	0
CNV_BINE02_833	chr21	71087473	71088270	797	DEL	3	3	0
CNV_BINE06_884	chr24	6430212	6431009	797	DEL	1	1	0
CNV_BINE02_980	chr29	46225337	46226134	797	DEL	3	3	0
CNV_BINE05_249	chr5	117597208	117598004	796	DEL	1	1	0
CNV_BINE02_638	chr16	50789899	50790695	796	DEL	1	1	0
CNV_BINE06_32	chr1	54347585	54348380	795	DEL	1	1	0
CNV_BINE02_125	chr2	136611944	136612739	795	DEL	16	16	0
CNV_BINE05_124	chr2	136611944	136612739	795	DEL	9	9	0
CNV_BINE02_58	chr1	146830208	146831002	794	DUP	8	5	3
CNV_BINE05_213	chr4	119532598	119533392	794	DEL	1	1	0
CNV_BINE06_313	chr7	65920220	65921014	794	DEL	3	3	0
CNV_BINE05_985	chr29	50284257	50285051	794	DEL	3	3	0
CNV_BINE06_20	chr1	38485333	38486126	793	DEL	5	5	0
CNV_BINE06_138	chr3	31198589	31199382	793	DEL	1	1	0
CNV_BINE05_190	chr4	77893178	77893971	793	DEL	1	1	0
CNV_BINE05_258	chr5	121086584	121087377	793	DEL	1	1	0
CNV_BINE05_304	chr7	21636686	21637479	793	DEL	1	1	0
CNV_BINE06_346	chr8	45329356	45330149	793	DEL	4	4	0
CNV_BINE05_472	chr11	103863670	103864463	793	DEL	1	1	0
CNV_BINE02_749	chr19	35125564	35126357	793	DEL	1	1	0
CNV_BINE06_37	chr1	66612260	66613052	792	DEL	1	1	0
CNV_BINE06_131	chr3	18711694	18712485	791	DEL	1	1	0
CNV_BINE06_340	chr8	38007524	38008315	791	DEL	1	1	0
CNV_BINE04_691	chr17	71797379	71798170	791	DEL	1	1	0
CNV_BINE05_865	chr23	10864282	10865073	791	DEL	1	1	0
CNV_BINE06_552	chr13	61195612	61196402	790	DEL	4	4	0
CNV_BINE06_636	chr16	48635843	48636633	790	DEL	3	3	0
CNV_BINE05_858	chr22	60665269	60666059	790	DEL	1	1	0
CNV_BINE06_922	chr26	2429169	2429959	790	DEL	1	1	0
CNV_BINE06_726	chr18	40450118	40450907	789	DEL	1	1	0
CNV_BINE04_640	chr16	50754907	50755695	788	DEL	1	1	0
CNV_BINE06_856	chr22	57894073	57894861	788	DEL	1	1	0
CNV_BINE06_20	chr1	38650704	38651491	787	DEL	1	1	0
CNV_BINE04_288	chr6	108764107	108764894	787	DEL	1	1	0
CNV_BINE05_899	chr25	1188463	1189250	787	DEL	1	1	0
CNV_BINE06_159	chr3	92347499	92348285	786	DEL	1	1	0
CNV_BINE07_246	chr5	117351918	117352704	786	DEL	17	17	0
CNV_BINE06_285	chr6	105428713	105429499	786	DEL	3	3	0
CNV_BINE05_984	chr29	48678994	48679780	786	DEL	1	1	0
CNV_BINE02_642	chr16	51947855	51948640	785	DEL	12	12	0
CNV_BINE05_254	chr5	119919783	119920567	784	DEL	2	2	0
CNV_BINE06_324	chr7	83053963	83054747	784	DEL	1	1	0
CNV_BINE02_712	chr18	14467522	14468306	784	DEL	1	1	0
CNV_BINE06_726	chr18	40417022	40417806	784	DEL	1	1	0
CNV_BINE06_195	chr4	96437877	96438660	783	DEL	12	12	0
CNV_BINE06_344	chr8	43407306	43408089	783	DEL	3	3	0
CNV_BINE06_489	chr12	17063842	17064625	783	DEL	4	4	0
CNV_BINE06_563	chr13	75807879	75808662	783	DEL	1	1	0
CNV_BINE05_750	chr19	35307460	35308243	783	DEL	3	3	0
CNV_BINE06_924	chr26	18710014	18710797	783	DEL	1	1	0
CNV_BINE06_160	chr3	97491844	97492626	782	DEL	1	1	0
CNV_BINE06_195	chr4	96381272	96382054	782	DEL	1	1	0
CNV_BINE05_750	chr19	35060208	35060990	782	DEL	1	1	0
CNV_BINE05_829	chr21	70376834	70377616	782	DEL	1	1	0
CNV_BINE02_66	chr1	150012059	150012840	781	DEL	13	13	0
CNV_BINE06_82	chr2	28951113	28951894	781	DEL	11	11	0
CNV_BINE02_116	chr2	135444764	135445545	781	DEL	1	1	0
CNV_BINE06_146	chr3	43302278	43303059	781	DEL	1	1	0
CNV_BINE06_310	chr7	55312242	55313023	781	DEL	1	1	0
CNV_BINE06_563	chr13	75951505	75952286	781	DEL	1	1	0
CNV_BINE02_695	chr17	74239149	74239930	781	DEL	1	1	0
CNV_BINE06_714	chr18	16516280	16517061	781	DEL	3	3	0
CNV_BINE06_741	chr19	15425352	15426133	781	DEL	1	1	0
CNV_BINE05_65	chr1	150012057	150012837	780	DEL	5	5	0
CNV_BINE02_729	chr18	57050651	57051431	780	DEL	1	1	0
CNV_BINE05_983	chr29	47002812	47003592	780	DEL	1	1	0
CNV_BINE06_144	chr3	35906843	35907622	779	DEL	3	3	0
CNV_BINE05_859	chr22	61231898	61232677	779	DEL	1	1	0
CNV_BINE05_171	chr3	121077197	121077975	778	DEL	1	1	0
CNV_BINE06_182	chr4	56300824	56301602	778	DEL	1	1	0
CNV_BINE05_475	chr11	104870284	104871062	778	DEL	1	1	0
CNV_BINE05_190	chr4	77880186	77880963	777	DEL	1	1	0
CNV_BINE07_465	chr11	99576545	99577322	777	DEL	1	1	0
CNV_BINE05_479	chr11	105899210	105899987	777	DEL	1	1	0
CNV_BINE06_487	chr12	13587638	13588415	777	DEL	1	1	0
CNV_BINE06_664	chr17	33141408	33142185	777	DEL	9	9	0
CNV_BINE05_698	chr17	74788860	74789637	777	DEL	2	2	0
CNV_BINE04_772	chr19	58347432	58348209	777	DEL	1	1	0
CNV_BINE05_113	chr2	131532950	131533726	776	DEL	1	1	0
CNV_BINE02_473	chr11	103833080	103833856	776	DEL	1	1	0
CNV_BINE05_479	chr11	106012583	106013359	776	DEL	1	1	0
CNV_BINE05_479	chr11	106302326	106303102	776	DEL	1	1	0
CNV_BINE06_568	chr14	2308467	2309243	776	DEL	1	1	0
CNV_BINE02_756	chr19	39852415	39853191	776	DEL	1	1	0
CNV_BINE04_758	chr19	48457480	48458256	776	DEL	4	4	0
CNV_BINE06_920	chr26	1257780	1258556	776	DEL	1	1	0
CNV_BINE06_949	chr27	10308998	10309774	776	DEL	6	6	0
CNV_BINE06_951	chr27	10888400	10889176	776	DEL	3	3	0
CNV_BINE06_14	chr1	16988967	16989742	775	DEL	5	5	0
CNV_BINE06_20	chr1	38359065	38359840	775	DEL	1	1	0
CNV_BINE02_521	chr12	89683373	89684148	775	DEL	1	1	0
CNV_BINE06_9	chr1	13113248	13114022	774	DEL	1	1	0
CNV_BINE05_204	chr4	113700476	113701250	774	DEL	1	1	0
CNV_BINE04_412	chr9	96562907	96563681	774	DEL	1	1	0
CNV_BINE05_566	chr14	1681443	1682217	774	DEL	5	5	0
CNV_BINE06_891	chr24	45338336	45339110	774	DEL	12	12	0
CNV_BINE05_899	chr25	1053886	1054660	774	DEL	1	1	0
CNV_BINE06_158	chr3	88332481	88333254	773	DEL	1	1	0
CNV_BINE06_498	chr12	63410528	63411301	773	DEL	5	5	0
CNV_BINE06_570	chr14	5508934	5509707	773	DEL	1	1	0
CNV_BINE06_600	chr15	57268092	57268865	773	DEL	1	1	0
CNV_BINE06_786	chr20	48140402	48141175	773	DEL	1	1	0
CNV_BINE06_71	chr2	3112617	3113389	772	DEL	4	4	0
CNV_BINE06_104	chr2	109162532	109163304	772	DEL	4	4	0
CNV_BINE05_475	chr11	104581662	104582434	772	DEL	1	1	0
CNV_BINE05_479	chr11	105906511	105907283	772	DEL	1	1	0
CNV_BINE02_638	chr16	50845847	50846619	772	DEL	1	1	0
CNV_BINE06_715	chr18	17375676	17376448	772	DEL	1	1	0
CNV_BINE06_748	chr19	33407341	33408113	772	DEL	1	1	0
CNV_BINE06_870	chr23	20364061	20364833	772	DEL	1	1	0
CNV_BINE06_873	chr23	22831939	22832711	772	DEL	4	4	0
CNV_BINE06_932	chr26	43329514	43330286	772	DEL	1	1	0
CNV_BINE06_977	chr29	35355456	35356228	772	DEL	18	18	0
CNV_BINE02_212	chr4	119376745	119377516	771	DEL	1	1	0
CNV_BINE02_473	chr11	103720518	103721289	771	DEL	1	1	0
CNV_BINE06_514	chr12	82169372	82170143	771	DEL	1	1	0
CNV_BINE05_528	chr12	90418149	90418920	771	DEL	1	1	0
CNV_BINE06_50	chr1	109057769	109058539	770	DEL	1	1	0
CNV_BINE06_345	chr8	44995460	44996230	770	DEL	1	1	0
CNV_BINE05_479	chr11	106082068	106082838	770	DEL	1	1	0
CNV_BINE06_508	chr12	78176435	78177205	770	DEL	1	1	0
CNV_BINE03_524	chr12	90042967	90043737	770	DEL	1	1	0
CNV_BINE06_683	chr17	63793660	63794430	770	DEL	3	3	0
CNV_BINE06_879	chr23	49583096	49583866	770	DEL	1	1	0
CNV_BINE06_890	chr24	41274256	41275026	770	DEL	1	1	0
CNV_BINE06_135	chr3	26127139	26127908	769	DEL	1	1	0
CNV_BINE04_247	chr5	117372361	117373130	769	DEL	3	3	0
CNV_BINE02_297	chr6	119278065	119278834	769	DEL	7	7	0
CNV_BINE06_320	chr7	76945916	76946685	769	DEL	1	1	0
CNV_BINE02_546	chr13	54257609	54258378	769	DEL	1	1	0
CNV_BINE06_788	chr20	62062326	62063095	769	DEL	1	1	0
CNV_BINE02_800	chr20	70593285	70594054	769	DEL	3	3	0
CNV_BINE06_496	chr12	62245101	62245869	768	DEL	4	4	0
CNV_BINE06_595	chr15	52723182	52723950	768	DEL	1	1	0
CNV_BINE03_688	chr17	70846014	70846782	768	DEL	1	1	0
CNV_BINE05_988	chr29	51015636	51016404	768	DEL	4	4	0
CNV_BINE06_20	chr1	38365684	38366451	767	DEL	1	1	0
CNV_BINE06_24	chr1	43197265	43198032	767	DEL	1	1	0
CNV_BINE06_29	chr1	53243136	53243903	767	DEL	1	1	0
CNV_BINE06_159	chr3	92501521	92502288	767	DEL	3	3	0
CNV_BINE06_631	chr16	37455478	37456245	767	DEL	1	1	0
CNV_BINE06_651	chr17	8482114	8482881	767	DEL	3	3	0
CNV_BINE06_726	chr18	40335249	40336016	767	DEL	3	3	0
CNV_BINE02_749	chr19	35293219	35293986	767	DEL	1	1	0
CNV_BINE03_757	chr19	48436702	48437469	767	DEL	1	1	0
CNV_BINE05_770	chr19	56017799	56018566	767	DEL	1	1	0
CNV_BINE05_829	chr21	70444944	70445711	767	DEL	1	1	0
CNV_BINE06_861	chr23	90241	91008	767	DEL	6	6	0
CNV_BINE02_257	chr5	120748680	120749446	766	DEL	29	29	0
CNV_BINE06_329	chr7	102963920	102964686	766	DEL	3	3	0
CNV_BINE02_707	chr18	11704322	11705088	766	DEL	1	1	0
CNV_BINE05_804	chr20	71400259	71401025	766	DEL	6	6	0
CNV_BINE06_910	chr25	25570723	25571489	766	DEL	1	1	0
CNV_BINE05_44	chr1	83508488	83509253	765	DEL	1	1	0
CNV_BINE06_104	chr2	109349748	109350513	765	DEL	6	6	0
CNV_BINE06_191	chr4	79261693	79262458	765	DEL	1	1	0
CNV_BINE02_413	chr9	96604551	96605316	765	DEL	1	1	0
CNV_BINE06_439	chr11	15627445	15628210	765	DEL	1	1	0
CNV_BINE06_486	chr12	12747359	12748124	765	DEL	4	4	0
CNV_BINE05_610	chr15	76812560	76813325	765	DEL	3	3	0
CNV_BINE06_624	chr16	33230887	33231652	765	DEL	1	1	0
CNV_BINE06_633	chr16	45504135	45504900	765	DEL	1	1	0
CNV_BINE06_701	chr18	583408	584173	765	DEL	3	3	0
CNV_BINE06_765	chr19	52672369	52673134	765	DEL	1	1	0
CNV_BINE02_800	chr20	70542796	70543561	765	DEL	1	1	0
CNV_BINE02_980	chr29	46176892	46177657	765	DEL	1	1	0
CNV_BINE06_222	chr5	31980118	31980882	764	DEL	28	28	0
CNV_BINE06_421	chr10	7525881	7526645	764	DEL	7	7	0
CNV_BINE02_473	chr11	103747633	103748397	764	DEL	1	1	0
CNV_BINE06_609	chr15	74588358	74589122	764	DEL	1	1	0
CNV_BINE03_757	chr19	48432933	48433697	764	DEL	1	1	0
CNV_BINE02_803	chr20	71400261	71401025	764	DEL	9	9	0
CNV_BINE06_70	chr2	2783082	2783845	763	DEL	1	1	0
CNV_BINE06_103	chr2	107438843	107439606	763	DEL	4	4	0
CNV_BINE06_144	chr3	36222026	36222789	763	DEL	1	1	0
CNV_BINE05_249	chr5	117517882	117518645	763	DEL	1	1	0
CNV_BINE06_266	chr6	18049045	18049808	763	DEL	1	1	0
CNV_BINE06_355	chr8	54549485	54550248	763	DEL	4	4	0
CNV_BINE06_562	chr13	74642729	74643492	763	DEL	1	1	0
CNV_BINE02_567	chr14	2117831	2118594	763	DEL	1	1	0
CNV_BINE05_641	chr16	51635965	51636728	763	DEL	1	1	0
CNV_BINE02_966	chr28	35110576	35111339	763	DEL	1	1	0
CNV_BINE06_973	chr29	12978894	12979657	763	DEL	1	1	0
CNV_BINE06_973	chr29	13014027	13014790	763	DEL	1	1	0
CNV_BINE06_161	chr3	101388370	101389132	762	DEL	5	5	0
CNV_BINE06_175	chr4	7030315	7031077	762	DEL	4	4	0
CNV_BINE06_218	chr5	20887129	20887891	762	DEL	3	3	0
CNV_BINE06_319	chr7	73836811	73837573	762	DEL	3	3	0
CNV_BINE06_432	chr10	80155605	80156367	762	DEL	5	5	0
CNV_BINE06_502	chr12	70090939	70091701	762	DEL	3	3	0
CNV_BINE06_607	chr15	71235694	71236456	762	DEL	2	2	0
CNV_BINE06_673	chr17	52845409	52846171	762	DEL	1	1	0
CNV_BINE02_695	chr17	74184413	74185175	762	DEL	1	1	0
CNV_BINE05_735	chr18	65994029	65994791	762	DEL	1	1	0
CNV_BINE05_865	chr23	10880619	10881381	762	DEL	1	1	0
CNV_BINE06_881	chr23	52420403	52421165	762	DEL	1	1	0
CNV_BINE06_141	chr3	32802539	32803300	761	DEL	1	1	0
CNV_BINE05_206	chr4	114386850	114387611	761	DEL	1	1	0
CNV_BINE07_246	chr5	117476542	117477303	761	DEL	1	1	0
CNV_BINE06_636	chr16	48644436	48645197	761	DEL	3	3	0
CNV_BINE06_686	chr17	67689323	67690084	761	DEL	3	3	0
CNV_BINE02_763	chr19	52203804	52204565	761	DEL	1	1	0
CNV_BINE05_829	chr21	70448686	70449447	761	DEL	1	1	0
CNV_BINE06_885	chr24	8953538	8954299	761	DEL	3	3	0
CNV_BINE06_13	chr1	16596014	16596774	760	DEL	4	4	0
CNV_BINE06_22	chr1	41092902	41093662	760	DEL	5	5	0
CNV_BINE06_70	chr2	2651088	2651848	760	DEL	1	1	0
CNV_BINE06_158	chr3	88266643	88267403	760	DEL	1	1	0
CNV_BINE06_275	chr6	31899500	31900260	760	DEL	1	1	0
CNV_BINE06_348	chr8	46610837	46611597	760	DEL	1	1	0
CNV_BINE06_495	chr12	58750106	58750866	760	DEL	1	1	0
CNV_BINE06_621	chr16	28237748	28238508	760	DEL	8	8	0
CNV_BINE05_828	chr21	66229414	66230174	760	DEL	1	1	0
CNV_BINE06_911	chr25	26025407	26026167	760	DEL	1	1	0
CNV_BINE06_943	chr27	3301660	3302420	760	DEL	6	6	0
CNV_BINE06_946	chr27	7881053	7881813	760	DEL	4	4	0
CNV_BINE06_951	chr27	10937258	10938018	760	DEL	1	1	0
CNV_BINE06_54	chr1	129340098	129340857	759	DEL	7	7	0
CNV_BINE02_205	chr4	114427459	114428218	759	DEL	1	1	0
CNV_BINE06_320	chr7	76976665	76977424	759	DEL	4	4	0
CNV_BINE05_469	chr11	103216538	103217297	759	DEL	1	1	0
CNV_BINE05_530	chr12	90824005	90824764	759	DEL	6	6	0
CNV_BINE06_747	chr19	32796644	32797403	759	DEL	1	1	0
CNV_BINE06_848	chr22	37839649	37840408	759	DEL	3	3	0
CNV_BINE06_25	chr1	45747010	45747768	758	DEL	1	1	0
CNV_BINE06_41	chr1	79010688	79011446	758	DEL	5	5	0
CNV_BINE06_80	chr2	28479686	28480444	758	DEL	1	1	0
CNV_BINE05_168	chr3	120462150	120462908	758	DEL	1	1	0
CNV_BINE05_171	chr3	121373253	121374011	758	DEL	1	1	0
CNV_BINE06_185	chr4	65905833	65906591	758	DEL	1	1	0
CNV_BINE05_254	chr5	119990548	119991306	758	DEL	1	1	0
CNV_BINE06_280	chr6	58804128	58804886	758	DEL	1	1	0
CNV_BINE06_291	chr6	112642308	112643066	758	DEL	3	3	0
CNV_BINE02_303	chr7	21438109	21438867	758	DEL	1	1	0
CNV_BINE06_503	chr12	72634050	72634808	758	DEL	1	1	0
CNV_BINE06_504	chr12	75493978	75494736	758	DEL	1	1	0
CNV_BINE02_712	chr18	13934120	13934878	758	DEL	1	1	0
CNV_BINE06_961	chr28	7057785	7058543	758	DEL	1	1	0
CNV_BINE06_972	chr29	3272824	3273582	758	DEL	1	1	0
CNV_BINE02_162	chr3	102632842	102633599	757	DEL	1	1	0
CNV_BINE02_189	chr4	77886139	77886896	757	DEL	2	2	0
CNV_BINE06_191	chr4	79196672	79197429	757	DEL	1	1	0
CNV_BINE06_210	chr4	116520109	116520866	757	DEL	3	3	0
CNV_BINE06_355	chr8	54562785	54563542	757	DEL	1	1	0
CNV_BINE06_460	chr11	82375800	82376557	757	DEL	1	1	0
CNV_BINE06_551	chr13	60708788	60709545	757	DEL	1	1	0
CNV_BINE06_561	chr13	72578202	72578959	757	DEL	1	1	0
CNV_BINE06_615	chr16	6178605	6179362	757	DEL	1	1	0
CNV_BINE02_712	chr18	14602460	14603217	757	DEL	1	1	0
CNV_BINE06_727	chr18	46353146	46353903	757	DEL	1	1	0
CNV_BINE04_772	chr19	58430385	58431142	757	DEL	1	1	0
CNV_BINE05_901	chr25	1544976	1545733	757	DEL	1	1	0
CNV_BINE06_925	chr26	20458096	20458853	757	DEL	4	4	0
CNV_BINE05_119	chr2	135767305	135768061	756	DEL	1	1	0
CNV_BINE06_146	chr3	43224811	43225567	756	DEL	7	7	0
CNV_BINE02_416	chr9	104199901	104200657	756	DEL	1	1	0
CNV_BINE05_479	chr11	105900529	105901285	756	DEL	1	1	0
CNV_BINE06_624	chr16	33256288	33257044	756	DEL	1	1	0
CNV_BINE06_650	chr16	64731019	64731775	756	DEL	1	1	0
CNV_BINE06_683	chr17	63811874	63812630	756	DEL	1	1	0
CNV_BINE02_803	chr20	71114389	71115145	756	DEL	1	1	0
CNV_BINE06_857	chr22	58111970	58112726	756	DEL	1	1	0
CNV_BINE06_889	chr24	36578828	36579584	756	DEL	4	4	0
CNV_BINE06_219	chr5	22041342	22042097	755	DEL	1	1	0
CNV_BINE05_258	chr5	121059875	121060630	755	DEL	5	5	0
CNV_BINE02_473	chr11	103802170	103802925	755	DEL	1	1	0
CNV_BINE02_478	chr11	105662013	105662768	755	DEL	1	1	0
CNV_BINE06_624	chr16	33021227	33021982	755	DEL	1	1	0
CNV_BINE06_664	chr17	33324754	33325509	755	DEL	4	4	0
CNV_BINE02_763	chr19	52201270	52202025	755	DEL	1	1	0
CNV_BINE06_41	chr1	78979398	78980152	754	DEL	4	4	0
CNV_BINE06_98	chr2	99665383	99666137	754	DEL	7	7	0
CNV_BINE05_475	chr11	104747872	104748626	754	DEL	1	1	0
CNV_BINE05_641	chr16	51595866	51596620	754	DEL	3	3	0
CNV_BINE06_670	chr17	48921697	48922451	754	DEL	1	1	0
CNV_BINE06_823	chr21	58193197	58193951	754	DEL	4	4	0
CNV_BINE06_935	chr26	45315407	45316161	754	DEL	1	1	0
CNV_BINE06_950	chr27	10460355	10461109	754	DEL	1	1	0
CNV_BINE06_969	chr28	43565544	43566298	754	DEL	4	4	0
CNV_BINE06_142	chr3	33338271	33339024	753	DEL	1	1	0
CNV_BINE06_144	chr3	35907892	35908645	753	DEL	1	1	0
CNV_BINE05_206	chr4	114325312	114326065	753	DEL	1	1	0
CNV_BINE06_274	chr6	29250437	29251190	753	DEL	9	9	0
CNV_BINE06_444	chr11	22538200	22538953	753	DEL	3	3	0
CNV_BINE05_484	chr11	106935293	106936046	753	DEL	1	1	0
CNV_BINE06_513	chr12	81531850	81532603	753	DEL	1	1	0
CNV_BINE06_602	chr15	59075743	59076496	753	DEL	5	5	0
CNV_BINE06_786	chr20	48040423	48041176	753	DEL	1	1	0
CNV_BINE06_806	chr21	6449723	6450476	753	DEL	1	1	0
CNV_BINE06_918	chr25	40145118	40145871	753	DEL	1	1	0
CNV_BINE06_971	chr29	2528638	2529391	753	DEL	10	10	0
CNV_BINE05_989	chr29	51431548	51432301	753	DEL	1	1	0
CNV_BINE02_205	chr4	114455120	114455872	752	DEL	1	1	0
CNV_BINE06_269	chr6	20062291	20063043	752	DEL	3	3	0
CNV_BINE06_501	chr12	69791671	69792423	752	DEL	5	5	0
CNV_BINE06_609	chr15	74702939	74703691	752	DEL	3	3	0
CNV_BINE06_715	chr18	17570796	17571548	752	DEL	3	3	0
CNV_BINE06_789	chr20	62414020	62414772	752	DEL	1	1	0
CNV_BINE02_817	chr21	28149661	28150413	752	DEL	1	1	0
CNV_BINE05_985	chr29	50124279	50125031	752	DEL	1	1	0
CNV_BINE06_54	chr1	129298191	129298942	751	DEL	4	4	0
CNV_BINE06_149	chr3	45447494	45448245	751	DEL	1	1	0
CNV_BINE06_150	chr3	48666762	48667513	751	DEL	1	1	0
CNV_BINE05_206	chr4	114559870	114560621	751	DEL	1	1	0
CNV_BINE02_297	chr6	119417883	119418634	751	DEL	1	1	0
CNV_BINE06_327	chr7	96132225	96132976	751	DEL	3	3	0
CNV_BINE02_428	chr10	36039483	36040234	751	DEL	1	1	0
CNV_BINE06_430	chr10	70436008	70436759	751	DEL	1	1	0
CNV_BINE02_480	chr11	106326950	106327701	751	DEL	1	1	0
CNV_BINE05_614	chr16	6060378	6061129	751	DEL	1	1	0
CNV_BINE02_643	chr16	52795015	52795766	751	DEL	1	1	0
CNV_BINE06_675	chr17	58002433	58003184	751	DEL	3	3	0
CNV_BINE06_678	chr17	59004673	59005424	751	DEL	1	1	0
CNV_BINE08_834	chr21	71362378	71363129	751	DEL	1	1	0
CNV_BINE06_838	chr22	15717306	15718057	751	DEL	1	1	0
CNV_BINE06_153	chr3	69138964	69139714	750	DEL	1	1	0
CNV_BINE06_311	chr7	57961546	57962296	750	DEL	5	5	0
CNV_BINE06_514	chr12	81826476	81827226	750	DEL	1	1	0
CNV_BINE05_526	chr12	90146331	90147081	750	DEL	1	1	0
CNV_BINE05_698	chr17	75072039	75072789	750	DEL	1	1	0
CNV_BINE06_747	chr19	32730339	32731089	750	DEL	1	1	0
CNV_BINE06_846	chr22	26691704	26692454	750	DEL	1	1	0
CNV_BINE05_988	chr29	50944956	50945706	750	DEL	1	1	0
CNV_BINE02_125	chr2	136553202	136553951	749	DEL	1	1	0
CNV_BINE06_280	chr6	59003116	59003865	749	DEL	1	1	0
CNV_BINE06_322	chr7	79244628	79245377	749	DEL	1	1	0
CNV_BINE06_323	chr7	81131710	81132459	749	DEL	4	4	0
CNV_BINE06_346	chr8	45446487	45447236	749	DEL	1	1	0
CNV_BINE02_429	chr10	37304755	37305504	749	DEL	1	1	0
CNV_BINE06_452	chr11	57238605	57239354	749	DEL	6	6	0
CNV_BINE02_546	chr13	54366006	54366755	749	DEL	1	1	0
CNV_BINE06_556	chr13	67441048	67441797	749	DEL	1	1	0
CNV_BINE05_693	chr17	73443385	73444134	749	DEL	1	1	0
CNV_BINE06_718	chr18	23718659	23719408	749	DEL	1	1	0
CNV_BINE06_724	chr18	37528875	37529624	749	DEL	1	1	0
CNV_BINE06_737	chr19	1678410	1679159	749	DEL	37	27	10
CNV_BINE06_781	chr20	40198685	40199434	749	DEL	4	4	0
CNV_BINE06_878	chr23	48600961	48601710	749	DEL	1	1	0
CNV_BINE06_895	chr24	61266929	61267678	749	DEL	3	3	0
CNV_BINE05_901	chr25	1556338	1557087	749	DEL	1	1	0
CNV_BINE05_915	chr25	35038565	35039314	749	DEL	1	1	0
CNV_BINE06_24	chr1	42995697	42996445	748	DEL	5	5	0
CNV_BINE06_96	chr2	93071716	93072464	748	DEL	5	5	0
CNV_BINE06_173	chr4	2564887	2565635	748	DEL	5	5	0
CNV_BINE06_312	chr7	65078820	65079568	748	DEL	3	3	0
CNV_BINE06_442	chr11	19858322	19859070	748	DEL	1	1	0
CNV_BINE08_481	chr11	106294935	106295683	748	DEL	1	1	0
CNV_BINE06_514	chr12	81798802	81799550	748	DEL	1	1	0
CNV_BINE05_530	chr12	90803928	90804676	748	DEL	4	4	0
CNV_BINE03_549	chr13	54743991	54744739	748	DEL	1	1	0
CNV_BINE06_675	chr17	58182141	58182889	748	DEL	7	7	0
CNV_BINE06_767	chr19	54359719	54360467	748	DEL	1	1	0
CNV_BINE05_859	chr22	61175951	61176699	748	DEL	1	1	0
CNV_BINE06_8	chr1	10670799	10671546	747	DEL	3	3	0
CNV_BINE06_41	chr1	78988362	78989109	747	DEL	1	1	0
CNV_BINE06_75	chr2	20418303	20419050	747	DEL	1	1	0
CNV_BINE06_126	chr3	867910	868657	747	DEL	1	1	0
CNV_BINE06_156	chr3	84251343	84252090	747	DEL	6	6	0
CNV_BINE05_206	chr4	114482942	114483689	747	DEL	1	1	0
CNV_BINE02_251	chr5	117768253	117769000	747	DEL	2	2	0
CNV_BINE06_293	chr6	117292100	117292847	747	DEL	1	1	0
CNV_BINE06_342	chr8	41916300	41917047	747	DEL	1	1	0
CNV_BINE06_351	chr8	49033402	49034149	747	DEL	4	4	0
CNV_BINE06_463	chr11	98018130	98018877	747	DEL	1	1	0
CNV_BINE06_510	chr12	79211471	79212218	747	DEL	1	1	0
CNV_BINE05_566	chr14	1790464	1791211	747	DEL	11	10	1
CNV_BINE02_567	chr14	2090139	2090886	747	DEL	1	1	0
CNV_BINE06_592	chr15	51000025	51000772	747	DEL	1	1	0
CNV_BINE06_617	chr16	21480219	21480966	747	DEL	1	1	0
CNV_BINE06_633	chr16	45405251	45405998	747	DEL	4	4	0
CNV_BINE02_666	chr17	45633187	45633934	747	DEL	1	1	0
CNV_BINE06_893	chr24	47456234	47456981	747	DEL	1	1	0
CNV_BINE02_980	chr29	46134963	46135710	747	DEL	1	1	0
CNV_BINE06_54	chr1	129358655	129359401	746	DEL	1	1	0
CNV_BINE06_81	chr2	28575576	28576322	746	DEL	3	3	0
CNV_BINE06_130	chr3	17820072	17820818	746	DEL	3	3	0
CNV_BINE05_168	chr3	120488781	120489527	746	DEL	1	1	0
CNV_BINE02_205	chr4	114353591	114354337	746	DEL	1	1	0
CNV_BINE06_222	chr5	32083692	32084438	746	DEL	1	1	0
CNV_BINE06_224	chr5	38678031	38678777	746	DEL	3	3	0
CNV_BINE06_231	chr5	47313374	47314120	746	DEL	1	1	0
CNV_BINE06_269	chr6	19943628	19944374	746	DEL	3	3	0
CNV_BINE06_324	chr7	83222056	83222802	746	DEL	1	1	0
CNV_BINE05_518	chr12	89197466	89198212	746	DEL	1	1	0
CNV_BINE04_523	chr12	89879353	89880099	746	DEL	1	1	0
CNV_BINE06_594	chr15	51914917	51915663	746	DEL	5	5	0
CNV_BINE02_642	chr16	51971484	51972230	746	DEL	1	1	0
CNV_BINE06_702	chr18	1174579	1175325	746	DEL	3	3	0
CNV_BINE06_733	chr18	57595916	57596662	746	DEL	3	3	0
CNV_BINE06_16	chr1	26096471	26097216	745	DEL	1	1	0
CNV_BINE06_138	chr3	31181879	31182624	745	DEL	1	1	0
CNV_BINE02_242	chr5	110040616	110041361	745	DEL	1	1	0
CNV_BINE06_272	chr6	28090349	28091094	745	DEL	5	5	0
CNV_BINE04_288	chr6	108786179	108786924	745	DEL	4	4	0
CNV_BINE06_298	chr6	119279826	119280571	745	DEL	1	1	0
CNV_BINE06_356	chr8	58399091	58399836	745	DEL	3	3	0
CNV_BINE06_438	chr11	13634250	13634995	745	DEL	1	1	0
CNV_BINE05_528	chr12	90493242	90493987	745	DEL	1	1	0
CNV_BINE06_668	chr17	48087098	48087843	745	DEL	4	4	0
CNV_BINE04_691	chr17	71804968	71805713	745	DEL	1	1	0
CNV_BINE06_839	chr22	17186556	17187301	745	DEL	3	3	0
CNV_BINE06_877	chr23	39421736	39422481	745	DEL	1	1	0
CNV_BINE06_19	chr1	36976025	36976769	744	DEL	5	5	0
CNV_BINE06_21	chr1	40559790	40560534	744	DEL	9	9	0
CNV_BINE06_47	chr1	86801856	86802600	744	DEL	1	1	0
CNV_BINE02_122	chr2	136180565	136181309	744	DEL	1	1	0
CNV_BINE07_246	chr5	117492900	117493644	744	DEL	5	5	0
CNV_BINE05_254	chr5	119878295	119879039	744	DEL	1	1	0
CNV_BINE06_441	chr11	18245841	18246585	744	DEL	1	1	0
CNV_BINE07_465	chr11	99582091	99582835	744	DEL	1	1	0
CNV_BINE05_475	chr11	104896487	104897231	744	DEL	1	1	0
CNV_BINE06_508	chr12	78154251	78154995	744	DEL	4	4	0
CNV_BINE06_624	chr16	33148259	33149003	744	DEL	1	1	0
CNV_BINE06_720	chr18	24798152	24798896	744	DEL	4	4	0
CNV_BINE06_885	chr24	8764626	8765370	744	DEL	1	1	0
CNV_BINE06_914	chr25	32514651	32515395	744	DEL	3	3	0
CNV_BINE06_935	chr26	45082556	45083300	744	DEL	5	5	0
CNV_BINE02_981	chr29	46494799	46495543	744	DEL	1	1	0
CNV_BINE06_31	chr1	54261668	54262411	743	DEL	1	1	0
CNV_BINE06_141	chr3	32766467	32767210	743	DEL	1	1	0
CNV_BINE06_185	chr4	65812642	65813385	743	DEL	1	1	0
CNV_BINE05_258	chr5	120778562	120779305	743	DEL	1	1	0
CNV_BINE06_314	chr7	67261559	67262302	743	DEL	5	5	0
CNV_BINE06_491	chr12	20702187	20702930	743	DEL	1	1	0
CNV_BINE02_547	chr13	54730118	54730861	743	DEL	4	4	0
CNV_BINE06_576	chr15	680067	680810	743	DEL	1	1	0
CNV_BINE06_702	chr18	1171146	1171889	743	DEL	1	1	0
CNV_BINE06_784	chr20	44451734	44452477	743	DEL	7	7	0
CNV_BINE06_792	chr20	67082138	67082881	743	DEL	3	3	0
CNV_BINE06_935	chr26	45204219	45204962	743	DEL	1	1	0
CNV_BINE06_970	chr28	45355889	45356632	743	DEL	1	1	0
CNV_BINE06_3	chr1	2948181	2948923	742	DEL	1	1	0
CNV_BINE06_10	chr1	13580098	13580840	742	DEL	8	8	0
CNV_BINE06_191	chr4	79160721	79161463	742	DEL	1	1	0
CNV_BINE02_205	chr4	114381810	114382552	742	DEL	1	1	0
CNV_BINE06_279	chr6	44400658	44401400	742	DEL	4	4	0
CNV_BINE05_304	chr7	21536745	21537487	742	DEL	1	1	0
CNV_BINE06_608	chr15	74253848	74254590	742	DEL	4	4	0
CNV_BINE06_810	chr21	14773817	14774559	742	DEL	1	1	0
CNV_BINE06_34	chr1	63507284	63508025	741	DEL	1	1	0
CNV_BINE06_74	chr2	14986278	14987019	741	DEL	1	1	0
CNV_BINE06_77	chr2	27822890	27823631	741	DEL	1	1	0
CNV_BINE06_98	chr2	99589910	99590651	741	DEL	1	1	0
CNV_BINE06_271	chr6	27912108	27912849	741	DEL	1	1	0
CNV_BINE06_351	chr8	48966507	48967248	741	DEL	1	1	0
CNV_BINE06_498	chr12	63530525	63531266	741	DEL	6	6	0
CNV_BINE05_548	chr13	54720509	54721250	741	DEL	1	1	0
CNV_BINE02_643	chr16	52683477	52684218	741	DEL	1	1	0
CNV_BINE06_649	chr16	62358366	62359107	741	DEL	4	4	0
CNV_BINE02_712	chr18	14313638	14314379	741	DEL	1	1	0
CNV_BINE06_743	chr19	24836971	24837712	741	DEL	1	1	0
CNV_BINE05_750	chr19	35353805	35354546	741	DEL	1	1	0
CNV_BINE06_755	chr19	37784814	37785555	741	DEL	3	3	0
CNV_BINE06_946	chr27	7229799	7230540	741	DEL	4	4	0
CNV_BINE06_963	chr28	32866327	32867068	741	DEL	4	4	0
CNV_BINE05_65	chr1	150049928	150050668	740	DEL	1	1	0
CNV_BINE06_200	chr4	110862991	110863731	740	DEL	5	5	0
CNV_BINE02_256	chr5	120223087	120223827	740	DEL	1	1	0
CNV_BINE02_429	chr10	37398163	37398903	740	DEL	1	1	0
CNV_BINE06_554	chr13	63191651	63192391	740	DEL	4	4	0
CNV_BINE06_648	chr16	60305855	60306595	740	DEL	1	1	0
CNV_BINE06_720	chr18	24819366	24820106	740	DEL	5	5	0
CNV_BINE05_804	chr20	71412204	71412944	740	DEL	1	1	0
CNV_BINE06_810	chr21	14723745	14724485	740	DEL	5	5	0
CNV_BINE08_832	chr21	71153751	71154491	740	DEL	1	1	0
CNV_BINE06_885	chr24	8863752	8864492	740	DEL	1	1	0
CNV_BINE05_939	chr26	51218697	51219437	740	DEL	1	1	0
CNV_BINE06_969	chr28	43456114	43456854	740	DEL	3	3	0
CNV_BINE06_24	chr1	42945554	42946293	739	DEL	5	5	0
CNV_BINE06_31	chr1	54248278	54249017	739	DEL	1	1	0
CNV_BINE06_40	chr1	71174104	71174843	739	DEL	1	1	0
CNV_BINE02_211	chr4	117588176	117588915	739	DEL	1	1	0
CNV_BINE03_470	chr11	103451182	103451921	739	DEL	1	1	0
CNV_BINE02_525	chr12	90174690	90175429	739	DUP	3	3	0
CNV_BINE06_629	chr16	36826799	36827538	739	DEL	1	1	0
CNV_BINE02_642	chr16	51961166	51961905	739	DEL	1	1	0
CNV_BINE02_712	chr18	14046507	14047246	739	DEL	1	1	0
CNV_BINE02_749	chr19	35244771	35245510	739	DEL	1	1	0
CNV_BINE06_854	chr22	46292855	46293594	739	DEL	1	1	0
CNV_BINE06_907	chr25	23821863	23822602	739	DEL	2	2	0
CNV_BINE06_937	chr26	46393626	46394365	739	DEL	1	1	0
CNV_BINE06_3	chr1	2996766	2997504	738	DEL	1	1	0
CNV_BINE06_27	chr1	51609418	51610156	738	DEL	3	3	0
CNV_BINE06_31	chr1	54189373	54190111	738	DEL	5	5	0
CNV_BINE02_116	chr2	135255676	135256414	738	DEL	1	1	0
CNV_BINE06_143	chr3	35247436	35248174	738	DEL	1	1	0
CNV_BINE06_151	chr3	67552423	67553161	738	DEL	1	1	0
CNV_BINE05_258	chr5	120834629	120835367	738	DEL	1	1	0
CNV_BINE06_273	chr6	28756660	28757398	738	DEL	1	1	0
CNV_BINE07_423	chr10	22610315	22611053	738	DEL	1	1	0
CNV_BINE06_509	chr12	78550778	78551516	738	DEL	1	1	0
CNV_BINE02_643	chr16	52588376	52589114	738	DEL	1	1	0
CNV_BINE02_803	chr20	71157195	71157933	738	DEL	3	3	0
CNV_BINE06_889	chr24	36657445	36658183	738	DEL	1	1	0
CNV_BINE06_179	chr4	32854158	32854895	737	DEL	7	7	0
CNV_BINE06_318	chr7	73307157	73307894	737	DEL	4	4	0
CNV_BINE02_480	chr11	106216277	106217014	737	DEL	1	1	0
CNV_BINE02_547	chr13	54748349	54749086	737	DEL	1	1	0
CNV_BINE06_686	chr17	67940345	67941082	737	DEL	1	1	0
CNV_BINE02_695	chr17	74273266	74274003	737	DEL	1	1	0
CNV_BINE06_726	chr18	40287794	40288531	737	DEL	1	1	0
CNV_BINE06_894	chr24	58287636	58288373	737	DEL	1	1	0
CNV_BINE02_643	chr16	52632411	52633147	736	DEL	1	1	0
CNV_BINE06_649	chr16	62402601	62403337	736	DEL	1	1	0
CNV_BINE06_653	chr17	10061519	10062255	736	DEL	1	0	1
CNV_BINE02_749	chr19	35234465	35235201	736	DEL	1	1	0
CNV_BINE06_809	chr21	10801229	10801965	736	DEL	17	17	0
CNV_BINE06_814	chr21	27979748	27980484	736	DEL	1	1	0
CNV_BINE08_927	chr26	25994352	25995088	736	DEL	6	6	0
CNV_BINE06_17	chr1	27117350	27118085	735	DEL	1	1	0
CNV_BINE06_37	chr1	66600240	66600975	735	DEL	6	6	0
CNV_BINE06_69	chr1	157323126	157323861	735	DEL	1	1	0
CNV_BINE06_73	chr2	4513493	4514228	735	DEL	3	3	0
CNV_BINE06_95	chr2	92457337	92458072	735	DEL	4	4	0
CNV_BINE06_147	chr3	44387372	44388107	735	DEL	4	4	0
CNV_BINE06_156	chr3	84333614	84334349	735	DEL	6	6	0
CNV_BINE05_171	chr3	121044574	121045309	735	DEL	1	1	0
CNV_BINE06_203	chr4	112698486	112699221	735	DEL	4	4	0
CNV_BINE02_250	chr5	117487608	117488343	735	DEL	5	5	0
CNV_BINE02_251	chr5	117789056	117789791	735	DEL	1	1	0
CNV_BINE05_254	chr5	120110539	120111274	735	DEL	1	1	0
CNV_BINE06_266	chr6	18125017	18125752	735	DEL	3	3	0
CNV_BINE06_449	chr11	29042135	29042870	735	DEL	3	3	0
CNV_BINE02_473	chr11	103853798	103854533	735	DEL	1	1	0
CNV_BINE05_479	chr11	106069496	106070231	735	DEL	1	1	0
CNV_BINE06_667	chr17	47426626	47427361	735	DEL	3	3	0
CNV_BINE02_695	chr17	74105426	74106161	735	DEL	1	1	0
CNV_BINE03_700	chr17	75079509	75080244	735	DEL	1	1	0
CNV_BINE06_727	chr18	46342406	46343141	735	DEL	5	5	0
CNV_BINE06_827	chr21	63999753	64000488	735	DEL	4	4	0
CNV_BINE06_894	chr24	58286733	58287468	735	DEL	1	1	0
CNV_BINE06_923	chr26	18420977	18421712	735	DEL	1	1	0
CNV_BINE06_962	chr28	9021767	9022502	735	DEL	1	1	0
CNV_BINE06_70	chr2	2495381	2496115	734	DEL	3	3	0
CNV_BINE05_123	chr2	136184671	136185405	734	DEL	1	1	0
CNV_BINE06_191	chr4	78971225	78971959	734	DEL	1	1	0
CNV_BINE06_311	chr7	57922303	57923037	734	DEL	1	1	0
CNV_BINE06_324	chr7	83220075	83220809	734	DEL	1	1	0
CNV_BINE02_413	chr9	96592377	96593111	734	DEL	3	3	0
CNV_BINE06_453	chr11	57545714	57546448	734	DEL	4	4	0
CNV_BINE02_473	chr11	103848352	103849086	734	DEL	1	1	0
CNV_BINE05_472	chr11	103857022	103857756	734	DEL	1	1	0
CNV_BINE05_479	chr11	105970350	105971084	734	DEL	1	1	0
CNV_BINE03_549	chr13	54731516	54732250	734	DEL	1	1	0
CNV_BINE02_596	chr15	52950858	52951592	734	DEL	1	1	0
CNV_BINE02_707	chr18	11502282	11503016	734	DEL	1	1	0
CNV_BINE06_724	chr18	37565111	37565845	734	DEL	6	6	0
CNV_BINE04_772	chr19	58378808	58379542	734	DEL	1	1	0
CNV_BINE06_894	chr24	58203553	58204287	734	DEL	1	1	0
CNV_BINE05_897	chr25	404405	405139	734	DEL	6	6	0
CNV_BINE06_918	chr25	40161593	40162327	734	DEL	1	1	0
CNV_BINE06_923	chr26	18429764	18430498	734	DEL	1	1	0
CNV_BINE06_969	chr28	43395356	43396090	734	DEL	4	4	0
CNV_BINE05_979	chr29	45936373	45937107	734	DEL	1	1	0
CNV_BINE06_21	chr1	40521648	40522381	733	DEL	1	1	0
CNV_BINE05_61	chr1	147063114	147063847	733	DEL	1	1	0
CNV_BINE05_119	chr2	135718873	135719606	733	DEL	1	1	0
CNV_BINE02_122	chr2	136107751	136108484	733	DEL	1	1	0
CNV_BINE06_131	chr3	18743106	18743839	733	DEL	4	4	0
CNV_BINE06_154	chr3	69899213	69899946	733	DEL	1	1	0
CNV_BINE06_281	chr6	61165201	61165934	733	DEL	1	1	0
CNV_BINE06_292	chr6	114137670	114138403	733	DEL	1	1	0
CNV_BINE05_304	chr7	21451862	21452595	733	DEL	4	4	0
CNV_BINE06_345	chr8	44954652	44955385	733	DEL	4	4	0
CNV_BINE05_493	chr12	34534369	34535102	733	DEL	1	1	0
CNV_BINE06_559	chr13	70250716	70251449	733	DEL	1	1	0
CNV_BINE06_624	chr16	32950512	32951245	733	DEL	5	5	0
CNV_BINE06_629	chr16	36776130	36776863	733	DEL	1	1	0
CNV_BINE02_642	chr16	51965573	51966306	733	DEL	1	1	0
CNV_BINE06_647	chr16	58372757	58373490	733	DEL	3	3	0
CNV_BINE05_711	chr18	13798654	13799387	733	DEL	3	3	0
CNV_BINE02_800	chr20	70562914	70563647	733	DEL	1	1	0
CNV_BINE06_841	chr22	19068256	19068989	733	DEL	1	1	0
CNV_BINE06_890	chr24	41240680	41241413	733	DEL	3	3	0
CNV_BINE06_13	chr1	16629306	16630038	732	DEL	1	1	0
CNV_BINE05_206	chr4	114497588	114498320	732	DEL	1	1	0
CNV_BINE05_254	chr5	119842685	119843417	732	DEL	1	1	0
CNV_BINE02_257	chr5	120768892	120769624	732	DEL	1	1	0
CNV_BINE06_329	chr7	102935252	102935984	732	DEL	3	3	0
CNV_BINE06_434	chr10	85640410	85641142	732	DEL	1	1	0
CNV_BINE06_441	chr11	18361117	18361849	732	DEL	7	7	0
CNV_BINE02_471	chr11	103446978	103447710	732	DEL	1	1	0
CNV_BINE06_657	chr17	21369259	21369991	732	DEL	1	1	0
CNV_BINE07_697	chr17	74796973	74797705	732	DEL	1	1	0
CNV_BINE05_698	chr17	75005405	75006137	732	DEL	1	1	0
CNV_BINE06_793	chr20	67560129	67560861	732	DEL	1	1	0
CNV_BINE06_837	chr22	15178064	15178796	732	DEL	1	1	0
CNV_BINE06_924	chr26	18586013	18586745	732	DEL	1	1	0
CNV_BINE06_946	chr27	7738909	7739641	732	DEL	1	1	0
CNV_BINE05_979	chr29	45995677	45996409	732	DEL	1	1	0
CNV_BINE06_24	chr1	43255383	43256114	731	DEL	1	1	0
CNV_BINE05_168	chr3	120541850	120542581	731	DEL	2	2	0
CNV_BINE05_170	chr3	120835620	120836351	731	DEL	2	2	0
CNV_BINE06_191	chr4	79307168	79307899	731	DEL	1	1	0
CNV_BINE02_212	chr4	119505041	119505772	731	DEL	1	1	0
CNV_BINE06_313	chr7	65916016	65916747	731	DEL	3	3	0
CNV_BINE06_346	chr8	45417552	45418283	731	DEL	1	1	0
CNV_BINE06_349	chr8	47054446	47055177	731	DEL	3	3	0
CNV_BINE03_474	chr11	104033788	104034519	731	DEL	1	1	0
CNV_BINE05_475	chr11	104848535	104849266	731	DEL	1	1	0
CNV_BINE06_514	chr12	81904929	81905660	731	DEL	8	8	0
CNV_BINE03_524	chr12	89893722	89894453	731	DEL	1	1	0
CNV_BINE06_606	chr15	68697544	68698275	731	DEL	1	1	0
CNV_BINE02_642	chr16	51859389	51860120	731	DEL	1	1	0
CNV_BINE06_680	chr17	61483257	61483988	731	DEL	1	1	0
CNV_BINE06_713	chr18	15583422	15584153	731	DEL	1	1	0
CNV_BINE06_715	chr18	17362841	17363572	731	DEL	4	4	0
CNV_BINE02_753	chr19	36756146	36756877	731	DEL	1	1	0
CNV_BINE02_833	chr21	71049083	71049814	731	DEL	1	1	0
CNV_BINE06_837	chr22	15125362	15126093	731	DEL	1	1	0
CNV_BINE06_850	chr22	40165292	40166023	731	DEL	1	1	0
CNV_BINE06_893	chr24	47519835	47520566	731	DEL	1	1	0
CNV_BINE06_924	chr26	18683035	18683766	731	DEL	1	1	0
CNV_BINE06_3	chr1	3049818	3050548	730	DEL	1	1	0
CNV_BINE06_27	chr1	51487436	51488166	730	DEL	4	4	0
CNV_BINE06_88	chr2	49317712	49318442	730	DEL	5	5	0
CNV_BINE06_173	chr4	2766504	2767234	730	DEL	3	3	0
CNV_BINE06_200	chr4	110908367	110909097	730	DEL	3	3	0
CNV_BINE05_249	chr5	117573387	117574117	730	DEL	12	12	0
CNV_BINE06_273	chr6	28702786	28703516	730	DEL	1	1	0
CNV_BINE02_306	chr7	45245577	45246307	730	DEL	1	1	0
CNV_BINE06_312	chr7	65080627	65081357	730	DEL	3	3	0
CNV_BINE06_323	chr7	81071321	81072051	730	DEL	1	1	0
CNV_BINE06_430	chr10	70288629	70289359	730	DEL	4	4	0
CNV_BINE05_479	chr11	106324561	106325291	730	DEL	2	2	0
CNV_BINE06_509	chr12	78546959	78547689	730	DEL	3	3	0
CNV_BINE02_525	chr12	89945919	89946649	730	DEL	1	1	0
CNV_BINE06_659	chr17	23179466	23180196	730	DEL	1	1	0
CNV_BINE06_679	chr17	59891032	59891762	730	DEL	1	1	0
CNV_BINE02_692	chr17	73398564	73399294	730	DEL	1	1	0
CNV_BINE05_731	chr18	57497028	57497758	730	DEL	1	1	0
CNV_BINE06_776	chr20	11730021	11730751	730	DEL	1	1	0
CNV_BINE06_879	chr23	49638193	49638923	730	DEL	1	1	0
CNV_BINE05_901	chr25	1608120	1608850	730	DEL	1	1	0
CNV_BINE06_88	chr2	49256518	49257247	729	DEL	1	1	0
CNV_BINE06_196	chr4	99000323	99001052	729	DEL	5	5	0
CNV_BINE02_212	chr4	119490220	119490949	729	DEL	1	1	0
CNV_BINE06_221	chr5	31459985	31460714	729	DEL	1	1	0
CNV_BINE06_343	chr8	43121600	43122329	729	DEL	1	1	0
CNV_BINE03_464	chr11	99645059	99645788	729	DEL	1	1	0
CNV_BINE06_499	chr12	64293030	64293759	729	DEL	1	1	0
CNV_BINE06_537	chr13	17029415	17030144	729	DEL	1	1	0
CNV_BINE06_673	chr17	52753706	52754435	729	DEL	1	1	0
CNV_BINE02_712	chr18	14047872	14048601	729	DEL	1	1	0
CNV_BINE05_750	chr19	35248620	35249349	729	DEL	3	3	0
CNV_BINE02_817	chr21	28129317	28130046	729	DEL	1	1	0
CNV_BINE05_901	chr25	1613568	1614297	729	DEL	3	3	0
CNV_BINE06_941	chr26	51506956	51507685	729	DEL	1	1	0
CNV_BINE08_960	chr28	2717639	2718368	729	DEL	1	1	0
CNV_BINE06_970	chr28	45458218	45458947	729	DEL	1	1	0
CNV_BINE05_989	chr29	51453300	51454029	729	DEL	1	1	0
CNV_BINE02_55	chr1	136556943	136557671	728	DEL	1	1	0
CNV_BINE02_60	chr1	147126227	147126955	728	DEL	1	1	0
CNV_BINE06_76	chr2	21920571	21921299	728	DEL	3	3	0
CNV_BINE02_205	chr4	114370853	114371581	728	DEL	1	1	0
CNV_BINE06_228	chr5	44683529	44684257	728	DEL	1	1	0
CNV_BINE05_249	chr5	117372414	117373142	728	DEL	2	2	0
CNV_BINE06_280	chr6	58904015	58904743	728	DEL	1	1	0
CNV_BINE06_453	chr11	57658873	57659601	728	DEL	1	1	0
CNV_BINE06_455	chr11	68701833	68702561	728	DEL	1	1	0
CNV_BINE06_467	chr11	99594423	99595151	728	DEL	1	1	0
CNV_BINE06_538	chr13	17249486	17250214	728	DEL	1	1	0
CNV_BINE05_548	chr13	54756609	54757337	728	DEL	1	1	0
CNV_BINE06_576	chr15	608900	609628	728	DEL	1	1	0
CNV_BINE06_601	chr15	57804203	57804931	728	DEL	1	1	0
CNV_BINE06_620	chr16	27866620	27867348	728	DEL	1	1	0
CNV_BINE02_642	chr16	51908083	51908811	728	DEL	1	1	0
CNV_BINE06_793	chr20	67562017	67562745	728	DEL	1	1	0
CNV_BINE06_918	chr25	40069521	40070249	728	DEL	2	2	0
CNV_BINE06_946	chr27	7059884	7060612	728	DEL	4	4	0
CNV_BINE05_983	chr29	47087220	47087948	728	DEL	1	1	0
CNV_BINE06_70	chr2	2703114	2703841	727	DEL	3	3	0
CNV_BINE06_232	chr5	50944894	50945621	727	DEL	1	1	0
CNV_BINE05_472	chr11	103965896	103966623	727	DEL	1	1	0
CNV_BINE05_483	chr11	106630041	106630768	727	DEL	1	1	0
CNV_BINE03_505	chr12	76268180	76268907	727	DEL	7	7	0
CNV_BINE03_549	chr13	54730134	54730861	727	DEL	2	2	0
CNV_BINE05_548	chr13	54730134	54730861	727	DEL	6	6	0
CNV_BINE06_552	chr13	61298012	61298739	727	DEL	1	1	0
CNV_BINE06_573	chr14	21224554	21225281	727	DEL	1	1	0
CNV_BINE06_579	chr15	6101709	6102436	727	DEL	1	1	0
CNV_BINE06_624	chr16	33141740	33142467	727	DEL	5	5	0
CNV_BINE06_654	chr17	12039781	12040508	727	DEL	7	7	0
CNV_BINE02_695	chr17	74180507	74181234	727	DEL	1	1	0
CNV_BINE02_707	chr18	11748009	11748736	727	DEL	1	1	0
CNV_BINE06_784	chr20	44476395	44477122	727	DEL	1	1	0
CNV_BINE06_808	chr21	9209154	9209881	727	DEL	1	1	0
CNV_BINE06_840	chr22	18187732	18188459	727	DEL	1	1	0
CNV_BINE06_946	chr27	7584761	7585488	727	DEL	1	1	0
CNV_BINE02_986	chr29	50108011	50108738	727	DEL	1	1	0
CNV_BINE06_21	chr1	40575216	40575942	726	DEL	5	5	0
CNV_BINE06_39	chr1	69516250	69516976	726	DEL	10	10	0
CNV_BINE06_185	chr4	65972235	65972961	726	DEL	1	1	0
CNV_BINE06_203	chr4	112608118	112608844	726	DEL	1	1	0
CNV_BINE05_206	chr4	114357732	114358458	726	DEL	1	1	0
CNV_BINE05_213	chr4	119712460	119713186	726	DEL	3	3	0
CNV_BINE06_237	chr5	74274820	74275546	726	DEL	1	1	0
CNV_BINE06_272	chr6	28211765	28212491	726	DEL	1	1	0
CNV_BINE06_285	chr6	105460690	105461416	726	DEL	3	3	0
CNV_BINE05_304	chr7	21552045	21552771	726	DEL	1	1	0
CNV_BINE07_465	chr11	99636076	99636802	726	DEL	1	1	0
CNV_BINE02_476	chr11	104424252	104424978	726	DEL	1	1	0
CNV_BINE06_496	chr12	62244293	62245019	726	DEL	5	5	0
CNV_BINE02_519	chr12	89132901	89133627	726	DEL	5	5	0
CNV_BINE06_558	chr13	68793257	68793983	726	DEL	1	1	0
CNV_BINE05_566	chr14	1587596	1588322	726	DEL	1	1	0
CNV_BINE06_606	chr15	68807541	68808267	726	DEL	4	4	0
CNV_BINE06_616	chr16	12247871	12248597	726	DEL	8	8	0
CNV_BINE06_634	chr16	46074695	46075421	726	DEL	1	1	0
CNV_BINE02_674	chr17	53620807	53621533	726	DEL	1	1	0
CNV_BINE06_722	chr18	32164951	32165677	726	DEL	1	1	0
CNV_BINE06_723	chr18	35787670	35788396	726	DEL	1	1	0
CNV_BINE04_751	chr19	35385399	35386125	726	DEL	1	1	0
CNV_BINE02_797	chr20	70273664	70274390	726	DEL	1	1	0
CNV_BINE05_804	chr20	71759505	71760231	726	DEL	1	1	0
CNV_BINE08_832	chr21	71054544	71055270	726	DEL	1	1	0
CNV_BINE06_882	chr24	3201993	3202719	726	DEL	1	1	0
CNV_BINE08_919	chr25	41332460	41333186	726	DEL	1	1	0
CNV_BINE06_946	chr27	7797021	7797747	726	DEL	4	4	0
CNV_BINE02_986	chr29	50180834	50181560	726	DEL	1	1	0
CNV_BINE06_96	chr2	93083340	93084065	725	DEL	1	1	0
CNV_BINE02_116	chr2	135264650	135265375	725	DEL	1	1	0
CNV_BINE06_138	chr3	31196859	31197584	725	DEL	6	6	0
CNV_BINE06_186	chr4	66085056	66085781	725	DEL	1	1	0
CNV_BINE05_254	chr5	120170953	120171678	725	DEL	1	1	0
CNV_BINE06_285	chr6	105409881	105410606	725	DEL	1	1	0
CNV_BINE06_324	chr7	83095098	83095823	725	DEL	4	4	0
CNV_BINE06_495	chr12	58717953	58718678	725	DEL	3	3	0
CNV_BINE06_503	chr12	72566883	72567608	725	DEL	3	3	0
CNV_BINE05_548	chr13	54696756	54697481	725	DEL	1	1	0
[truncated: 55,726 more rows]
