# Supplementary material for: Genome-wide copy number variation (CNV) detection in Nelore cattle reveals highly frequent variants in genome regions harboring QTLs affecting production traits
Source: BMC Genomics. 2016 Jun 13;17:454. doi: 10.1186/s12864-016-2752-9 (PMC4907077; doi:10.1186/s12864-016-2752-9)
Supplement: Additional file 10: — CNVs reported by Xu et. al (2014a) to be associated with milk production traits in Holsteins also observed in Nelore cattle. (XLSX 289 kb) [file 12864_2016_2752_MOESM8_ESM.xlsx]

## Sheet: Planilha1
# Validated CNVRs	Chr	CNVR Validated Start (bp)	CNVR Validated End (bp)	CNVR Validated Length (bp)	CNV Genotyping Start (bp)	CNV Genotyping End (bp)	CNV Genotyping Length (bp)	#Animal Genotyping	% Overlapping
CNVR_1	chr1	133559425	133850517	291092	133482074	133620294	138220	BINE_864	0.440378
CNVR_1	chr1	133559425	133850517	291092	133482074	133695257	213183	BINE_1003	0.637161
CNVR_1	chr1	133559425	133850517	291092	133505227	133722856	217629	BINE_425	0.750961
CNVR_1	chr1	133559425	133850517	291092	133505227	133722856	217629	BINE_765	0.750961
CNVR_1	chr1	133559425	133850517	291092	133513886	133616398	102512	BINE_935	0.555769
CNVR_1	chr1	133559425	133850517	291092	133513886	133620294	106408	BINE_930	0.572034
CNVR_1	chr1	133559425	133850517	291092	133513886	133707945	194059	BINE_679	0.765334
CNVR_1	chr1	133559425	133850517	291092	133513886	133714830	200944	BINE_523	0.773375
CNVR_1	chr1	133559425	133850517	291092	133513886	133722856	208970	BINE_1702	0.782079
CNVR_1	chr1	133559425	133850517	291092	133527756	133623248	95492	BINE_428	0.66836
CNVR_1	chr1	133559425	133850517	291092	133541445	133635828	94383	BINE_296	0.8095
CNVR_1	chr1	133559425	133850517	291092	133541445	133635828	94383	BINE_446	0.8095
CNVR_1	chr1	133559425	133850517	291092	133541445	133635828	94383	BINE_473	0.8095
CNVR_1	chr1	133559425	133850517	291092	133541445	133635828	94383	BINE_893	0.8095
CNVR_1	chr1	133559425	133850517	291092	133541445	133695257	153812	BINE_873	0.883104
CNVR_1	chr1	133559425	133850517	291092	133559425	133990748	431323	BINE_1491	0.674882
CNVR_1	chr1	133559425	133850517	291092	133568591	133722856	154265	BINE_1694	1
CNVR_1	chr1	133559425	133850517	291092	133568591	133722856	154265	BINE_1701	1
CNVR_1	chr1	133559425	133850517	291092	133568591	133722856	154265	BINE_443	1
CNVR_1	chr1	133559425	133850517	291092	133568591	133722856	154265	BINE_856	1
CNVR_1	chr1	133559425	133850517	291092	133568591	133901191	332600	BINE_999	0.847643
CNVR_1	chr1	133559425	133850517	291092	133568591	133978948	410357	BINE_822	0.687026
CNVR_1	chr1	133559425	133850517	291092	133568591	133978948	410357	BINE_844	0.687026
CNVR_1	chr1	133559425	133850517	291092	133576429	133714830	138401	BINE_1111	1
CNVR_1	chr1	133559425	133850517	291092	133576429	133741770	165341	BINE_127	1
CNVR_1	chr1	133559425	133850517	291092	133576429	133788427	211998	BINE_1140	1
CNVR_1	chr1	133559425	133850517	291092	133576429	133788427	211998	BINE_570	1
CNVR_1	chr1	133559425	133850517	291092	133576429	133978948	402519	BINE_1638	0.680932
CNVR_1	chr1	133559425	133850517	291092	133576429	133990748	414319	BINE_943	0.661539
CNVR_1	chr1	133559425	133850517	291092	133576429	134007944	431515	BINE_38	0.635176
CNVR_1	chr1	133559425	133850517	291092	133576429	134010528	434099	BINE_29	0.631395
CNVR_1	chr1	133559425	133850517	291092	133576429	134010528	434099	BINE_831	0.631395
CNVR_1	chr1	133559425	133850517	291092	133585753	133770210	184457	BINE_357	1
CNVR_1	chr1	133559425	133850517	291092	133600581	134007944	407363	BINE_85	0.613546
CNVR_1	chr1	133559425	133850517	291092	133607642	133702090	94448	BINE_128	1
CNVR_1	chr1	133559425	133850517	291092	133607642	133702090	94448	BINE_869	1
CNVR_1	chr1	133559425	133850517	291092	133607642	133722856	115214	BINE_370	1
CNVR_1	chr1	133559425	133850517	291092	133607642	133722856	115214	BINE_91	1
CNVR_1	chr1	133559425	133850517	291092	133607642	133722856	115214	BINE_104	1
CNVR_1	chr1	133559425	133850517	291092	133607642	133978948	371306	BINE_414	0.65411
CNVR_1	chr1	133559425	133850517	291092	133607642	133978948	371306	BINE_80	0.65411
CNVR_1	chr1	133559425	133850517	291092	133607642	133983535	375893	BINE_848	0.646128
CNVR_1	chr1	133559425	133850517	291092	133607642	134007944	400302	BINE_419	0.606729
CNVR_1	chr1	133559425	133850517	291092	133607642	134010528	402886	BINE_242	0.602838
CNVR_1	chr1	133559425	133850517	291092	133613680	133712127	98447	BINE_289	1
CNVR_1	chr1	133559425	133850517	291092	133613680	133722856	109176	BINE_757	1
CNVR_1	chr1	133559425	133850517	291092	133613680	133722856	109176	BINE_105	1
CNVR_1	chr1	133559425	133850517	291092	133613680	134007944	394264	BINE_14	0.600707
CNVR_1	chr1	133559425	133850517	291092	133613680	134010528	396848	BINE_117	0.596795
CNVR_1	chr1	133559425	133850517	291092	133613680	134010528	396848	BINE_18	0.596795
CNVR_1	chr1	133559425	133850517	291092	133613680	134010528	396848	BINE_282	0.596795
CNVR_1	chr1	133559425	133850517	291092	133613680	134010528	396848	BINE_36	0.596795
CNVR_1	chr1	133559425	133850517	291092	133682972	133851509	168537	BINE_1210	0.994114
CNVR_1	chr1	133559425	133850517	291092	133748297	134093061	344764	BINE_1003	0.296493
CNVR_1	chr1	133559425	133850517	291092	133753151	133978948	225797	BINE_858	0.43121
CNVR_1	chr1	133559425	133850517	291092	133753151	134010528	257377	BINE_351	0.378301
CNVR_1	chr1	133559425	133850517	291092	133753151	134023436	270285	BINE_473	0.360235
CNVR_1	chr1	133559425	133850517	291092	133830753	133913570	82817	BINE_757	0.238647
CNVR_1	chr1	133559425	133850517	291092	133830753	133978948	148195	BINE_1699	0.133365
CNVR_1	chr1	133559425	133850517	291092	133830753	133978948	148195	BINE_456	0.133365
CNVR_1	chr1	133559425	133850517	291092	133830753	133978948	148195	BINE_457	0.133365
CNVR_1	chr1	133559425	133850517	291092	133830753	133978948	148195	BINE_830	0.133365
CNVR_1	chr1	133559425	133850517	291092	133830753	133983535	152782	BINE_1696	0.129361
CNVR_1	chr1	133559425	133850517	291092	133830753	133983535	152782	BINE_219	0.129361
CNVR_1	chr1	133559425	133850517	291092	133830753	133983535	152782	BINE_264	0.129361
CNVR_1	chr1	133559425	133850517	291092	133830753	133983535	152782	BINE_376	0.129361
CNVR_1	chr1	133559425	133850517	291092	133830753	133983535	152782	BINE_409	0.129361
CNVR_1	chr1	133559425	133850517	291092	133830753	133983535	152782	BINE_762	0.129361
CNVR_1	chr1	133559425	133850517	291092	133830753	133990748	159995	BINE_109	0.123529
CNVR_1	chr1	133559425	133850517	291092	133830753	133990748	159995	BINE_1111	0.123529
CNVR_1	chr1	133559425	133850517	291092	133830753	133990748	159995	BINE_530	0.123529
CNVR_1	chr1	133559425	133850517	291092	133830753	133990748	159995	BINE_679	0.123529
CNVR_1	chr1	133559425	133850517	291092	133830753	134007944	177191	BINE_180	0.111541
CNVR_1	chr1	133559425	133850517	291092	133830753	134007944	177191	BINE_182	0.111541
CNVR_1	chr1	133559425	133850517	291092	133830753	134007944	177191	BINE_30	0.111541
CNVR_1	chr1	133559425	133850517	291092	133830753	134007944	177191	BINE_370	0.111541
CNVR_1	chr1	133559425	133850517	291092	133830753	134007944	177191	BINE_408	0.111541
CNVR_1	chr1	133559425	133850517	291092	133830753	134007944	177191	BINE_49	0.111541
CNVR_1	chr1	133559425	133850517	291092	133830753	134007944	177191	BINE_434	0.111541
CNVR_1	chr1	133559425	133850517	291092	133830753	134007944	177191	BINE_440	0.111541
CNVR_1	chr1	133559425	133850517	291092	133830753	134007944	177191	BINE_443	0.111541
CNVR_1	chr1	133559425	133850517	291092	133830753	134007944	177191	BINE_471	0.111541
CNVR_1	chr1	133559425	133850517	291092	133830753	134007944	177191	BINE_55	0.111541
CNVR_1	chr1	133559425	133850517	291092	133830753	134007944	177191	BINE_68	0.111541
CNVR_1	chr1	133559425	133850517	291092	133830753	134007944	177191	BINE_792	0.111541
CNVR_1	chr1	133559425	133850517	291092	133830753	134007944	177191	BINE_91	0.111541
CNVR_1	chr1	133559425	133850517	291092	133830753	134007944	177191	BINE_93	0.111541
CNVR_1	chr1	133559425	133850517	291092	133830753	134007944	177191	BINE_101	0.111541
CNVR_1	chr1	133559425	133850517	291092	133830753	134010528	179775	BINE_121	0.109937
CNVR_1	chr1	133559425	133850517	291092	133830753	134010528	179775	BINE_129	0.109937
CNVR_1	chr1	133559425	133850517	291092	133830753	134010528	179775	BINE_145	0.109937
CNVR_1	chr1	133559425	133850517	291092	133830753	134010528	179775	BINE_165	0.109937
CNVR_1	chr1	133559425	133850517	291092	133830753	134010528	179775	BINE_178	0.109937
CNVR_1	chr1	133559425	133850517	291092	133830753	134010528	179775	BINE_349	0.109937
CNVR_1	chr1	133559425	133850517	291092	133830753	134010528	179775	BINE_523	0.109937
CNVR_1	chr1	133559425	133850517	291092	133830753	134010528	179775	BINE_930	0.109937
CNVR_1	chr1	133559425	133850517	291092	133830753	134010528	179775	BINE_935	0.109937
CNVR_1	chr1	133559425	133850517	291092	133830753	134010528	179775	BINE_102	0.109937
CNVR_1	chr1	133559425	133850517	291092	133830753	134014080	183327	BINE_373	0.107807
CNVR_1	chr1	133559425	133850517	291092	133830753	134014080	183327	BINE_428	0.107807
CNVR_1	chr1	133559425	133850517	291092	133830753	134014080	183327	BINE_452	0.107807
CNVR_1	chr1	133559425	133850517	291092	133830753	134023436	192683	BINE_429	0.102573
CNVR_1	chr1	133559425	133850517	291092	133830753	134023436	192683	BINE_446	0.102573
CNVR_1	chr1	133559425	133850517	291092	133830753	134023436	192683	BINE_448	0.102573
CNVR_1	chr1	133559425	133850517	291092	133834145	133978948	144803	BINE_1686	0.113064
CNVR_1	chr1	133559425	133850517	291092	133835483	133990748	155265	BINE_484	0.096828
CNVR_2	chr1	154567742	154638003	70261
CNVR_3	chr2	63935998	64006085	70087
CNVR_4	chr2	89566593	89598212	31619
CNVR_5	chr2	133137199	133190872	53673	132509657	133138158	628501	BINE_186	0.00152585
CNVR_5	chr2	133137199	133190872	53673	132509657	133138158	628501	BINE_36	0.00152585
CNVR_5	chr2	133137199	133190872	53673	132556649	133138158	581509	BINE_966	0.00164916
CNVR_5	chr2	133137199	133190872	53673	132718191	133138158	419967	BINE_121	0.00228351
CNVR_5	chr2	133137199	133190872	53673	132879013	133138158	259145	BINE_298	0.00370063
CNVR_5	chr2	133137199	133190872	53673	133050009	133138158	88149	BINE_179	0.0108793
CNVR_5	chr2	133137199	133190872	53673	133056801	133138158	81357	BINE_43	0.0117876
CNVR_5	chr2	133137199	133190872	53673	133056801	133138158	81357	BINE_17	0.0117876
CNVR_5	chr2	133137199	133190872	53673	133072430	133138158	65728	BINE_257	0.0145904
CNVR_6	chr3	48846	87371	38525
CNVR_7	chr3	4250869	4310585	59716
CNVR_8	chr3	11789768	12167167	377399
CNVR_9	chr3	11820296	12146840	326544
CNVR_10	chr3	11872319	11907367	35048
CNVR_11	chr3	12176944	12208640	31696
CNVR_12	chr3	21054345	21081646	27301	20939757	21075487	135730	BINE_484	0.155765
CNVR_12	chr3	21054345	21081646	27301	20947862	21071654	123792	BINE_971	0.139823
CNVR_12	chr3	21054345	21081646	27301	20952888	21066806	113918	BINE_1454	0.109386
CNVR_12	chr3	21054345	21081646	27301	20952888	21066806	113918	BINE_533	0.109386
CNVR_12	chr3	21054345	21081646	27301	20952888	21075487	122599	BINE_346	0.172448
CNVR_12	chr3	21054345	21081646	27301	20952888	21075487	122599	BINE_410	0.172448
CNVR_12	chr3	21054345	21081646	27301	20952888	21075487	122599	BINE_441	0.172448
CNVR_12	chr3	21054345	21081646	27301	20952888	21075487	122599	BINE_477	0.172448
CNVR_12	chr3	21054345	21081646	27301	20952888	21075487	122599	BINE_495	0.172448
CNVR_12	chr3	21054345	21081646	27301	20952888	21075487	122599	BINE_813	0.172448
CNVR_12	chr3	21054345	21081646	27301	20952888	21075487	122599	BINE_815	0.172448
CNVR_12	chr3	21054345	21081646	27301	20952888	21075487	122599	BINE_834	0.172448
CNVR_12	chr3	21054345	21081646	27301	20952888	21075487	122599	BINE_857	0.172448
CNVR_12	chr3	21054345	21081646	27301	20952888	21075487	122599	BINE_864	0.172448
CNVR_12	chr3	21054345	21081646	27301	20952888	21075487	122599	BINE_876	0.172448
CNVR_12	chr3	21054345	21081646	27301	20952888	21075487	122599	BINE_893	0.172448
CNVR_12	chr3	21054345	21081646	27301	20964086	21075487	111401	BINE_118	0.189783
CNVR_12	chr3	21054345	21081646	27301	20964086	21075487	111401	BINE_1689	0.189783
CNVR_12	chr3	21054345	21081646	27301	20964086	21075487	111401	BINE_1691	0.189783
CNVR_12	chr3	21054345	21081646	27301	20964086	21075487	111401	BINE_1693	0.189783
CNVR_12	chr3	21054345	21081646	27301	20964086	21075487	111401	BINE_1694	0.189783
CNVR_12	chr3	21054345	21081646	27301	20964086	21075487	111401	BINE_337	0.189783
CNVR_12	chr3	21054345	21081646	27301	20964086	21075487	111401	BINE_389	0.189783
CNVR_12	chr3	21054345	21081646	27301	20964086	21075487	111401	BINE_422	0.189783
CNVR_12	chr3	21054345	21081646	27301	20964086	21075487	111401	BINE_82	0.189783
CNVR_12	chr3	21054345	21081646	27301	20964086	21075487	111401	BINE_763	0.189783
CNVR_12	chr3	21054345	21081646	27301	20964086	21075487	111401	BINE_765	0.189783
CNVR_12	chr3	21054345	21081646	27301	20964086	21075487	111401	BINE_789	0.189783
CNVR_12	chr3	21054345	21081646	27301	20964086	21075487	111401	BINE_863	0.189783
CNVR_12	chr3	21054345	21081646	27301	20966799	21075487	108688	BINE_1032	0.19452
CNVR_12	chr3	21054345	21081646	27301	20966799	21075487	108688	BINE_1062	0.19452
CNVR_12	chr3	21054345	21081646	27301	20966799	21075487	108688	BINE_308	0.19452
CNVR_12	chr3	21054345	21081646	27301	20966799	21075487	108688	BINE_910	0.19452
CNVR_12	chr3	21054345	21081646	27301	20966799	21075487	108688	BINE_990	0.19452
CNVR_12	chr3	21054345	21081646	27301	21066805	21170702	103897	BINE_1566	0.142843
CNVR_12	chr3	21054345	21081646	27301	21066805	21387762	320957	BINE_1487	0.0462398
CNVR_12	chr3	21054345	21081646	27301	21066805	21387762	320957	BINE_1574	0.0462398
CNVR_12	chr3	21054345	21081646	27301	21066805	21387762	320957	BINE_1658	0.0462398
CNVR_12	chr3	21054345	21081646	27301	21074360	21170702	96342	BINE_622	0.0756264
CNVR_12	chr3	21054345	21081646	27301	21074360	21170702	96342	BINE_838	0.0756264
CNVR_13	chr3	21151455	21291949	140494	20964086	21208526	244440	BINE_1430	0.233477
CNVR_13	chr3	21151455	21291949	140494	20966799	21202832	236033	BINE_690	0.217669
CNVR_13	chr3	21151455	21291949	140494	20972381	21170702	198321	BINE_122	0.0970497
CNVR_13	chr3	21151455	21291949	140494	20972381	21193631	221250	BINE_1410	0.190626
CNVR_13	chr3	21151455	21291949	140494	21040170	21217250	177080	BINE_1073	0.371555
CNVR_13	chr3	21151455	21291949	140494	21066805	21170702	103897	BINE_1566	0.185251
CNVR_13	chr3	21151455	21291949	140494	21074360	21170702	96342	BINE_622	0.199778
CNVR_13	chr3	21151455	21291949	140494	21074360	21170702	96342	BINE_838	0.199778
CNVR_13	chr3	21151455	21291949	140494	21286866	21425525	138659	BINE_690	0.0366583
CNVR_14	chr3	21210332	21316272	105940	21040170	21217250	177080	BINE_1073	0.0390671
CNVR_14	chr3	21210332	21316272	105940	21286866	21425525	138659	BINE_690	0.212074
CNVR_15	chr3	22701709	22828680	126971
CNVR_16	chr3	22735805	23100894	365089
CNVR_17	chr3	22853325	23111696	258371
CNVR_18	chr3	54337587	54735146	397559	54166353	54577951	411598	BINE_1645	0.583978
CNVR_18	chr3	54337587	54735146	397559	54314205	54414408	100203	BINE_981	0.766654
CNVR_18	chr3	54337587	54735146	397559	54316048	54577951	261903	BINE_1696	0.91776
CNVR_18	chr3	54337587	54735146	397559	54317677	54577951	260274	BINE_53	0.923504
CNVR_18	chr3	54337587	54735146	397559	54414407	54760562	346155	BINE_1118	0.926576
CNVR_18	chr3	54337587	54735146	397559	54414407	54760562	346155	BINE_223	0.926576
CNVR_18	chr3	54337587	54735146	397559	54414407	54760562	346155	BINE_263	0.926576
CNVR_18	chr3	54337587	54735146	397559	54414407	54760562	346155	BINE_304	0.926576
CNVR_18	chr3	54337587	54735146	397559	54414407	54760562	346155	BINE_46	0.926576
CNVR_18	chr3	54337587	54735146	397559	54414407	54760562	346155	BINE_608	0.926576
CNVR_18	chr3	54337587	54735146	397559	54414407	54760562	346155	BINE_769	0.926576
CNVR_18	chr3	54337587	54735146	397559	54414407	54801510	387103	BINE_1062	0.828562
CNVR_18	chr3	54337587	54735146	397559	54414407	54801510	387103	BINE_433	0.828562
CNVR_18	chr3	54337587	54735146	397559	54414407	54822796	408389	BINE_1197	0.785376
CNVR_18	chr3	54337587	54735146	397559	54414407	54822796	408389	BINE_1331	0.785376
CNVR_18	chr3	54337587	54735146	397559	54414407	54822796	408389	BINE_141	0.785376
CNVR_18	chr3	54337587	54735146	397559	54414407	54822796	408389	BINE_23	0.785376
CNVR_18	chr3	54337587	54735146	397559	54414407	54822796	408389	BINE_229	0.785376
CNVR_18	chr3	54337587	54735146	397559	54414407	54822796	408389	BINE_288	0.785376
CNVR_18	chr3	54337587	54735146	397559	54414407	54822796	408389	BINE_292	0.785376
CNVR_18	chr3	54337587	54735146	397559	54414407	54822796	408389	BINE_805	0.785376
CNVR_18	chr3	54337587	54735146	397559	54414407	54822796	408389	BINE_849	0.785376
CNVR_18	chr3	54337587	54735146	397559	54414407	54968058	553651	BINE_161	0.579316
CNVR_18	chr3	54337587	54735146	397559	54414407	54968058	553651	BINE_877	0.579316
CNVR_18	chr3	54337587	54735146	397559	54414407	54968058	553651	BINE_959	0.579316
CNVR_18	chr3	54337587	54735146	397559	54414407	55017187	602780	BINE_1301	0.5321
CNVR_18	chr3	54337587	54735146	397559	54414407	55017187	602780	BINE_27	0.5321
CNVR_18	chr3	54337587	54735146	397559	54414407	55017187	602780	BINE_213	0.5321
CNVR_18	chr3	54337587	54735146	397559	54414407	55017187	602780	BINE_300	0.5321
CNVR_18	chr3	54337587	54735146	397559	54414407	55017187	602780	BINE_326	0.5321
CNVR_18	chr3	54337587	54735146	397559	54414407	55017187	602780	BINE_44	0.5321
CNVR_18	chr3	54337587	54735146	397559	54414407	55017187	602780	BINE_408	0.5321
CNVR_18	chr3	54337587	54735146	397559	54414407	55017187	602780	BINE_425	0.5321
CNVR_18	chr3	54337587	54735146	397559	54414407	55017187	602780	BINE_441	0.5321
CNVR_18	chr3	54337587	54735146	397559	54414407	55017187	602780	BINE_445	0.5321
CNVR_18	chr3	54337587	54735146	397559	54414407	55017187	602780	BINE_55	0.5321
CNVR_18	chr3	54337587	54735146	397559	54414407	55017187	602780	BINE_494	0.5321
CNVR_18	chr3	54337587	54735146	397559	54414407	55017187	602780	BINE_866	0.5321
CNVR_18	chr3	54337587	54735146	397559	54414407	55017187	602780	BINE_873	0.5321
CNVR_18	chr3	54337587	54735146	397559	54414407	55017187	602780	BINE_892	0.5321
CNVR_18	chr3	54337587	54735146	397559	54414407	55017187	602780	BINE_921	0.5321
CNVR_18	chr3	54337587	54735146	397559	54414407	55017187	602780	BINE_935	0.5321
CNVR_18	chr3	54337587	54735146	397559	54414407	55017187	602780	BINE_976	0.5321
CNVR_18	chr3	54337587	54735146	397559	54522366	54760562	238196	BINE_1074	0.893298
CNVR_18	chr3	54337587	54735146	397559	54522366	54760562	238196	BINE_1186	0.893298
CNVR_18	chr3	54337587	54735146	397559	54522366	54760562	238196	BINE_1237	0.893298
CNVR_18	chr3	54337587	54735146	397559	54522366	54760562	238196	BINE_152	0.893298
CNVR_18	chr3	54337587	54735146	397559	54522366	54760562	238196	BINE_250	0.893298
CNVR_18	chr3	54337587	54735146	397559	54522366	54760562	238196	BINE_526	0.893298
CNVR_18	chr3	54337587	54735146	397559	54522366	54760562	238196	BINE_641	0.893298
CNVR_18	chr3	54337587	54735146	397559	54522366	54760562	238196	BINE_666	0.893298
CNVR_18	chr3	54337587	54735146	397559	54522366	54760562	238196	BINE_864	0.893298
CNVR_18	chr3	54337587	54735146	397559	54522366	54760562	238196	BINE_898	0.893298
CNVR_18	chr3	54337587	54735146	397559	54522366	54760562	238196	BINE_901	0.893298
CNVR_18	chr3	54337587	54735146	397559	54522366	54801510	279144	BINE_1137	0.762259
CNVR_18	chr3	54337587	54735146	397559	54522366	54822796	300430	BINE_1080	0.708252
CNVR_18	chr3	54337587	54735146	397559	54522366	54822796	300430	BINE_117	0.708252
CNVR_18	chr3	54337587	54735146	397559	54522366	54822796	300430	BINE_1192	0.708252
CNVR_18	chr3	54337587	54735146	397559	54522366	54822796	300430	BINE_1193	0.708252
CNVR_18	chr3	54337587	54735146	397559	54522366	54822796	300430	BINE_1194	0.708252
CNVR_18	chr3	54337587	54735146	397559	54522366	54822796	300430	BINE_154	0.708252
CNVR_18	chr3	54337587	54735146	397559	54522366	54822796	300430	BINE_155	0.708252
CNVR_18	chr3	54337587	54735146	397559	54522366	54822796	300430	BINE_165	0.708252
CNVR_18	chr3	54337587	54735146	397559	54522366	54822796	300430	BINE_175	0.708252
CNVR_18	chr3	54337587	54735146	397559	54522366	54822796	300430	BINE_178	0.708252
CNVR_18	chr3	54337587	54735146	397559	54522366	54822796	300430	BINE_191	0.708252
CNVR_18	chr3	54337587	54735146	397559	54522366	54822796	300430	BINE_252	0.708252
CNVR_18	chr3	54337587	54735146	397559	54522366	54822796	300430	BINE_289	0.708252
CNVR_18	chr3	54337587	54735146	397559	54522366	54822796	300430	BINE_510	0.708252
CNVR_18	chr3	54337587	54735146	397559	54522366	54822796	300430	BINE_517	0.708252
CNVR_18	chr3	54337587	54735146	397559	54522366	54822796	300430	BINE_521	0.708252
CNVR_18	chr3	54337587	54735146	397559	54522366	54822796	300430	BINE_545	0.708252
CNVR_18	chr3	54337587	54735146	397559	54522366	54872418	350052	BINE_109	0.607853
CNVR_18	chr3	54337587	54735146	397559	54522366	54872418	350052	BINE_114	0.607853
CNVR_18	chr3	54337587	54735146	397559	54522366	54872418	350052	BINE_115	0.607853
CNVR_18	chr3	54337587	54735146	397559	54522366	54872418	350052	BINE_1094	0.607853
CNVR_18	chr3	54337587	54735146	397559	54522366	54872418	350052	BINE_1198	0.607853
CNVR_18	chr3	54337587	54735146	397559	54522366	54872418	350052	BINE_160	0.607853
CNVR_18	chr3	54337587	54735146	397559	54522366	54872418	350052	BINE_194	0.607853
CNVR_18	chr3	54337587	54735146	397559	54522366	54872418	350052	BINE_253	0.607853
CNVR_18	chr3	54337587	54735146	397559	54522366	54872418	350052	BINE_261	0.607853
CNVR_18	chr3	54337587	54735146	397559	54522366	54872418	350052	BINE_273	0.607853
CNVR_18	chr3	54337587	54735146	397559	54522366	54872418	350052	BINE_36	0.607853
CNVR_18	chr3	54337587	54735146	397559	54522366	54872418	350052	BINE_299	0.607853
CNVR_18	chr3	54337587	54735146	397559	54522366	54872418	350052	BINE_343	0.607853
CNVR_18	chr3	54337587	54735146	397559	54522366	54872418	350052	BINE_550	0.607853
CNVR_18	chr3	54337587	54735146	397559	54522366	54872418	350052	BINE_558	0.607853
CNVR_18	chr3	54337587	54735146	397559	54522366	54872418	350052	BINE_576	0.607853
CNVR_18	chr3	54337587	54735146	397559	54522366	54872418	350052	BINE_607	0.607853
CNVR_18	chr3	54337587	54735146	397559	54522366	54872418	350052	BINE_691	0.607853
CNVR_18	chr3	54337587	54735146	397559	54522366	54872418	350052	BINE_720	0.607853
CNVR_18	chr3	54337587	54735146	397559	54522366	54872418	350052	BINE_748	0.607853
CNVR_18	chr3	54337587	54735146	397559	54522366	54872418	350052	BINE_825	0.607853
CNVR_18	chr3	54337587	54735146	397559	54522366	54872418	350052	BINE_894	0.607853
CNVR_18	chr3	54337587	54735146	397559	54522366	54931639	409273	BINE_1151	0.519897
CNVR_18	chr3	54337587	54735146	397559	54522366	54931639	409273	BINE_1185	0.519897
CNVR_18	chr3	54337587	54735146	397559	54522366	54947261	424895	BINE_167	0.500783
CNVR_18	chr3	54337587	54735146	397559	54522366	54947261	424895	BINE_1626	0.500783
CNVR_18	chr3	54337587	54735146	397559	54522366	54947261	424895	BINE_411	0.500783
CNVR_18	chr3	54337587	54735146	397559	54522366	54947261	424895	BINE_745	0.500783
CNVR_18	chr3	54337587	54735146	397559	54522366	54947261	424895	BINE_882	0.500783
CNVR_18	chr3	54337587	54735146	397559	54522366	54947261	424895	BINE_905	0.500783
CNVR_18	chr3	54337587	54735146	397559	54522366	54947261	424895	BINE_972	0.500783
CNVR_18	chr3	54337587	54735146	397559	54522366	54956792	434426	BINE_172	0.489796
CNVR_18	chr3	54337587	54735146	397559	54522366	54956792	434426	BINE_235	0.489796
CNVR_18	chr3	54337587	54735146	397559	54522366	54956792	434426	BINE_961	0.489796
CNVR_18	chr3	54337587	54735146	397559	54522366	54959817	437451	BINE_554	0.486409
CNVR_18	chr3	54337587	54735146	397559	54522366	54959817	437451	BINE_559	0.486409
CNVR_18	chr3	54337587	54735146	397559	54522366	54959817	437451	BINE_579	0.486409
CNVR_18	chr3	54337587	54735146	397559	54522366	54959817	437451	BINE_743	0.486409
CNVR_18	chr3	54337587	54735146	397559	54522366	54963401	441035	BINE_1025	0.482456
CNVR_18	chr3	54337587	54735146	397559	54522366	54963401	441035	BINE_1082	0.482456
CNVR_18	chr3	54337587	54735146	397559	54522366	54963401	441035	BINE_1099	0.482456
CNVR_18	chr3	54337587	54735146	397559	54522366	54963401	441035	BINE_1112	0.482456
CNVR_18	chr3	54337587	54735146	397559	54522366	54963401	441035	BINE_1116	0.482456
CNVR_18	chr3	54337587	54735146	397559	54522366	54963401	441035	BINE_118	0.482456
CNVR_18	chr3	54337587	54735146	397559	54522366	54963401	441035	BINE_1171	0.482456
CNVR_18	chr3	54337587	54735146	397559	54522366	54963401	441035	BINE_1205	0.482456
CNVR_18	chr3	54337587	54735146	397559	54522366	54963401	441035	BINE_1215	0.482456
CNVR_18	chr3	54337587	54735146	397559	54522366	54963401	441035	BINE_129	0.482456
CNVR_18	chr3	54337587	54735146	397559	54522366	54963401	441035	BINE_132	0.482456
CNVR_18	chr3	54337587	54735146	397559	54522366	54963401	441035	BINE_1263	0.482456
CNVR_18	chr3	54337587	54735146	397559	54522366	54963401	441035	BINE_143	0.482456
CNVR_18	chr3	54337587	54735146	397559	54522366	54963401	441035	BINE_1376	0.482456
CNVR_18	chr3	54337587	54735146	397559	54522366	54963401	441035	BINE_1393	0.482456
CNVR_18	chr3	54337587	54735146	397559	54522366	54963401	441035	BINE_1420	0.482456
CNVR_18	chr3	54337587	54735146	397559	54522366	54963401	441035	BINE_1487	0.482456
CNVR_18	chr3	54337587	54735146	397559	54522366	54963401	441035	BINE_173	0.482456
CNVR_18	chr3	54337587	54735146	397559	54522366	54963401	441035	BINE_211	0.482456
CNVR_18	chr3	54337587	54735146	397559	54522366	54963401	441035	BINE_270	0.482456
CNVR_18	chr3	54337587	54735146	397559	54522366	54963401	441035	BINE_311	0.482456
CNVR_18	chr3	54337587	54735146	397559	54522366	54963401	441035	BINE_338	0.482456
CNVR_18	chr3	54337587	54735146	397559	54522366	54963401	441035	BINE_470	0.482456
CNVR_18	chr3	54337587	54735146	397559	54522366	54963401	441035	BINE_54	0.482456
CNVR_18	chr3	54337587	54735146	397559	54522366	54963401	441035	BINE_481	0.482456
CNVR_18	chr3	54337587	54735146	397559	54522366	54963401	441035	BINE_63	0.482456
CNVR_18	chr3	54337587	54735146	397559	54522366	54963401	441035	BINE_64	0.482456
CNVR_18	chr3	54337587	54735146	397559	54522366	54963401	441035	BINE_580	0.482456
CNVR_18	chr3	54337587	54735146	397559	54522366	54963401	441035	BINE_583	0.482456
CNVR_18	chr3	54337587	54735146	397559	54522366	54963401	441035	BINE_592	0.482456
CNVR_18	chr3	54337587	54735146	397559	54522366	54963401	441035	BINE_598	0.482456
CNVR_18	chr3	54337587	54735146	397559	54522366	54963401	441035	BINE_602	0.482456
CNVR_18	chr3	54337587	54735146	397559	54522366	54963401	441035	BINE_628	0.482456
CNVR_18	chr3	54337587	54735146	397559	54522366	54963401	441035	BINE_639	0.482456
CNVR_18	chr3	54337587	54735146	397559	54522366	54963401	441035	BINE_646	0.482456
CNVR_18	chr3	54337587	54735146	397559	54522366	54963401	441035	BINE_649	0.482456
CNVR_18	chr3	54337587	54735146	397559	54522366	54963401	441035	BINE_686	0.482456
CNVR_18	chr3	54337587	54735146	397559	54522366	54963401	441035	BINE_687	0.482456
CNVR_18	chr3	54337587	54735146	397559	54522366	54963401	441035	BINE_692	0.482456
CNVR_18	chr3	54337587	54735146	397559	54522366	54963401	441035	BINE_717	0.482456
CNVR_18	chr3	54337587	54735146	397559	54522366	54963401	441035	BINE_757	0.482456
CNVR_18	chr3	54337587	54735146	397559	54522366	54963401	441035	BINE_758	0.482456
CNVR_18	chr3	54337587	54735146	397559	54522366	54963401	441035	BINE_782	0.482456
CNVR_18	chr3	54337587	54735146	397559	54522366	54963401	441035	BINE_789	0.482456
CNVR_18	chr3	54337587	54735146	397559	54522366	54963401	441035	BINE_915	0.482456
CNVR_18	chr3	54337587	54735146	397559	54522366	54968058	445692	BINE_863	0.477415
CNVR_18	chr3	54337587	54735146	397559	54522366	54968058	445692	BINE_865	0.477415
CNVR_18	chr3	54337587	54735146	397559	54522366	54983387	461021	BINE_930	0.461541
CNVR_18	chr3	54337587	54735146	397559	54522366	55017187	494821	BINE_1448	0.430014
CNVR_18	chr3	54337587	54735146	397559	54522366	55017187	494821	BINE_650	0.430014
CNVR_18	chr3	54337587	54735146	397559	54522366	55017187	494821	BINE_815	0.430014
CNVR_18	chr3	54337587	54735146	397559	54522366	55017187	494821	BINE_945	0.430014
CNVR_18	chr3	54337587	54735146	397559	54540999	54760562	219563	BINE_116	0.884243
CNVR_18	chr3	54337587	54735146	397559	54540999	54760562	219563	BINE_1105	0.884243
CNVR_18	chr3	54337587	54735146	397559	54540999	54760562	219563	BINE_1110	0.884243
CNVR_18	chr3	54337587	54735146	397559	54540999	54760562	219563	BINE_135	0.884243
CNVR_18	chr3	54337587	54735146	397559	54540999	54760562	219563	BINE_1305	0.884243
CNVR_18	chr3	54337587	54735146	397559	54540999	54760562	219563	BINE_1422	0.884243
CNVR_18	chr3	54337587	54735146	397559	54540999	54760562	219563	BINE_1426	0.884243
CNVR_18	chr3	54337587	54735146	397559	54540999	54760562	219563	BINE_1504	0.884243
CNVR_18	chr3	54337587	54735146	397559	54540999	54760562	219563	BINE_255	0.884243
CNVR_18	chr3	54337587	54735146	397559	54540999	54760562	219563	BINE_269	0.884243
CNVR_18	chr3	54337587	54735146	397559	54540999	54760562	219563	BINE_34	0.884243
CNVR_18	chr3	54337587	54735146	397559	54540999	54760562	219563	BINE_298	0.884243
CNVR_18	chr3	54337587	54735146	397559	54540999	54760562	219563	BINE_586	0.884243
CNVR_18	chr3	54337587	54735146	397559	54540999	54760562	219563	BINE_773	0.884243
CNVR_18	chr3	54337587	54735146	397559	54540999	54760562	219563	BINE_941	0.884243
CNVR_18	chr3	54337587	54735146	397559	54540999	54760562	219563	BINE_949	0.884243
CNVR_18	chr3	54337587	54735146	397559	54540999	54801510	260511	BINE_1036	0.745255
CNVR_18	chr3	54337587	54735146	397559	54540999	54801510	260511	BINE_1235	0.745255
CNVR_18	chr3	54337587	54735146	397559	54540999	54801510	260511	BINE_345	0.745255
CNVR_18	chr3	54337587	54735146	397559	54540999	54801510	260511	BINE_11	0.745255
CNVR_18	chr3	54337587	54735146	397559	54540999	54801510	260511	BINE_507	0.745255
CNVR_18	chr3	54337587	54735146	397559	54540999	54801510	260511	BINE_76	0.745255
CNVR_18	chr3	54337587	54735146	397559	54540999	54801510	260511	BINE_88	0.745255
CNVR_18	chr3	54337587	54735146	397559	54540999	54822796	281797	BINE_1130	0.68896
CNVR_18	chr3	54337587	54735146	397559	54540999	54822796	281797	BINE_1136	0.68896
CNVR_18	chr3	54337587	54735146	397559	54540999	54822796	281797	BINE_1150	0.68896
CNVR_18	chr3	54337587	54735146	397559	54540999	54822796	281797	BINE_146	0.68896
CNVR_18	chr3	54337587	54735146	397559	54540999	54822796	281797	BINE_221	0.68896
CNVR_18	chr3	54337587	54735146	397559	54540999	54822796	281797	BINE_233	0.68896
CNVR_18	chr3	54337587	54735146	397559	54540999	54822796	281797	BINE_630	0.68896
CNVR_18	chr3	54337587	54735146	397559	54540999	54822796	281797	BINE_637	0.68896
CNVR_18	chr3	54337587	54735146	397559	54540999	54872418	331419	BINE_164	0.585805
CNVR_18	chr3	54337587	54735146	397559	54540999	54872418	331419	BINE_168	0.585805
CNVR_18	chr3	54337587	54735146	397559	54540999	54872418	331419	BINE_180	0.585805
CNVR_18	chr3	54337587	54735146	397559	54540999	54872418	331419	BINE_199	0.585805
CNVR_18	chr3	54337587	54735146	397559	54540999	54872418	331419	BINE_290	0.585805
CNVR_18	chr3	54337587	54735146	397559	54540999	54872418	331419	BINE_502	0.585805
CNVR_18	chr3	54337587	54735146	397559	54540999	54872418	331419	BINE_529	0.585805
CNVR_18	chr3	54337587	54735146	397559	54540999	54872418	331419	BINE_565	0.585805
CNVR_18	chr3	54337587	54735146	397559	54540999	54872418	331419	BINE_618	0.585805
CNVR_18	chr3	54337587	54735146	397559	54540999	54872418	331419	BINE_907	0.585805
CNVR_18	chr3	54337587	54735146	397559	54540999	54872418	331419	BINE_953	0.585805
CNVR_18	chr3	54337587	54735146	397559	54540999	54931639	390640	BINE_496	0.496997
CNVR_18	chr3	54337587	54735146	397559	54540999	54931639	390640	BINE_613	0.496997
CNVR_18	chr3	54337587	54735146	397559	54540999	54947261	406262	BINE_1038	0.477886
CNVR_18	chr3	54337587	54735146	397559	54540999	54947261	406262	BINE_112	0.477886
CNVR_18	chr3	54337587	54735146	397559	54540999	54947261	406262	BINE_138	0.477886
CNVR_18	chr3	54337587	54735146	397559	54540999	54947261	406262	BINE_1684	0.477886
CNVR_18	chr3	54337587	54735146	397559	54540999	54947261	406262	BINE_428	0.477886
CNVR_18	chr3	54337587	54735146	397559	54540999	54947261	406262	BINE_486	0.477886
CNVR_18	chr3	54337587	54735146	397559	54540999	54947261	406262	BINE_842	0.477886
CNVR_18	chr3	54337587	54735146	397559	54540999	54956792	415793	BINE_1682	0.466932
CNVR_18	chr3	54337587	54735146	397559	54540999	54956792	415793	BINE_823	0.466932
CNVR_18	chr3	54337587	54735146	397559	54540999	54956792	415793	BINE_96	0.466932
CNVR_18	chr3	54337587	54735146	397559	54540999	54956792	415793	BINE_909	0.466932
CNVR_18	chr3	54337587	54735146	397559	54540999	54956792	415793	BINE_957	0.466932
CNVR_18	chr3	54337587	54735146	397559	54540999	54959817	418818	BINE_1156	0.463559
CNVR_18	chr3	54337587	54735146	397559	54540999	54959817	418818	BINE_597	0.463559
CNVR_18	chr3	54337587	54735146	397559	54540999	54963401	422402	BINE_163	0.459626
CNVR_18	chr3	54337587	54735146	397559	54540999	54963401	422402	BINE_42	0.459626
CNVR_18	chr3	54337587	54735146	397559	54540999	54963401	422402	BINE_609	0.459626
CNVR_18	chr3	54337587	54735146	397559	54540999	54963401	422402	BINE_779	0.459626
CNVR_18	chr3	54337587	54735146	397559	54540999	54968058	427059	BINE_187	0.454614
CNVR_18	chr3	54337587	54735146	397559	54540999	54968058	427059	BINE_536	0.454614
CNVR_18	chr3	54337587	54735146	397559	54540999	54968058	427059	BINE_871	0.454614
CNVR_18	chr3	54337587	54735146	397559	54540999	54968058	427059	BINE_879	0.454614
CNVR_18	chr3	54337587	54735146	397559	54540999	55017187	476188	BINE_1090	0.407711
CNVR_18	chr3	54337587	54735146	397559	54540999	55017187	476188	BINE_1144	0.407711
CNVR_18	chr3	54337587	54735146	397559	54540999	55017187	476188	BINE_1148	0.407711
CNVR_18	chr3	54337587	54735146	397559	54540999	55017187	476188	BINE_1226	0.407711
CNVR_18	chr3	54337587	54735146	397559	54540999	55017187	476188	BINE_1260	0.407711
CNVR_18	chr3	54337587	54735146	397559	54540999	55017187	476188	BINE_1655	0.407711
CNVR_18	chr3	54337587	54735146	397559	54540999	55017187	476188	BINE_25	0.407711
CNVR_18	chr3	54337587	54735146	397559	54540999	55017187	476188	BINE_29	0.407711
CNVR_18	chr3	54337587	54735146	397559	54540999	55017187	476188	BINE_286	0.407711
CNVR_18	chr3	54337587	54735146	397559	54540999	55017187	476188	BINE_472	0.407711
CNVR_18	chr3	54337587	54735146	397559	54540999	55017187	476188	BINE_699	0.407711
CNVR_18	chr3	54337587	54735146	397559	54540999	55017187	476188	BINE_936	0.407711
CNVR_18	chr3	54337587	54735146	397559	54540999	55017187	476188	BINE_993	0.407711
CNVR_18	chr3	54337587	54735146	397559	54540999	55017187	476188	BINE_1007	0.407711
CNVR_18	chr3	54337587	54735146	397559	54555540	54760562	205022	BINE_1534	0.876033
CNVR_18	chr3	54337587	54735146	397559	54566658	54872418	305760	BINE_189	0.551047
CNVR_18	chr3	54337587	54735146	397559	54566658	54872418	305760	BINE_555	0.551047
CNVR_18	chr3	54337587	54735146	397559	54566658	54931639	364981	BINE_1135	0.461635
CNVR_18	chr3	54337587	54735146	397559	54574214	54801510	227296	BINE_1628	0.708028
CNVR_18	chr3	54337587	54735146	397559	54574214	54822796	248582	BINE_1271	0.6474
CNVR_18	chr3	54337587	54735146	397559	54574214	54822796	248582	BINE_1519	0.6474
CNVR_18	chr3	54337587	54735146	397559	54574214	54822796	248582	BINE_203	0.6474
CNVR_18	chr3	54337587	54735146	397559	54574214	54822796	248582	BINE_546	0.6474
CNVR_18	chr3	54337587	54735146	397559	54574214	54822796	248582	BINE_611	0.6474
CNVR_18	chr3	54337587	54735146	397559	54574214	54822796	248582	BINE_693	0.6474
CNVR_18	chr3	54337587	54735146	397559	54574214	54822796	248582	BINE_988	0.6474
CNVR_18	chr3	54337587	54735146	397559	54574214	54872418	298204	BINE_147	0.539671
CNVR_18	chr3	54337587	54735146	397559	54574214	54872418	298204	BINE_275	0.539671
CNVR_18	chr3	54337587	54735146	397559	54574214	54872418	298204	BINE_533	0.539671
CNVR_18	chr3	54337587	54735146	397559	54574214	54872418	298204	BINE_557	0.539671
CNVR_18	chr3	54337587	54735146	397559	54574214	54872418	298204	BINE_573	0.539671
CNVR_18	chr3	54337587	54735146	397559	54574214	54872418	298204	BINE_948	0.539671
CNVR_18	chr3	54337587	54735146	397559	54574214	54872418	298204	BINE_989	0.539671
CNVR_18	chr3	54337587	54735146	397559	54574214	54872418	298204	BINE_106	0.539671
CNVR_18	chr3	54337587	54735146	397559	54574214	54947261	373047	BINE_205	0.431399
CNVR_18	chr3	54337587	54735146	397559	54574214	54947261	373047	BINE_440	0.431399
CNVR_18	chr3	54337587	54735146	397559	54574214	54947261	373047	BINE_778	0.431399
CNVR_18	chr3	54337587	54735146	397559	54574214	54959817	385603	BINE_816	0.417352
CNVR_18	chr3	54337587	54735146	397559	54574214	54968058	393844	BINE_983	0.408619
CNVR_18	chr3	54337587	54735146	397559	54575756	54872418	296662	BINE_1155	0.537278
CNVR_18	chr3	54337587	54735146	397559	54577950	54947261	369311	BINE_933	0.425647
CNVR_18	chr3	54337587	54735146	397559	54577950	54963401	385451	BINE_889	0.407824
CNVR_18	chr3	54337587	54735146	397559	54577950	54983387	405437	BINE_226	0.38772
CNVR_18	chr3	54337587	54735146	397559	54587988	54822796	234808	BINE_1272	0.626716
CNVR_18	chr3	54337587	54735146	397559	54587988	54872418	284430	BINE_939	0.517379
CNVR_18	chr3	54337587	54735146	397559	54587988	54959817	371829	BINE_98	0.395768
CNVR_18	chr3	54337587	54735146	397559	54587988	54963401	375413	BINE_72	0.39199
CNVR_18	chr3	54337587	54735146	397559	54587988	55017187	429199	BINE_463	0.342867
CNVR_18	chr3	54337587	54735146	397559	54651457	54872418	220961	BINE_809	0.37875
CNVR_18	chr3	54337587	54735146	397559	54651457	54963401	311944	BINE_383	0.268282
CNVR_18	chr3	54337587	54735146	397559	54651457	54983387	331930	BINE_355	0.252128
CNVR_18	chr3	54337587	54735146	397559	54651457	55017187	365730	BINE_378	0.228827
CNVR_18	chr3	54337587	54735146	397559	54651457	55017187	365730	BINE_461	0.228827
CNVR_18	chr3	54337587	54735146	397559	54651457	55017187	365730	BINE_467	0.228827
CNVR_18	chr3	54337587	54735146	397559	54678580	54872418	193838	BINE_366	0.291821
CNVR_18	chr3	54337587	54735146	397559	54678580	54947261	268681	BINE_1699	0.210532
CNVR_18	chr3	54337587	54735146	397559	54682806	55017187	334381	BINE_906	0.156528
CNVR_19	chr4	106009753	106059780	50027	105924786	106018897	94111	BINE_1316	0.0971619
CNVR_19	chr4	106009753	106059780	50027	106031735	106125627	93892	BINE_430	0.298694
CNVR_19	chr4	106009753	106059780	50027	106043563	106123287	79724	BINE_1012	0.203414
CNVR_19	chr4	106009753	106059780	50027	106043563	106123287	79724	BINE_476	0.203414
CNVR_19	chr4	106009753	106059780	50027	106043563	106125627	82064	BINE_105	0.197614
CNVR_19	chr4	106009753	106059780	50027	106055869	106123287	67418	BINE_614	0.0580112
CNVR_19	chr4	106009753	106059780	50027	106055869	106123287	67418	BINE_616	0.0580112
CNVR_19	chr4	106009753	106059780	50027	106059684	106125627	65943	BINE_1378	0.0014558
CNVR_19	chr4	106009753	106059780	50027	106059684	106142458	82774	BINE_1268	0.00115978
CNVR_20	chr4	106399320	106473723	74403	106400827	106583909	183082	BINE_981	0.39816
CNVR_20	chr4	106399320	106473723	74403	106429609	106642849	213240	BINE_1645	0.206875
CNVR_21	chr4	106473473	106548687	75214
CNVR_22	chr4	106643418	106759368	115950
CNVR_23	chr4	106668826	106786274	117448
CNVR_24	chr4	106671425	106838828	167403
CNVR_25	chr4	106848983	106870085	21102	106856069	106910707	54638	BINE_1645	0.256525
CNVR_26	chr4	106848983	106903733	54750	106856069	106910707	54638	BINE_1645	0.87236
CNVR_27	chr4	113883197	113959722	76525	113612319	113907621	295302	BINE_1012	0.0827085
CNVR_28	chr4	114003767	114066700	62933
CNVR_29	chr4	114070591	114195503	124912	114186012	114782672	596660	BINE_1012	0.0159069
CNVR_29	chr4	114070591	114195503	124912	114195382	114782672	587290	BINE_489	0.000206031
CNVR_30	chr4	114111932	114151197	39265
CNVR_31	chr5	14770371	14953447	183076
CNVR_32	chr5	44395419	44430146	34727	44019670	44412621	392951	BINE_1645	0.0437765
CNVR_33	chr5	44430520	44538374	107854	44337285	44506573	169288	BINE_1316	0.449252
CNVR_34	chr5	44431699	44447612	15913
CNVR_35	chr5	50031359	50069134	37775
CNVR_36	chr5	56279115	56410719	131604	55911090	56285028	373938	BINE_1698	0.0158128
CNVR_36	chr5	56279115	56410719	131604	55930304	56285028	354724	BINE_857	0.0166693
CNVR_36	chr5	56279115	56410719	131604	55930304	56285028	354724	BINE_871	0.0166693
CNVR_36	chr5	56279115	56410719	131604	55930304	56285028	354724	BINE_876	0.0166693
CNVR_36	chr5	56279115	56410719	131604	55954760	56285028	330268	BINE_1140	0.0179036
CNVR_36	chr5	56279115	56410719	131604	56009878	56328030	318152	BINE_122	0.153747
CNVR_36	chr5	56279115	56410719	131604	56021077	56292287	271210	BINE_311	0.0485675
CNVR_36	chr5	56279115	56410719	131604	56181410	56281523	100113	BINE_873	0.0240528
CNVR_36	chr5	56279115	56410719	131604	56181410	56285028	103618	BINE_863	0.0570654
CNVR_36	chr5	56279115	56410719	131604	56181410	56285028	103618	BINE_865	0.0570654
CNVR_37	chr5	58224262	58237717	13455
CNVR_38	chr5	58238265	58264340	26075	57945082	58251760	306678	BINE_535	0.0440038
CNVR_38	chr5	58238265	58264340	26075	57951587	58241554	289967	BINE_1446	0.0113427
CNVR_38	chr5	58238265	58264340	26075	57951587	58251760	300173	BINE_1019	0.0449574
CNVR_38	chr5	58238265	58264340	26075	57977593	58241554	263961	BINE_724	0.0124602
CNVR_38	chr5	58238265	58264340	26075	57989217	58251760	262543	BINE_325	0.0514011
CNVR_38	chr5	58238265	58264340	26075	58011003	58241554	230551	BINE_569	0.0142658
CNVR_38	chr5	58238265	58264340	26075	58011003	58241554	230551	BINE_718	0.0142658
CNVR_38	chr5	58238265	58264340	26075	58011003	58241554	230551	BINE_753	0.0142658
CNVR_38	chr5	58238265	58264340	26075	58011003	58241554	230551	BINE_823	0.0142658
CNVR_38	chr5	58238265	58264340	26075	58011003	58251760	240757	BINE_287	0.0560524
CNVR_38	chr5	58238265	58264340	26075	58011003	58251760	240757	BINE_398	0.0560524
CNVR_38	chr5	58238265	58264340	26075	58011003	58251760	240757	BINE_53	0.0560524
CNVR_38	chr5	58238265	58264340	26075	58011003	58251760	240757	BINE_517	0.0560524
CNVR_38	chr5	58238265	58264340	26075	58011003	58251760	240757	BINE_524	0.0560524
CNVR_38	chr5	58238265	58264340	26075	58011003	58251760	240757	BINE_689	0.0560524
CNVR_39	chr5	58946735	59321950	375215	59061829	59282478	220649	BINE_1316	1
CNVR_40	chr5	90376599	90445431	68832	90077913	90410671	332758	BINE_1316	0.102393
CNVR_40	chr5	90376599	90445431	68832	90393496	90472073	78577	BINE_1012	0.660944
CNVR_41	chr5	102353672	102426893	73221
CNVR_42	chr5	102419122	103341434	922312	102458908	102688328	229420	BINE_1156	1
CNVR_42	chr5	102419122	103341434	922312	102471088	102685105	214017	BINE_1159	1
CNVR_42	chr5	102419122	103341434	922312	102471088	102685105	214017	BINE_1294	1
CNVR_42	chr5	102419122	103341434	922312	102471088	102685105	214017	BINE_1365	1
CNVR_42	chr5	102419122	103341434	922312	102487071	102693737	206666	BINE_156	1
CNVR_42	chr5	102419122	103341434	922312	102598124	102701105	102981	BINE_950	1
CNVR_42	chr5	102419122	103341434	922312	102665405	102880023	214618	BINE_1316	1
CNVR_42	chr5	102419122	103341434	922312	102802311	102860707	58396	BINE_1012	1
CNVR_42	chr5	102419122	103341434	922312	102802311	102921317	119006	BINE_981	1
CNVR_42	chr5	102419122	103341434	922312	103041447	103122325	80878	BINE_311	1
CNVR_43	chr5	102430869	103341434	910565	102458908	102688328	229420	BINE_1156	1
CNVR_43	chr5	102430869	103341434	910565	102471088	102685105	214017	BINE_1159	1
CNVR_43	chr5	102430869	103341434	910565	102471088	102685105	214017	BINE_1294	1
CNVR_43	chr5	102430869	103341434	910565	102471088	102685105	214017	BINE_1365	1
CNVR_43	chr5	102430869	103341434	910565	102487071	102693737	206666	BINE_156	1
CNVR_43	chr5	102430869	103341434	910565	102598124	102701105	102981	BINE_950	1
CNVR_43	chr5	102430869	103341434	910565	102665405	102880023	214618	BINE_1316	1
CNVR_43	chr5	102430869	103341434	910565	102802311	102860707	58396	BINE_1012	1
CNVR_43	chr5	102430869	103341434	910565	102802311	102921317	119006	BINE_981	1
CNVR_43	chr5	102430869	103341434	910565	103041447	103122325	80878	BINE_311	1
CNVR_44	chr5	102436281	102595540	159259	102458908	102688328	229420	BINE_1156	0.595554
CNVR_44	chr5	102436281	102595540	159259	102471088	102685105	214017	BINE_1159	0.581505
CNVR_44	chr5	102436281	102595540	159259	102471088	102685105	214017	BINE_1294	0.581505
CNVR_44	chr5	102436281	102595540	159259	102471088	102685105	214017	BINE_1365	0.581505
CNVR_44	chr5	102436281	102595540	159259	102487071	102693737	206666	BINE_156	0.524852
CNVR_45	chr5	102595541	102654824	59283	102598124	102701105	102981	BINE_950	0.550587
CNVR_46	chr5	102996036	103356862	360826	103041447	103122325	80878	BINE_311	1
CNVR_47	chr5	103074736	103327244	252508	103041447	103122325	80878	BINE_311	0.588405
CNVR_48	chr5	103074736	103471766	397030	103041447	103122325	80878	BINE_311	0.588405
CNVR_49	chr5	103228983	103345111	116128
CNVR_50	chr5	103356964	103524275	167311
CNVR_51	chr5	103427301	103509208	81907
CNVR_52	chr6	5361285	6569572	1208287	5273541	6027009	753468	BINE_981	0.883546
CNVR_53	chr6	56952869	57139727	186858
CNVR_54	chr6	67059047	67071024	11977
CNVR_55	chr7	22026879	22181188	154309	20168138	22040880	1872742	BINE_1695	0.0074762
CNVR_55	chr7	22026879	22181188	154309	20168138	22167490	1999352	BINE_429	0.0703283
CNVR_55	chr7	22026879	22181188	154309	20168138	22167490	1999352	BINE_1003	0.0703283
CNVR_55	chr7	22026879	22181188	154309	20304018	22032022	1728004	BINE_815	0.00297627
CNVR_55	chr7	22026879	22181188	154309	20304018	22033368	1729350	BINE_1694	0.00375228
CNVR_55	chr7	22026879	22181188	154309	20304018	22033368	1729350	BINE_1701	0.00375228
CNVR_55	chr7	22026879	22181188	154309	20304018	22040880	1736862	BINE_1700	0.00806109
CNVR_55	chr7	22026879	22181188	154309	20304018	22040880	1736862	BINE_763	0.00806109
CNVR_55	chr7	22026879	22181188	154309	20304018	22040880	1736862	BINE_809	0.00806109
CNVR_55	chr7	22026879	22181188	154309	20304018	22071836	1767818	BINE_185	0.0254308
CNVR_55	chr7	22026879	22181188	154309	20304018	22156793	1852775	BINE_882	0.0701186
CNVR_55	chr7	22026879	22181188	154309	20514919	22040880	1525961	BINE_762	0.0091752
CNVR_55	chr7	22026879	22181188	154309	20585266	22033368	1448102	BINE_533	0.00448104
CNVR_55	chr7	22026879	22181188	154309	20585266	22071836	1486570	BINE_169	0.0302421
CNVR_55	chr7	22026879	22181188	154309	20585266	22071836	1486570	BINE_552	0.0302421
CNVR_55	chr7	22026879	22181188	154309	20585266	22071836	1486570	BINE_604	0.0302421
CNVR_55	chr7	22026879	22181188	154309	20585266	22071836	1486570	BINE_868	0.0302421
CNVR_55	chr7	22026879	22181188	154309	20585266	22167490	1582224	BINE_514	0.0888692
CNVR_55	chr7	22026879	22181188	154309	20626318	22071836	1445518	BINE_537	0.031101
CNVR_55	chr7	22026879	22181188	154309	20631251	22033368	1402117	BINE_332	0.004628
CNVR_55	chr7	22026879	22181188	154309	20631251	22033368	1402117	BINE_418	0.004628
CNVR_55	chr7	22026879	22181188	154309	20639544	22027936	1388392	BINE_912	0.000761312
CNVR_55	chr7	22026879	22181188	154309	20639544	22032022	1392478	BINE_1082	0.00369342
CNVR_55	chr7	22026879	22181188	154309	20639544	22033368	1393824	BINE_437	0.00465554
CNVR_55	chr7	22026879	22181188	154309	20639544	22033368	1393824	BINE_932	0.00465554
CNVR_55	chr7	22026879	22181188	154309	20639544	22071836	1432292	BINE_543	0.0313882
CNVR_55	chr7	22026879	22181188	154309	20639544	22071836	1432292	BINE_618	0.0313882
CNVR_55	chr7	22026879	22181188	154309	20639544	22071836	1432292	BINE_910	0.0313882
CNVR_55	chr7	22026879	22181188	154309	20639544	22167490	1527946	BINE_1016	0.0920262
CNVR_55	chr7	22026879	22181188	154309	20639544	22167490	1527946	BINE_1055	0.0920262
CNVR_55	chr7	22026879	22181188	154309	20639544	22167490	1527946	BINE_526	0.0920262
CNVR_55	chr7	22026879	22181188	154309	20643318	22027936	1384618	BINE_1028	0.000763387
CNVR_55	chr7	22026879	22181188	154309	20643318	22040880	1397562	BINE_375	0.0100182
CNVR_55	chr7	22026879	22181188	154309	20643318	22071836	1428518	BINE_980	0.0314711
CNVR_55	chr7	22026879	22181188	154309	20656961	22032022	1375061	BINE_513	0.0037402
CNVR_55	chr7	22026879	22181188	154309	20656961	22040880	1383919	BINE_70	0.0101169
CNVR_55	chr7	22026879	22181188	154309	20662866	22033368	1370502	BINE_898	0.00473476
CNVR_55	chr7	22026879	22181188	154309	20760874	22033368	1272494	BINE_1691	0.00509943
CNVR_55	chr7	22026879	22181188	154309	20771978	22033368	1261390	BINE_68	0.00514432
CNVR_55	chr7	22026879	22181188	154309	20771978	22040880	1268902	BINE_542	0.0110339
CNVR_55	chr7	22026879	22181188	154309	20771978	22071836	1299858	BINE_566	0.0345861
CNVR_55	chr7	22026879	22181188	154309	20978504	22071836	1093332	BINE_54	0.0411193
CNVR_55	chr7	22026879	22181188	154309	20988467	22167490	1179023	BINE_1038	0.119261
CNVR_55	chr7	22026879	22181188	154309	20991302	22071836	1080534	BINE_311	0.0416063
CNVR_55	chr7	22026879	22181188	154309	20991302	22071836	1080534	BINE_500	0.0416063
CNVR_55	chr7	22026879	22181188	154309	21001687	22064500	1062813	BINE_580	0.0353976
CNVR_55	chr7	22026879	22181188	154309	21116162	22027936	911774	BINE_162	0.00115928
CNVR_55	chr7	22026879	22181188	154309	21140164	22027936	887772	BINE_981	0.00119062
CNVR_55	chr7	22026879	22181188	154309	21140164	22040880	900716	BINE_115	0.0155443
CNVR_55	chr7	22026879	22181188	154309	21140164	22071836	931672	BINE_556	0.0482541
CNVR_55	chr7	22026879	22181188	154309	21171379	22027936	856557	BINE_495	0.00123401
CNVR_55	chr7	22026879	22181188	154309	21171379	22032022	860643	BINE_420	0.00597576
CNVR_55	chr7	22026879	22181188	154309	21171379	22033368	861989	BINE_333	0.00752794
CNVR_55	chr7	22026879	22181188	154309	21171379	22033368	861989	BINE_344	0.00752794
CNVR_55	chr7	22026879	22181188	154309	21171379	22033368	861989	BINE_425	0.00752794
CNVR_55	chr7	22026879	22181188	154309	21171379	22033368	861989	BINE_72	0.00752794
CNVR_55	chr7	22026879	22181188	154309	21171379	22033368	861989	BINE_82	0.00752794
CNVR_55	chr7	22026879	22181188	154309	21171379	22033368	861989	BINE_94	0.00752794
CNVR_55	chr7	22026879	22181188	154309	21171379	22040880	869501	BINE_415	0.0161023
CNVR_55	chr7	22026879	22181188	154309	21171379	22040880	869501	BINE_58	0.0161023
CNVR_55	chr7	22026879	22181188	154309	21171379	22071836	900457	BINE_494	0.0499269
CNVR_55	chr7	22026879	22181188	154309	21171379	22071836	900457	BINE_770	0.0499269
CNVR_55	chr7	22026879	22181188	154309	21171379	22071836	900457	BINE_777	0.0499269
CNVR_55	chr7	22026879	22181188	154309	21171379	22071836	900457	BINE_784	0.0499269
CNVR_55	chr7	22026879	22181188	154309	21171379	22071836	900457	BINE_835	0.0499269
CNVR_55	chr7	22026879	22181188	154309	21186087	22027936	841849	BINE_354	0.00125557
CNVR_55	chr7	22026879	22181188	154309	21186087	22027936	841849	BINE_890	0.00125557
CNVR_55	chr7	22026879	22181188	154309	21186087	22027936	841849	BINE_962	0.00125557
CNVR_55	chr7	22026879	22181188	154309	21186087	22032022	845935	BINE_314	0.00607966
CNVR_55	chr7	22026879	22181188	154309	21186087	22032022	845935	BINE_468	0.00607966
CNVR_55	chr7	22026879	22181188	154309	21186087	22033368	847281	BINE_60	0.00765862
CNVR_55	chr7	22026879	22181188	154309	21186087	22040880	854793	BINE_379	0.0163794
CNVR_55	chr7	22026879	22181188	154309	21186087	22040880	854793	BINE_394	0.0163794
CNVR_55	chr7	22026879	22181188	154309	21186087	22040880	854793	BINE_407	0.0163794
CNVR_55	chr7	22026879	22181188	154309	21186087	22040880	854793	BINE_417	0.0163794
CNVR_55	chr7	22026879	22181188	154309	21186087	22040880	854793	BINE_461	0.0163794
CNVR_55	chr7	22026879	22181188	154309	21186087	22040880	854793	BINE_480	0.0163794
CNVR_55	chr7	22026879	22181188	154309	21186087	22071836	885749	BINE_230	0.0507559
CNVR_55	chr7	22026879	22181188	154309	21186087	22071836	885749	BINE_238	0.0507559
CNVR_55	chr7	22026879	22181188	154309	21186087	22071836	885749	BINE_326	0.0507559
CNVR_55	chr7	22026879	22181188	154309	21186087	22071836	885749	BINE_392	0.0507559
CNVR_55	chr7	22026879	22181188	154309	21186087	22071836	885749	BINE_565	0.0507559
CNVR_55	chr7	22026879	22181188	154309	21186087	22167490	981403	BINE_1142	0.143275
CNVR_55	chr7	22026879	22181188	154309	21186087	22167490	981403	BINE_63	0.143275
CNVR_55	chr7	22026879	22181188	154309	21194382	22167490	973108	BINE_1175	0.144497
CNVR_55	chr7	22026879	22181188	154309	21194382	22167490	973108	BINE_764	0.144497
CNVR_55	chr7	22026879	22181188	154309	21206049	22027936	821887	BINE_600	0.00128606
CNVR_55	chr7	22026879	22181188	154309	21206049	22027936	821887	BINE_638	0.00128606
CNVR_55	chr7	22026879	22181188	154309	21206049	22027936	821887	BINE_747	0.00128606
CNVR_55	chr7	22026879	22181188	154309	21206049	22033368	827319	BINE_1171	0.00784341
CNVR_55	chr7	22026879	22181188	154309	21206049	22033368	827319	BINE_317	0.00784341
CNVR_55	chr7	22026879	22181188	154309	21206049	22033368	827319	BINE_627	0.00784341
CNVR_55	chr7	22026879	22181188	154309	21206049	22040880	834831	BINE_504	0.0167711
CNVR_55	chr7	22026879	22181188	154309	21206049	22040880	834831	BINE_694	0.0167711
CNVR_55	chr7	22026879	22181188	154309	21206049	22040880	834831	BINE_733	0.0167711
CNVR_55	chr7	22026879	22181188	154309	21206049	22040880	834831	BINE_754	0.0167711
CNVR_55	chr7	22026879	22181188	154309	21206049	22064500	858451	BINE_551	0.0438243
CNVR_55	chr7	22026879	22181188	154309	21206049	22071836	865787	BINE_1041	0.0519262
CNVR_55	chr7	22026879	22181188	154309	21206049	22071836	865787	BINE_1100	0.0519262
CNVR_55	chr7	22026879	22181188	154309	21206049	22071836	865787	BINE_1136	0.0519262
CNVR_55	chr7	22026879	22181188	154309	21206049	22071836	865787	BINE_560	0.0519262
CNVR_55	chr7	22026879	22181188	154309	21206049	22071836	865787	BINE_583	0.0519262
CNVR_55	chr7	22026879	22181188	154309	21206049	22071836	865787	BINE_590	0.0519262
CNVR_55	chr7	22026879	22181188	154309	21206049	22071836	865787	BINE_621	0.0519262
CNVR_55	chr7	22026879	22181188	154309	21206049	22071836	865787	BINE_648	0.0519262
CNVR_55	chr7	22026879	22181188	154309	21206049	22071836	865787	BINE_689	0.0519262
CNVR_55	chr7	22026879	22181188	154309	21206049	22167490	961441	BINE_1045	0.14625
CNVR_55	chr7	22026879	22181188	154309	21206049	22167490	961441	BINE_1053	0.14625
CNVR_55	chr7	22026879	22181188	154309	21206049	22167490	961441	BINE_1083	0.14625
CNVR_55	chr7	22026879	22181188	154309	21213088	22040880	827792	BINE_336	0.0169137
CNVR_55	chr7	22026879	22181188	154309	21213088	22071836	858748	BINE_459	0.0523518
CNVR_55	chr7	22026879	22181188	154309	21222124	22032022	809898	BINE_698	0.00635018
CNVR_55	chr7	22026879	22181188	154309	21222124	22033368	811244	BINE_704	0.00799883
CNVR_55	chr7	22026879	22181188	154309	21249975	22032022	782047	BINE_403	0.00657633
CNVR_55	chr7	22026879	22181188	154309	21249975	22033368	783393	BINE_309	0.0082832
CNVR_55	chr7	22026879	22181188	154309	21249975	22033368	783393	BINE_457	0.0082832
CNVR_55	chr7	22026879	22181188	154309	21249975	22040880	790905	BINE_338	0.0177025
CNVR_55	chr7	22026879	22181188	154309	21249975	22040880	790905	BINE_402	0.0177025
CNVR_55	chr7	22026879	22181188	154309	21270381	22167490	897109	BINE_772	0.156738
CNVR_55	chr7	22026879	22181188	154309	21275149	22027936	752787	BINE_722	0.00140412
CNVR_55	chr7	22026879	22181188	154309	21275149	22032022	756873	BINE_426	0.00679506
CNVR_55	chr7	22026879	22181188	154309	21275149	22033368	758219	BINE_385	0.00855821
CNVR_55	chr7	22026879	22181188	154309	21275149	22033368	758219	BINE_56	0.00855821
CNVR_55	chr7	22026879	22181188	154309	21275149	22040880	765731	BINE_358	0.0182845
CNVR_55	chr7	22026879	22181188	154309	21275149	22167490	892341	BINE_751	0.157575
CNVR_55	chr7	22026879	22181188	154309	21289452	22027936	738484	BINE_1078	0.00143131
CNVR_55	chr7	22026879	22181188	154309	21289452	22027936	738484	BINE_431	0.00143131
CNVR_55	chr7	22026879	22181188	154309	21289452	22027936	738484	BINE_79	0.00143131
CNVR_55	chr7	22026879	22181188	154309	21289452	22027936	738484	BINE_829	0.00143131
CNVR_55	chr7	22026879	22181188	154309	21289452	22030621	741169	BINE_414	0.00504878
CNVR_55	chr7	22026879	22181188	154309	21289452	22032022	742570	BINE_227	0.00692595
CNVR_55	chr7	22026879	22181188	154309	21289452	22032022	742570	BINE_380	0.00692595
CNVR_55	chr7	22026879	22181188	154309	21289452	22032022	742570	BINE_427	0.00692595
CNVR_55	chr7	22026879	22181188	154309	21289452	22032022	742570	BINE_472	0.00692595
CNVR_55	chr7	22026879	22181188	154309	21289452	22032022	742570	BINE_721	0.00692595
CNVR_55	chr7	22026879	22181188	154309	21289452	22033368	743916	BINE_1167	0.00872276
CNVR_55	chr7	22026879	22181188	154309	21289452	22033368	743916	BINE_225	0.00872276
CNVR_55	chr7	22026879	22181188	154309	21289452	22033368	743916	BINE_307	0.00872276
CNVR_55	chr7	22026879	22181188	154309	21289452	22033368	743916	BINE_345	0.00872276
CNVR_55	chr7	22026879	22181188	154309	21289452	22033368	743916	BINE_369	0.00872276
CNVR_55	chr7	22026879	22181188	154309	21289452	22033368	743916	BINE_397	0.00872276
CNVR_55	chr7	22026879	22181188	154309	21289452	22033368	743916	BINE_406	0.00872276
CNVR_55	chr7	22026879	22181188	154309	21289452	22033368	743916	BINE_412	0.00872276
CNVR_55	chr7	22026879	22181188	154309	21289452	22033368	743916	BINE_416	0.00872276
CNVR_55	chr7	22026879	22181188	154309	21289452	22033368	743916	BINE_50	0.00872276
CNVR_55	chr7	22026879	22181188	154309	21289452	22033368	743916	BINE_51	0.00872276
CNVR_55	chr7	22026879	22181188	154309	21289452	22033368	743916	BINE_456	0.00872276
CNVR_55	chr7	22026879	22181188	154309	21289452	22033368	743916	BINE_65	0.00872276
CNVR_55	chr7	22026879	22181188	154309	21289452	22033368	743916	BINE_81	0.00872276
CNVR_55	chr7	22026879	22181188	154309	21289452	22040880	751428	BINE_1708	0.0186325
CNVR_55	chr7	22026879	22181188	154309	21289452	22040880	751428	BINE_329	0.0186325
CNVR_55	chr7	22026879	22181188	154309	21289452	22040880	751428	BINE_334	0.0186325
CNVR_55	chr7	22026879	22181188	154309	21289452	22040880	751428	BINE_347	0.0186325
CNVR_55	chr7	22026879	22181188	154309	21289452	22040880	751428	BINE_372	0.0186325
CNVR_55	chr7	22026879	22181188	154309	21289452	22040880	751428	BINE_377	0.0186325
CNVR_55	chr7	22026879	22181188	154309	21289452	22040880	751428	BINE_396	0.0186325
CNVR_55	chr7	22026879	22181188	154309	21289452	22040880	751428	BINE_401	0.0186325
CNVR_55	chr7	22026879	22181188	154309	21289452	22040880	751428	BINE_413	0.0186325
CNVR_55	chr7	22026879	22181188	154309	21289452	22040880	751428	BINE_423	0.0186325
CNVR_55	chr7	22026879	22181188	154309	21289452	22040880	751428	BINE_430	0.0186325
CNVR_55	chr7	22026879	22181188	154309	21289452	22040880	751428	BINE_450	0.0186325
CNVR_55	chr7	22026879	22181188	154309	21289452	22040880	751428	BINE_467	0.0186325
CNVR_55	chr7	22026879	22181188	154309	21289452	22040880	751428	BINE_59	0.0186325
CNVR_55	chr7	22026879	22181188	154309	21289452	22040880	751428	BINE_84	0.0186325
CNVR_55	chr7	22026879	22181188	154309	21289452	22040880	751428	BINE_98	0.0186325
CNVR_55	chr7	22026879	22181188	154309	21289452	22040880	751428	BINE_100	0.0186325
CNVR_55	chr7	22026879	22181188	154309	21289452	22071836	782384	BINE_1105	0.0574616
CNVR_55	chr7	22026879	22181188	154309	21289452	22071836	782384	BINE_1197	0.0574616
CNVR_55	chr7	22026879	22181188	154309	21289452	22071836	782384	BINE_371	0.0574616
CNVR_55	chr7	22026879	22181188	154309	21289452	22071836	782384	BINE_522	0.0574616
CNVR_55	chr7	22026879	22181188	154309	21289452	22071836	782384	BINE_61	0.0574616
CNVR_55	chr7	22026879	22181188	154309	21289452	22071836	782384	BINE_817	0.0574616
CNVR_55	chr7	22026879	22181188	154309	21289452	22156793	867341	BINE_71	0.149784
CNVR_55	chr7	22026879	22181188	154309	21289452	22167490	878038	BINE_802	0.160142
CNVR_55	chr7	22026879	22181188	154309	21300368	22027936	727568	BINE_110	0.00145279
CNVR_55	chr7	22026879	22181188	154309	21300368	22027936	727568	BINE_1274	0.00145279
CNVR_55	chr7	22026879	22181188	154309	21300368	22027936	727568	BINE_462	0.00145279
CNVR_55	chr7	22026879	22181188	154309	21300368	22027936	727568	BINE_588	0.00145279
CNVR_55	chr7	22026879	22181188	154309	21300368	22027936	727568	BINE_667	0.00145279
CNVR_55	chr7	22026879	22181188	154309	21300368	22032022	731654	BINE_508	0.00702928
CNVR_55	chr7	22026879	22181188	154309	21300368	22033368	733000	BINE_1426	0.00885266
CNVR_55	chr7	22026879	22181188	154309	21300368	22033368	733000	BINE_1688	0.00885266
CNVR_55	chr7	22026879	22181188	154309	21300368	22033368	733000	BINE_73	0.00885266
CNVR_55	chr7	22026879	22181188	154309	21300368	22033368	733000	BINE_790	0.00885266
CNVR_55	chr7	22026879	22181188	154309	21300368	22033368	733000	BINE_813	0.00885266
CNVR_55	chr7	22026879	22181188	154309	21300368	22040880	740512	BINE_1194	0.0189072
CNVR_55	chr7	22026879	22181188	154309	21300368	22040880	740512	BINE_1705	0.0189072
CNVR_55	chr7	22026879	22181188	154309	21300368	22040880	740512	BINE_320	0.0189072
CNVR_55	chr7	22026879	22181188	154309	21300368	22040880	740512	BINE_342	0.0189072
CNVR_55	chr7	22026879	22181188	154309	21300368	22040880	740512	BINE_362	0.0189072
CNVR_55	chr7	22026879	22181188	154309	21300368	22040880	740512	BINE_518	0.0189072
CNVR_55	chr7	22026879	22181188	154309	21300368	22040880	740512	BINE_66	0.0189072
CNVR_55	chr7	22026879	22181188	154309	21300368	22040880	740512	BINE_735	0.0189072
CNVR_55	chr7	22026879	22181188	154309	21300368	22040880	740512	BINE_83	0.0189072
CNVR_55	chr7	22026879	22181188	154309	21300368	22040880	740512	BINE_894	0.0189072
CNVR_55	chr7	22026879	22181188	154309	21300368	22071836	771468	BINE_1159	0.0582746
CNVR_55	chr7	22026879	22181188	154309	21300368	22071836	771468	BINE_1252	0.0582746
CNVR_55	chr7	22026879	22181188	154309	21300368	22071836	771468	BINE_540	0.0582746
CNVR_55	chr7	22026879	22181188	154309	21300368	22071836	771468	BINE_678	0.0582746
CNVR_55	chr7	22026879	22181188	154309	21300368	22071836	771468	BINE_900	0.0582746
CNVR_55	chr7	22026879	22181188	154309	21300368	22167490	867122	BINE_1070	0.162158
CNVR_55	chr7	22026879	22181188	154309	21300368	22167490	867122	BINE_731	0.162158
CNVR_55	chr7	22026879	22181188	154309	21300368	22167490	867122	BINE_787	0.162158
CNVR_55	chr7	22026879	22181188	154309	21300368	22167490	867122	BINE_798	0.162158
CNVR_55	chr7	22026879	22181188	154309	21300368	22167490	867122	BINE_905	0.162158
CNVR_55	chr7	22026879	22181188	154309	21300368	22167490	867122	BINE_931	0.162158
CNVR_55	chr7	22026879	22181188	154309	21309434	22040880	731446	BINE_688	0.0191415
CNVR_55	chr7	22026879	22181188	154309	21313758	22040880	727122	BINE_949	0.0192554
CNVR_55	chr7	22026879	22181188	154309	21313758	22071836	758078	BINE_576	0.0593039
CNVR_55	chr7	22026879	22181188	154309	21318921	22027936	709015	BINE_723	0.0014908
CNVR_55	chr7	22026879	22181188	154309	21318921	22033368	714447	BINE_44	0.00908255
CNVR_55	chr7	22026879	22181188	154309	21318921	22033368	714447	BINE_789	0.00908255
CNVR_55	chr7	22026879	22181188	154309	21318921	22040880	721959	BINE_323	0.0193931
CNVR_55	chr7	22026879	22181188	154309	21318921	22040880	721959	BINE_331	0.0193931
CNVR_55	chr7	22026879	22181188	154309	21318921	22040880	721959	BINE_393	0.0193931
CNVR_55	chr7	22026879	22181188	154309	21318921	22040880	721959	BINE_75	0.0193931
CNVR_55	chr7	22026879	22181188	154309	21318921	22064500	745579	BINE_208	0.0504588
CNVR_55	chr7	22026879	22181188	154309	21318921	22071836	752915	BINE_700	0.0597106
CNVR_55	chr7	22026879	22181188	154309	21343265	22032022	688757	BINE_86	0.00746707
CNVR_55	chr7	22026879	22181188	154309	21343265	22040880	697615	BINE_1689	0.0200698
CNVR_55	chr7	22026879	22181188	154309	21358608	22071836	713228	BINE_1039	0.0630331
CNVR_55	chr7	22026879	22181188	154309	21358608	22071836	713228	BINE_1066	0.0630331
CNVR_55	chr7	22026879	22181188	154309	21358608	22071836	713228	BINE_503	0.0630331
CNVR_55	chr7	22026879	22181188	154309	21358608	22071836	713228	BINE_587	0.0630331
CNVR_55	chr7	22026879	22181188	154309	21372464	22071836	699372	BINE_1659	0.064282
CNVR_55	chr7	22026879	22181188	154309	21372464	22071836	699372	BINE_449	0.064282
CNVR_55	chr7	22026879	22181188	154309	21377790	22027936	650146	BINE_861	0.00162579
CNVR_55	chr7	22026879	22181188	154309	21377790	22032022	654232	BINE_466	0.00786113
CNVR_55	chr7	22026879	22181188	154309	21377790	22033368	655578	BINE_69	0.00989814
CNVR_55	chr7	22026879	22181188	154309	21377790	22033368	655578	BINE_850	0.00989814
CNVR_55	chr7	22026879	22181188	154309	21377790	22040880	663090	BINE_352	0.0211148
CNVR_55	chr7	22026879	22181188	154309	21377790	22040880	663090	BINE_460	0.0211148
CNVR_55	chr7	22026879	22181188	154309	21377790	22040880	663090	BINE_469	0.0211148
CNVR_55	chr7	22026879	22181188	154309	21377790	22040880	663090	BINE_57	0.0211148
CNVR_55	chr7	22026879	22181188	154309	21377790	22040880	663090	BINE_628	0.0211148
CNVR_55	chr7	22026879	22181188	154309	21377790	22040880	663090	BINE_630	0.0211148
CNVR_55	chr7	22026879	22181188	154309	21377790	22040880	663090	BINE_78	0.0211148
CNVR_55	chr7	22026879	22181188	154309	21377790	22064500	686710	BINE_158	0.0547844
CNVR_55	chr7	22026879	22181188	154309	21377790	22071836	694046	BINE_1151	0.0647752
CNVR_55	chr7	22026879	22181188	154309	21377790	22071836	694046	BINE_163	0.0647752
CNVR_55	chr7	22026879	22181188	154309	21377790	22071836	694046	BINE_554	0.0647752
CNVR_55	chr7	22026879	22181188	154309	21377790	22097431	719641	BINE_134	0.0980378
CNVR_55	chr7	22026879	22181188	154309	21377790	22167490	789700	BINE_479	0.178056
CNVR_55	chr7	22026879	22181188	154309	21377790	22167490	789700	BINE_64	0.178056
CNVR_55	chr7	22026879	22181188	154309	21379333	22027936	648603	BINE_1026	0.00162966
CNVR_55	chr7	22026879	22181188	154309	21379333	22032022	652689	BINE_582	0.00787971
CNVR_55	chr7	22026879	22181188	154309	21379333	22040880	661547	BINE_382	0.021164
CNVR_55	chr7	22026879	22181188	154309	21379333	22040880	661547	BINE_646	0.021164
CNVR_55	chr7	22026879	22181188	154309	21379333	22064500	685167	BINE_1088	0.0549078
CNVR_55	chr7	22026879	22181188	154309	21379333	22071836	692503	BINE_1049	0.0649196
CNVR_55	chr7	22026879	22181188	154309	21379333	22071836	692503	BINE_709	0.0649196
CNVR_55	chr7	22026879	22181188	154309	21386466	22033368	646902	BINE_442	0.0100309
CNVR_55	chr7	22026879	22181188	154309	21386466	22167490	781024	BINE_1173	0.180034
CNVR_55	chr7	22026879	22181188	154309	21394117	22027936	633819	BINE_1008	0.00166767
CNVR_55	chr7	22026879	22181188	154309	21394117	22027936	633819	BINE_1140	0.00166767
CNVR_55	chr7	22026879	22181188	154309	21394117	22027936	633819	BINE_1210	0.00166767
CNVR_55	chr7	22026879	22181188	154309	21394117	22027936	633819	BINE_1338	0.00166767
CNVR_55	chr7	22026879	22181188	154309	21394117	22027936	633819	BINE_1379	0.00166767
CNVR_55	chr7	22026879	22181188	154309	21394117	22027936	633819	BINE_498	0.00166767
CNVR_55	chr7	22026879	22181188	154309	21394117	22027936	633819	BINE_877	0.00166767
CNVR_55	chr7	22026879	22181188	154309	21394117	22040880	646763	BINE_383	0.0216478
CNVR_55	chr7	22026879	22181188	154309	21394117	22071836	677719	BINE_1304	0.0663358
CNVR_55	chr7	22026879	22181188	154309	21394117	22071836	677719	BINE_1498	0.0663358
CNVR_55	chr7	22026879	22181188	154309	21394117	22071836	677719	BINE_1534	0.0663358
CNVR_55	chr7	22026879	22181188	154309	21405781	22027936	622155	BINE_1351	0.00169893
CNVR_55	chr7	22026879	22181188	154309	21405781	22071836	666055	BINE_1309	0.0674974
CNVR_55	chr7	22026879	22181188	154309	21405781	22071836	666055	BINE_1334	0.0674974
CNVR_55	chr7	22026879	22181188	154309	21405781	22071836	666055	BINE_1365	0.0674974
CNVR_55	chr7	22026879	22181188	154309	21405781	22071836	666055	BINE_1450	0.0674974
CNVR_55	chr7	22026879	22181188	154309	21405781	22071836	666055	BINE_1452	0.0674974
CNVR_55	chr7	22026879	22181188	154309	21405781	22071836	666055	BINE_1478	0.0674974
CNVR_55	chr7	22026879	22181188	154309	21410962	22027936	616974	BINE_808	0.0017132
CNVR_55	chr7	22026879	22181188	154309	21410962	22071836	660874	BINE_1438	0.0680266
CNVR_55	chr7	22026879	22181188	154309	21410962	22071836	660874	BINE_1472	0.0680266
CNVR_55	chr7	22026879	22181188	154309	21410962	22071836	660874	BINE_1520	0.0680266
CNVR_55	chr7	22026879	22181188	154309	21410962	22071836	660874	BINE_1599	0.0680266
CNVR_55	chr7	22026879	22181188	154309	21410962	22167490	756528	BINE_1638	0.185864
CNVR_55	chr7	22026879	22181188	154309	21414781	22071836	657055	BINE_1377	0.068422
CNVR_55	chr7	22026879	22181188	154309	21417906	22040880	622974	BINE_1693	0.0224745
CNVR_55	chr7	22026879	22181188	154309	21437433	22027936	590503	BINE_851	0.00179
CNVR_55	chr7	22026879	22181188	154309	21437433	22040880	603447	BINE_53	0.0232017
CNVR_55	chr7	22026879	22181188	154309	21437433	22071836	634403	BINE_863	0.070865
CNVR_55	chr7	22026879	22181188	154309	21537371	22027936	490565	BINE_1485	0.00215466
CNVR_55	chr7	22026879	22181188	154309	21537371	22027936	490565	BINE_1614	0.00215466
CNVR_55	chr7	22026879	22181188	154309	21537371	22064500	527129	BINE_47	0.0713696
CNVR_55	chr7	22026879	22181188	154309	21537371	22071836	534465	BINE_1313	0.0841159
CNVR_55	chr7	22026879	22181188	154309	21537371	22071836	534465	BINE_1318	0.0841159
CNVR_55	chr7	22026879	22181188	154309	21558132	22033368	475236	BINE_1439	0.0136543
CNVR_55	chr7	22026879	22181188	154309	21558132	22040880	482748	BINE_1687	0.0290027
CNVR_55	chr7	22026879	22181188	154309	21723858	22027936	304078	BINE_1277	0.00347608
CNVR_55	chr7	22026879	22181188	154309	21723858	22040880	317022	BINE_1202	0.0441641
CNVR_55	chr7	22026879	22181188	154309	21723858	22040880	317022	BINE_1205	0.0441641
CNVR_55	chr7	22026879	22181188	154309	21723858	22071836	347978	BINE_1236	0.129195
CNVR_55	chr7	22026879	22181188	154309	21723858	22071836	347978	BINE_1476	0.129195
CNVR_55	chr7	22026879	22181188	154309	21803979	22033368	229389	BINE_327	0.0282882
CNVR_55	chr7	22026879	22181188	154309	21808083	22033368	225285	BINE_330	0.0288035
CNVR_55	chr7	22026879	22181188	154309	21808083	22071836	263753	BINE_796	0.170451
CNVR_55	chr7	22026879	22181188	154309	21833652	22040880	207228	BINE_398	0.0675633
CNVR_55	chr7	22026879	22181188	154309	21841324	22027936	186612	BINE_1186	0.00566416
CNVR_55	chr7	22026879	22181188	154309	21841324	22040880	199556	BINE_1063	0.0701608
CNVR_55	chr7	22026879	22181188	154309	21841324	22071836	230512	BINE_1050	0.195031
CNVR_55	chr7	22026879	22181188	154309	21863339	22033368	170029	BINE_22	0.0381641
CNVR_55	chr7	22026879	22181188	154309	21863339	22040880	177541	BINE_929	0.0788607
CNVR_55	chr7	22026879	22181188	154309	21871259	22071836	200577	BINE_845	0.224138
CNVR_55	chr7	22026879	22181188	154309	21875415	22027936	152521	BINE_666	0.00693019
CNVR_55	chr7	22026879	22181188	154309	21875415	22033368	157953	BINE_1021	0.0410818
CNVR_55	chr7	22026879	22181188	154309	21922351	22040880	118529	BINE_325	0.118123
CNVR_55	chr7	22026879	22181188	154309	21922351	22040880	118529	BINE_389	0.118123
CNVR_55	chr7	22026879	22181188	154309	21925419	22040880	115461	BINE_713	0.121262
CNVR_55	chr7	22026879	22181188	154309	21930050	22027936	97886	BINE_1711	0.0107983
CNVR_55	chr7	22026879	22181188	154309	21930050	22033368	103318	BINE_769	0.0628061
CNVR_55	chr7	22026879	22181188	154309	21930050	22033368	103318	BINE_99	0.0628061
CNVR_55	chr7	22026879	22181188	154309	21930050	22040880	110830	BINE_67	0.126329
CNVR_55	chr7	22026879	22181188	154309	21930050	22040880	110830	BINE_669	0.126329
CNVR_55	chr7	22026879	22181188	154309	21930050	22040880	110830	BINE_729	0.126329
CNVR_55	chr7	22026879	22181188	154309	21930050	22040880	110830	BINE_793	0.126329
CNVR_55	chr7	22026879	22181188	154309	21930050	22040880	110830	BINE_828	0.126329
CNVR_55	chr7	22026879	22181188	154309	21930050	22071836	141786	BINE_1157	0.317076
CNVR_55	chr7	22026879	22181188	154309	21930050	22071836	141786	BINE_824	0.317076
CNVR_55	chr7	22026879	22181188	154309	21930050	22153644	223594	BINE_692	0.566943
CNVR_55	chr7	22026879	22181188	154309	21936244	22027936	91692	BINE_516	0.0115277
CNVR_55	chr7	22026879	22181188	154309	21936244	22027936	91692	BINE_520	0.0115277
CNVR_55	chr7	22026879	22181188	154309	21936244	22027936	91692	BINE_675	0.0115277
CNVR_55	chr7	22026879	22181188	154309	21936244	22027936	91692	BINE_782	0.0115277
CNVR_55	chr7	22026879	22181188	154309	21936244	22027936	91692	BINE_806	0.0115277
CNVR_55	chr7	22026879	22181188	154309	21936244	22033368	97124	BINE_928	0.0668115
CNVR_55	chr7	22026879	22181188	154309	21936244	22037430	101186	BINE_356	0.104273
CNVR_55	chr7	22026879	22181188	154309	21936244	22040880	104636	BINE_1170	0.133807
CNVR_55	chr7	22026879	22181188	154309	21936244	22040880	104636	BINE_690	0.133807
CNVR_55	chr7	22026879	22181188	154309	21936244	22071836	135592	BINE_1190	0.331561
CNVR_55	chr7	22026879	22181188	154309	21936244	22071836	135592	BINE_597	0.331561
CNVR_55	chr7	22026879	22181188	154309	21936244	22146362	210118	BINE_1043	0.568647
CNVR_55	chr7	22026879	22181188	154309	21936244	22150552	214308	BINE_1108	0.577081
CNVR_55	chr7	22026879	22181188	154309	21943381	22027936	84555	BINE_1409	0.0125007
CNVR_55	chr7	22026879	22181188	154309	21946777	22150552	203775	BINE_1198	0.60691
CNVR_55	chr7	22026879	22181188	154309	21949636	22071836	122200	BINE_631	0.367897
CNVR_55	chr7	22026879	22181188	154309	21956079	22027936	71857	BINE_673	0.0147098
CNVR_55	chr7	22026879	22181188	154309	21956079	22040880	84801	BINE_1715	0.165104
CNVR_55	chr7	22026879	22181188	154309	21956079	22040880	84801	BINE_364	0.165104
CNVR_55	chr7	22026879	22181188	154309	21960715	22040880	80165	BINE_315	0.174652
CNVR_55	chr7	22026879	22181188	154309	21960715	22071836	111121	BINE_1457	0.404577
CNVR_55	chr7	22026879	22181188	154309	21966862	22071836	104974	BINE_340	0.428268
CNVR_55	chr7	22026879	22181188	154309	21972428	22071836	99408	BINE_1458	0.452247
CNVR_55	chr7	22026879	22181188	154309	21972428	22071836	99408	BINE_854	0.452247
CNVR_55	chr7	22026879	22181188	154309	21987744	22071836	84092	BINE_156	0.534617
CNVR_55	chr7	22026879	22181188	154309	22030620	23352511	1321891	BINE_981	0.113903
CNVR_55	chr7	22026879	22181188	154309	22037429	22845075	807646	BINE_437	0.177998
CNVR_55	chr7	22026879	22181188	154309	22064499	22823366	758867	BINE_115	0.153767
CNVR_55	chr7	22026879	22181188	154309	22089767	22897962	808195	BINE_784	0.113118
CNVR_55	chr7	22026879	22181188	154309	22089767	22897962	808195	BINE_980	0.113118
CNVR_55	chr7	22026879	22181188	154309	22114621	22702423	587802	BINE_793	0.113247
CNVR_55	chr7	22026879	22181188	154309	22114621	22795085	680464	BINE_1021	0.0978259
CNVR_55	chr7	22026879	22181188	154309	22114621	22795085	680464	BINE_1088	0.0978259
CNVR_55	chr7	22026879	22181188	154309	22114621	22795085	680464	BINE_1105	0.0978259
CNVR_55	chr7	22026879	22181188	154309	22114621	22795085	680464	BINE_1205	0.0978259
CNVR_55	chr7	22026879	22181188	154309	22114621	22817642	703021	BINE_1041	0.0946871
CNVR_55	chr7	22026879	22181188	154309	22114621	22823366	708745	BINE_1082	0.0939224
CNVR_55	chr7	22026879	22181188	154309	22126880	22190382	63502	BINE_1468	0.855217
CNVR_55	chr7	22026879	22181188	154309	22126880	22195608	68728	BINE_1100	0.790187
CNVR_55	chr7	22026879	22181188	154309	22126880	22195608	68728	BINE_693	0.790187
CNVR_55	chr7	22026879	22181188	154309	22126880	22216559	89679	BINE_610	0.605582
CNVR_55	chr7	22026879	22181188	154309	22126880	22335903	209023	BINE_1190	0.259818
CNVR_55	chr7	22026879	22181188	154309	22126880	22335903	209023	BINE_510	0.259818
CNVR_55	chr7	22026879	22181188	154309	22126880	22335903	209023	BINE_694	0.259818
CNVR_55	chr7	22026879	22181188	154309	22126880	22335903	209023	BINE_721	0.259818
CNVR_55	chr7	22026879	22181188	154309	22126880	22490555	363675	BINE_550	0.149331
CNVR_55	chr7	22026879	22181188	154309	22126880	22562842	435962	BINE_554	0.12457
CNVR_55	chr7	22026879	22181188	154309	22126880	22779162	652282	BINE_520	0.0832585
CNVR_55	chr7	22026879	22181188	154309	22126880	22787937	661057	BINE_551	0.0821533
CNVR_55	chr7	22026879	22181188	154309	22126880	22795085	668205	BINE_1039	0.0812745
CNVR_55	chr7	22026879	22181188	154309	22126880	22795085	668205	BINE_1049	0.0812745
CNVR_55	chr7	22026879	22181188	154309	22126880	22795085	668205	BINE_1052	0.0812745
CNVR_55	chr7	22026879	22181188	154309	22126880	22795085	668205	BINE_1066	0.0812745
CNVR_55	chr7	22026879	22181188	154309	22126880	22795085	668205	BINE_238	0.0812745
CNVR_55	chr7	22026879	22181188	154309	22126880	22795085	668205	BINE_503	0.0812745
CNVR_55	chr7	22026879	22181188	154309	22126880	22795085	668205	BINE_518	0.0812745
CNVR_55	chr7	22026879	22181188	154309	22126880	22795085	668205	BINE_537	0.0812745
CNVR_55	chr7	22026879	22181188	154309	22126880	22795085	668205	BINE_552	0.0812745
CNVR_55	chr7	22026879	22181188	154309	22126880	22795085	668205	BINE_556	0.0812745
CNVR_55	chr7	22026879	22181188	154309	22126880	22795085	668205	BINE_560	0.0812745
CNVR_55	chr7	22026879	22181188	154309	22126880	22795085	668205	BINE_565	0.0812745
CNVR_55	chr7	22026879	22181188	154309	22126880	22795085	668205	BINE_566	0.0812745
CNVR_55	chr7	22026879	22181188	154309	22126880	22795085	668205	BINE_576	0.0812745
CNVR_55	chr7	22026879	22181188	154309	22126880	22795085	668205	BINE_700	0.0812745
CNVR_55	chr7	22026879	22181188	154309	22126880	22795085	668205	BINE_898	0.0812745
CNVR_55	chr7	22026879	22181188	154309	22126880	22795085	668205	BINE_910	0.0812745
CNVR_55	chr7	22026879	22181188	154309	22126880	22795085	668205	BINE_933	0.0812745
CNVR_55	chr7	22026879	22181188	154309	22126880	22817642	690762	BINE_326	0.0786204
CNVR_55	chr7	22026879	22181188	154309	22126880	22897962	771082	BINE_770	0.0704309
CNVR_55	chr7	22026879	22181188	154309	22126880	22897962	771082	BINE_777	0.0704309
CNVR_55	chr7	22026879	22181188	154309	22126880	22897962	771082	BINE_835	0.0704309
CNVR_55	chr7	22026879	22181188	154309	22130960	22335903	204943	BINE_588	0.245083
CNVR_55	chr7	22026879	22181188	154309	22138270	22195608	57338	BINE_1008	0.748509
CNVR_55	chr7	22026879	22181188	154309	22138270	22195608	57338	BINE_1009	0.748509
CNVR_55	chr7	22026879	22181188	154309	22138270	22195608	57338	BINE_1013	0.748509
CNVR_55	chr7	22026879	22181188	154309	22138270	22195608	57338	BINE_1026	0.748509
CNVR_55	chr7	22026879	22181188	154309	22138270	22195608	57338	BINE_1030	0.748509
CNVR_55	chr7	22026879	22181188	154309	22138270	22195608	57338	BINE_597	0.748509
CNVR_55	chr7	22026879	22181188	154309	22138270	22195608	57338	BINE_932	0.748509
CNVR_55	chr7	22026879	22181188	154309	22138270	22216559	78289	BINE_863	0.5482
CNVR_55	chr7	22026879	22181188	154309	22138270	22329457	191187	BINE_595	0.224482
CNVR_55	chr7	22026879	22181188	154309	22138270	22335903	197633	BINE_606	0.21716
CNVR_55	chr7	22026879	22181188	154309	22138270	22335903	197633	BINE_614	0.21716
CNVR_55	chr7	22026879	22181188	154309	22138270	22335903	197633	BINE_624	0.21716
CNVR_55	chr7	22026879	22181188	154309	22138270	22335903	197633	BINE_631	0.21716
CNVR_55	chr7	22026879	22181188	154309	22138270	22335903	197633	BINE_715	0.21716
CNVR_55	chr7	22026879	22181188	154309	22138270	22345871	207601	BINE_646	0.206733
CNVR_55	chr7	22026879	22181188	154309	22138270	22356706	218436	BINE_580	0.196479
CNVR_55	chr7	22026879	22181188	154309	22138270	22356706	218436	BINE_634	0.196479
CNVR_55	chr7	22026879	22181188	154309	22138270	22356706	218436	BINE_655	0.196479
CNVR_55	chr7	22026879	22181188	154309	22138270	22356706	218436	BINE_724	0.196479
CNVR_55	chr7	22026879	22181188	154309	22138270	22459923	321653	BINE_749	0.13343
CNVR_55	chr7	22026879	22181188	154309	22138270	22779162	640892	BINE_1146	0.066966
CNVR_55	chr7	22026879	22181188	154309	22138270	22779162	640892	BINE_1155	0.066966
CNVR_55	chr7	22026879	22181188	154309	22138270	22779162	640892	BINE_1167	0.066966
CNVR_55	chr7	22026879	22181188	154309	22138270	22779162	640892	BINE_1171	0.066966
CNVR_55	chr7	22026879	22181188	154309	22138270	22779162	640892	BINE_162	0.066966
CNVR_55	chr7	22026879	22181188	154309	22138270	22779162	640892	BINE_336	0.066966
CNVR_55	chr7	22026879	22181188	154309	22138270	22779162	640892	BINE_415	0.066966
CNVR_55	chr7	22026879	22181188	154309	22138270	22779162	640892	BINE_480	0.066966
CNVR_55	chr7	22026879	22181188	154309	22138270	22779162	640892	BINE_502	0.066966
CNVR_55	chr7	22026879	22181188	154309	22138270	22779162	640892	BINE_522	0.066966
CNVR_55	chr7	22026879	22181188	154309	22138270	22779162	640892	BINE_628	0.066966
CNVR_55	chr7	22026879	22181188	154309	22138270	22779162	640892	BINE_648	0.066966
CNVR_55	chr7	22026879	22181188	154309	22138270	22779162	640892	BINE_72	0.066966
CNVR_55	chr7	22026879	22181188	154309	22138270	22779162	640892	BINE_723	0.066966
CNVR_55	chr7	22026879	22181188	154309	22138270	22779162	640892	BINE_735	0.066966
CNVR_55	chr7	22026879	22181188	154309	22138270	22779162	640892	BINE_754	0.066966
CNVR_55	chr7	22026879	22181188	154309	22138270	22779162	640892	BINE_868	0.066966
CNVR_55	chr7	22026879	22181188	154309	22138270	22787937	649667	BINE_557	0.0660615
CNVR_55	chr7	22026879	22181188	154309	22138270	22787937	649667	BINE_900	0.0660615
CNVR_55	chr7	22026879	22181188	154309	22138270	22795085	656815	BINE_1028	0.0653426
CNVR_55	chr7	22026879	22181188	154309	22138270	22795085	656815	BINE_1136	0.0653426
CNVR_55	chr7	22026879	22181188	154309	22138270	22795085	656815	BINE_1151	0.0653426
CNVR_55	chr7	22026879	22181188	154309	22138270	22795085	656815	BINE_1197	0.0653426
CNVR_55	chr7	22026879	22181188	154309	22138270	22795085	656815	BINE_169	0.0653426
CNVR_55	chr7	22026879	22181188	154309	22138270	22795085	656815	BINE_208	0.0653426
CNVR_55	chr7	22026879	22181188	154309	22138270	22795085	656815	BINE_494	0.0653426
CNVR_55	chr7	22026879	22181188	154309	22138270	22795085	656815	BINE_495	0.0653426
CNVR_55	chr7	22026879	22181188	154309	22138270	22795085	656815	BINE_500	0.0653426
CNVR_55	chr7	22026879	22181188	154309	22138270	22795085	656815	BINE_504	0.0653426
CNVR_55	chr7	22026879	22181188	154309	22138270	22795085	656815	BINE_513	0.0653426
CNVR_55	chr7	22026879	22181188	154309	22138270	22795085	656815	BINE_533	0.0653426
CNVR_55	chr7	22026879	22181188	154309	22138270	22795085	656815	BINE_540	0.0653426
CNVR_55	chr7	22026879	22181188	154309	22138270	22795085	656815	BINE_542	0.0653426
CNVR_55	chr7	22026879	22181188	154309	22138270	22795085	656815	BINE_543	0.0653426
CNVR_55	chr7	22026879	22181188	154309	22138270	22795085	656815	BINE_583	0.0653426
CNVR_55	chr7	22026879	22181188	154309	22138270	22795085	656815	BINE_600	0.0653426
CNVR_55	chr7	22026879	22181188	154309	22138270	22795085	656815	BINE_618	0.0653426
CNVR_55	chr7	22026879	22181188	154309	22138270	22795085	656815	BINE_627	0.0653426
CNVR_55	chr7	22026879	22181188	154309	22138270	22795085	656815	BINE_690	0.0653426
CNVR_55	chr7	22026879	22181188	154309	22138270	22795085	656815	BINE_729	0.0653426
CNVR_55	chr7	22026879	22181188	154309	22138270	22795085	656815	BINE_762	0.0653426
CNVR_55	chr7	22026879	22181188	154309	22138270	22795085	656815	BINE_894	0.0653426
CNVR_55	chr7	22026879	22181188	154309	22138270	22795085	656815	BINE_896	0.0653426
CNVR_55	chr7	22026879	22181188	154309	22138270	22795085	656815	BINE_907	0.0653426
CNVR_55	chr7	22026879	22181188	154309	22138270	22795085	656815	BINE_912	0.0653426
CNVR_55	chr7	22026879	22181188	154309	22138270	22795085	656815	BINE_949	0.0653426
CNVR_55	chr7	22026879	22181188	154309	22138270	22795085	656815	BINE_951	0.0653426
CNVR_55	chr7	22026879	22181188	154309	22138270	22795085	656815	BINE_961	0.0653426
CNVR_55	chr7	22026879	22181188	154309	22138270	22795085	656815	BINE_962	0.0653426
CNVR_55	chr7	22026879	22181188	154309	22138270	22879577	741307	BINE_815	0.057895
CNVR_55	chr7	22026879	22181188	154309	22138270	22897962	759692	BINE_394	0.0564939
CNVR_55	chr7	22026879	22181188	154309	22145135	22195608	50473	BINE_613	0.714303
CNVR_55	chr7	22026879	22181188	154309	22145135	22195608	50473	BINE_661	0.714303
CNVR_55	chr7	22026879	22181188	154309	22145135	22203625	58490	BINE_717	0.616396
CNVR_55	chr7	22026879	22181188	154309	22145135	22216559	71424	BINE_1684	0.504774
CNVR_55	chr7	22026879	22181188	154309	22145135	22335903	190768	BINE_607	0.188989
CNVR_55	chr7	22026879	22181188	154309	22145135	22335903	190768	BINE_651	0.188989
CNVR_55	chr7	22026879	22181188	154309	22145135	22497148	352013	BINE_329	0.10242
CNVR_55	chr7	22026879	22181188	154309	22145135	22648633	503498	BINE_796	0.0716051
CNVR_55	chr7	22026879	22181188	154309	22145135	22779162	634027	BINE_1170	0.0568635
CNVR_55	chr7	22026879	22181188	154309	22145135	22795085	649950	BINE_1711	0.0554704
CNVR_55	chr7	22026879	22181188	154309	22145135	22795085	649950	BINE_656	0.0554704
CNVR_55	chr7	22026879	22181188	154309	22145135	22795085	649950	BINE_678	0.0554704
CNVR_55	chr7	22026879	22181188	154309	22145135	22817642	672507	BINE_747	0.0536099
CNVR_55	chr7	22026879	22181188	154309	22166723	22335903	169180	BINE_611	0.0855007
CNVR_55	chr7	22026879	22181188	154309	22166723	22335903	169180	BINE_654	0.0855007
CNVR_55	chr7	22026879	22181188	154309	22166723	22345871	179148	BINE_589	0.0807433
CNVR_56	chr7	97961658	98154510	192852
CNVR_57	chr8	22598588	22635860	37272
CNVR_58	chr8	22598588	22635860	37272
CNVR_59	chr8	23157233	23205449	48216	22810758	23168545	357787	BINE_981	0.0316166
CNVR_59	chr8	23157233	23205449	48216	23168544	23924517	755973	BINE_1261	0.0488179
CNVR_60	chr8	23205450	23311776	106326	23232276	23424189	191913	BINE_122	0.41425
CNVR_61	chr8	52094543	52129045	34502
CNVR_62	chr8	65803879	66040097	236218	65730877	65933538	202661	BINE_879	0.639783
CNVR_62	chr8	65803879	66040097	236218	65733440	65933538	200098	BINE_1012	0.647977
CNVR_62	chr8	65803879	66040097	236218	65804938	65933538	128600	BINE_56	1
CNVR_62	chr8	65803879	66040097	236218	65804938	65933538	128600	BINE_864	1
CNVR_62	chr8	65803879	66040097	236218	65804938	65933538	128600	BINE_93	1
CNVR_62	chr8	65803879	66040097	236218	65804938	65987833	182895	BINE_332	1
CNVR_62	chr8	65803879	66040097	236218	65804938	65987833	182895	BINE_77	1
CNVR_62	chr8	65803879	66040097	236218	65804938	65994188	189250	BINE_1687	1
CNVR_62	chr8	65803879	66040097	236218	65804938	66031440	226502	BINE_1708	1
CNVR_62	chr8	65803879	66040097	236218	65804938	66031440	226502	BINE_789	1
CNVR_62	chr8	65803879	66040097	236218	65825574	65933538	107964	BINE_1417	1
CNVR_62	chr8	65803879	66040097	236218	65837241	65972503	135262	BINE_763	1
CNVR_62	chr8	65803879	66040097	236218	65850277	65933538	83261	BINE_433	1
CNVR_62	chr8	65803879	66040097	236218	65850277	65933538	83261	BINE_853	1
CNVR_62	chr8	65803879	66040097	236218	65850277	65933538	83261	BINE_968	1
CNVR_62	chr8	65803879	66040097	236218	65850277	65933538	83261	BINE_977	1
CNVR_62	chr8	65803879	66040097	236218	65850277	65987833	137556	BINE_1705	1
CNVR_62	chr8	65803879	66040097	236218	65850277	65987833	137556	BINE_70	1
CNVR_62	chr8	65803879	66040097	236218	65850277	65989352	139075	BINE_1691	1
CNVR_62	chr8	65803879	66040097	236218	65850277	65989352	139075	BINE_435	1
CNVR_62	chr8	65803879	66040097	236218	65850277	66031440	181163	BINE_1693	1
CNVR_62	chr8	65803879	66040097	236218	65868482	65933538	65056	BINE_54	1
CNVR_62	chr8	65803879	66040097	236218	65868482	65972503	104021	BINE_813	1
CNVR_62	chr8	65803879	66040097	236218	65868482	65983560	115078	BINE_72	1
CNVR_62	chr8	65803879	66040097	236218	65868482	65987833	119351	BINE_1701	1
CNVR_62	chr8	65803879	66040097	236218	65878443	65933538	55095	BINE_81	1
CNVR_62	chr8	65803879	66040097	236218	65878443	65933538	55095	BINE_995	1
CNVR_62	chr8	65803879	66040097	236218	65878443	65991267	112824	BINE_1694	1
CNVR_62	chr8	65803879	66040097	236218	65896601	65991267	94666	BINE_1688	1
CNVR_62	chr8	65803879	66040097	236218	65969364	66155639	186275	BINE_981	0.379724
CNVR_62	chr8	65803879	66040097	236218	66028821	66424095	395274	BINE_1012	0.028527
CNVR_63	chr8	66035656	66152464	116808
CNVR_64	chr8	70803972	71277729	473757	71158072	71274585	116513	BINE_22	1
CNVR_64	chr8	70803972	71277729	473757	71158072	71327199	169127	BINE_289	0.707498
CNVR_64	chr8	70803972	71277729	473757	71158072	71327199	169127	BINE_470	0.707498
CNVR_64	chr8	70803972	71277729	473757	71158072	71327199	169127	BINE_489	0.707498
CNVR_64	chr8	70803972	71277729	473757	71158072	71327199	169127	BINE_856	0.707498
CNVR_64	chr8	70803972	71277729	473757	71158072	71331132	173060	BINE_720	0.691419
CNVR_64	chr8	70803972	71277729	473757	71158072	71331132	173060	BINE_770	0.691419
CNVR_64	chr8	70803972	71277729	473757	71158072	71331132	173060	BINE_953	0.691419
CNVR_64	chr8	70803972	71277729	473757	71158072	71359865	201793	BINE_914	0.592969
CNVR_64	chr8	70803972	71277729	473757	71158072	71359865	201793	BINE_999	0.592969
CNVR_64	chr8	70803972	71277729	473757	71225005	71327199	102194	BINE_145	0.515921
CNVR_64	chr8	70803972	71277729	473757	71225005	71327199	102194	BINE_351	0.515921
CNVR_64	chr8	70803972	71277729	473757	71225005	71331132	106127	BINE_265	0.496801
CNVR_64	chr8	70803972	71277729	473757	71225005	71331132	106127	BINE_328	0.496801
CNVR_64	chr8	70803972	71277729	473757	71225005	71331132	106127	BINE_46	0.496801
CNVR_64	chr8	70803972	71277729	473757	71225005	71331132	106127	BINE_471	0.496801
CNVR_64	chr8	70803972	71277729	473757	71225005	71331132	106127	BINE_965	0.496801
CNVR_64	chr8	70803972	71277729	473757	71225005	71331132	106127	BINE_981	0.496801
CNVR_64	chr8	70803972	71277729	473757	71225005	71333717	108712	BINE_921	0.484988
CNVR_64	chr8	70803972	71277729	473757	71225005	71333717	108712	BINE_982	0.484988
CNVR_64	chr8	70803972	71277729	473757	71231682	71327199	95517	BINE_312	0.482082
CNVR_64	chr8	70803972	71277729	473757	71242929	71327199	84270	BINE_302	0.412958
CNVR_64	chr8	70803972	71277729	473757	71242929	71327199	84270	BINE_40	0.412958
CNVR_64	chr8	70803972	71277729	473757	71242929	71331132	88203	BINE_129	0.394544
CNVR_64	chr8	70803972	71277729	473757	71242929	71331132	88203	BINE_218	0.394544
CNVR_64	chr8	70803972	71277729	473757	71242929	71331132	88203	BINE_11	0.394544
CNVR_64	chr8	70803972	71277729	473757	71242929	71333717	90788	BINE_121	0.383311
CNVR_64	chr8	70803972	71277729	473757	71246409	71327199	80790	BINE_903	0.387672
CNVR_64	chr8	70803972	71277729	473757	71246409	71327199	80790	BINE_17	0.387672
CNVR_64	chr8	70803972	71277729	473757	71246409	71333717	87308	BINE_975	0.35873
CNVR_64	chr8	70803972	71277729	473757	71263374	71327199	63825	BINE_262	0.224912
CNVR_64	chr8	70803972	71277729	473757	71263374	71327199	63825	BINE_905	0.224912
CNVR_64	chr8	70803972	71277729	473757	71263374	71331132	67758	BINE_1041	0.211857
CNVR_64	chr8	70803972	71277729	473757	71263374	71331132	67758	BINE_1064	0.211857
CNVR_64	chr8	70803972	71277729	473757	71263374	71331132	67758	BINE_1110	0.211857
CNVR_64	chr8	70803972	71277729	473757	71263374	71331132	67758	BINE_198	0.211857
CNVR_64	chr8	70803972	71277729	473757	71263374	71331132	67758	BINE_708	0.211857
CNVR_64	chr8	70803972	71277729	473757	71263374	71331132	67758	BINE_919	0.211857
CNVR_64	chr8	70803972	71277729	473757	71263374	71331132	67758	BINE_962	0.211857
CNVR_64	chr8	70803972	71277729	473757	71267976	71327199	59223	BINE_923	0.164683
CNVR_64	chr8	70803972	71277729	473757	71267976	71327199	59223	BINE_1007	0.164683
CNVR_64	chr8	70803972	71277729	473757	71272352	71333717	61365	BINE_115	0.0876232
CNVR_65	chr9	85797260	85978673	181413	85532210	85809578	277368	BINE_1316	0.0444103
CNVR_65	chr9	85797260	85978673	181413	85668412	85809578	141166	BINE_115	0.087259
CNVR_65	chr9	85797260	85978673	181413	85668412	85809578	141166	BINE_124	0.087259
CNVR_65	chr9	85797260	85978673	181413	85668412	85809578	141166	BINE_1491	0.087259
CNVR_65	chr9	85797260	85978673	181413	85668412	85809578	141166	BINE_218	0.087259
CNVR_65	chr9	85797260	85978673	181413	85668412	85809578	141166	BINE_301	0.087259
CNVR_65	chr9	85797260	85978673	181413	85668412	85809578	141166	BINE_350	0.087259
CNVR_65	chr9	85797260	85978673	181413	85668412	85809578	141166	BINE_373	0.087259
CNVR_65	chr9	85797260	85978673	181413	85668412	85809578	141166	BINE_412	0.087259
CNVR_65	chr9	85797260	85978673	181413	85668412	85809578	141166	BINE_454	0.087259
CNVR_65	chr9	85797260	85978673	181413	85668412	85809578	141166	BINE_461	0.087259
CNVR_65	chr9	85797260	85978673	181413	85668412	85809578	141166	BINE_471	0.087259
CNVR_65	chr9	85797260	85978673	181413	85668412	85809578	141166	BINE_866	0.087259
CNVR_65	chr9	85797260	85978673	181413	85668412	85809578	141166	BINE_935	0.087259
CNVR_65	chr9	85797260	85978673	181413	85668412	85809578	141166	BINE_101	0.087259
CNVR_65	chr9	85797260	85978673	181413	85668412	85809578	141166	BINE_105	0.087259
CNVR_65	chr9	85797260	85978673	181413	85668412	85880397	211985	BINE_358	0.392183
CNVR_65	chr9	85797260	85978673	181413	85672421	85809578	137157	BINE_361	0.0898095
CNVR_65	chr9	85797260	85978673	181413	85700618	85809578	108960	BINE_1379	0.113051
CNVR_65	chr9	85797260	85978673	181413	85700618	85809578	108960	BINE_1394	0.113051
CNVR_65	chr9	85797260	85978673	181413	85700618	85809578	108960	BINE_1410	0.113051
CNVR_65	chr9	85797260	85978673	181413	85700618	85809578	108960	BINE_1534	0.113051
CNVR_65	chr9	85797260	85978673	181413	85706572	85809578	103006	BINE_830	0.119585
CNVR_66	chr9	85816870	85836772	19902
CNVR_67	chr9	88271377	88330289	58912
CNVR_68	chr9	88637047	88681540	44493
CNVR_69	chr10	1518205	1575631	57426
CNVR_70	chr10	22451595	25217922	2766327	22334659	23057313	722654	BINE_981	0.838185
CNVR_70	chr10	22451595	25217922	2766327	22347771	22683905	336134	BINE_6	0.691123
CNVR_70	chr10	22451595	25217922	2766327	22492852	22968477	475625	BINE_410	1
CNVR_70	chr10	22451595	25217922	2766327	22499624	22905947	406323	BINE_198	1
CNVR_70	chr10	22451595	25217922	2766327	22499624	22905947	406323	BINE_451	1
CNVR_70	chr10	22451595	25217922	2766327	22499624	22905947	406323	BINE_660	1
CNVR_70	chr10	22451595	25217922	2766327	22499624	22905947	406323	BINE_7	1
CNVR_70	chr10	22451595	25217922	2766327	22499624	22919982	420358	BINE_318	1
CNVR_70	chr10	22451595	25217922	2766327	22499624	22919982	420358	BINE_15	1
CNVR_70	chr10	22451595	25217922	2766327	22637907	22902650	264743	BINE_694	1
CNVR_70	chr10	22451595	25217922	2766327	22637907	22905947	268040	BINE_490	1
CNVR_70	chr10	22451595	25217922	2766327	22637907	22919982	282075	BINE_1249	1
CNVR_70	chr10	22451595	25217922	2766327	22637907	22919982	282075	BINE_1254	1
CNVR_70	chr10	22451595	25217922	2766327	22637907	22919982	282075	BINE_1364	1
CNVR_70	chr10	22451595	25217922	2766327	22637907	22919982	282075	BINE_425	1
CNVR_70	chr10	22451595	25217922	2766327	22637907	22968477	330570	BINE_1224	1
CNVR_70	chr10	22451595	25217922	2766327	22637907	23074077	436170	BINE_1274	1
CNVR_70	chr10	22451595	25217922	2766327	22637907	23074077	436170	BINE_35	1
CNVR_70	chr10	22451595	25217922	2766327	22637907	23074077	436170	BINE_690	1
CNVR_70	chr10	22451595	25217922	2766327	22637907	23127194	489287	BINE_652	1
CNVR_70	chr10	22451595	25217922	2766327	22637907	23160598	522691	BINE_531	1
CNVR_70	chr10	22451595	25217922	2766327	22637907	23600571	962664	BINE_685	1
CNVR_70	chr10	22451595	25217922	2766327	22637907	24095827	1457920	BINE_785	1
CNVR_70	chr10	22451595	25217922	2766327	22649972	22905947	255975	BINE_698	1
CNVR_70	chr10	22451595	25217922	2766327	22649972	22968477	318505	BINE_463	1
CNVR_70	chr10	22451595	25217922	2766327	22649972	23074077	424105	BINE_431	1
CNVR_70	chr10	22451595	25217922	2766327	22676889	22905947	229058	BINE_215	1
CNVR_70	chr10	22451595	25217922	2766327	22676889	22905947	229058	BINE_428	1
CNVR_70	chr10	22451595	25217922	2766327	22676889	22905947	229058	BINE_434	1
CNVR_70	chr10	22451595	25217922	2766327	22676889	22905947	229058	BINE_494	1
CNVR_70	chr10	22451595	25217922	2766327	22676889	22905947	229058	BINE_654	1
CNVR_70	chr10	22451595	25217922	2766327	22676889	22905947	229058	BINE_830	1
CNVR_70	chr10	22451595	25217922	2766327	22676889	22905947	229058	BINE_902	1
CNVR_70	chr10	22451595	25217922	2766327	22676889	22919982	243093	BINE_1056	1
CNVR_70	chr10	22451595	25217922	2766327	22676889	22919982	243093	BINE_1072	1
CNVR_70	chr10	22451595	25217922	2766327	22676889	22919982	243093	BINE_1104	1
CNVR_70	chr10	22451595	25217922	2766327	22676889	22919982	243093	BINE_1105	1
CNVR_70	chr10	22451595	25217922	2766327	22676889	22919982	243093	BINE_1135	1
CNVR_70	chr10	22451595	25217922	2766327	22676889	22919982	243093	BINE_1175	1
CNVR_70	chr10	22451595	25217922	2766327	22676889	22919982	243093	BINE_1182	1
CNVR_70	chr10	22451595	25217922	2766327	22676889	22919982	243093	BINE_1200	1
CNVR_70	chr10	22451595	25217922	2766327	22676889	22919982	243093	BINE_1259	1
CNVR_70	chr10	22451595	25217922	2766327	22676889	22919982	243093	BINE_1297	1
CNVR_70	chr10	22451595	25217922	2766327	22676889	22919982	243093	BINE_1298	1
CNVR_70	chr10	22451595	25217922	2766327	22676889	22919982	243093	BINE_1321	1
CNVR_70	chr10	22451595	25217922	2766327	22676889	22919982	243093	BINE_1383	1
CNVR_70	chr10	22451595	25217922	2766327	22676889	22919982	243093	BINE_1440	1
CNVR_70	chr10	22451595	25217922	2766327	22676889	22919982	243093	BINE_153	1
CNVR_70	chr10	22451595	25217922	2766327	22676889	22919982	243093	BINE_1533	1
CNVR_70	chr10	22451595	25217922	2766327	22676889	22919982	243093	BINE_1555	1
CNVR_70	chr10	22451595	25217922	2766327	22676889	22919982	243093	BINE_1571	1
CNVR_70	chr10	22451595	25217922	2766327	22676889	22919982	243093	BINE_1669	1
CNVR_70	chr10	22451595	25217922	2766327	22676889	22919982	243093	BINE_1689	1
CNVR_70	chr10	22451595	25217922	2766327	22676889	22919982	243093	BINE_201	1
CNVR_70	chr10	22451595	25217922	2766327	22676889	22919982	243093	BINE_274	1
CNVR_70	chr10	22451595	25217922	2766327	22676889	22919982	243093	BINE_319	1
CNVR_70	chr10	22451595	25217922	2766327	22676889	22919982	243093	BINE_321	1
CNVR_70	chr10	22451595	25217922	2766327	22676889	22919982	243093	BINE_322	1
CNVR_70	chr10	22451595	25217922	2766327	22676889	22919982	243093	BINE_350	1
CNVR_70	chr10	22451595	25217922	2766327	22676889	22919982	243093	BINE_362	1
CNVR_70	chr10	22451595	25217922	2766327	22676889	22919982	243093	BINE_369	1
CNVR_70	chr10	22451595	25217922	2766327	22676889	22919982	243093	BINE_377	1
CNVR_70	chr10	22451595	25217922	2766327	22676889	22919982	243093	BINE_393	1
CNVR_70	chr10	22451595	25217922	2766327	22676889	22919982	243093	BINE_47	1
CNVR_70	chr10	22451595	25217922	2766327	22676889	22919982	243093	BINE_435	1
CNVR_70	chr10	22451595	25217922	2766327	22676889	22919982	243093	BINE_474	1
CNVR_70	chr10	22451595	25217922	2766327	22676889	22919982	243093	BINE_479	1
CNVR_70	chr10	22451595	25217922	2766327	22676889	22919982	243093	BINE_483	1
CNVR_70	chr10	22451595	25217922	2766327	22676889	22919982	243093	BINE_631	1
CNVR_70	chr10	22451595	25217922	2766327	22676889	22919982	243093	BINE_73	1
CNVR_70	chr10	22451595	25217922	2766327	22676889	22919982	243093	BINE_773	1
CNVR_70	chr10	22451595	25217922	2766327	22676889	22919982	243093	BINE_792	1
CNVR_70	chr10	22451595	25217922	2766327	22676889	22919982	243093	BINE_811	1
CNVR_70	chr10	22451595	25217922	2766327	22676889	22919982	243093	BINE_850	1
CNVR_70	chr10	22451595	25217922	2766327	22676889	22919982	243093	BINE_859	1
CNVR_70	chr10	22451595	25217922	2766327	22676889	22919982	243093	BINE_922	1
CNVR_70	chr10	22451595	25217922	2766327	22676889	22919982	243093	BINE_935	1
CNVR_70	chr10	22451595	25217922	2766327	22676889	22919982	243093	BINE_944	1
CNVR_70	chr10	22451595	25217922	2766327	22676889	22919982	243093	BINE_954	1
CNVR_70	chr10	22451595	25217922	2766327	22676889	22919982	243093	BINE_1007	1
CNVR_70	chr10	22451595	25217922	2766327	22676889	22952910	276021	BINE_287	1
CNVR_70	chr10	22451595	25217922	2766327	22676889	22952910	276021	BINE_795	1
CNVR_70	chr10	22451595	25217922	2766327	22676889	22960303	283414	BINE_1700	1
CNVR_70	chr10	22451595	25217922	2766327	22676889	22960303	283414	BINE_222	1
CNVR_70	chr10	22451595	25217922	2766327	22676889	22960303	283414	BINE_288	1
CNVR_70	chr10	22451595	25217922	2766327	22676889	22960303	283414	BINE_326	1
CNVR_70	chr10	22451595	25217922	2766327	22676889	22960303	283414	BINE_873	1
CNVR_70	chr10	22451595	25217922	2766327	22676889	22968477	291588	BINE_1044	1
CNVR_70	chr10	22451595	25217922	2766327	22676889	22968477	291588	BINE_1076	1
CNVR_70	chr10	22451595	25217922	2766327	22676889	22968477	291588	BINE_1085	1
CNVR_70	chr10	22451595	25217922	2766327	22676889	22968477	291588	BINE_1187	1
CNVR_70	chr10	22451595	25217922	2766327	22676889	22968477	291588	BINE_1197	1
CNVR_70	chr10	22451595	25217922	2766327	22676889	22968477	291588	BINE_139	1
CNVR_70	chr10	22451595	25217922	2766327	22676889	22968477	291588	BINE_1338	1
CNVR_70	chr10	22451595	25217922	2766327	22676889	22968477	291588	BINE_1411	1
CNVR_70	chr10	22451595	25217922	2766327	22676889	22968477	291588	BINE_1455	1
CNVR_70	chr10	22451595	25217922	2766327	22676889	22968477	291588	BINE_186	1
CNVR_70	chr10	22451595	25217922	2766327	22676889	22968477	291588	BINE_220	1
CNVR_70	chr10	22451595	25217922	2766327	22676889	22968477	291588	BINE_327	1
CNVR_70	chr10	22451595	25217922	2766327	22676889	22968477	291588	BINE_370	1
CNVR_70	chr10	22451595	25217922	2766327	22676889	22968477	291588	BINE_46	1
CNVR_70	chr10	22451595	25217922	2766327	22676889	22968477	291588	BINE_421	1
CNVR_70	chr10	22451595	25217922	2766327	22676889	22968477	291588	BINE_476	1
CNVR_70	chr10	22451595	25217922	2766327	22676889	22968477	291588	BINE_481	1
CNVR_70	chr10	22451595	25217922	2766327	22676889	22968477	291588	BINE_599	1
CNVR_70	chr10	22451595	25217922	2766327	22676889	22968477	291588	BINE_653	1
CNVR_70	chr10	22451595	25217922	2766327	22676889	22968477	291588	BINE_696	1
CNVR_70	chr10	22451595	25217922	2766327	22676889	22968477	291588	BINE_777	1
CNVR_70	chr10	22451595	25217922	2766327	22676889	22968477	291588	BINE_807	1
CNVR_70	chr10	22451595	25217922	2766327	22676889	22968477	291588	BINE_883	1
CNVR_70	chr10	22451595	25217922	2766327	22676889	22968477	291588	BINE_893	1
CNVR_70	chr10	22451595	25217922	2766327	22676889	22968477	291588	BINE_947	1
CNVR_70	chr10	22451595	25217922	2766327	22676889	22968477	291588	BINE_971	1
CNVR_70	chr10	22451595	25217922	2766327	22676889	22968477	291588	BINE_990	1
CNVR_70	chr10	22451595	25217922	2766327	22676889	23074077	397188	BINE_1684	1
CNVR_70	chr10	22451595	25217922	2766327	22676889	23074077	397188	BINE_659	1
CNVR_70	chr10	22451595	25217922	2766327	22676889	23074077	397188	BINE_721	1
CNVR_70	chr10	22451595	25217922	2766327	22676889	23074077	397188	BINE_726	1
CNVR_70	chr10	22451595	25217922	2766327	22676889	23074077	397188	BINE_743	1
CNVR_70	chr10	22451595	25217922	2766327	22676889	23127194	450305	BINE_833	1
CNVR_70	chr10	22451595	25217922	2766327	22676889	23222741	545852	BINE_404	1
CNVR_70	chr10	22451595	25217922	2766327	22676889	23222741	545852	BINE_457	1
CNVR_70	chr10	22451595	25217922	2766327	22676889	23369340	692451	BINE_454	1
CNVR_70	chr10	22451595	25217922	2766327	22676889	23413050	736161	BINE_372	1
CNVR_70	chr10	22451595	25217922	2766327	22709099	22905947	196848	BINE_1022	1
CNVR_70	chr10	22451595	25217922	2766327	22709099	22905947	196848	BINE_1134	1
CNVR_70	chr10	22451595	25217922	2766327	22709099	22905947	196848	BINE_399	1
CNVR_70	chr10	22451595	25217922	2766327	22709099	22905947	196848	BINE_730	1
CNVR_70	chr10	22451595	25217922	2766327	22709099	22905947	196848	BINE_742	1
CNVR_70	chr10	22451595	25217922	2766327	22709099	22919982	210883	BINE_1089	1
CNVR_70	chr10	22451595	25217922	2766327	22709099	22919982	210883	BINE_1177	1
CNVR_70	chr10	22451595	25217922	2766327	22709099	22919982	210883	BINE_1231	1
CNVR_70	chr10	22451595	25217922	2766327	22709099	22919982	210883	BINE_1667	1
CNVR_70	chr10	22451595	25217922	2766327	22709099	22919982	210883	BINE_1697	1
CNVR_70	chr10	22451595	25217922	2766327	22709099	22919982	210883	BINE_193	1
CNVR_70	chr10	22451595	25217922	2766327	22709099	22919982	210883	BINE_360	1
CNVR_70	chr10	22451595	25217922	2766327	22709099	22919982	210883	BINE_379	1
CNVR_70	chr10	22451595	25217922	2766327	22709099	22919982	210883	BINE_390	1
CNVR_70	chr10	22451595	25217922	2766327	22709099	22919982	210883	BINE_458	1
CNVR_70	chr10	22451595	25217922	2766327	22709099	22919982	210883	BINE_473	1
CNVR_70	chr10	22451595	25217922	2766327	22709099	22919982	210883	BINE_495	1
CNVR_70	chr10	22451595	25217922	2766327	22709099	22919982	210883	BINE_57	1
CNVR_70	chr10	22451595	25217922	2766327	22709099	22919982	210883	BINE_87	1
CNVR_70	chr10	22451595	25217922	2766327	22709099	22919982	210883	BINE_876	1
CNVR_70	chr10	22451595	25217922	2766327	22709099	22952910	243811	BINE_1427	1
CNVR_70	chr10	22451595	25217922	2766327	22709099	22952910	243811	BINE_1569	1
CNVR_70	chr10	22451595	25217922	2766327	22709099	22952910	243811	BINE_1605	1
CNVR_70	chr10	22451595	25217922	2766327	22709099	22952910	243811	BINE_542	1
CNVR_70	chr10	22451595	25217922	2766327	22709099	22952910	243811	BINE_866	1
CNVR_70	chr10	22451595	25217922	2766327	22709099	22960303	251204	BINE_1158	1
CNVR_70	chr10	22451595	25217922	2766327	22709099	22960303	251204	BINE_126	1
CNVR_70	chr10	22451595	25217922	2766327	22709099	22960303	251204	BINE_138	1
CNVR_70	chr10	22451595	25217922	2766327	22709099	22960303	251204	BINE_154	1
CNVR_70	chr10	22451595	25217922	2766327	22709099	22960303	251204	BINE_1541	1
CNVR_70	chr10	22451595	25217922	2766327	22709099	22960303	251204	BINE_190	1
CNVR_70	chr10	22451595	25217922	2766327	22709099	22960303	251204	BINE_202	1
CNVR_70	chr10	22451595	25217922	2766327	22709099	22960303	251204	BINE_351	1
CNVR_70	chr10	22451595	25217922	2766327	22709099	22960303	251204	BINE_452	1
CNVR_70	chr10	22451595	25217922	2766327	22709099	22960303	251204	BINE_518	1
CNVR_70	chr10	22451595	25217922	2766327	22709099	22960303	251204	BINE_597	1
CNVR_70	chr10	22451595	25217922	2766327	22709099	22960303	251204	BINE_673	1
CNVR_70	chr10	22451595	25217922	2766327	22709099	22960303	251204	BINE_806	1
CNVR_70	chr10	22451595	25217922	2766327	22709099	22968477	259378	BINE_1014	1
CNVR_70	chr10	22451595	25217922	2766327	22709099	22968477	259378	BINE_109	1
CNVR_70	chr10	22451595	25217922	2766327	22709099	22968477	259378	BINE_1050	1
CNVR_70	chr10	22451595	25217922	2766327	22709099	22968477	259378	BINE_1118	1
CNVR_70	chr10	22451595	25217922	2766327	22709099	22968477	259378	BINE_1140	1
CNVR_70	chr10	22451595	25217922	2766327	22709099	22968477	259378	BINE_1210	1
CNVR_70	chr10	22451595	25217922	2766327	22709099	22968477	259378	BINE_128	1
CNVR_70	chr10	22451595	25217922	2766327	22709099	22968477	259378	BINE_1439	1
CNVR_70	chr10	22451595	25217922	2766327	22709099	22968477	259378	BINE_1614	1
CNVR_70	chr10	22451595	25217922	2766327	22709099	22968477	259378	BINE_178	1
CNVR_70	chr10	22451595	25217922	2766327	22709099	22968477	259378	BINE_180	1
CNVR_70	chr10	22451595	25217922	2766327	22709099	22968477	259378	BINE_199	1
CNVR_70	chr10	22451595	25217922	2766327	22709099	22968477	259378	BINE_219	1
CNVR_70	chr10	22451595	25217922	2766327	22709099	22968477	259378	BINE_266	1
CNVR_70	chr10	22451595	25217922	2766327	22709099	22968477	259378	BINE_276	1
CNVR_70	chr10	22451595	25217922	2766327	22709099	22968477	259378	BINE_10	1
CNVR_70	chr10	22451595	25217922	2766327	22709099	22968477	259378	BINE_312	1
CNVR_70	chr10	22451595	25217922	2766327	22709099	22968477	259378	BINE_44	1
CNVR_70	chr10	22451595	25217922	2766327	22709099	22968477	259378	BINE_14	1
CNVR_70	chr10	22451595	25217922	2766327	22709099	22968477	259378	BINE_729	1
CNVR_70	chr10	22451595	25217922	2766327	22709099	22968477	259378	BINE_911	1
CNVR_70	chr10	22451595	25217922	2766327	22709099	22968477	259378	BINE_941	1
CNVR_70	chr10	22451595	25217922	2766327	22709099	23057313	348214	BINE_1161	1
CNVR_70	chr10	22451595	25217922	2766327	22709099	23074077	364978	BINE_1592	1
CNVR_70	chr10	22451595	25217922	2766327	22709099	23074077	364978	BINE_928	1
CNVR_70	chr10	22451595	25217922	2766327	22709099	23222741	513642	BINE_333	1
CNVR_70	chr10	22451595	25217922	2766327	22709099	23222741	513642	BINE_459	1
CNVR_70	chr10	22451595	25217922	2766327	22709099	23222741	513642	BINE_529	1
CNVR_70	chr10	22451595	25217922	2766327	22709099	23222741	513642	BINE_567	1
CNVR_70	chr10	22451595	25217922	2766327	22709099	23222741	513642	BINE_662	1
CNVR_70	chr10	22451595	25217922	2766327	22709099	23342481	633382	BINE_686	1
CNVR_70	chr10	22451595	25217922	2766327	22738749	22905947	167198	BINE_735	1
CNVR_70	chr10	22451595	25217922	2766327	22738749	22905947	167198	BINE_886	1
CNVR_70	chr10	22451595	25217922	2766327	22738749	22913370	174621	BINE_468	1
CNVR_70	chr10	22451595	25217922	2766327	22738749	22919982	181233	BINE_122	1
CNVR_70	chr10	22451595	25217922	2766327	22738749	22919982	181233	BINE_401	1
CNVR_70	chr10	22451595	25217922	2766327	22738749	22919982	181233	BINE_419	1
CNVR_70	chr10	22451595	25217922	2766327	22738749	22919982	181233	BINE_453	1
CNVR_70	chr10	22451595	25217922	2766327	22738749	22919982	181233	BINE_71	1
CNVR_70	chr10	22451595	25217922	2766327	22738749	22919982	181233	BINE_713	1
CNVR_70	chr10	22451595	25217922	2766327	22738749	22954999	216250	BINE_927	1
CNVR_70	chr10	22451595	25217922	2766327	22738749	22960303	221554	BINE_1113	1
CNVR_70	chr10	22451595	25217922	2766327	22738749	22968477	229728	BINE_1030	1
CNVR_70	chr10	22451595	25217922	2766327	22738749	22968477	229728	BINE_1042	1
CNVR_70	chr10	22451595	25217922	2766327	22738749	22968477	229728	BINE_275	1
CNVR_70	chr10	22451595	25217922	2766327	22738749	22968477	229728	BINE_76	1
CNVR_70	chr10	22451595	25217922	2766327	22738749	22968477	229728	BINE_91	1
CNVR_70	chr10	22451595	25217922	2766327	22738749	23074077	335328	BINE_1019	1
CNVR_70	chr10	22451595	25217922	2766327	22738749	23127194	388445	BINE_842	1
CNVR_70	chr10	22451595	25217922	2766327	22738749	23160598	421849	BINE_1580	1
CNVR_70	chr10	22451595	25217922	2766327	22761682	22919982	158300	BINE_1354	1
CNVR_70	chr10	22451595	25217922	2766327	22761682	24299374	1537692	BINE_77	1
CNVR_70	chr10	22451595	25217922	2766327	22770569	22919982	149413	BINE_879	1
CNVR_70	chr10	22451595	25217922	2766327	22770569	22919982	149413	BINE_991	1
CNVR_70	chr10	22451595	25217922	2766327	22779816	22954999	175183	BINE_592	1
CNVR_70	chr10	22451595	25217922	2766327	22779816	23342481	562665	BINE_639	1
CNVR_70	chr10	22451595	25217922	2766327	22808664	22968477	159813	BINE_48	1
CNVR_70	chr10	22451595	25217922	2766327	22808664	22968477	159813	BINE_505	1
CNVR_70	chr10	22451595	25217922	2766327	22808664	23074077	265413	BINE_1520	1
CNVR_70	chr10	22451595	25217922	2766327	22808664	23127194	318530	BINE_532	1
CNVR_70	chr10	22451595	25217922	2766327	22808664	23222741	414077	BINE_1621	1
CNVR_70	chr10	22451595	25217922	2766327	22843603	22960303	116700	BINE_164	1
CNVR_70	chr10	22451595	25217922	2766327	22843603	22960303	116700	BINE_251	1
CNVR_70	chr10	22451595	25217922	2766327	22843603	22968477	124874	BINE_1348	1
CNVR_70	chr10	22451595	25217922	2766327	22843603	22968477	124874	BINE_221	1
CNVR_70	chr10	22451595	25217922	2766327	22843603	22968477	124874	BINE_805	1
CNVR_70	chr10	22451595	25217922	2766327	22843603	22968477	124874	BINE_901	1
CNVR_70	chr10	22451595	25217922	2766327	22843603	23074077	230474	BINE_1544	1
CNVR_70	chr10	22451595	25217922	2766327	22843603	23074077	230474	BINE_504	1
CNVR_70	chr10	22451595	25217922	2766327	22843603	23222741	379138	BINE_614	1
CNVR_70	chr10	22451595	25217922	2766327	22861543	22960303	98760	BINE_1199	1
CNVR_70	chr10	22451595	25217922	2766327	22861543	22960303	98760	BINE_142	1
CNVR_70	chr10	22451595	25217922	2766327	22861543	22960303	98760	BINE_156	1
CNVR_70	chr10	22451595	25217922	2766327	22861543	22960303	98760	BINE_1499	1
CNVR_70	chr10	22451595	25217922	2766327	22861543	22960303	98760	BINE_195	1
CNVR_70	chr10	22451595	25217922	2766327	22861543	22960303	98760	BINE_772	1
CNVR_70	chr10	22451595	25217922	2766327	22861543	22968477	106934	BINE_1036	1
CNVR_70	chr10	22451595	25217922	2766327	22861543	22968477	106934	BINE_1041	1
CNVR_70	chr10	22451595	25217922	2766327	22861543	22968477	106934	BINE_1047	1
CNVR_70	chr10	22451595	25217922	2766327	22861543	22968477	106934	BINE_111	1
CNVR_70	chr10	22451595	25217922	2766327	22861543	22968477	106934	BINE_1053	1
CNVR_70	chr10	22451595	25217922	2766327	22861543	22968477	106934	BINE_1060	1
CNVR_70	chr10	22451595	25217922	2766327	22861543	22968477	106934	BINE_1146	1
CNVR_70	chr10	22451595	25217922	2766327	22861543	22968477	106934	BINE_1369	1
CNVR_70	chr10	22451595	25217922	2766327	22861543	22968477	106934	BINE_1535	1
CNVR_70	chr10	22451595	25217922	2766327	22861543	22968477	106934	BINE_232	1
CNVR_70	chr10	22451595	25217922	2766327	22861543	22968477	106934	BINE_286	1
CNVR_70	chr10	22451595	25217922	2766327	22861543	22968477	106934	BINE_759	1
CNVR_70	chr10	22451595	25217922	2766327	22861543	22968477	106934	BINE_904	1
CNVR_70	chr10	22451595	25217922	2766327	22861543	22968477	106934	BINE_914	1
CNVR_70	chr10	22451595	25217922	2766327	22861543	22968477	106934	BINE_919	1
CNVR_70	chr10	22451595	25217922	2766327	22861543	22968477	106934	BINE_939	1
CNVR_70	chr10	22451595	25217922	2766327	22861543	22968477	106934	BINE_976	1
CNVR_70	chr10	22451595	25217922	2766327	22861543	22968477	106934	BINE_1002	1
CNVR_70	chr10	22451595	25217922	2766327	22861543	23074077	212534	BINE_1416	1
CNVR_70	chr10	22451595	25217922	2766327	22861543	23160598	299055	BINE_1251	1
CNVR_70	chr10	22451595	25217922	2766327	22872498	22968477	95979	BINE_150	1
CNVR_70	chr10	22451595	25217922	2766327	22872498	23074077	201579	BINE_1674	1
CNVR_70	chr10	22451595	25217922	2766327	23003954	23413050	409096	BINE_366	1
CNVR_70	chr10	22451595	25217922	2766327	23319457	23800720	481263	BINE_936	1
CNVR_70	chr10	22451595	25217922	2766327	23319457	24223514	904057	BINE_118	1
CNVR_70	chr10	22451595	25217922	2766327	23342480	24095827	753347	BINE_1026	1
CNVR_70	chr10	22451595	25217922	2766327	23413049	24095827	682778	BINE_355	1
CNVR_70	chr10	22451595	25217922	2766327	23530175	23876965	346790	BINE_950	1
CNVR_70	chr10	22451595	25217922	2766327	23582098	24095827	513729	BINE_223	1
CNVR_70	chr10	22451595	25217922	2766327	23582098	24299374	717276	BINE_468	1
CNVR_70	chr10	22451595	25217922	2766327	23635451	24095827	460376	BINE_960	1
CNVR_70	chr10	22451595	25217922	2766327	23635451	24587769	952318	BINE_939	1
CNVR_70	chr10	22451595	25217922	2766327	23635451	25470780	1835329	BINE_789	0.862227
CNVR_70	chr10	22451595	25217922	2766327	23710289	24299374	589085	BINE_1343	1
CNVR_70	chr10	22451595	25217922	2766327	23847192	24095827	248635	BINE_1243	1
CNVR_70	chr10	22451595	25217922	2766327	23847192	24150282	303090	BINE_5	1
CNVR_70	chr10	22451595	25217922	2766327	23847192	24223514	376322	BINE_1390	1
CNVR_70	chr10	22451595	25217922	2766327	23847192	24604106	756914	BINE_1708	1
CNVR_70	chr10	22451595	25217922	2766327	23847192	25530454	1683262	BINE_311	0.81433
CNVR_70	chr10	22451595	25217922	2766327	23869800	24095827	226027	BINE_385	1
CNVR_70	chr10	22451595	25217922	2766327	23869800	24095827	226027	BINE_389	1
CNVR_70	chr10	22451595	25217922	2766327	23869800	24167328	297528	BINE_456	1
CNVR_70	chr10	22451595	25217922	2766327	23869800	24299374	429574	BINE_1603	1
CNVR_70	chr10	22451595	25217922	2766327	23869800	24299374	429574	BINE_1694	1
CNVR_70	chr10	22451595	25217922	2766327	23889532	24167328	277796	BINE_317	1
CNVR_70	chr10	22451595	25217922	2766327	23889532	24167328	277796	BINE_995	1
CNVR_70	chr10	22451595	25217922	2766327	23889532	24223514	333982	BINE_1241	1
CNVR_70	chr10	22451595	25217922	2766327	23889532	24223514	333982	BINE_1314	1
CNVR_70	chr10	22451595	25217922	2766327	23889532	24223514	333982	BINE_1452	1
CNVR_70	chr10	22451595	25217922	2766327	23889532	24223514	333982	BINE_1658	1
CNVR_70	chr10	22451595	25217922	2766327	23889532	24223514	333982	BINE_200	1
CNVR_70	chr10	22451595	25217922	2766327	23889532	24279052	389520	BINE_559	1
CNVR_70	chr10	22451595	25217922	2766327	23889532	24279052	389520	BINE_586	1
CNVR_70	chr10	22451595	25217922	2766327	23889532	24279052	389520	BINE_746	1
CNVR_70	chr10	22451595	25217922	2766327	23889532	24290355	400823	BINE_1061	1
CNVR_70	chr10	22451595	25217922	2766327	23889532	24290355	400823	BINE_743	1
CNVR_70	chr10	22451595	25217922	2766327	23889532	24299374	409842	BINE_1046	1
CNVR_70	chr10	22451595	25217922	2766327	23889532	24299374	409842	BINE_115	1
CNVR_70	chr10	22451595	25217922	2766327	23889532	24299374	409842	BINE_1111	1
CNVR_70	chr10	22451595	25217922	2766327	23889532	24299374	409842	BINE_1203	1
CNVR_70	chr10	22451595	25217922	2766327	23889532	24299374	409842	BINE_1333	1
CNVR_70	chr10	22451595	25217922	2766327	23889532	24299374	409842	BINE_1410	1
CNVR_70	chr10	22451595	25217922	2766327	23889532	24299374	409842	BINE_1433	1
CNVR_70	chr10	22451595	25217922	2766327	23889532	24299374	409842	BINE_151	1
CNVR_70	chr10	22451595	25217922	2766327	23889532	24299374	409842	BINE_1530	1
CNVR_70	chr10	22451595	25217922	2766327	23889532	24299374	409842	BINE_1546	1
CNVR_70	chr10	22451595	25217922	2766327	23889532	24299374	409842	BINE_163	1
CNVR_70	chr10	22451595	25217922	2766327	23889532	24299374	409842	BINE_1649	1
CNVR_70	chr10	22451595	25217922	2766327	23889532	24299374	409842	BINE_1687	1
CNVR_70	chr10	22451595	25217922	2766327	23889532	24299374	409842	BINE_175	1
CNVR_70	chr10	22451595	25217922	2766327	23889532	24299374	409842	BINE_1702	1
CNVR_70	chr10	22451595	25217922	2766327	23889532	24299374	409842	BINE_204	1
CNVR_70	chr10	22451595	25217922	2766327	23889532	24299374	409842	BINE_254	1
CNVR_70	chr10	22451595	25217922	2766327	23889532	24299374	409842	BINE_32	1
CNVR_70	chr10	22451595	25217922	2766327	23889532	24299374	409842	BINE_264	1
CNVR_70	chr10	22451595	25217922	2766327	23889532	24299374	409842	BINE_297	1
CNVR_70	chr10	22451595	25217922	2766327	23889532	24299374	409842	BINE_352	1
CNVR_70	chr10	22451595	25217922	2766327	23889532	24299374	409842	BINE_42	1
CNVR_70	chr10	22451595	25217922	2766327	23889532	24299374	409842	BINE_396	1
CNVR_70	chr10	22451595	25217922	2766327	23889532	24299374	409842	BINE_11	1
CNVR_70	chr10	22451595	25217922	2766327	23889532	24299374	409842	BINE_508	1
CNVR_70	chr10	22451595	25217922	2766327	23889532	24299374	409842	BINE_62	1
CNVR_70	chr10	22451595	25217922	2766327	23889532	24299374	409842	BINE_66	1
CNVR_70	chr10	22451595	25217922	2766327	23889532	24299374	409842	BINE_69	1
CNVR_70	chr10	22451595	25217922	2766327	23889532	24299374	409842	BINE_650	1
CNVR_70	chr10	22451595	25217922	2766327	23889532	24299374	409842	BINE_702	1
CNVR_70	chr10	22451595	25217922	2766327	23889532	24299374	409842	BINE_765	1
CNVR_70	chr10	22451595	25217922	2766327	23889532	24299374	409842	BINE_790	1
CNVR_70	chr10	22451595	25217922	2766327	23889532	24299374	409842	BINE_848	1
CNVR_70	chr10	22451595	25217922	2766327	23889532	24299374	409842	BINE_95	1
CNVR_70	chr10	22451595	25217922	2766327	23889532	24299374	409842	BINE_890	1
CNVR_70	chr10	22451595	25217922	2766327	23889532	24488552	599020	BINE_371	1
CNVR_70	chr10	22451595	25217922	2766327	23889532	24488552	599020	BINE_534	1
CNVR_70	chr10	22451595	25217922	2766327	23889532	24604106	714574	BINE_1264	1
CNVR_70	chr10	22451595	25217922	2766327	23889532	24604106	714574	BINE_1712	1
CNVR_70	chr10	22451595	25217922	2766327	23889532	24942444	1052912	BINE_124	1
CNVR_70	chr10	22451595	25217922	2766327	23889532	24942444	1052912	BINE_885	1
CNVR_70	chr10	22451595	25217922	2766327	23889532	24942444	1052912	BINE_895	1
CNVR_70	chr10	22451595	25217922	2766327	23905343	24279052	373709	BINE_1040	1
CNVR_70	chr10	22451595	25217922	2766327	23905343	24279052	373709	BINE_202	1
CNVR_70	chr10	22451595	25217922	2766327	23905343	24279052	373709	BINE_78	1
CNVR_70	chr10	22451595	25217922	2766327	23905343	24279052	373709	BINE_944	1
CNVR_70	chr10	22451595	25217922	2766327	23905343	24299374	394031	BINE_1195	1
CNVR_70	chr10	22451595	25217922	2766327	23905343	24299374	394031	BINE_1263	1
CNVR_70	chr10	22451595	25217922	2766327	23905343	24299374	394031	BINE_1334	1
CNVR_70	chr10	22451595	25217922	2766327	23905343	24299374	394031	BINE_1589	1
CNVR_70	chr10	22451595	25217922	2766327	23905343	24299374	394031	BINE_182	1
CNVR_70	chr10	22451595	25217922	2766327	23905343	24299374	394031	BINE_185	1
CNVR_70	chr10	22451595	25217922	2766327	23905343	24299374	394031	BINE_203	1
CNVR_70	chr10	22451595	25217922	2766327	23905343	24299374	394031	BINE_34	1
CNVR_70	chr10	22451595	25217922	2766327	23905343	24299374	394031	BINE_426	1
CNVR_70	chr10	22451595	25217922	2766327	23905343	24299374	394031	BINE_439	1
CNVR_70	chr10	22451595	25217922	2766327	23905343	24299374	394031	BINE_443	1
CNVR_70	chr10	22451595	25217922	2766327	23905343	24299374	394031	BINE_445	1
CNVR_70	chr10	22451595	25217922	2766327	23905343	24299374	394031	BINE_466	1
CNVR_70	chr10	22451595	25217922	2766327	23905343	24299374	394031	BINE_726	1
CNVR_70	chr10	22451595	25217922	2766327	23905343	24299374	394031	BINE_84	1
CNVR_70	chr10	22451595	25217922	2766327	23910864	24299374	388510	BINE_685	1
CNVR_70	chr10	22451595	25217922	2766327	24057641	24942444	884803	BINE_210	1
CNVR_70	chr10	22451595	25217922	2766327	24831597	25530454	698857	BINE_396	0.552795
CNVR_70	chr10	22451595	25217922	2766327	24942443	25549886	607443	BINE_1687	0.453506
CNVR_70	chr10	22451595	25217922	2766327	25087950	25470780	382830	BINE_785	0.339503
CNVR_70	chr10	22451595	25217922	2766327	25129327	25464116	334789	BINE_468	0.264629
CNVR_70	chr10	22451595	25217922	2766327	25173442	25646216	472774	BINE_1316	0.094083
CNVR_71	chr10	22462755	25254711	2791956	22334659	23057313	722654	BINE_981	0.822742
CNVR_71	chr10	22462755	25254711	2791956	22347771	22683905	336134	BINE_6	0.657922
CNVR_71	chr10	22462755	25254711	2791956	22492852	22968477	475625	BINE_410	1
CNVR_71	chr10	22462755	25254711	2791956	22499624	22905947	406323	BINE_198	1
CNVR_71	chr10	22462755	25254711	2791956	22499624	22905947	406323	BINE_451	1
CNVR_71	chr10	22462755	25254711	2791956	22499624	22905947	406323	BINE_660	1
CNVR_71	chr10	22462755	25254711	2791956	22499624	22905947	406323	BINE_7	1
CNVR_71	chr10	22462755	25254711	2791956	22499624	22919982	420358	BINE_318	1
CNVR_71	chr10	22462755	25254711	2791956	22499624	22919982	420358	BINE_15	1
CNVR_71	chr10	22462755	25254711	2791956	22637907	22902650	264743	BINE_694	1
CNVR_71	chr10	22462755	25254711	2791956	22637907	22905947	268040	BINE_490	1
CNVR_71	chr10	22462755	25254711	2791956	22637907	22919982	282075	BINE_1249	1
CNVR_71	chr10	22462755	25254711	2791956	22637907	22919982	282075	BINE_1254	1
CNVR_71	chr10	22462755	25254711	2791956	22637907	22919982	282075	BINE_1364	1
CNVR_71	chr10	22462755	25254711	2791956	22637907	22919982	282075	BINE_425	1
CNVR_71	chr10	22462755	25254711	2791956	22637907	22968477	330570	BINE_1224	1
CNVR_71	chr10	22462755	25254711	2791956	22637907	23074077	436170	BINE_1274	1
CNVR_71	chr10	22462755	25254711	2791956	22637907	23074077	436170	BINE_35	1
CNVR_71	chr10	22462755	25254711	2791956	22637907	23074077	436170	BINE_690	1
CNVR_71	chr10	22462755	25254711	2791956	22637907	23127194	489287	BINE_652	1
CNVR_71	chr10	22462755	25254711	2791956	22637907	23160598	522691	BINE_531	1
CNVR_71	chr10	22462755	25254711	2791956	22637907	23600571	962664	BINE_685	1
CNVR_71	chr10	22462755	25254711	2791956	22637907	24095827	1457920	BINE_785	1
CNVR_71	chr10	22462755	25254711	2791956	22649972	22905947	255975	BINE_698	1
CNVR_71	chr10	22462755	25254711	2791956	22649972	22968477	318505	BINE_463	1
CNVR_71	chr10	22462755	25254711	2791956	22649972	23074077	424105	BINE_431	1
CNVR_71	chr10	22462755	25254711	2791956	22676889	22905947	229058	BINE_215	1
CNVR_71	chr10	22462755	25254711	2791956	22676889	22905947	229058	BINE_428	1
CNVR_71	chr10	22462755	25254711	2791956	22676889	22905947	229058	BINE_434	1
CNVR_71	chr10	22462755	25254711	2791956	22676889	22905947	229058	BINE_494	1
CNVR_71	chr10	22462755	25254711	2791956	22676889	22905947	229058	BINE_654	1
CNVR_71	chr10	22462755	25254711	2791956	22676889	22905947	229058	BINE_830	1
CNVR_71	chr10	22462755	25254711	2791956	22676889	22905947	229058	BINE_902	1
CNVR_71	chr10	22462755	25254711	2791956	22676889	22919982	243093	BINE_1056	1
CNVR_71	chr10	22462755	25254711	2791956	22676889	22919982	243093	BINE_1072	1
CNVR_71	chr10	22462755	25254711	2791956	22676889	22919982	243093	BINE_1104	1
CNVR_71	chr10	22462755	25254711	2791956	22676889	22919982	243093	BINE_1105	1
CNVR_71	chr10	22462755	25254711	2791956	22676889	22919982	243093	BINE_1135	1
CNVR_71	chr10	22462755	25254711	2791956	22676889	22919982	243093	BINE_1175	1
CNVR_71	chr10	22462755	25254711	2791956	22676889	22919982	243093	BINE_1182	1
CNVR_71	chr10	22462755	25254711	2791956	22676889	22919982	243093	BINE_1200	1
CNVR_71	chr10	22462755	25254711	2791956	22676889	22919982	243093	BINE_1259	1
CNVR_71	chr10	22462755	25254711	2791956	22676889	22919982	243093	BINE_1297	1
CNVR_71	chr10	22462755	25254711	2791956	22676889	22919982	243093	BINE_1298	1
CNVR_71	chr10	22462755	25254711	2791956	22676889	22919982	243093	BINE_1321	1
CNVR_71	chr10	22462755	25254711	2791956	22676889	22919982	243093	BINE_1383	1
CNVR_71	chr10	22462755	25254711	2791956	22676889	22919982	243093	BINE_1440	1
CNVR_71	chr10	22462755	25254711	2791956	22676889	22919982	243093	BINE_153	1
CNVR_71	chr10	22462755	25254711	2791956	22676889	22919982	243093	BINE_1533	1
CNVR_71	chr10	22462755	25254711	2791956	22676889	22919982	243093	BINE_1555	1
CNVR_71	chr10	22462755	25254711	2791956	22676889	22919982	243093	BINE_1571	1
CNVR_71	chr10	22462755	25254711	2791956	22676889	22919982	243093	BINE_1669	1
CNVR_71	chr10	22462755	25254711	2791956	22676889	22919982	243093	BINE_1689	1
CNVR_71	chr10	22462755	25254711	2791956	22676889	22919982	243093	BINE_201	1
CNVR_71	chr10	22462755	25254711	2791956	22676889	22919982	243093	BINE_274	1
CNVR_71	chr10	22462755	25254711	2791956	22676889	22919982	243093	BINE_319	1
CNVR_71	chr10	22462755	25254711	2791956	22676889	22919982	243093	BINE_321	1
CNVR_71	chr10	22462755	25254711	2791956	22676889	22919982	243093	BINE_322	1
CNVR_71	chr10	22462755	25254711	2791956	22676889	22919982	243093	BINE_350	1
CNVR_71	chr10	22462755	25254711	2791956	22676889	22919982	243093	BINE_362	1
CNVR_71	chr10	22462755	25254711	2791956	22676889	22919982	243093	BINE_369	1
CNVR_71	chr10	22462755	25254711	2791956	22676889	22919982	243093	BINE_377	1
CNVR_71	chr10	22462755	25254711	2791956	22676889	22919982	243093	BINE_393	1
CNVR_71	chr10	22462755	25254711	2791956	22676889	22919982	243093	BINE_47	1
CNVR_71	chr10	22462755	25254711	2791956	22676889	22919982	243093	BINE_435	1
CNVR_71	chr10	22462755	25254711	2791956	22676889	22919982	243093	BINE_474	1
CNVR_71	chr10	22462755	25254711	2791956	22676889	22919982	243093	BINE_479	1
CNVR_71	chr10	22462755	25254711	2791956	22676889	22919982	243093	BINE_483	1
CNVR_71	chr10	22462755	25254711	2791956	22676889	22919982	243093	BINE_631	1
CNVR_71	chr10	22462755	25254711	2791956	22676889	22919982	243093	BINE_73	1
CNVR_71	chr10	22462755	25254711	2791956	22676889	22919982	243093	BINE_773	1
CNVR_71	chr10	22462755	25254711	2791956	22676889	22919982	243093	BINE_792	1
CNVR_71	chr10	22462755	25254711	2791956	22676889	22919982	243093	BINE_811	1
CNVR_71	chr10	22462755	25254711	2791956	22676889	22919982	243093	BINE_850	1
CNVR_71	chr10	22462755	25254711	2791956	22676889	22919982	243093	BINE_859	1
CNVR_71	chr10	22462755	25254711	2791956	22676889	22919982	243093	BINE_922	1
CNVR_71	chr10	22462755	25254711	2791956	22676889	22919982	243093	BINE_935	1
CNVR_71	chr10	22462755	25254711	2791956	22676889	22919982	243093	BINE_944	1
CNVR_71	chr10	22462755	25254711	2791956	22676889	22919982	243093	BINE_954	1
CNVR_71	chr10	22462755	25254711	2791956	22676889	22919982	243093	BINE_1007	1
CNVR_71	chr10	22462755	25254711	2791956	22676889	22952910	276021	BINE_287	1
CNVR_71	chr10	22462755	25254711	2791956	22676889	22952910	276021	BINE_795	1
CNVR_71	chr10	22462755	25254711	2791956	22676889	22960303	283414	BINE_1700	1
CNVR_71	chr10	22462755	25254711	2791956	22676889	22960303	283414	BINE_222	1
CNVR_71	chr10	22462755	25254711	2791956	22676889	22960303	283414	BINE_288	1
CNVR_71	chr10	22462755	25254711	2791956	22676889	22960303	283414	BINE_326	1
CNVR_71	chr10	22462755	25254711	2791956	22676889	22960303	283414	BINE_873	1
CNVR_71	chr10	22462755	25254711	2791956	22676889	22968477	291588	BINE_1044	1
CNVR_71	chr10	22462755	25254711	2791956	22676889	22968477	291588	BINE_1076	1
CNVR_71	chr10	22462755	25254711	2791956	22676889	22968477	291588	BINE_1085	1
CNVR_71	chr10	22462755	25254711	2791956	22676889	22968477	291588	BINE_1187	1
CNVR_71	chr10	22462755	25254711	2791956	22676889	22968477	291588	BINE_1197	1
CNVR_71	chr10	22462755	25254711	2791956	22676889	22968477	291588	BINE_139	1
CNVR_71	chr10	22462755	25254711	2791956	22676889	22968477	291588	BINE_1338	1
CNVR_71	chr10	22462755	25254711	2791956	22676889	22968477	291588	BINE_1411	1
CNVR_71	chr10	22462755	25254711	2791956	22676889	22968477	291588	BINE_1455	1
CNVR_71	chr10	22462755	25254711	2791956	22676889	22968477	291588	BINE_186	1
CNVR_71	chr10	22462755	25254711	2791956	22676889	22968477	291588	BINE_220	1
CNVR_71	chr10	22462755	25254711	2791956	22676889	22968477	291588	BINE_327	1
CNVR_71	chr10	22462755	25254711	2791956	22676889	22968477	291588	BINE_370	1
CNVR_71	chr10	22462755	25254711	2791956	22676889	22968477	291588	BINE_46	1
CNVR_71	chr10	22462755	25254711	2791956	22676889	22968477	291588	BINE_421	1
CNVR_71	chr10	22462755	25254711	2791956	22676889	22968477	291588	BINE_476	1
CNVR_71	chr10	22462755	25254711	2791956	22676889	22968477	291588	BINE_481	1
CNVR_71	chr10	22462755	25254711	2791956	22676889	22968477	291588	BINE_599	1
CNVR_71	chr10	22462755	25254711	2791956	22676889	22968477	291588	BINE_653	1
CNVR_71	chr10	22462755	25254711	2791956	22676889	22968477	291588	BINE_696	1
CNVR_71	chr10	22462755	25254711	2791956	22676889	22968477	291588	BINE_777	1
CNVR_71	chr10	22462755	25254711	2791956	22676889	22968477	291588	BINE_807	1
CNVR_71	chr10	22462755	25254711	2791956	22676889	22968477	291588	BINE_883	1
CNVR_71	chr10	22462755	25254711	2791956	22676889	22968477	291588	BINE_893	1
CNVR_71	chr10	22462755	25254711	2791956	22676889	22968477	291588	BINE_947	1
CNVR_71	chr10	22462755	25254711	2791956	22676889	22968477	291588	BINE_971	1
CNVR_71	chr10	22462755	25254711	2791956	22676889	22968477	291588	BINE_990	1
CNVR_71	chr10	22462755	25254711	2791956	22676889	23074077	397188	BINE_1684	1
CNVR_71	chr10	22462755	25254711	2791956	22676889	23074077	397188	BINE_659	1
CNVR_71	chr10	22462755	25254711	2791956	22676889	23074077	397188	BINE_721	1
CNVR_71	chr10	22462755	25254711	2791956	22676889	23074077	397188	BINE_726	1
CNVR_71	chr10	22462755	25254711	2791956	22676889	23074077	397188	BINE_743	1
CNVR_71	chr10	22462755	25254711	2791956	22676889	23127194	450305	BINE_833	1
CNVR_71	chr10	22462755	25254711	2791956	22676889	23222741	545852	BINE_404	1
CNVR_71	chr10	22462755	25254711	2791956	22676889	23222741	545852	BINE_457	1
CNVR_71	chr10	22462755	25254711	2791956	22676889	23369340	692451	BINE_454	1
CNVR_71	chr10	22462755	25254711	2791956	22676889	23413050	736161	BINE_372	1
CNVR_71	chr10	22462755	25254711	2791956	22709099	22905947	196848	BINE_1022	1
CNVR_71	chr10	22462755	25254711	2791956	22709099	22905947	196848	BINE_1134	1
CNVR_71	chr10	22462755	25254711	2791956	22709099	22905947	196848	BINE_399	1
CNVR_71	chr10	22462755	25254711	2791956	22709099	22905947	196848	BINE_730	1
CNVR_71	chr10	22462755	25254711	2791956	22709099	22905947	196848	BINE_742	1
CNVR_71	chr10	22462755	25254711	2791956	22709099	22919982	210883	BINE_1089	1
CNVR_71	chr10	22462755	25254711	2791956	22709099	22919982	210883	BINE_1177	1
CNVR_71	chr10	22462755	25254711	2791956	22709099	22919982	210883	BINE_1231	1
CNVR_71	chr10	22462755	25254711	2791956	22709099	22919982	210883	BINE_1667	1
CNVR_71	chr10	22462755	25254711	2791956	22709099	22919982	210883	BINE_1697	1
CNVR_71	chr10	22462755	25254711	2791956	22709099	22919982	210883	BINE_193	1
CNVR_71	chr10	22462755	25254711	2791956	22709099	22919982	210883	BINE_360	1
CNVR_71	chr10	22462755	25254711	2791956	22709099	22919982	210883	BINE_379	1
CNVR_71	chr10	22462755	25254711	2791956	22709099	22919982	210883	BINE_390	1
CNVR_71	chr10	22462755	25254711	2791956	22709099	22919982	210883	BINE_458	1
CNVR_71	chr10	22462755	25254711	2791956	22709099	22919982	210883	BINE_473	1
CNVR_71	chr10	22462755	25254711	2791956	22709099	22919982	210883	BINE_495	1
CNVR_71	chr10	22462755	25254711	2791956	22709099	22919982	210883	BINE_57	1
CNVR_71	chr10	22462755	25254711	2791956	22709099	22919982	210883	BINE_87	1
CNVR_71	chr10	22462755	25254711	2791956	22709099	22919982	210883	BINE_876	1
CNVR_71	chr10	22462755	25254711	2791956	22709099	22952910	243811	BINE_1427	1
CNVR_71	chr10	22462755	25254711	2791956	22709099	22952910	243811	BINE_1569	1
CNVR_71	chr10	22462755	25254711	2791956	22709099	22952910	243811	BINE_1605	1
CNVR_71	chr10	22462755	25254711	2791956	22709099	22952910	243811	BINE_542	1
CNVR_71	chr10	22462755	25254711	2791956	22709099	22952910	243811	BINE_866	1
CNVR_71	chr10	22462755	25254711	2791956	22709099	22960303	251204	BINE_1158	1
CNVR_71	chr10	22462755	25254711	2791956	22709099	22960303	251204	BINE_126	1
CNVR_71	chr10	22462755	25254711	2791956	22709099	22960303	251204	BINE_138	1
CNVR_71	chr10	22462755	25254711	2791956	22709099	22960303	251204	BINE_154	1
CNVR_71	chr10	22462755	25254711	2791956	22709099	22960303	251204	BINE_1541	1
CNVR_71	chr10	22462755	25254711	2791956	22709099	22960303	251204	BINE_190	1
CNVR_71	chr10	22462755	25254711	2791956	22709099	22960303	251204	BINE_202	1
CNVR_71	chr10	22462755	25254711	2791956	22709099	22960303	251204	BINE_351	1
CNVR_71	chr10	22462755	25254711	2791956	22709099	22960303	251204	BINE_452	1
CNVR_71	chr10	22462755	25254711	2791956	22709099	22960303	251204	BINE_518	1
CNVR_71	chr10	22462755	25254711	2791956	22709099	22960303	251204	BINE_597	1
CNVR_71	chr10	22462755	25254711	2791956	22709099	22960303	251204	BINE_673	1
CNVR_71	chr10	22462755	25254711	2791956	22709099	22960303	251204	BINE_806	1
CNVR_71	chr10	22462755	25254711	2791956	22709099	22968477	259378	BINE_1014	1
CNVR_71	chr10	22462755	25254711	2791956	22709099	22968477	259378	BINE_109	1
CNVR_71	chr10	22462755	25254711	2791956	22709099	22968477	259378	BINE_1050	1
CNVR_71	chr10	22462755	25254711	2791956	22709099	22968477	259378	BINE_1118	1
CNVR_71	chr10	22462755	25254711	2791956	22709099	22968477	259378	BINE_1140	1
CNVR_71	chr10	22462755	25254711	2791956	22709099	22968477	259378	BINE_1210	1
CNVR_71	chr10	22462755	25254711	2791956	22709099	22968477	259378	BINE_128	1
CNVR_71	chr10	22462755	25254711	2791956	22709099	22968477	259378	BINE_1439	1
CNVR_71	chr10	22462755	25254711	2791956	22709099	22968477	259378	BINE_1614	1
CNVR_71	chr10	22462755	25254711	2791956	22709099	22968477	259378	BINE_178	1
CNVR_71	chr10	22462755	25254711	2791956	22709099	22968477	259378	BINE_180	1
CNVR_71	chr10	22462755	25254711	2791956	22709099	22968477	259378	BINE_199	1
CNVR_71	chr10	22462755	25254711	2791956	22709099	22968477	259378	BINE_219	1
CNVR_71	chr10	22462755	25254711	2791956	22709099	22968477	259378	BINE_266	1
CNVR_71	chr10	22462755	25254711	2791956	22709099	22968477	259378	BINE_276	1
CNVR_71	chr10	22462755	25254711	2791956	22709099	22968477	259378	BINE_10	1
CNVR_71	chr10	22462755	25254711	2791956	22709099	22968477	259378	BINE_312	1
CNVR_71	chr10	22462755	25254711	2791956	22709099	22968477	259378	BINE_44	1
CNVR_71	chr10	22462755	25254711	2791956	22709099	22968477	259378	BINE_14	1
CNVR_71	chr10	22462755	25254711	2791956	22709099	22968477	259378	BINE_729	1
CNVR_71	chr10	22462755	25254711	2791956	22709099	22968477	259378	BINE_911	1
CNVR_71	chr10	22462755	25254711	2791956	22709099	22968477	259378	BINE_941	1
CNVR_71	chr10	22462755	25254711	2791956	22709099	23057313	348214	BINE_1161	1
CNVR_71	chr10	22462755	25254711	2791956	22709099	23074077	364978	BINE_1592	1
CNVR_71	chr10	22462755	25254711	2791956	22709099	23074077	364978	BINE_928	1
CNVR_71	chr10	22462755	25254711	2791956	22709099	23222741	513642	BINE_333	1
CNVR_71	chr10	22462755	25254711	2791956	22709099	23222741	513642	BINE_459	1
CNVR_71	chr10	22462755	25254711	2791956	22709099	23222741	513642	BINE_529	1
CNVR_71	chr10	22462755	25254711	2791956	22709099	23222741	513642	BINE_567	1
CNVR_71	chr10	22462755	25254711	2791956	22709099	23222741	513642	BINE_662	1
CNVR_71	chr10	22462755	25254711	2791956	22709099	23342481	633382	BINE_686	1
CNVR_71	chr10	22462755	25254711	2791956	22738749	22905947	167198	BINE_735	1
CNVR_71	chr10	22462755	25254711	2791956	22738749	22905947	167198	BINE_886	1
CNVR_71	chr10	22462755	25254711	2791956	22738749	22913370	174621	BINE_468	1
CNVR_71	chr10	22462755	25254711	2791956	22738749	22919982	181233	BINE_122	1
CNVR_71	chr10	22462755	25254711	2791956	22738749	22919982	181233	BINE_401	1
CNVR_71	chr10	22462755	25254711	2791956	22738749	22919982	181233	BINE_419	1
CNVR_71	chr10	22462755	25254711	2791956	22738749	22919982	181233	BINE_453	1
CNVR_71	chr10	22462755	25254711	2791956	22738749	22919982	181233	BINE_71	1
CNVR_71	chr10	22462755	25254711	2791956	22738749	22919982	181233	BINE_713	1
CNVR_71	chr10	22462755	25254711	2791956	22738749	22954999	216250	BINE_927	1
CNVR_71	chr10	22462755	25254711	2791956	22738749	22960303	221554	BINE_1113	1
CNVR_71	chr10	22462755	25254711	2791956	22738749	22968477	229728	BINE_1030	1
CNVR_71	chr10	22462755	25254711	2791956	22738749	22968477	229728	BINE_1042	1
CNVR_71	chr10	22462755	25254711	2791956	22738749	22968477	229728	BINE_275	1
CNVR_71	chr10	22462755	25254711	2791956	22738749	22968477	229728	BINE_76	1
CNVR_71	chr10	22462755	25254711	2791956	22738749	22968477	229728	BINE_91	1
CNVR_71	chr10	22462755	25254711	2791956	22738749	23074077	335328	BINE_1019	1
CNVR_71	chr10	22462755	25254711	2791956	22738749	23127194	388445	BINE_842	1
CNVR_71	chr10	22462755	25254711	2791956	22738749	23160598	421849	BINE_1580	1
CNVR_71	chr10	22462755	25254711	2791956	22761682	22919982	158300	BINE_1354	1
CNVR_71	chr10	22462755	25254711	2791956	22761682	24299374	1537692	BINE_77	1
CNVR_71	chr10	22462755	25254711	2791956	22770569	22919982	149413	BINE_879	1
CNVR_71	chr10	22462755	25254711	2791956	22770569	22919982	149413	BINE_991	1
CNVR_71	chr10	22462755	25254711	2791956	22779816	22954999	175183	BINE_592	1
CNVR_71	chr10	22462755	25254711	2791956	22779816	23342481	562665	BINE_639	1
CNVR_71	chr10	22462755	25254711	2791956	22808664	22968477	159813	BINE_48	1
CNVR_71	chr10	22462755	25254711	2791956	22808664	22968477	159813	BINE_505	1
CNVR_71	chr10	22462755	25254711	2791956	22808664	23074077	265413	BINE_1520	1
CNVR_71	chr10	22462755	25254711	2791956	22808664	23127194	318530	BINE_532	1
CNVR_71	chr10	22462755	25254711	2791956	22808664	23222741	414077	BINE_1621	1
CNVR_71	chr10	22462755	25254711	2791956	22843603	22960303	116700	BINE_164	1
CNVR_71	chr10	22462755	25254711	2791956	22843603	22960303	116700	BINE_251	1
CNVR_71	chr10	22462755	25254711	2791956	22843603	22968477	124874	BINE_1348	1
CNVR_71	chr10	22462755	25254711	2791956	22843603	22968477	124874	BINE_221	1
CNVR_71	chr10	22462755	25254711	2791956	22843603	22968477	124874	BINE_805	1
CNVR_71	chr10	22462755	25254711	2791956	22843603	22968477	124874	BINE_901	1
CNVR_71	chr10	22462755	25254711	2791956	22843603	23074077	230474	BINE_1544	1
CNVR_71	chr10	22462755	25254711	2791956	22843603	23074077	230474	BINE_504	1
CNVR_71	chr10	22462755	25254711	2791956	22843603	23222741	379138	BINE_614	1
CNVR_71	chr10	22462755	25254711	2791956	22861543	22960303	98760	BINE_1199	1
CNVR_71	chr10	22462755	25254711	2791956	22861543	22960303	98760	BINE_142	1
CNVR_71	chr10	22462755	25254711	2791956	22861543	22960303	98760	BINE_156	1
CNVR_71	chr10	22462755	25254711	2791956	22861543	22960303	98760	BINE_1499	1
CNVR_71	chr10	22462755	25254711	2791956	22861543	22960303	98760	BINE_195	1
CNVR_71	chr10	22462755	25254711	2791956	22861543	22960303	98760	BINE_772	1
CNVR_71	chr10	22462755	25254711	2791956	22861543	22968477	106934	BINE_1036	1
CNVR_71	chr10	22462755	25254711	2791956	22861543	22968477	106934	BINE_1041	1
CNVR_71	chr10	22462755	25254711	2791956	22861543	22968477	106934	BINE_1047	1
CNVR_71	chr10	22462755	25254711	2791956	22861543	22968477	106934	BINE_111	1
CNVR_71	chr10	22462755	25254711	2791956	22861543	22968477	106934	BINE_1053	1
CNVR_71	chr10	22462755	25254711	2791956	22861543	22968477	106934	BINE_1060	1
CNVR_71	chr10	22462755	25254711	2791956	22861543	22968477	106934	BINE_1146	1
CNVR_71	chr10	22462755	25254711	2791956	22861543	22968477	106934	BINE_1369	1
CNVR_71	chr10	22462755	25254711	2791956	22861543	22968477	106934	BINE_1535	1
CNVR_71	chr10	22462755	25254711	2791956	22861543	22968477	106934	BINE_232	1
CNVR_71	chr10	22462755	25254711	2791956	22861543	22968477	106934	BINE_286	1
CNVR_71	chr10	22462755	25254711	2791956	22861543	22968477	106934	BINE_759	1
CNVR_71	chr10	22462755	25254711	2791956	22861543	22968477	106934	BINE_904	1
CNVR_71	chr10	22462755	25254711	2791956	22861543	22968477	106934	BINE_914	1
CNVR_71	chr10	22462755	25254711	2791956	22861543	22968477	106934	BINE_919	1
CNVR_71	chr10	22462755	25254711	2791956	22861543	22968477	106934	BINE_939	1
CNVR_71	chr10	22462755	25254711	2791956	22861543	22968477	106934	BINE_976	1
CNVR_71	chr10	22462755	25254711	2791956	22861543	22968477	106934	BINE_1002	1
CNVR_71	chr10	22462755	25254711	2791956	22861543	23074077	212534	BINE_1416	1
CNVR_71	chr10	22462755	25254711	2791956	22861543	23160598	299055	BINE_1251	1
CNVR_71	chr10	22462755	25254711	2791956	22872498	22968477	95979	BINE_150	1
CNVR_71	chr10	22462755	25254711	2791956	22872498	23074077	201579	BINE_1674	1
CNVR_71	chr10	22462755	25254711	2791956	23003954	23413050	409096	BINE_366	1
CNVR_71	chr10	22462755	25254711	2791956	23319457	23800720	481263	BINE_936	1
CNVR_71	chr10	22462755	25254711	2791956	23319457	24223514	904057	BINE_118	1
CNVR_71	chr10	22462755	25254711	2791956	23342480	24095827	753347	BINE_1026	1
CNVR_71	chr10	22462755	25254711	2791956	23413049	24095827	682778	BINE_355	1
CNVR_71	chr10	22462755	25254711	2791956	23530175	23876965	346790	BINE_950	1
CNVR_71	chr10	22462755	25254711	2791956	23582098	24095827	513729	BINE_223	1
CNVR_71	chr10	22462755	25254711	2791956	23582098	24299374	717276	BINE_468	1
CNVR_71	chr10	22462755	25254711	2791956	23635451	24095827	460376	BINE_960	1
CNVR_71	chr10	22462755	25254711	2791956	23635451	24587769	952318	BINE_939	1
CNVR_71	chr10	22462755	25254711	2791956	23635451	25470780	1835329	BINE_789	0.882272
CNVR_71	chr10	22462755	25254711	2791956	23710289	24299374	589085	BINE_1343	1
CNVR_71	chr10	22462755	25254711	2791956	23847192	24095827	248635	BINE_1243	1
CNVR_71	chr10	22462755	25254711	2791956	23847192	24150282	303090	BINE_5	1
CNVR_71	chr10	22462755	25254711	2791956	23847192	24223514	376322	BINE_1390	1
CNVR_71	chr10	22462755	25254711	2791956	23847192	24604106	756914	BINE_1708	1
CNVR_71	chr10	22462755	25254711	2791956	23847192	25530454	1683262	BINE_311	0.836185
CNVR_71	chr10	22462755	25254711	2791956	23869800	24095827	226027	BINE_385	1
CNVR_71	chr10	22462755	25254711	2791956	23869800	24095827	226027	BINE_389	1
CNVR_71	chr10	22462755	25254711	2791956	23869800	24167328	297528	BINE_456	1
CNVR_71	chr10	22462755	25254711	2791956	23869800	24299374	429574	BINE_1603	1
CNVR_71	chr10	22462755	25254711	2791956	23869800	24299374	429574	BINE_1694	1
CNVR_71	chr10	22462755	25254711	2791956	23889532	24167328	277796	BINE_317	1
CNVR_71	chr10	22462755	25254711	2791956	23889532	24167328	277796	BINE_995	1
CNVR_71	chr10	22462755	25254711	2791956	23889532	24223514	333982	BINE_1241	1
CNVR_71	chr10	22462755	25254711	2791956	23889532	24223514	333982	BINE_1314	1
CNVR_71	chr10	22462755	25254711	2791956	23889532	24223514	333982	BINE_1452	1
CNVR_71	chr10	22462755	25254711	2791956	23889532	24223514	333982	BINE_1658	1
CNVR_71	chr10	22462755	25254711	2791956	23889532	24223514	333982	BINE_200	1
CNVR_71	chr10	22462755	25254711	2791956	23889532	24279052	389520	BINE_559	1
CNVR_71	chr10	22462755	25254711	2791956	23889532	24279052	389520	BINE_586	1
CNVR_71	chr10	22462755	25254711	2791956	23889532	24279052	389520	BINE_746	1
CNVR_71	chr10	22462755	25254711	2791956	23889532	24290355	400823	BINE_1061	1
CNVR_71	chr10	22462755	25254711	2791956	23889532	24290355	400823	BINE_743	1
CNVR_71	chr10	22462755	25254711	2791956	23889532	24299374	409842	BINE_1046	1
CNVR_71	chr10	22462755	25254711	2791956	23889532	24299374	409842	BINE_115	1
CNVR_71	chr10	22462755	25254711	2791956	23889532	24299374	409842	BINE_1111	1
CNVR_71	chr10	22462755	25254711	2791956	23889532	24299374	409842	BINE_1203	1
CNVR_71	chr10	22462755	25254711	2791956	23889532	24299374	409842	BINE_1333	1
CNVR_71	chr10	22462755	25254711	2791956	23889532	24299374	409842	BINE_1410	1
CNVR_71	chr10	22462755	25254711	2791956	23889532	24299374	409842	BINE_1433	1
CNVR_71	chr10	22462755	25254711	2791956	23889532	24299374	409842	BINE_151	1
CNVR_71	chr10	22462755	25254711	2791956	23889532	24299374	409842	BINE_1530	1
CNVR_71	chr10	22462755	25254711	2791956	23889532	24299374	409842	BINE_1546	1
CNVR_71	chr10	22462755	25254711	2791956	23889532	24299374	409842	BINE_163	1
CNVR_71	chr10	22462755	25254711	2791956	23889532	24299374	409842	BINE_1649	1
CNVR_71	chr10	22462755	25254711	2791956	23889532	24299374	409842	BINE_1687	1
CNVR_71	chr10	22462755	25254711	2791956	23889532	24299374	409842	BINE_175	1
CNVR_71	chr10	22462755	25254711	2791956	23889532	24299374	409842	BINE_1702	1
CNVR_71	chr10	22462755	25254711	2791956	23889532	24299374	409842	BINE_204	1
CNVR_71	chr10	22462755	25254711	2791956	23889532	24299374	409842	BINE_254	1
CNVR_71	chr10	22462755	25254711	2791956	23889532	24299374	409842	BINE_32	1
CNVR_71	chr10	22462755	25254711	2791956	23889532	24299374	409842	BINE_264	1
CNVR_71	chr10	22462755	25254711	2791956	23889532	24299374	409842	BINE_297	1
CNVR_71	chr10	22462755	25254711	2791956	23889532	24299374	409842	BINE_352	1
CNVR_71	chr10	22462755	25254711	2791956	23889532	24299374	409842	BINE_42	1
CNVR_71	chr10	22462755	25254711	2791956	23889532	24299374	409842	BINE_396	1
CNVR_71	chr10	22462755	25254711	2791956	23889532	24299374	409842	BINE_11	1
CNVR_71	chr10	22462755	25254711	2791956	23889532	24299374	409842	BINE_508	1
CNVR_71	chr10	22462755	25254711	2791956	23889532	24299374	409842	BINE_62	1
CNVR_71	chr10	22462755	25254711	2791956	23889532	24299374	409842	BINE_66	1
CNVR_71	chr10	22462755	25254711	2791956	23889532	24299374	409842	BINE_69	1
CNVR_71	chr10	22462755	25254711	2791956	23889532	24299374	409842	BINE_650	1
CNVR_71	chr10	22462755	25254711	2791956	23889532	24299374	409842	BINE_702	1
CNVR_71	chr10	22462755	25254711	2791956	23889532	24299374	409842	BINE_765	1
CNVR_71	chr10	22462755	25254711	2791956	23889532	24299374	409842	BINE_790	1
CNVR_71	chr10	22462755	25254711	2791956	23889532	24299374	409842	BINE_848	1
CNVR_71	chr10	22462755	25254711	2791956	23889532	24299374	409842	BINE_95	1
CNVR_71	chr10	22462755	25254711	2791956	23889532	24299374	409842	BINE_890	1
CNVR_71	chr10	22462755	25254711	2791956	23889532	24488552	599020	BINE_371	1
CNVR_71	chr10	22462755	25254711	2791956	23889532	24488552	599020	BINE_534	1
CNVR_71	chr10	22462755	25254711	2791956	23889532	24604106	714574	BINE_1264	1
CNVR_71	chr10	22462755	25254711	2791956	23889532	24604106	714574	BINE_1712	1
CNVR_71	chr10	22462755	25254711	2791956	23889532	24942444	1052912	BINE_124	1
CNVR_71	chr10	22462755	25254711	2791956	23889532	24942444	1052912	BINE_885	1
CNVR_71	chr10	22462755	25254711	2791956	23889532	24942444	1052912	BINE_895	1
CNVR_71	chr10	22462755	25254711	2791956	23905343	24279052	373709	BINE_1040	1
CNVR_71	chr10	22462755	25254711	2791956	23905343	24279052	373709	BINE_202	1
CNVR_71	chr10	22462755	25254711	2791956	23905343	24279052	373709	BINE_78	1
CNVR_71	chr10	22462755	25254711	2791956	23905343	24279052	373709	BINE_944	1
CNVR_71	chr10	22462755	25254711	2791956	23905343	24299374	394031	BINE_1195	1
CNVR_71	chr10	22462755	25254711	2791956	23905343	24299374	394031	BINE_1263	1
CNVR_71	chr10	22462755	25254711	2791956	23905343	24299374	394031	BINE_1334	1
CNVR_71	chr10	22462755	25254711	2791956	23905343	24299374	394031	BINE_1589	1
CNVR_71	chr10	22462755	25254711	2791956	23905343	24299374	394031	BINE_182	1
CNVR_71	chr10	22462755	25254711	2791956	23905343	24299374	394031	BINE_185	1
CNVR_71	chr10	22462755	25254711	2791956	23905343	24299374	394031	BINE_203	1
CNVR_71	chr10	22462755	25254711	2791956	23905343	24299374	394031	BINE_34	1
CNVR_71	chr10	22462755	25254711	2791956	23905343	24299374	394031	BINE_426	1
CNVR_71	chr10	22462755	25254711	2791956	23905343	24299374	394031	BINE_439	1
CNVR_71	chr10	22462755	25254711	2791956	23905343	24299374	394031	BINE_443	1
CNVR_71	chr10	22462755	25254711	2791956	23905343	24299374	394031	BINE_445	1
CNVR_71	chr10	22462755	25254711	2791956	23905343	24299374	394031	BINE_466	1
CNVR_71	chr10	22462755	25254711	2791956	23905343	24299374	394031	BINE_726	1
CNVR_71	chr10	22462755	25254711	2791956	23905343	24299374	394031	BINE_84	1
CNVR_71	chr10	22462755	25254711	2791956	23910864	24299374	388510	BINE_685	1
CNVR_71	chr10	22462755	25254711	2791956	24057641	24942444	884803	BINE_210	1
CNVR_71	chr10	22462755	25254711	2791956	24831597	25530454	698857	BINE_396	0.605437
CNVR_71	chr10	22462755	25254711	2791956	24942443	25549886	607443	BINE_1687	0.51407
CNVR_71	chr10	22462755	25254711	2791956	25087950	25470780	382830	BINE_785	0.435601
CNVR_71	chr10	22462755	25254711	2791956	25129327	25464116	334789	BINE_468	0.374516
CNVR_71	chr10	22462755	25254711	2791956	25173442	25646216	472774	BINE_1316	0.171898
CNVR_72	chr10	53661156	53790651	129495
CNVR_73	chr10	59850161	59948768	98607	59706628	59867344	160716	BINE_311	0.106915
CNVR_74	chr10	76867680	76984308	116628	76777628	76895589	117961	BINE_1316	0.236595
CNVR_74	chr10	76867680	76984308	116628	76777628	76916037	138409	BINE_981	0.349378
CNVR_75	chr11	38375935	38512410	136475
CNVR_76	chr11	39635794	39808626	172832
CNVR_77	chr11	93328252	93519938	191686	93480995	93551432	70437	BINE_1137	0.552877
CNVR_78	chr11	93439034	93515601	76567	93480995	93551432	70437	BINE_1137	0.491304
CNVR_79	chr11	93439034	93627561	188527	93480995	93551432	70437	BINE_1137	1
CNVR_80	chr11	93526749	93564716	37967	93480995	93551432	70437	BINE_1137	0.350427
CNVR_81	chr11	93637184	93664756	27572	93650286	93697137	46851	BINE_757	0.308851
CNVR_81	chr11	93637184	93664756	27572	93650286	93718359	68073	BINE_785	0.212566
CNVR_82	chr11	93667885	93694558	26673	93668711	93721814	53103	BINE_797	0.486733
CNVR_83	chr11	104043184	104241380	198196	102843419	104203201	1359782	BINE_112	0.117678
CNVR_83	chr11	104043184	104241380	198196	102843419	104232763	1389344	BINE_218	0.136452
CNVR_83	chr11	104043184	104241380	198196	102843419	104232763	1389344	BINE_292	0.136452
CNVR_83	chr11	104043184	104241380	198196	102849672	104222061	1372389	BINE_180	0.13034
CNVR_83	chr11	104043184	104241380	198196	102849672	104222061	1372389	BINE_989	0.13034
CNVR_83	chr11	104043184	104241380	198196	102901238	104083289	1182051	BINE_85	0.0339283
CNVR_83	chr11	104043184	104241380	198196	102901238	104094452	1193214	BINE_191	0.0429663
CNVR_83	chr11	104043184	104241380	198196	102901238	104197138	1295900	BINE_1144	0.118801
CNVR_83	chr11	104043184	104241380	198196	102901238	104197138	1295900	BINE_470	0.118801
CNVR_83	chr11	104043184	104241380	198196	102941851	104183113	1241262	BINE_504	0.112731
CNVR_83	chr11	104043184	104241380	198196	102944334	104094452	1150118	BINE_499	0.0445763
CNVR_83	chr11	104043184	104241380	198196	102952631	104075290	1122659	BINE_1693	0.0285982
CNVR_83	chr11	104043184	104241380	198196	102952631	104094452	1141821	BINE_274	0.0449002
CNVR_83	chr11	104043184	104241380	198196	102952631	104185394	1232763	BINE_1698	0.115359
CNVR_83	chr11	104043184	104241380	198196	102952631	104185394	1232763	BINE_809	0.115359
CNVR_83	chr11	104043184	104241380	198196	102952631	104217085	1264454	BINE_770	0.137531
CNVR_83	chr11	104043184	104241380	198196	102952631	104222061	1269430	BINE_295	0.140911
CNVR_83	chr11	104043184	104241380	198196	102962247	104185394	1223147	BINE_674	0.116266
CNVR_83	chr11	104043184	104241380	198196	102986856	104185394	1198538	BINE_516	0.118653
CNVR_83	chr11	104043184	104241380	198196	103016398	104150260	1133862	BINE_687	0.0944348
CNVR_83	chr11	104043184	104241380	198196	103016398	104185394	1168996	BINE_662	0.121651
CNVR_83	chr11	104043184	104241380	198196	103016398	104232763	1216365	BINE_130	0.155857
CNVR_83	chr11	104043184	104241380	198196	103042089	104203201	1161112	BINE_981	0.137814
CNVR_83	chr11	104043184	104241380	198196	103042089	104222061	1179972	BINE_914	0.151594
CNVR_83	chr11	104043184	104241380	198196	103042089	104222061	1179972	BINE_980	0.151594
CNVR_83	chr11	104043184	104241380	198196	103046788	104052178	1005390	BINE_1167	0.00894578
CNVR_83	chr11	104043184	104241380	198196	103046788	104168845	1122057	BINE_998	0.111992
CNVR_83	chr11	104043184	104241380	198196	103046788	104183113	1136325	BINE_1157	0.123142
CNVR_83	chr11	104043184	104241380	198196	103046788	104185394	1138606	BINE_115	0.124898
CNVR_83	chr11	104043184	104241380	198196	103046788	104185394	1138606	BINE_547	0.124898
CNVR_83	chr11	104043184	104241380	198196	103046788	104189978	1143190	BINE_1023	0.128407
CNVR_83	chr11	104043184	104241380	198196	103046788	104217085	1170297	BINE_680	0.148596
CNVR_83	chr11	104043184	104241380	198196	103046788	104220183	1173395	BINE_982	0.150843
CNVR_83	chr11	104043184	104241380	198196	103046788	104222061	1175273	BINE_1008	0.1522
CNVR_83	chr11	104043184	104241380	198196	103046788	104222061	1175273	BINE_1016	0.1522
CNVR_83	chr11	104043184	104241380	198196	103046788	104222061	1175273	BINE_887	0.1522
CNVR_83	chr11	104043184	104241380	198196	103046788	104222061	1175273	BINE_906	0.1522
CNVR_83	chr11	104043184	104241380	198196	103046788	104222061	1175273	BINE_975	0.1522
CNVR_83	chr11	104043184	104241380	198196	103046788	104222061	1175273	BINE_995	0.1522
CNVR_83	chr11	104043184	104241380	198196	103046788	104222061	1175273	BINE_999	0.1522
CNVR_83	chr11	104043184	104241380	198196	103046788	104222061	1175273	BINE_1003	0.1522
CNVR_83	chr11	104043184	104241380	198196	103046788	104232763	1185975	BINE_1020	0.159851
CNVR_83	chr11	104043184	104241380	198196	103047473	104094452	1046979	BINE_1150	0.0489676
CNVR_83	chr11	104043184	104241380	198196	103051195	104083289	1032094	BINE_468	0.0388579
CNVR_83	chr11	104043184	104241380	198196	103051195	104094452	1043257	BINE_1178	0.0491423
CNVR_83	chr11	104043184	104241380	198196	103051195	104150260	1099065	BINE_971	0.0974246
CNVR_83	chr11	104043184	104241380	198196	103051195	104168845	1117650	BINE_188	0.112433
CNVR_83	chr11	104043184	104241380	198196	103051195	104183113	1131918	BINE_593	0.123621
CNVR_83	chr11	104043184	104241380	198196	103051195	104185394	1134199	BINE_507	0.125384
CNVR_83	chr11	104043184	104241380	198196	103055282	104094452	1039170	BINE_1200	0.0493355
CNVR_83	chr11	104043184	104241380	198196	103055282	104183113	1127831	BINE_235	0.124069
CNVR_83	chr11	104043184	104241380	198196	103055282	104183113	1127831	BINE_802	0.124069
CNVR_83	chr11	104043184	104241380	198196	103055282	104185394	1130112	BINE_1153	0.125837
CNVR_83	chr11	104043184	104241380	198196	103055282	104185394	1130112	BINE_1168	0.125837
CNVR_83	chr11	104043184	104241380	198196	103055282	104189978	1134696	BINE_1152	0.129369
CNVR_83	chr11	104043184	104241380	198196	103055282	104189978	1134696	BINE_190	0.129369
CNVR_83	chr11	104043184	104241380	198196	103055282	104195124	1139842	BINE_1094	0.133299
CNVR_83	chr11	104043184	104241380	198196	103055282	104203201	1147919	BINE_1111	0.139397
CNVR_83	chr11	104043184	104241380	198196	103055282	104220183	1164901	BINE_508	0.151943
CNVR_83	chr11	104043184	104241380	198196	103055282	104232763	1177481	BINE_961	0.161004
CNVR_83	chr11	104043184	104241380	198196	103067728	104168845	1101117	BINE_592	0.114121
CNVR_83	chr11	104043184	104241380	198196	103067728	104222061	1154333	BINE_913	0.154961
CNVR_83	chr11	104043184	104241380	198196	103071790	104185394	1113604	BINE_1059	0.127702
CNVR_83	chr11	104043184	104241380	198196	103071790	104226169	1154379	BINE_896	0.158514
CNVR_83	chr11	104043184	104241380	198196	103077070	104232763	1155693	BINE_144	0.164039
CNVR_83	chr11	104043184	104241380	198196	103096173	104075290	979117	BINE_1688	0.0327908
CNVR_83	chr11	104043184	104241380	198196	103096173	104150260	1054087	BINE_916	0.101582
CNVR_83	chr11	104043184	104241380	198196	103096173	104168845	1072672	BINE_1022	0.117148
CNVR_83	chr11	104043184	104241380	198196	103096173	104168845	1072672	BINE_495	0.117148
CNVR_83	chr11	104043184	104241380	198196	103096173	104185394	1089221	BINE_1009	0.130561
CNVR_83	chr11	104043184	104241380	198196	103096173	104195906	1099733	BINE_865	0.138872
CNVR_83	chr11	104043184	104241380	198196	103096173	104235342	1139169	BINE_1084	0.168683
CNVR_83	chr11	104043184	104241380	198196	103149239	104094452	945213	BINE_1141	0.0542396
CNVR_83	chr11	104043184	104241380	198196	103149239	104168845	1019606	BINE_302	0.123245
CNVR_83	chr11	104043184	104241380	198196	103149239	104222061	1072822	BINE_1137	0.166735
CNVR_83	chr11	104043184	104241380	198196	103198105	104168845	970740	BINE_956	0.129449
CNVR_83	chr11	104043184	104241380	198196	103198105	104235342	1037237	BINE_1051	0.185259
CNVR_83	chr11	104043184	104241380	198196	103252186	104094452	842266	BINE_609	0.0608691
CNVR_83	chr11	104043184	104241380	198196	103275438	104222061	946623	BINE_943	0.188963
CNVR_83	chr11	104043184	104241380	198196	103285125	104083289	798164	BINE_361	0.0502466
CNVR_83	chr11	104043184	104241380	198196	103285125	104094452	809327	BINE_1013	0.0633465
CNVR_83	chr11	104043184	104241380	198196	103285125	104183113	897988	BINE_658	0.155825
CNVR_83	chr11	104043184	104241380	198196	103285125	104220183	935058	BINE_297	0.189292
CNVR_83	chr11	104043184	104241380	198196	103285125	104222061	936936	BINE_948	0.190917
CNVR_83	chr11	104043184	104241380	198196	103285125	104226169	941044	BINE_686	0.194449
CNVR_83	chr11	104043184	104241380	198196	103289034	104185394	896360	BINE_629	0.158653
CNVR_83	chr11	104043184	104241380	198196	103302350	104144206	841856	BINE_1650	0.119999
CNVR_83	chr11	104043184	104241380	198196	103302350	104168845	866495	BINE_446	0.145022
CNVR_83	chr11	104043184	104241380	198196	103328265	104217085	888820	BINE_1160	0.195654
CNVR_83	chr11	104043184	104241380	198196	103339895	104094452	754557	BINE_570	0.0679445
CNVR_83	chr11	104043184	104241380	198196	103343609	104144206	800597	BINE_1619	0.126183
CNVR_83	chr11	104043184	104241380	198196	103343609	104195124	851515	BINE_1636	0.178435
CNVR_83	chr11	104043184	104241380	198196	103357879	104094452	736573	BINE_264	0.0696034
CNVR_83	chr11	104043184	104241380	198196	103357879	104203201	845322	BINE_1151	0.189297
CNVR_83	chr11	104043184	104241380	198196	103363409	104094452	731043	BINE_953	0.0701299
CNVR_83	chr11	104043184	104241380	198196	103363409	104217085	853676	BINE_876	0.203708
CNVR_83	chr11	104043184	104241380	198196	103365606	104150260	784654	BINE_1037	0.136463
CNVR_83	chr11	104043184	104241380	198196	103365606	104168845	803239	BINE_990	0.156443
CNVR_83	chr11	104043184	104241380	198196	103409246	104168845	759599	BINE_282	0.165431
CNVR_83	chr11	104043184	104241380	198196	103426954	104195124	768170	BINE_1494	0.197795
CNVR_83	chr11	104043184	104241380	198196	103440853	104168845	727992	BINE_198	0.172613
CNVR_83	chr11	104043184	104241380	198196	103447372	104195906	748534	BINE_464	0.204028
CNVR_83	chr11	104043184	104241380	198196	103476365	104094452	618087	BINE_113	0.0829463
CNVR_83	chr11	104043184	104241380	198196	103484883	104185394	700511	BINE_1173	0.203009
CNVR_83	chr11	104043184	104241380	198196	103506945	104154680	647735	BINE_1558	0.172132
CNVR_83	chr11	104043184	104241380	198196	103547738	104144206	596468	BINE_1574	0.169367
CNVR_83	chr11	104043184	104241380	198196	103560889	104083289	522400	BINE_1212	0.0767707
CNVR_83	chr11	104043184	104241380	198196	103573055	104150260	577205	BINE_825	0.185508
CNVR_83	chr11	104043184	104241380	198196	103595392	104083289	487897	BINE_419	0.0821997
CNVR_83	chr11	104043184	104241380	198196	103595392	104224295	628903	BINE_946	0.287979
CNVR_83	chr11	104043184	104241380	198196	103606193	104185394	579201	BINE_725	0.245528
CNVR_83	chr11	104043184	104241380	198196	103611182	104185394	574212	BINE_689	0.247661
CNVR_83	chr11	104043184	104241380	198196	103611182	104215432	604250	BINE_931	0.285061
CNVR_83	chr11	104043184	104241380	198196	103615734	104094452	478718	BINE_1712	0.107094
CNVR_83	chr11	104043184	104241380	198196	103615734	104136282	520548	BINE_316	0.178846
CNVR_83	chr11	104043184	104241380	198196	103615734	104168845	553111	BINE_63	0.227189
CNVR_83	chr11	104043184	104241380	198196	103624665	104083289	458624	BINE_32	0.0874464
CNVR_83	chr11	104043184	104241380	198196	103624665	104083289	458624	BINE_314	0.0874464
CNVR_83	chr11	104043184	104241380	198196	103624665	104094452	469787	BINE_812	0.10913
CNVR_83	chr11	104043184	104241380	198196	103624665	104168845	544180	BINE_1012	0.230918
[truncated: 3,647 more rows]
