# Supplementary material for: Genome-wide copy number variation (CNV) detection in Nelore cattle reveals highly frequent variants in genome regions harboring QTLs affecting production traits
Source: BMC Genomics. 2016 Jun 13;17:454. doi: 10.1186/s12864-016-2752-9 (PMC4907077; doi:10.1186/s12864-016-2752-9)
Supplement: Additional file 11: — Gene Ontology annotation in CNVRs detected in Nelore HD SNP genotyping data. (XLSX 313 kb) [file 12864_2016_2752_MOESM9_ESM.xlsx]

## Sheet: Planilha1
#CNVR	chr	Start_CNVR	End_CNVR	Length_CNVR	Start_QTL	End_QTL	Length_QTL	QTL description	% Overlapping
CNVR_30	1	10426370	10625572	199202	10375103	10583906	208803	Veterinary treatments QTL (5453)	75.4472
CNVR_31	1	10817242	11029283	212041	10897111	11105914	208803	Presence of horns QTL (6261)	63.2999
CNVR_31	1	10817242	11029283	212041	10965983	10966083	100	Abomasum displacement QTL (23947)	100
CNVR_31	1	10817242	11029283	212041	10965983	10966083	100	Angularity QTL (22701)	100
CNVR_31	1	10817242	11029283	212041	10965983	10966083	100	Calving interval QTL (25013)	100
CNVR_31	1	10817242	11029283	212041	10965983	10966083	100	Milk alpha-lactalbumin percentage QTL (15760)	100
CNVR_31	1	10817242	11029283	212041	10965983	10966083	100	M. paratuberculosis susceptibility QTL (14689)	100
CNVR_31	1	10817242	11029283	212041	10965983	10966083	100	Feet and legs QTL (28148)	100
CNVR_31	1	10817242	11029283	212041	10965983	10966083	100	Lean meat yield QTL (20457)	100
CNVR_31	1	10817242	11029283	212041	10965983	10966083	100	Longissimus muscle area QTL (20337)	100
CNVR_31	1	10817242	11029283	212041	10965983	10966083	100	Milk profitability index QTL (20132)	100
CNVR_67	1	21320259	22090880	770621	21323178	22276106	952928	Omega-3 to omega-6 fatty acid ratio QTL (19742)	80.5624
CNVR_78	1	24656890	24826582	169692	24558625	24767428	208803	Average Daily Gain QTL (28714)	52.9389
CNVR_78	1	24656890	24826582	169692	24558625	24767428	208803	Muscle pH QTL (28715)	52.9389
CNVR_78	1	24656890	24826582	169692	24558625	24767428	208803	Muscle pH QTL (28716)	52.9389
CNVR_78	1	24656890	24826582	169692	24663027	24871830	208803	Connective tissue amount QTL (13189)	78.3298
CNVR_83	1	26143457	26512669	369212	26233034	26441837	208803	Milk fat yield (daughter deviation) QTL (10378)	100
CNVR_102	1	31606794	32496028	889234	31979209	32188013	208804	Udder composite index QTL (3474)	100
CNVR_132	1	41150941	41318385	167444	41072109	41280913	208804	Milk yield (EBV) QTL (6145)	62.2459
CNVR_132	1	41150941	41318385	167444	41072109	41280913	208804	Milk protein yield (EBV) QTL (6148)	62.2459
CNVR_191	1	62981083	64007421	1026338	62685881	63313688	627807	Iron content QTL (24055)	52.9789
CNVR_218	1	71023591	71227981	204390	70884998	71192145	307147	Average Daily Gain QTL (22777)	54.8773
CNVR_220	1	71359459	71630748	271289	71301478	71510281	208803	Muscle lactate dehydrogenase activity QTL (19894)	72.2317
CNVR_222	1	72115021	72387471	272450	72136691	72345494	208803	Height (yearling) QTL (12132)	100
CNVR_222	1	72115021	72387471	272450	72136691	72345494	208803	Marbling score QTL (12133)	100
CNVR_222	1	72115021	72387471	272450	72136691	72345494	208803	Longissimus muscle width QTL (13194)	100
CNVR_237	1	77577897	77728370	150473	77610097	77818901	208804	Body weight (slaughter) QTL (4511)	56.6431
CNVR_238	1	77970408	78712998	742590	78017593	78017693	100	Average Daily Gain QTL (23630)	100
CNVR_238	1	77970408	78712998	742590	78089597	78298401	208804	Chest depth QTL (3493)	100
CNVR_238	1	77970408	78712998	742590	78089597	78298401	208804	Rump length QTL (3497)	100
CNVR_271	1	91856008	92910195	1054187	92453285	92662088	208803	Milk protein yield (daughter deviation) QTL (10123)	100
CNVR_286	1	98183563	98658068	474505	98188424	98397227	208803	Lung percentage QTL (12145)	100
CNVR_326	1	112938645	113199447	260802	112947111	113155914	208803	Somatic cell score (DYD) QTL (10124)	100
CNVR_337	1	118550334	118736041	185707	118485608	118694411	208803	Milk protein yield (EBV) QTL (6043)	69.0014
CNVR_346	1	121000583	121819089	818506	121128306	121380161	251855	Average Daily Gain QTL (22778)	100
CNVR_346	1	121000583	121819089	818506	121128306	121478777	350471	Average Daily Gain QTL (22825)	100
CNVR_406	1	142802260	143135374	333114	142855533	142855633	100	Lean meat yield QTL (20458)	100
CNVR_406	1	142802260	143135374	333114	142855533	142855633	100	Milk protein yield (EBV) QTL (14912)	100
CNVR_406	1	142802260	143135374	333114	142855533	142855633	100	Interval from first to last insemination QTL (14723)	100
CNVR_406	1	142802260	143135374	333114	142855533	142855633	100	Marbling score QTL (20297)	100
CNVR_406	1	142802260	143135374	333114	142855533	142855633	100	Milk protein yield (EBV) QTL (14913)	100
CNVR_406	1	142802260	143135374	333114	142855533	142855633	100	Milk alpha-casein percentage QTL (15761)	100
CNVR_406	1	142802260	143135374	333114	142855533	142855633	100	Milk yield (EBV) QTL (14888)	100
CNVR_406	1	142802260	143135374	333114	142855533	142855633	100	Milk protein yield (EBV) QTL (14914)	100
CNVR_406	1	142802260	143135374	333114	142855533	142855633	100	Milk profitability index QTL (20133)	100
CNVR_406	1	142802260	143135374	333114	142855533	142855633	100	Average Daily Gain QTL (23638)	100
CNVR_406	1	142802260	143135374	333114	142855533	142855633	100	Marbling score QTL (20397)	100
CNVR_406	1	142802260	143135374	333114	142855533	142855633	100	Fat thickness at the 12th rib QTL (20441)	100
CNVR_406	1	142802260	143135374	333114	142855533	142855633	100	Yield grade QTL (20413)	100
CNVR_406	1	142802260	143135374	333114	142855533	142855633	100	Longissimus muscle area growth QTL (20431)	100
CNVR_406	1	142802260	143135374	333114	142855533	142855633	100	Milk protein percentage QTL (20134)	100
CNVR_406	1	142802260	143135374	333114	142855533	142855633	100	Milk protein yield (EBV) QTL (14915)	100
CNVR_414	1	145212309	145380649	168340	145303366	145303466	100	Inseminations per conception (EBV) QTL (28543)	100
CNVR_414	1	145212309	145380649	168340	145303366	145303466	100	Interval from first to last insemination (EBV) QTL (28544)	100
CNVR_414	1	145212309	145380649	168340	145303366	145303466	100	Inseminations per conception (EBV) QTL (28545)	100
CNVR_414	1	145212309	145380649	168340	145303366	145303466	100	Fertility index QTL (28547)	100
CNVR_414	1	145212309	145380649	168340	145303366	145303466	100	Inseminations per conception (EBV) QTL (28549)	100
CNVR_414	1	145212309	145380649	168340	145303366	145303466	100	Fertility index QTL (28550)	100
CNVR_414	1	145212309	145380649	168340	145303366	145303466	100	Interval from first to last insemination (EBV) QTL (28551)	100
CNVR_414	1	145212309	145380649	168340	145303366	145303466	100	Fertility index QTL (28552)	100
CNVR_414	1	145212309	145380649	168340	145303366	145303466	100	Inseminations per conception (EBV) QTL (28553)	100
CNVR_414	1	145212309	145380649	168340	145303366	145303466	100	Non-return rate (EBV) QTL (28554)	100
CNVR_414	1	145212309	145380649	168340	145303366	145303466	100	Fertility index QTL (28555)	100
CNVR_414	1	145212309	145380649	168340	145303366	145303466	100	Interval to first estrus after calving (EBV) QTL (28556)	100
CNVR_414	1	145212309	145380649	168340	145303366	145303466	100	Inseminations per conception (EBV) QTL (28557)	100
CNVR_414	1	145212309	145380649	168340	145303366	145303466	100	Non-return rate (EBV) QTL (28566)	100
CNVR_414	1	145212309	145380649	168340	145303366	145303466	100	Inseminations per conception (EBV) QTL (28568)	100
CNVR_414	1	145212309	145380649	168340	145303366	145303466	100	Interval from first to last insemination (EBV) QTL (28570)	100
CNVR_414	1	145212309	145380649	168340	145303366	145303466	100	Inseminations per conception (EBV) QTL (28584)	100
CNVR_414	1	145212309	145380649	168340	145303366	145303466	100	Fertility index QTL (28585)	100
CNVR_414	1	145212309	145380649	168340	145303366	145303466	100	Interval from first to last insemination (EBV) QTL (28586)	100
CNVR_414	1	145212309	145380649	168340	145303366	145303466	100	Non-return rate (EBV) QTL (28595)	100
CNVR_414	1	145212309	145380649	168340	145303366	145303466	100	Non-return rate (EBV) QTL (28598)	100
CNVR_414	1	145212309	145380649	168340	145303366	145303466	100	Fertility index QTL (28599)	100
CNVR_414	1	145212309	145380649	168340	145303366	145303466	100	Interval from first to last insemination (EBV) QTL (28626)	100
CNVR_414	1	145212309	145380649	168340	145303366	145303466	100	Inseminations per conception (EBV) QTL (28627)	100
CNVR_414	1	145212309	145380649	168340	145303366	145303466	100	Interval from first to last insemination (EBV) QTL (28628)	100
CNVR_414	1	145212309	145380649	168340	145303366	145303466	100	Milk yield (daughter deviation) QTL (25383)	100
CNVR_414	1	145212309	145380649	168340	145303366	145303466	100	Milk yield (daughter deviation) QTL (25384)	100
CNVR_414	1	145212309	145380649	168340	145303366	145303466	100	Milk yield (daughter deviation) QTL (25385)	100
CNVR_414	1	145212309	145380649	168340	145303366	145303466	100	Milk yield (daughter deviation) QTL (25386)	100
CNVR_414	1	145212309	145380649	168340	145303366	145303466	100	Milk yield (daughter deviation) QTL (25387)	100
CNVR_414	1	145212309	145380649	168340	145303366	145303466	100	Milk yield (daughter deviation) QTL (25388)	100
CNVR_414	1	145212309	145380649	168340	145303366	145303466	100	Milk yield (daughter deviation) QTL (25389)	100
CNVR_414	1	145212309	145380649	168340	145303366	145303466	100	Milk yield (daughter deviation) QTL (25390)	100
CNVR_414	1	145212309	145380649	168340	145303366	145303466	100	Milk yield (daughter deviation) QTL (25391)	100
CNVR_414	1	145212309	145380649	168340	145303366	145303466	100	Milk yield (daughter deviation) QTL (25392)	100
CNVR_414	1	145212309	145380649	168340	145303366	145303466	100	Milk fat yield (daughter deviation) QTL (25752)	100
CNVR_414	1	145212309	145380649	168340	145303366	145303466	100	Milk fat yield (daughter deviation) QTL (25753)	100
CNVR_414	1	145212309	145380649	168340	145303366	145303466	100	Milk fat yield (daughter deviation) QTL (25754)	100
CNVR_414	1	145212309	145380649	168340	145303366	145303466	100	Milk fat yield (daughter deviation) QTL (25755)	100
CNVR_414	1	145212309	145380649	168340	145303366	145303466	100	Milk fat yield (daughter deviation) QTL (25756)	100
CNVR_414	1	145212309	145380649	168340	145303366	145303466	100	Milk fat yield (daughter deviation) QTL (25757)	100
CNVR_414	1	145212309	145380649	168340	145303366	145303466	100	Milk fat yield (daughter deviation) QTL (25758)	100
CNVR_414	1	145212309	145380649	168340	145303366	145303466	100	Milk fat yield (daughter deviation) QTL (25759)	100
CNVR_414	1	145212309	145380649	168340	145303366	145303466	100	Milk fat yield (daughter deviation) QTL (25760)	100
CNVR_414	1	145212309	145380649	168340	145303366	145303466	100	Milk fat yield (daughter deviation) QTL (25761)	100
CNVR_414	1	145212309	145380649	168340	145303366	145303466	100	Milk fat yield (daughter deviation) QTL (25762)	100
CNVR_414	1	145212309	145380649	168340	145303366	145303466	100	Milk protein yield (daughter deviation) QTL (26122)	100
CNVR_414	1	145212309	145380649	168340	145303366	145303466	100	Milk protein yield (daughter deviation) QTL (26123)	100
CNVR_414	1	145212309	145380649	168340	145303366	145303466	100	Milk protein yield (daughter deviation) QTL (26124)	100
CNVR_414	1	145212309	145380649	168340	145303366	145303466	100	Milk protein yield (daughter deviation) QTL (26125)	100
CNVR_414	1	145212309	145380649	168340	145303366	145303466	100	Milk protein yield (daughter deviation) QTL (26126)	100
CNVR_414	1	145212309	145380649	168340	145303366	145303466	100	Milk protein yield (daughter deviation) QTL (26127)	100
CNVR_414	1	145212309	145380649	168340	145303366	145303466	100	Milk protein yield (daughter deviation) QTL (26128)	100
CNVR_414	1	145212309	145380649	168340	145303366	145303466	100	Milk protein yield (daughter deviation) QTL (26129)	100
CNVR_414	1	145212309	145380649	168340	145303366	145303466	100	Milk protein yield (daughter deviation) QTL (26130)	100
CNVR_414	1	145212309	145380649	168340	145303366	145303466	100	Milk protein yield (daughter deviation) QTL (26131)	100
CNVR_414	1	145212309	145380649	168340	145303366	145303466	100	Milk protein yield (daughter deviation) QTL (26132)	100
CNVR_414	1	145212309	145380649	168340	145303366	145303466	100	Milk protein yield (daughter deviation) QTL (26133)	100
CNVR_414	1	145212309	145380649	168340	145303366	145303466	100	Milk protein yield (daughter deviation) QTL (26134)	100
CNVR_414	1	145212309	145380649	168340	145303366	145303466	100	Milk protein yield (daughter deviation) QTL (26135)	100
CNVR_414	1	145212309	145380649	168340	145303366	145303466	100	Milk protein percentage (daughter deviation) QTL (26723)	100
CNVR_438	1	151922319	152106539	184220	151960849	152169653	208804	Milk yield QTL (4706)	69.7736
CNVR_438	1	151922319	152106539	184220	151960849	152169653	208804	Milk protein percentage QTL (4763)	69.7736
CNVR_438	1	151922319	152106539	184220	151960849	152169653	208804	Social separation--Vocalization QTL (7128)	69.7736
CNVR_438	1	151922319	152106539	184220	151960849	152169653	208804	Milk protein yield QTL (2433)	69.7736
CNVR_446	1	154682450	154857059	174609	154709339	154918143	208804	Palmitoleic acid content QTL (12167)	70.7458
CNVR_447	1	154883452	155848505	965053	154785806	154994610	208804	Milk protein percentage QTL (4764)	53.2356
CNVR_447	1	154883452	155848505	965053	154890108	154890208	100	Milk energy yield QTL (1514)	100
CNVR_447	1	154883452	155848505	965053	155516618	155725421	208803	Somatic cell score (DYD) QTL (10125)	100
CNVR_447	1	154883452	155848505	965053	155725421	155934224	208803	Inseminations per conception QTL (5058)	58.9474
CNVR_449	1	155410000	155629802	219802	155516618	155725421	208803	Somatic cell score (DYD) QTL (10125)	54.2061
CNVR_457	1	157845038	158138410	293372	157910981	157911081	100	Residual feed intake QTL (23639)	100
CNVR_468	2	2209617	2906691	697074	2492915	2704406	211491	Dressing percentage QTL (6272)	100
CNVR_468	2	2209617	2906691	697074	2492915	2704406	211491	Longissimus muscle width QTL (6273)	100
CNVR_468	2	2209617	2906691	697074	2492915	2704406	211491	Longissimus muscle area QTL (6274)	100
CNVR_468	2	2209617	2906691	697074	2492915	2704406	211491	Meat weight QTL (6295)	100
CNVR_469	2	2553481	2742586	189105	2492915	2704406	211491	Dressing percentage QTL (6272)	71.3624
CNVR_469	2	2553481	2742586	189105	2492915	2704406	211491	Longissimus muscle width QTL (6273)	71.3624
CNVR_469	2	2553481	2742586	189105	2492915	2704406	211491	Longissimus muscle area QTL (6274)	71.3624
CNVR_469	2	2553481	2742586	189105	2492915	2704406	211491	Meat weight QTL (6295)	71.3624
CNVR_473	2	3862985	4037743	174758	3982529	3982629	100	Residual feed intake QTL (28496)	100
CNVR_473	2	3862985	4037743	174758	3982529	3982629	100	Residual feed intake QTL (28497)	100
CNVR_480	2	5314629	5612211	297582	5242219	5593507	351288	Longissimus muscle lean area QTL (5803)	79.3873
CNVR_485	2	5932526	6138774	206248	6005792	6217284	211492	Muscle lactate dehydrogenase activity QTL (19896)	62.878
CNVR_485	2	5932526	6138774	206248	6005792	6217284	211492	Blood creatinine level QTL (19897)	62.878
CNVR_486	2	6269506	6478433	208927	6323029	6534521	211492	Yield grade QTL (5794)	73.4798
CNVR_486	2	6269506	6478433	208927	6323029	6534521	211492	Marbling score QTL (5796)	73.4798
CNVR_486	2	6269506	6478433	208927	6323029	6534521	211492	Fat luster QTL (5797)	73.4798
CNVR_486	2	6269506	6478433	208927	6323029	6534521	211492	Meat firmness QTL (5798)	73.4798
CNVR_486	2	6269506	6478433	208927	6323029	6534521	211492	Muscle protein percentage QTL (5801)	73.4798
CNVR_486	2	6269506	6478433	208927	6323029	6534521	211492	Semispinalis lean area QTL (5804)	73.4798
CNVR_487	2	6405151	6619440	214289	6323029	6534521	211492	Yield grade QTL (5794)	61.1702
CNVR_487	2	6405151	6619440	214289	6323029	6534521	211492	Marbling score QTL (5796)	61.1702
CNVR_487	2	6405151	6619440	214289	6323029	6534521	211492	Fat luster QTL (5797)	61.1702
CNVR_487	2	6405151	6619440	214289	6323029	6534521	211492	Meat firmness QTL (5798)	61.1702
CNVR_487	2	6405151	6619440	214289	6323029	6534521	211492	Muscle protein percentage QTL (5801)	61.1702
CNVR_487	2	6405151	6619440	214289	6323029	6534521	211492	Semispinalis lean area QTL (5804)	61.1702
CNVR_488	2	7121822	7257007	135185	7018816	7230308	211492	Moisture content QTL (5799)	51.2956
CNVR_488	2	7121822	7257007	135185	7018816	7230308	211492	Meat fat content QTL (5800)	51.2956
CNVR_488	2	7121822	7257007	135185	7122447	7333939	211492	Liver percentage QTL (12150)	63.6242
CNVR_488	2	7121822	7257007	135185	7122447	7333939	211492	Kidney	63.6242
CNVR_488	2	7121822	7257007	135185	7123086	7334577	211491	Shear force QTL (19841)	63.3223
CNVR_488	2	7121822	7257007	135185	7123086	7334577	211491	Fat weight QTL (6275)	63.3223
CNVR_491	2	7890396	8045917	155521	7958392	7958492	100	Body weight QTL (22590)	100
CNVR_491	2	7890396	8045917	155521	7958392	7958492	100	Milk protein percentage QTL (25146)	100
CNVR_491	2	7890396	8045917	155521	7958392	7958492	100	Non-return rate (direct) QTL (15272)	100
CNVR_491	2	7890396	8045917	155521	7958392	7958492	100	Average Daily Gain QTL (23668)	100
CNVR_491	2	7890396	8045917	155521	7958392	7958492	100	Yield grade QTL (20414)	100
CNVR_491	2	7890396	8045917	155521	7958392	7958492	100	Marbling score QTL (20298)	100
CNVR_491	2	7890396	8045917	155521	7958392	7958492	100	M. paratuberculosis susceptibility QTL (14839)	100
CNVR_491	2	7890396	8045917	155521	7958392	7958492	100	Yield grade QTL (20415)	100
CNVR_491	2	7890396	8045917	155521	7958392	7958492	100	Average Daily Gain QTL (23640)	100
CNVR_491	2	7890396	8045917	155521	7958392	7958492	100	Fat thickness at the 12th rib QTL (20364)	100
CNVR_491	2	7890396	8045917	155521	7958392	7958492	100	Sire conception rate QTL (22584)	100
CNVR_491	2	7890396	8045917	155521	7958392	7958492	100	Bovine tuberculosis susceptibility QTL (28683)	100
CNVR_491	2	7890396	8045917	155521	7958392	7958492	100	Milk fat percentage (EBV) QTL (14931)	100
CNVR_491	2	7890396	8045917	155521	7958392	7958492	100	Udder cleft QTL (28162)	100
CNVR_491	2	7890396	8045917	155521	7958392	7958492	100	Residual feed intake QTL (21041)	100
CNVR_491	2	7890396	8045917	155521	7958392	7958492	100	Average daily feed intake QTL (20987)	100
CNVR_491	2	7890396	8045917	155521	7958392	7958492	100	Residual feed intake QTL (21042)	100
CNVR_491	2	7890396	8045917	155521	7958392	7958492	100	Fat thickness at the 12th rib QTL (20262)	100
CNVR_491	2	7890396	8045917	155521	7958392	7958492	100	Marbling score QTL (20317)	100
CNVR_491	2	7890396	8045917	155521	7958392	7958492	100	Body weight QTL (22591)	100
CNVR_491	2	7890396	8045917	155521	7958392	7958492	100	Milk yield (EBV) QTL (16211)	100
CNVR_491	2	7890396	8045917	155521	7958392	7958492	100	Milk protein yield (EBV) QTL (16212)	100
CNVR_491	2	7890396	8045917	155521	7958392	7958492	100	Milk fat percentage (EBV) QTL (16213)	100
CNVR_491	2	7890396	8045917	155521	7958392	7958492	100	Milk protein percentage (EBV) QTL (16214)	100
CNVR_491	2	7890396	8045917	155521	7958392	7958492	100	Interval from first to last insemination (EBV) QTL (16215)	100
CNVR_491	2	7890396	8045917	155521	7958392	7958492	100	Marbling score QTL (20398)	100
CNVR_491	2	7890396	8045917	155521	7958392	7958492	100	Average Daily Gain QTL (23641)	100
CNVR_491	2	7890396	8045917	155521	7958392	7958492	100	Body weight QTL (22592)	100
CNVR_521	2	17008991	17247288	238297	16961735	17173227	211492	Body weight (birth) QTL (5383)	77.6559
CNVR_522	2	17752933	18084325	331392	17947726	18159217	211491	Body weight QTL (13205)	64.5886
CNVR_522	2	17752933	18084325	331392	17947726	18159217	211491	Average Daily Gain QTL (13206)	64.5886
CNVR_522	2	17752933	18084325	331392	17947726	18159217	211491	Body length QTL (13207)	64.5886
CNVR_522	2	17752933	18084325	331392	17947726	18159217	211491	Chest girth QTL (13208)	64.5886
CNVR_522	2	17752933	18084325	331392	17947726	18159217	211491	Body weight QTL (13209)	64.5886
CNVR_522	2	17752933	18084325	331392	17947726	18159217	211491	Average Daily Gain QTL (13210)	64.5886
CNVR_522	2	17752933	18084325	331392	17947726	18159217	211491	Body length QTL (13211)	64.5886
CNVR_522	2	17752933	18084325	331392	17947726	18159217	211491	Chest girth QTL (13212)	64.5886
CNVR_522	2	17752933	18084325	331392	17947726	18159217	211491	Body weight QTL (13213)	64.5886
CNVR_522	2	17752933	18084325	331392	17947726	18159217	211491	Average Daily Gain QTL (13214)	64.5886
CNVR_522	2	17752933	18084325	331392	17947726	18159217	211491	Body length QTL (13215)	64.5886
CNVR_522	2	17752933	18084325	331392	17947726	18159217	211491	Chest girth QTL (13216)	64.5886
CNVR_576	2	38001552	38338800	337248	38014629	38014729	100	Longissimus muscle area QTL (24690)	100
CNVR_603	2	48586131	49658043	1071912	49078992	49290484	211492	Meat-to-bone ratio QTL (7110)	100
CNVR_603	2	48586131	49658043	1071912	49095661	49943710	848049	Lignoceric acid content QTL (19708)	66.3148
CNVR_603	2	48586131	49658043	1071912	49095661	49943710	848049	Lignoceric acid content QTL (19774)	66.3148
CNVR_700	2	86279265	86851533	572268	86192289	86403781	211492	Milk protein yield (EBV) QTL (6045)	58.875
CNVR_700	2	86279265	86851533	572268	86285909	86497400	211491	Residual feed intake QTL (5096)	100
CNVR_700	2	86279265	86851533	572268	86285909	86497400	211491	Residual feed intake QTL (5097)	100
CNVR_700	2	86279265	86851533	572268	86285909	86497400	211491	Feed conversion ratio QTL (5098)	100
CNVR_700	2	86279265	86851533	572268	86509526	86721018	211492	Milk fat percentage (daughter deviation) QTL (9983)	100
CNVR_700	2	86279265	86851533	572268	86509526	86721018	211492	Milk protein percentage (daughter deviation) QTL (9984)	100
CNVR_700	2	86279265	86851533	572268	86509526	86721018	211492	Milk protein yield QTL (9985)	100
CNVR_700	2	86279265	86851533	572268	86509526	86721018	211492	Fertilization rate QTL (11623)	100
CNVR_742	2	105668830	105938872	270042	105704232	105915724	211492	M. paratuberculosis susceptibility QTL (11659)	100
CNVR_742	2	105668830	105938872	270042	105704232	105915724	211492	M. paratuberculosis susceptibility QTL (11660)	100
CNVR_742	2	105668830	105938872	270042	105704232	105915724	211492	M. paratuberculosis susceptibility QTL (11661)	100
CNVR_744	2	106806377	106920305	113928	106807899	107019391	211492	Milk yield QTL (4709)	53.1491
CNVR_802	2	126457093	127783833	1326740	127486088	127697580	211492	Chest width QTL (4614)	100
CNVR_802	2	126457093	127783833	1326740	127486088	127697580	211492	Calving ease (maternal) QTL (4616)	100
CNVR_802	2	126457093	127783833	1326740	127486088	127697580	211492	Non-return rate (direct) QTL (4617)	100
CNVR_802	2	126457093	127783833	1326740	127486088	127697580	211492	Body capacity QTL (4685)	100
CNVR_802	2	126457093	127783833	1326740	127486088	127697580	211492	Milk yield QTL (4710)	100
CNVR_809	2	127864639	128063561	198922	127803326	128014817	211491	Carcass weight QTL (11709)	71.0092
CNVR_812	2	128821708	129515246	693538	129287920	129499412	211492	Hip height QTL (20634)	100
CNVR_812	2	128821708	129515246	693538	129287920	129499412	211492	Height (24 months) QTL (20635)	100
CNVR_812	2	128821708	129515246	693538	129287920	129499412	211492	Hip height QTL (20636)	100
CNVR_812	2	128821708	129515246	693538	129287920	129499412	211492	Height (24 months) QTL (20637)	100
CNVR_816	2	129888174	130137291	249117	129983295	130194786	211491	Marbling score QTL (11753)	72.8144
CNVR_823	2	132486567	132848321	361754	132594327	132805818	211491	Marbling score QTL (11746)	100
CNVR_824	2	132562962	132919752	356790	132594327	132805818	211491	Marbling score QTL (11746)	100
CNVR_825	2	132564754	133355797	791043	132594327	132805818	211491	Marbling score QTL (11746)	100
CNVR_833	2	134314557	134612865	298308	134327656	134539148	211492	Residual feed intake QTL (4341)	100
CNVR_837	2	134999538	136166111	1166573	135555209	135766701	211492	Meat-to-bone ratio QTL (7063)	100
CNVR_841	2	135555600	135817472	261872	135555209	135766701	211492	Meat-to-bone ratio QTL (7063)	99.8151
CNVR_850	3	25683	574831	549148	268510	460303	191793	Residual feed intake QTL (5327)	100
CNVR_850	3	25683	574831	549148	268510	460303	191793	Milking speed QTL (4620)	100
CNVR_862	3	4627732	5643418	1015686	5253748	5445540	191792	Residual feed intake QTL (5320)	100
CNVR_891	3	14003352	14192569	189217	13970483	14162276	191793	Residual feed intake QTL (5323)	82.8623
CNVR_891	3	14003352	14192569	189217	13970483	14162276	191793	Residual feed intake QTL (5334)	82.8623
CNVR_893	3	14837576	15704659	867083	14891204	15082997	191793	Residual feed intake QTL (5332)	100
CNVR_911	3	21906424	22037983	131559	21812544	22004336	191792	Milk protein percentage (daughter deviation) QTL (3721)	51.0511
CNVR_911	3	21906424	22037983	131559	21824455	22016248	191793	Milk protein yield (daughter deviation) QTL (10135)	57.2617
CNVR_985	3	49970131	50876691	906560	50241738	50433530	191792	Immunoglobulin G level QTL (20472)	100
CNVR_995	3	52941575	53800018	858443	53000242	53955669	955427	Body weight (mature) QTL (24680)	83.7088
CNVR_1001	3	54983387	55108725	125338	55074385	55074485	100	Body weight (weaning) QTL (24711)	100
CNVR_1008	3	57646494	58007797	361303	57776876	57968669	191793	Tick resistance QTL (13485)	100
CNVR_1008	3	57646494	58007797	361303	57776876	57968669	191793	Tick resistance QTL (13486)	100
CNVR_1008	3	57646494	58007797	361303	57776876	57968669	191793	Tick resistance QTL (13487)	100
CNVR_1008	3	57646494	58007797	361303	57776876	57968669	191793	Tick resistance QTL (13488)	100
CNVR_1011	3	59013599	59341528	327929	59051633	59243425	191792	Milk protein percentage QTL (25149)	100
CNVR_1012	3	59458158	59685451	227293	59580949	59772741	191792	Milk yield (daughter deviation) QTL (10381)	54.4872
CNVR_1039	3	71889421	72023367	133946	72000850	72000950	100	Body weight (mature) QTL (24681)	100
CNVR_1040	3	71995488	72071974	76486	72000850	72000950	100	Body weight (mature) QTL (24681)	100
CNVR_1048	3	75825545	76091197	265652	75759717	75951510	191793	Rib thickness QTL (4522)	65.6776
CNVR_1054	3	80012129	80212428	200299	80168924	80173719	4795	Foot angle QTL (1556)	100
CNVR_1060	3	83650450	85021184	1370734	83573833	83765625	191792	Feed conversion ratio QTL (4407)	60.052
CNVR_1060	3	83650450	85021184	1370734	84029825	84966080	936255	Calving ease (direct) QTL (24562)	100
CNVR_1065	3	85194056	85337138	143082	85126311	85324936	198625	Body weight (weaning) QTL (22764)	65.893
CNVR_1119	3	103720002	104344301	624299	103824634	104016427	191793	M. paratuberculosis susceptibility QTL (18766)	100
CNVR_1119	3	103720002	104344301	624299	104112323	104304116	191793	M. paratuberculosis susceptibility QTL (18767)	100
CNVR_1127	3	107651134	108485906	834772	108264450	108456242	191792	Milk protein yield (daughter deviation) QTL (10134)	100
CNVR_1130	3	108427232	108753313	326081	108411382	108603174	191792	Residual feed intake QTL (5331)	91.7358
CNVR_1139	3	111703942	113418811	1714869	112024623	112997892	973269	Longissimus muscle area QTL (24691)	100
CNVR_1139	3	111703942	113418811	1714869	112123916	112315709	191793	Dry matter intake QTL (4342)	100
CNVR_1139	3	111703942	113418811	1714869	112287674	112479467	191793	Longissimus muscle area QTL (13157)	100
CNVR_1139	3	111703942	113418811	1714869	112287674	112479467	191793	Fat thickness at the 12th rib QTL (13158)	100
CNVR_1139	3	111703942	113418811	1714869	112997792	112997892	100	Average Daily Gain QTL (23656)	100
CNVR_1150	3	114852225	114989707	137482	114779914	114971706	191792	Immunoglobulin G level QTL (20473)	62.2972
CNVR_1160	3	118267557	119515870	1248313	118639758	119000177	360419	Average Daily Gain QTL (22806)	100
CNVR_1165	3	118939423	119803224	863801	119429720	119621512	191792	Residual feed intake QTL (5324)	100
CNVR_1168	3	119393329	119548014	154685	119429720	119621512	191792	Residual feed intake QTL (5324)	61.6783
CNVR_1174	3	120151338	121344391	1193053	120388682	120580475	191793	Residual feed intake QTL (5336)	100
CNVR_1175	3	120287969	120708528	420559	120388682	120580475	191793	Residual feed intake QTL (5336)	100
CNVR_1176	3	120362154	120650424	288270	120388682	120580475	191793	Residual feed intake QTL (5336)	100
CNVR_1198	4	4716532	5946817	1230285	5291704	5495755	204051	Fat cover QTL (13509)	100
CNVR_1198	4	4716532	5946817	1230285	5291704	5495755	204051	Angularity QTL (13510)	100
CNVR_1198	4	4716532	5946817	1230285	5291704	5495755	204051	Conformation score QTL (13511)	100
CNVR_1198	4	4716532	5946817	1230285	5291704	5495755	204051	Body condition score QTL (13512)	100
CNVR_1198	4	4716532	5946817	1230285	5291704	5495755	204051	Rump width QTL (13513)	100
CNVR_1198	4	4716532	5946817	1230285	5291704	5495755	204051	Stature QTL (13514)	100
CNVR_1198	4	4716532	5946817	1230285	5291704	5495755	204051	Rump angle QTL (13515)	100
CNVR_1198	4	4716532	5946817	1230285	5291704	5495755	204051	Milk protein yield QTL (13516)	100
CNVR_1205	4	6667042	6848686	181644	6695822	6899873	204051	Somatic Cell Count QTL (1499)	74.9146
CNVR_1253	4	27334590	27557612	223022	27290770	27494821	204051	Carcass weight QTL (12990)	78.525
CNVR_1253	4	27334590	27557612	223022	27290770	27494821	204051	Dressing percentage QTL (12991)	78.525
CNVR_1253	4	27334590	27557612	223022	27290770	27494821	204051	Meat percentage QTL (12992)	78.525
CNVR_1253	4	27334590	27557612	223022	27290770	27494821	204051	Fat thickness at the 12th rib QTL (12993)	78.525
CNVR_1253	4	27334590	27557612	223022	27290770	27494821	204051	Dressing percentage QTL (13057)	78.525
CNVR_1253	4	27334590	27557612	223022	27290770	27494821	204051	Fat color in carcass QTL (13058)	78.525
CNVR_1253	4	27334590	27557612	223022	27290770	27494821	204051	Fat thickness at the 12th rib QTL (13059)	78.525
CNVR_1253	4	27334590	27557612	223022	27290770	27494821	204051	Somatic cell score (EBV) QTL (6157)	78.525
CNVR_1287	4	39080216	39188336	108120	39136704	39188967	52263	Body length QTL (25227)	98.7926
CNVR_1287	4	39080216	39188336	108120	39136704	39188967	52263	Average Daily Gain QTL (25228)	98.7926
CNVR_1302	4	46121175	46814875	693700	46492948	46696999	204051	Strength QTL (3706)	100
CNVR_1302	4	46121175	46814875	693700	46492948	46696999	204051	Body depth QTL (3722)	100
CNVR_1302	4	46121175	46814875	693700	46492948	46696999	204051	Strength QTL (3723)	100
CNVR_1305	4	46892465	47206813	314348	47137506	47137606	100	Average Daily Gain QTL (20928)	100
CNVR_1305	4	46892465	47206813	314348	47137506	47137606	100	M. paratuberculosis susceptibility QTL (21113)	100
CNVR_1305	4	46892465	47206813	314348	47137506	47137606	100	Fat thickness at the 12th rib QTL (20446)	100
CNVR_1305	4	46892465	47206813	314348	47137506	47137606	100	Calving interval QTL (25012)	100
CNVR_1305	4	46892465	47206813	314348	47137506	47137606	100	Average daily feed intake QTL (20992)	100
CNVR_1305	4	46892465	47206813	314348	47137506	47137606	100	Residual feed intake QTL (21047)	100
CNVR_1305	4	46892465	47206813	314348	47137506	47137606	100	Carcass weight QTL (20355)	100
CNVR_1305	4	46892465	47206813	314348	47137506	47137606	100	Fat thickness at the 12th rib QTL (20368)	100
CNVR_1322	4	52035063	52603188	568125	52116252	52320303	204051	Dystocia (maternal) QTL (11381)	100
CNVR_1336	4	60562819	60787380	224561	60575008	60779060	204052	Milk yield (EBV) QTL (6057)	100
CNVR_1341	4	62634549	62930233	295684	62671981	62876032	204051	Average Daily Gain QTL (18435)	100
CNVR_1341	4	62634549	62930233	295684	62671981	62876032	204051	Average Daily Gain QTL (18436)	100
CNVR_1341	4	62634549	62930233	295684	62671981	62876032	204051	Feed conversion ratio QTL (18437)	100
CNVR_1341	4	62634549	62930233	295684	62671981	62876032	204051	Feed conversion ratio QTL (18438)	100
CNVR_1341	4	62634549	62930233	295684	62671981	62876032	204051	Body weight (slaughter) QTL (18439)	100
CNVR_1341	4	62634549	62930233	295684	62671981	62876032	204051	Marbling score QTL (18440)	100
CNVR_1341	4	62634549	62930233	295684	62671981	62876032	204051	Marbling score QTL (18441)	100
CNVR_1341	4	62634549	62930233	295684	62671981	62876032	204051	Marbling score QTL (18442)	100
CNVR_1341	4	62634549	62930233	295684	62671981	62876032	204051	Marbling score QTL (18443)	100
CNVR_1341	4	62634549	62930233	295684	62671981	62876032	204051	Marbling score QTL (18444)	100
CNVR_1341	4	62634549	62930233	295684	62671981	62876032	204051	Body length QTL (16051)	100
CNVR_1341	4	62634549	62930233	295684	62671981	62876032	204051	Chest girth QTL (16052)	100
CNVR_1341	4	62634549	62930233	295684	62766160	62766260	100	Milk fat yield (EBV) QTL (16228)	100
CNVR_1341	4	62634549	62930233	295684	62766160	62766260	100	Milk protein yield (EBV) QTL (16229)	100
CNVR_1341	4	62634549	62930233	295684	62766160	62766260	100	Milk fat percentage (EBV) QTL (16230)	100
CNVR_1341	4	62634549	62930233	295684	62766160	62766260	100	Milk protein percentage (EBV) QTL (16231)	100
CNVR_1341	4	62634549	62930233	295684	62766160	62766260	100	Non-return rate (EBV) QTL (16232)	100
CNVR_1341	4	62634549	62930233	295684	62766160	62766260	100	Metabolic body weight QTL (23658)	100
CNVR_1341	4	62634549	62930233	295684	62766160	62766260	100	Pregnancy rate QTL (18822)	100
CNVR_1341	4	62634549	62930233	295684	62766160	62766260	100	305 days milk yield QTL (18823)	100
CNVR_1341	4	62634549	62930233	295684	62766160	62766260	100	Body weight (birth) QTL (23659)	100
CNVR_1341	4	62634549	62930233	295684	62766160	62766260	100	Dry matter intake QTL (28695)	100
CNVR_1369	4	75918830	76070603	151773	75986592	75986692	100	Calving ease (direct) QTL (24563)	100
CNVR_1369	4	75918830	76070603	151773	75986592	75986692	100	Male Fertility QTL (15816)	100
CNVR_1369	4	75918830	76070603	151773	75986592	75986692	100	Average Daily Gain QTL (23661)	100
CNVR_1369	4	75918830	76070603	151773	75986592	75986692	100	Milk vitamin B-12 content QTL (23180)	100
CNVR_1369	4	75918830	76070603	151773	75986592	75986692	100	Milk yield (EBV) QTL (16160)	100
CNVR_1369	4	75918830	76070603	151773	75986592	75986692	100	Milk fat percentage (EBV) QTL (16161)	100
CNVR_1369	4	75918830	76070603	151773	75986592	75986692	100	Milk protein percentage (EBV) QTL (16162)	100
CNVR_1369	4	75918830	76070603	151773	75986592	75986692	100	Average Daily Gain QTL (23662)	100
CNVR_1369	4	75918830	76070603	151773	75986592	75986692	100	Body weight (birth) QTL (23663)	100
CNVR_1369	4	75918830	76070603	151773	75986592	75986692	100	Semen volume QTL (18804)	100
CNVR_1369	4	75918830	76070603	151773	75986592	75986692	100	sperm counts QTL (18805)	100
CNVR_1369	4	75918830	76070603	151773	75986592	75986692	100	Sperm motility QTL (18806)	100
CNVR_1369	4	75918830	76070603	151773	75986592	75986692	100	Chest width QTL (28127)	100
CNVR_1369	4	75918830	76070603	151773	75986592	75986692	100	Dry matter intake QTL (23664)	100
CNVR_1369	4	75918830	76070603	151773	75986592	75986692	100	Residual feed intake QTL (23665)	100
CNVR_1369	4	75918830	76070603	151773	75986592	75986692	100	Average Daily Gain QTL (20929)	100
CNVR_1369	4	75918830	76070603	151773	75986592	75986692	100	Interval from first to last insemination QTL (14730)	100
CNVR_1369	4	75918830	76070603	151773	75986592	75986692	100	Clinical mastitis (DYD) QTL (19008)	100
CNVR_1369	4	75918830	76070603	151773	75986592	75986692	100	Fat thickness at the 12th rib QTL (20280)	100
CNVR_1369	4	75918830	76070603	151773	75986592	75986692	100	Longissimus muscle area QTL (20384)	100
CNVR_1369	4	75918830	76070603	151773	75986592	75986692	100	Lean meat yield QTL (20461)	100
CNVR_1369	4	75918830	76070603	151773	75986592	75986692	100	Fat thickness at the 12th rib QTL (20285)	100
CNVR_1369	4	75918830	76070603	151773	75986592	75986692	100	Gestation length QTL (15389)	100
CNVR_1369	4	75918830	76070603	151773	75986592	75986692	100	Gestation length QTL (15390)	100
CNVR_1369	4	75918830	76070603	151773	75986592	75986692	100	Milk yield QTL (22575)	100
CNVR_1369	4	75918830	76070603	151773	75986592	75986692	100	Milk yield QTL (22576)	100
CNVR_1369	4	75918830	76070603	151773	75986592	75986692	100	Pregnancy rate QTL (18810)	100
CNVR_1369	4	75918830	76070603	151773	75986592	75986692	100	Calving to conception interval QTL (18811)	100
CNVR_1369	4	75918830	76070603	151773	75986592	75986692	100	Calving interval QTL (18812)	100
CNVR_1369	4	75918830	76070603	151773	75986592	75986692	100	Inseminations per conception QTL (18813)	100
CNVR_1369	4	75918830	76070603	151773	75986592	75986692	100	Withers height QTL (18814)	100
CNVR_1369	4	75918830	76070603	151773	75986592	75986692	100	Calving to conception interval QTL (18815)	100
CNVR_1369	4	75918830	76070603	151773	75986592	75986692	100	Calving interval QTL (18816)	100
CNVR_1369	4	75918830	76070603	151773	75986592	75986692	100	White blood cell count QTL (19081)	100
CNVR_1369	4	75918830	76070603	151773	75986592	75986692	100	Neutrophil count QTL (19101)	100
CNVR_1369	4	75918830	76070603	151773	75986592	75986692	100	Rump length QTL (18817)	100
CNVR_1369	4	75918830	76070603	151773	75986592	75986692	100	Age at puberty QTL (18818)	100
CNVR_1369	4	75918830	76070603	151773	75986592	75986692	100	Average daily milk yield QTL (18819)	100
CNVR_1369	4	75918830	76070603	151773	75986592	75986692	100	Age at first calving QTL (18820)	100
CNVR_1369	4	75918830	76070603	151773	75986592	75986692	100	305 days milk yield QTL (18821)	100
CNVR_1369	4	75918830	76070603	151773	75986592	75986692	100	White blood cell count QTL (19082)	100
CNVR_1369	4	75918830	76070603	151773	75986592	75986692	100	White blood cell count QTL (19083)	100
CNVR_1369	4	75918830	76070603	151773	75986592	75986692	100	White blood cell count QTL (19084)	100
CNVR_1369	4	75918830	76070603	151773	75986592	75986692	100	White blood cell count QTL (19085)	100
CNVR_1369	4	75918830	76070603	151773	75986592	75986692	100	Neutrophil count QTL (19102)	100
CNVR_1369	4	75918830	76070603	151773	75986592	75986692	100	Neutrophil count QTL (19103)	100
CNVR_1369	4	75918830	76070603	151773	75986592	75986692	100	Neutrophil count QTL (19104)	100
CNVR_1369	4	75918830	76070603	151773	75986592	75986692	100	Lymphocyte count QTL (19119)	100
CNVR_1369	4	75918830	76070603	151773	75986592	75986692	100	Lymphocyte count QTL (19120)	100
CNVR_1369	4	75918830	76070603	151773	75986592	75986692	100	Lymphocyte count QTL (19121)	100
CNVR_1369	4	75918830	76070603	151773	75986592	75986692	100	Red blood cell count QTL (19134)	100
CNVR_1369	4	75918830	76070603	151773	75986592	75986692	100	Red blood cell count QTL (19135)	100
CNVR_1369	4	75918830	76070603	151773	75986592	75986692	100	Red blood cell count QTL (19136)	100
CNVR_1369	4	75918830	76070603	151773	75986592	75986692	100	Mean corpuscular volume QTL (19158)	100
CNVR_1369	4	75918830	76070603	151773	75986592	75986692	100	Mean corpuscular volume QTL (19159)	100
CNVR_1369	4	75918830	76070603	151773	75986592	75986692	100	Mean corpuscular volume QTL (19160)	100
CNVR_1369	4	75918830	76070603	151773	75986592	75986692	100	Mean corpuscular volume QTL (19161)	100
CNVR_1369	4	75918830	76070603	151773	75986592	75986692	100	Mean corpuscular volume QTL (19162)	100
CNVR_1369	4	75918830	76070603	151773	75986592	75986692	100	Mean corpuscular volume QTL (19163)	100
CNVR_1369	4	75918830	76070603	151773	75986592	75986692	100	Mean corpuscular hemoglobin content QTL (19185)	100
CNVR_1369	4	75918830	76070603	151773	75986592	75986692	100	Mean corpuscular hemoglobin content QTL (19186)	100
CNVR_1369	4	75918830	76070603	151773	75986592	75986692	100	Mean corpuscular hemoglobin content QTL (19187)	100
CNVR_1369	4	75918830	76070603	151773	75986592	75986692	100	Mean corpuscular hemoglobin content QTL (19188)	100
CNVR_1369	4	75918830	76070603	151773	75986592	75986692	100	Mean corpuscular hemoglobin content QTL (19189)	100
CNVR_1369	4	75918830	76070603	151773	75986592	75986692	100	Red blood cell distribution width QTL (19203)	100
CNVR_1369	4	75918830	76070603	151773	75986592	75986692	100	Red blood cell distribution width QTL (19204)	100
CNVR_1369	4	75918830	76070603	151773	75986592	75986692	100	Red blood cell distribution width QTL (19205)	100
CNVR_1369	4	75918830	76070603	151773	75986592	75986692	100	Red blood cell distribution width QTL (19206)	100
CNVR_1369	4	75918830	76070603	151773	75986592	75986692	100	Lauric acid content QTL (16070)	100
CNVR_1369	4	75918830	76070603	151773	75986592	75986692	100	Myristic acid content QTL (16071)	100
CNVR_1369	4	75918830	76070603	151773	75986592	75986692	100	Stearic acid content QTL (16072)	100
CNVR_1369	4	75918830	76070603	151773	75986592	75986692	100	Saturated fatty acid content QTL (16073)	100
CNVR_1369	4	75918830	76070603	151773	75986592	75986692	100	C18 index QTL (16074)	100
CNVR_1369	4	75918830	76070603	151773	75986592	75986692	100	Desaturation index QTL (16075)	100
CNVR_1369	4	75918830	76070603	151773	75986592	75986692	100	Capric acid content QTL (16076)	100
CNVR_1369	4	75918830	76070603	151773	75986592	75986692	100	Myristoleic acid content QTL (16077)	100
CNVR_1369	4	75918830	76070603	151773	75986592	75986692	100	Pentadecylic acid content QTL (16078)	100
CNVR_1369	4	75918830	76070603	151773	75986592	75986692	100	Cis-10-Pentadecenoic acid content QTL (16079)	100
CNVR_1369	4	75918830	76070603	151773	75986592	75986692	100	Margaric acid content QTL (16080)	100
CNVR_1369	4	75918830	76070603	151773	75986592	75986692	100	Eicosapentaenoic acid content QTL (16081)	100
CNVR_1369	4	75918830	76070603	151773	75986592	75986692	100	C14 index QTL (16082)	100
CNVR_1369	4	75918830	76070603	151773	75986592	75986692	100	Meat fat content QTL (16099)	100
CNVR_1369	4	75918830	76070603	151773	75986592	75986692	100	Myristoleic acid content QTL (16100)	100
CNVR_1369	4	75918830	76070603	151773	75986592	75986692	100	Pentadecylic acid content QTL (16101)	100
CNVR_1369	4	75918830	76070603	151773	75986592	75986692	100	Arachidic acid content QTL (16102)	100
CNVR_1369	4	75918830	76070603	151773	75986592	75986692	100	C14 index QTL (16103)	100
CNVR_1369	4	75918830	76070603	151773	75986592	75986692	100	Longissimus muscle area QTL (25129)	100
CNVR_1369	4	75918830	76070603	151773	75986592	75986692	100	Somatic cell score (DYD) QTL (26987)	100
CNVR_1372	4	77185102	77960300	775198	77094703	77451129	356426	Marbling score QTL (4547)	74.6374
CNVR_1372	4	77185102	77960300	775198	77094703	77451129	356426	Spleen weight QTL (12160)	74.6374
CNVR_1424	4	92566112	93713354	1147242	93121956	93326007	204051	Milk yield QTL (4716)	100
CNVR_1424	4	92566112	93713354	1147242	93121956	93326007	204051	Milk protein percentage QTL (4771)	100
CNVR_1439	4	96895318	97098727	203409	96970125	96970225	100	Foot angle QTL (28153)	100
CNVR_1439	4	96895318	97098727	203409	96970125	96970225	100	M. paratuberculosis susceptibility QTL (14842)	100
CNVR_1439	4	96895318	97098727	203409	96970125	96970225	100	Marbling score QTL (20301)	100
CNVR_1439	4	96895318	97098727	203409	96970125	96970225	100	Body condition score QTL (22628)	100
CNVR_1439	4	96895318	97098727	203409	96970125	96970225	100	Milk yield (EBV) QTL (16223)	100
CNVR_1439	4	96895318	97098727	203409	96970125	96970225	100	Milk protein yield (EBV) QTL (16224)	100
CNVR_1439	4	96895318	97098727	203409	96970125	96970225	100	Milk fat percentage (EBV) QTL (16225)	100
CNVR_1439	4	96895318	97098727	203409	96970125	96970225	100	Milk protein percentage (EBV) QTL (16226)	100
CNVR_1439	4	96895318	97098727	203409	96970125	96970225	100	Interval from first to last insemination (EBV) QTL (16227)	100
CNVR_1439	4	96895318	97098727	203409	96970125	96970225	100	Body condition score QTL (22629)	100
CNVR_1439	4	96895318	97098727	203409	96970125	96970225	100	Dry matter intake QTL (24256)	100
CNVR_1439	4	96895318	97098727	203409	96970125	96970225	100	Feed conversion ratio QTL (24257)	100
CNVR_1439	4	96895318	97098727	203409	96970125	96970225	100	Residual feed intake QTL (24258)	100
CNVR_1439	4	96895318	97098727	203409	96970125	96970225	100	Body condition score QTL (22630)	100
CNVR_1439	4	96895318	97098727	203409	96970125	96970225	100	M. paratuberculosis susceptibility QTL (14843)	100
CNVR_1439	4	96895318	97098727	203409	96970125	96970225	100	Male Fertility QTL (15807)	100
CNVR_1439	4	96895318	97098727	203409	96970125	96970225	100	Dry matter intake QTL (23666)	100
CNVR_1439	4	96895318	97098727	203409	96970125	96970225	100	Yield grade QTL (20417)	100
CNVR_1439	4	96895318	97098727	203409	96970125	96970225	100	Metabolic body weight QTL (23667)	100
CNVR_1439	4	96895318	97098727	203409	96970125	96970225	100	Metabolic body weight QTL (23672)	100
CNVR_1439	4	96895318	97098727	203409	96970125	96970225	100	Average daily feed intake QTL (20667)	100
CNVR_1439	4	96895318	97098727	203409	96970125	96970225	100	Marbling score QTL (20675)	100
CNVR_1439	4	96895318	97098727	203409	96970125	96970225	100	Carcass weight QTL (20676)	100
CNVR_1439	4	96895318	97098727	203409	96970125	96970225	100	Average daily feed intake QTL (20668)	100
CNVR_1439	4	96895318	97098727	203409	96970125	96970225	100	Average daily feed intake QTL (20669)	100
CNVR_1439	4	96895318	97098727	203409	96970125	96970225	100	Average Daily Gain QTL (20670)	100
CNVR_1439	4	96895318	97098727	203409	96970125	96970225	100	Residual feed intake QTL (20671)	100
CNVR_1439	4	96895318	97098727	203409	96970125	96970225	100	Carcass weight QTL (20677)	100
CNVR_1439	4	96895318	97098727	203409	96970125	96970225	100	Fat thickness at the 12th rib QTL (20678)	100
CNVR_1439	4	96895318	97098727	203409	96970125	96970225	100	Marbling score QTL (20680)	100
CNVR_1439	4	96895318	97098727	203409	96970125	96970225	100	Average daily feed intake QTL (20672)	100
CNVR_1439	4	96895318	97098727	203409	96970125	96970225	100	Residual feed intake QTL (20673)	100
CNVR_1439	4	96895318	97098727	203409	96970125	96970225	100	Average daily feed intake QTL (20674)	100
CNVR_1439	4	96895318	97098727	203409	96970125	96970225	100	Carcass weight QTL (20681)	100
CNVR_1439	4	96895318	97098727	203409	96970125	96970225	100	Carcass weight QTL (20682)	100
CNVR_1439	4	96895318	97098727	203409	96970125	96970225	100	Milk vitamin B-12 content QTL (23181)	100
CNVR_1439	4	96895318	97098727	203409	96970125	96970225	100	Gestation length QTL (15391)	100
CNVR_1439	4	96895318	97098727	203409	96970125	96970225	100	Gestation length QTL (15392)	100
CNVR_1439	4	96895318	97098727	203409	96970125	96970225	100	Abomasum displacement QTL (23954)	100
CNVR_1439	4	96895318	97098727	203409	96970125	96970225	100	Body condition score QTL (22631)	100
CNVR_1439	4	96895318	97098727	203409	96970125	96970225	100	Body condition score QTL (22632)	100
CNVR_1439	4	96895318	97098727	203409	96970125	96970225	100	Average Daily Gain QTL (23219)	100
CNVR_1439	4	96895318	97098727	203409	96970125	96970225	100	Milk saturated to unsaturated fatty acid ratio QTL (20032)	100
CNVR_1439	4	96895318	97098727	203409	96970125	96970225	100	Milk saturated to unsaturated fatty acid ratio QTL (20033)	100
CNVR_1439	4	96895318	97098727	203409	96970125	96970225	100	Milk saturated fatty acid content QTL (20034)	100
CNVR_1439	4	96895318	97098727	203409	96970125	96970225	100	Milk saturated fatty acid content QTL (20035)	100
CNVR_1439	4	96895318	97098727	203409	96970125	96970225	100	Milk saturated fatty acid content QTL (20036)	100
CNVR_1439	4	96895318	97098727	203409	96970125	96970225	100	Milk saturated fatty acid content QTL (20037)	100
CNVR_1439	4	96895318	97098727	203409	96970125	96970225	100	Milk saturated fatty acid content QTL (20038)	100
CNVR_1439	4	96895318	97098727	203409	96970125	96970225	100	Milk monounsaturated fatty acid content QTL (20039)	100
CNVR_1439	4	96895318	97098727	203409	96970125	96970225	100	Milk monounsaturated fatty acid content QTL (20040)	100
CNVR_1439	4	96895318	97098727	203409	96970125	96970225	100	Milk monounsaturated fatty acid content QTL (20041)	100
CNVR_1439	4	96895318	97098727	203409	96970125	96970225	100	Milk fatty acid unsaturated index QTL (20062)	100
CNVR_1439	4	96895318	97098727	203409	96970125	96970225	100	Milk fatty acid unsaturated index QTL (20064)	100
CNVR_1439	4	96895318	97098727	203409	96970125	96970225	100	Residual feed intake QTL (28503)	100
CNVR_1439	4	96895318	97098727	203409	96970125	96970225	100	Milk fatty acid unsaturated index QTL (20063)	100
CNVR_1446	4	99104168	99390850	286682	99164144	99200314	36170	Resistance to trypanosomosis QTL (25357)	100
CNVR_1447	4	99726192	100071777	345585	99704879	99908931	204052	Carcass weight QTL (25374)	89.5551
CNVR_1447	4	99726192	100071777	345585	99704879	99908931	204052	Bone weight QTL (25375)	89.5551
CNVR_1447	4	99726192	100071777	345585	99704879	99908931	204052	Dressing percentage QTL (25376)	89.5551
CNVR_1447	4	99726192	100071777	345585	99704879	99908931	204052	Bone weight QTL (25377)	89.5551
CNVR_1447	4	99726192	100071777	345585	99704879	99908931	204052	Longissimus muscle area QTL (25378)	89.5551
CNVR_1447	4	99726192	100071777	345585	99704879	99908931	204052	Fat color in carcass QTL (25379)	89.5551
CNVR_1447	4	99726192	100071777	345585	99704879	99908931	204052	Thigh width (maximum) QTL (25380)	89.5551
CNVR_1447	4	99726192	100071777	345585	99704879	99908931	204052	Longissimus muscle width QTL (25381)	89.5551
CNVR_1447	4	99726192	100071777	345585	99704879	99908931	204052	Muscle pH QTL (25382)	89.5551
CNVR_1447	4	99726192	100071777	345585	99704879	99908931	204052	Drip loss QTL (15931)	89.5551
CNVR_1447	4	99726192	100071777	345585	99704879	99908931	204052	White blood cell count QTL (19065)	89.5551
CNVR_1447	4	99726192	100071777	345585	99704879	99908931	204052	White blood cell count QTL (19066)	89.5551
CNVR_1447	4	99726192	100071777	345585	99704879	99908931	204052	White blood cell count QTL (19067)	89.5551
CNVR_1447	4	99726192	100071777	345585	99704879	99908931	204052	White blood cell count QTL (19068)	89.5551
CNVR_1447	4	99726192	100071777	345585	99704879	99908931	204052	White blood cell count QTL (19069)	89.5551
CNVR_1447	4	99726192	100071777	345585	99704879	99908931	204052	White blood cell count QTL (19070)	89.5551
CNVR_1447	4	99726192	100071777	345585	99704879	99908931	204052	White blood cell count QTL (19071)	89.5551
CNVR_1447	4	99726192	100071777	345585	99704879	99908931	204052	White blood cell count QTL (19072)	89.5551
CNVR_1447	4	99726192	100071777	345585	99704879	99908931	204052	White blood cell count QTL (19073)	89.5551
CNVR_1447	4	99726192	100071777	345585	99704879	99908931	204052	White blood cell count QTL (19074)	89.5551
CNVR_1447	4	99726192	100071777	345585	99704879	99908931	204052	White blood cell count QTL (19075)	89.5551
CNVR_1447	4	99726192	100071777	345585	99704879	99908931	204052	White blood cell count QTL (19076)	89.5551
CNVR_1447	4	99726192	100071777	345585	99704879	99908931	204052	White blood cell count QTL (19077)	89.5551
CNVR_1447	4	99726192	100071777	345585	99704879	99908931	204052	White blood cell count QTL (19078)	89.5551
CNVR_1447	4	99726192	100071777	345585	99704879	99908931	204052	White blood cell count QTL (19079)	89.5551
CNVR_1447	4	99726192	100071777	345585	99704879	99908931	204052	White blood cell count QTL (19080)	89.5551
CNVR_1447	4	99726192	100071777	345585	99704879	99908931	204052	Neutrophil count QTL (19086)	89.5551
CNVR_1447	4	99726192	100071777	345585	99704879	99908931	204052	Neutrophil count QTL (19087)	89.5551
CNVR_1447	4	99726192	100071777	345585	99704879	99908931	204052	Neutrophil count QTL (19088)	89.5551
CNVR_1447	4	99726192	100071777	345585	99704879	99908931	204052	Neutrophil count QTL (19089)	89.5551
CNVR_1447	4	99726192	100071777	345585	99704879	99908931	204052	Neutrophil count QTL (19090)	89.5551
CNVR_1447	4	99726192	100071777	345585	99704879	99908931	204052	Neutrophil count QTL (19091)	89.5551
CNVR_1447	4	99726192	100071777	345585	99704879	99908931	204052	Neutrophil count QTL (19092)	89.5551
CNVR_1447	4	99726192	100071777	345585	99704879	99908931	204052	Neutrophil count QTL (19093)	89.5551
CNVR_1447	4	99726192	100071777	345585	99704879	99908931	204052	Neutrophil count QTL (19094)	89.5551
CNVR_1447	4	99726192	100071777	345585	99704879	99908931	204052	Neutrophil count QTL (19095)	89.5551
CNVR_1447	4	99726192	100071777	345585	99704879	99908931	204052	Neutrophil count QTL (19096)	89.5551
CNVR_1447	4	99726192	100071777	345585	99704879	99908931	204052	Neutrophil count QTL (19097)	89.5551
CNVR_1447	4	99726192	100071777	345585	99704879	99908931	204052	Neutrophil count QTL (19098)	89.5551
CNVR_1447	4	99726192	100071777	345585	99704879	99908931	204052	Neutrophil count QTL (19099)	89.5551
CNVR_1447	4	99726192	100071777	345585	99704879	99908931	204052	Neutrophil count QTL (19100)	89.5551
CNVR_1447	4	99726192	100071777	345585	99704879	99908931	204052	Lymphocyte count QTL (19105)	89.5551
CNVR_1447	4	99726192	100071777	345585	99704879	99908931	204052	Lymphocyte count QTL (19106)	89.5551
CNVR_1447	4	99726192	100071777	345585	99704879	99908931	204052	Lymphocyte count QTL (19107)	89.5551
CNVR_1447	4	99726192	100071777	345585	99704879	99908931	204052	Lymphocyte count QTL (19108)	89.5551
CNVR_1447	4	99726192	100071777	345585	99704879	99908931	204052	Lymphocyte count QTL (19109)	89.5551
CNVR_1447	4	99726192	100071777	345585	99704879	99908931	204052	Lymphocyte count QTL (19110)	89.5551
CNVR_1447	4	99726192	100071777	345585	99704879	99908931	204052	Lymphocyte count QTL (19111)	89.5551
CNVR_1447	4	99726192	100071777	345585	99704879	99908931	204052	Lymphocyte count QTL (19112)	89.5551
CNVR_1447	4	99726192	100071777	345585	99704879	99908931	204052	Lymphocyte count QTL (19113)	89.5551
CNVR_1447	4	99726192	100071777	345585	99704879	99908931	204052	Lymphocyte count QTL (19114)	89.5551
CNVR_1447	4	99726192	100071777	345585	99704879	99908931	204052	Lymphocyte count QTL (19115)	89.5551
CNVR_1447	4	99726192	100071777	345585	99704879	99908931	204052	Lymphocyte count QTL (19116)	89.5551
CNVR_1447	4	99726192	100071777	345585	99704879	99908931	204052	Lymphocyte count QTL (19117)	89.5551
CNVR_1447	4	99726192	100071777	345585	99704879	99908931	204052	Lymphocyte count QTL (19118)	89.5551
CNVR_1447	4	99726192	100071777	345585	99704879	99908931	204052	Red blood cell count QTL (19122)	89.5551
CNVR_1447	4	99726192	100071777	345585	99704879	99908931	204052	Red blood cell count QTL (19123)	89.5551
CNVR_1447	4	99726192	100071777	345585	99704879	99908931	204052	Red blood cell count QTL (19124)	89.5551
CNVR_1447	4	99726192	100071777	345585	99704879	99908931	204052	Red blood cell count QTL (19125)	89.5551
CNVR_1447	4	99726192	100071777	345585	99704879	99908931	204052	Red blood cell count QTL (19126)	89.5551
CNVR_1447	4	99726192	100071777	345585	99704879	99908931	204052	Red blood cell count QTL (19127)	89.5551
CNVR_1447	4	99726192	100071777	345585	99704879	99908931	204052	Red blood cell count QTL (19128)	89.5551
CNVR_1447	4	99726192	100071777	345585	99704879	99908931	204052	Red blood cell count QTL (19129)	89.5551
CNVR_1447	4	99726192	100071777	345585	99704879	99908931	204052	Red blood cell count QTL (19130)	89.5551
CNVR_1447	4	99726192	100071777	345585	99704879	99908931	204052	Red blood cell count QTL (19131)	89.5551
CNVR_1447	4	99726192	100071777	345585	99704879	99908931	204052	Red blood cell count QTL (19132)	89.5551
CNVR_1447	4	99726192	100071777	345585	99704879	99908931	204052	Red blood cell count QTL (19133)	89.5551
CNVR_1447	4	99726192	100071777	345585	99704879	99908931	204052	Mean corpuscular volume QTL (19137)	89.5551
CNVR_1447	4	99726192	100071777	345585	99704879	99908931	204052	Mean corpuscular volume QTL (19138)	89.5551
CNVR_1447	4	99726192	100071777	345585	99704879	99908931	204052	Mean corpuscular volume QTL (19139)	89.5551
CNVR_1447	4	99726192	100071777	345585	99704879	99908931	204052	Mean corpuscular volume QTL (19140)	89.5551
CNVR_1447	4	99726192	100071777	345585	99704879	99908931	204052	Mean corpuscular volume QTL (19141)	89.5551
CNVR_1447	4	99726192	100071777	345585	99704879	99908931	204052	Mean corpuscular volume QTL (19142)	89.5551
CNVR_1447	4	99726192	100071777	345585	99704879	99908931	204052	Mean corpuscular volume QTL (19143)	89.5551
CNVR_1447	4	99726192	100071777	345585	99704879	99908931	204052	Mean corpuscular volume QTL (19144)	89.5551
CNVR_1447	4	99726192	100071777	345585	99704879	99908931	204052	Mean corpuscular volume QTL (19145)	89.5551
CNVR_1447	4	99726192	100071777	345585	99704879	99908931	204052	Mean corpuscular volume QTL (19146)	89.5551
CNVR_1447	4	99726192	100071777	345585	99704879	99908931	204052	Mean corpuscular volume QTL (19147)	89.5551
CNVR_1447	4	99726192	100071777	345585	99704879	99908931	204052	Mean corpuscular volume QTL (19148)	89.5551
CNVR_1447	4	99726192	100071777	345585	99704879	99908931	204052	Mean corpuscular volume QTL (19149)	89.5551
CNVR_1447	4	99726192	100071777	345585	99704879	99908931	204052	Mean corpuscular volume QTL (19150)	89.5551
CNVR_1447	4	99726192	100071777	345585	99704879	99908931	204052	Mean corpuscular volume QTL (19151)	89.5551
CNVR_1447	4	99726192	100071777	345585	99704879	99908931	204052	Mean corpuscular volume QTL (19152)	89.5551
CNVR_1447	4	99726192	100071777	345585	99704879	99908931	204052	Mean corpuscular volume QTL (19153)	89.5551
CNVR_1447	4	99726192	100071777	345585	99704879	99908931	204052	Mean corpuscular volume QTL (19154)	89.5551
CNVR_1447	4	99726192	100071777	345585	99704879	99908931	204052	Mean corpuscular volume QTL (19155)	89.5551
CNVR_1447	4	99726192	100071777	345585	99704879	99908931	204052	Mean corpuscular volume QTL (19156)	89.5551
CNVR_1447	4	99726192	100071777	345585	99704879	99908931	204052	Mean corpuscular volume QTL (19157)	89.5551
CNVR_1447	4	99726192	100071777	345585	99704879	99908931	204052	Mean corpuscular hemoglobin content QTL (19164)	89.5551
CNVR_1447	4	99726192	100071777	345585	99704879	99908931	204052	Mean corpuscular hemoglobin content QTL (19165)	89.5551
CNVR_1447	4	99726192	100071777	345585	99704879	99908931	204052	Mean corpuscular hemoglobin content QTL (19166)	89.5551
CNVR_1447	4	99726192	100071777	345585	99704879	99908931	204052	Mean corpuscular hemoglobin content QTL (19167)	89.5551
CNVR_1447	4	99726192	100071777	345585	99704879	99908931	204052	Mean corpuscular hemoglobin content QTL (19168)	89.5551
CNVR_1447	4	99726192	100071777	345585	99704879	99908931	204052	Mean corpuscular hemoglobin content QTL (19169)	89.5551
CNVR_1447	4	99726192	100071777	345585	99704879	99908931	204052	Mean corpuscular hemoglobin content QTL (19170)	89.5551
CNVR_1447	4	99726192	100071777	345585	99704879	99908931	204052	Mean corpuscular hemoglobin content QTL (19171)	89.5551
CNVR_1447	4	99726192	100071777	345585	99704879	99908931	204052	Mean corpuscular hemoglobin content QTL (19172)	89.5551
CNVR_1447	4	99726192	100071777	345585	99704879	99908931	204052	Mean corpuscular hemoglobin content QTL (19173)	89.5551
CNVR_1447	4	99726192	100071777	345585	99704879	99908931	204052	Mean corpuscular hemoglobin content QTL (19174)	89.5551
CNVR_1447	4	99726192	100071777	345585	99704879	99908931	204052	Mean corpuscular hemoglobin content QTL (19175)	89.5551
CNVR_1447	4	99726192	100071777	345585	99704879	99908931	204052	Mean corpuscular hemoglobin content QTL (19176)	89.5551
CNVR_1447	4	99726192	100071777	345585	99704879	99908931	204052	Mean corpuscular hemoglobin content QTL (19177)	89.5551
CNVR_1447	4	99726192	100071777	345585	99704879	99908931	204052	Mean corpuscular hemoglobin content QTL (19178)	89.5551
CNVR_1447	4	99726192	100071777	345585	99704879	99908931	204052	Mean corpuscular hemoglobin content QTL (19179)	89.5551
CNVR_1447	4	99726192	100071777	345585	99704879	99908931	204052	Mean corpuscular hemoglobin content QTL (19180)	89.5551
CNVR_1447	4	99726192	100071777	345585	99704879	99908931	204052	Mean corpuscular hemoglobin content QTL (19181)	89.5551
CNVR_1447	4	99726192	100071777	345585	99704879	99908931	204052	Mean corpuscular hemoglobin content QTL (19182)	89.5551
CNVR_1447	4	99726192	100071777	345585	99704879	99908931	204052	Mean corpuscular hemoglobin content QTL (19183)	89.5551
CNVR_1447	4	99726192	100071777	345585	99704879	99908931	204052	Mean corpuscular hemoglobin content QTL (19184)	89.5551
CNVR_1447	4	99726192	100071777	345585	99704879	99908931	204052	Red blood cell distribution width QTL (19190)	89.5551
CNVR_1447	4	99726192	100071777	345585	99704879	99908931	204052	Red blood cell distribution width QTL (19191)	89.5551
CNVR_1447	4	99726192	100071777	345585	99704879	99908931	204052	Red blood cell distribution width QTL (19192)	89.5551
CNVR_1447	4	99726192	100071777	345585	99704879	99908931	204052	Red blood cell distribution width QTL (19193)	89.5551
CNVR_1447	4	99726192	100071777	345585	99704879	99908931	204052	Red blood cell distribution width QTL (19194)	89.5551
CNVR_1447	4	99726192	100071777	345585	99704879	99908931	204052	Red blood cell distribution width QTL (19195)	89.5551
CNVR_1447	4	99726192	100071777	345585	99704879	99908931	204052	Red blood cell distribution width QTL (19196)	89.5551
CNVR_1447	4	99726192	100071777	345585	99704879	99908931	204052	Red blood cell distribution width QTL (19197)	89.5551
CNVR_1447	4	99726192	100071777	345585	99704879	99908931	204052	Red blood cell distribution width QTL (19198)	89.5551
CNVR_1447	4	99726192	100071777	345585	99704879	99908931	204052	Red blood cell distribution width QTL (19199)	89.5551
CNVR_1447	4	99726192	100071777	345585	99704879	99908931	204052	Red blood cell distribution width QTL (19200)	89.5551
CNVR_1447	4	99726192	100071777	345585	99704879	99908931	204052	Red blood cell distribution width QTL (19201)	89.5551
CNVR_1447	4	99726192	100071777	345585	99704879	99908931	204052	Red blood cell distribution width QTL (19202)	89.5551
CNVR_1447	4	99726192	100071777	345585	99704879	99908931	204052	Fat thickness at the 12th rib QTL (20701)	89.5551
CNVR_1447	4	99726192	100071777	345585	99704879	99908931	204052	Body weight QTL (20702)	89.5551
CNVR_1447	4	99726192	100071777	345585	99704879	99908931	204052	Body weight QTL (20741)	89.5551
CNVR_1447	4	99726192	100071777	345585	99704879	99908931	204052	Insulin-like growth factor 1 level QTL (20742)	89.5551
CNVR_1447	4	99726192	100071777	345585	99704879	99908931	204052	Longissimus muscle area QTL (20743)	89.5551
CNVR_1447	4	99726192	100071777	345585	99704879	99908931	204052	Body weight QTL (20744)	89.5551
CNVR_1447	4	99726192	100071777	345585	99704879	99908931	204052	Body condition score QTL (20745)	89.5551
CNVR_1447	4	99726192	100071777	345585	99704879	99908931	204052	Hip height QTL (20746)	89.5551
CNVR_1447	4	99726192	100071777	345585	99704879	99908931	204052	Longissimus muscle area QTL (20747)	89.5551
CNVR_1447	4	99726192	100071777	345585	99704879	99908931	204052	Fat thickness at the 12th rib QTL (20748)	89.5551
CNVR_1447	4	99726192	100071777	345585	99704879	99908931	204052	Fat thickness at the 12th rib QTL (20749)	89.5551
CNVR_1447	4	99726192	100071777	345585	99704879	99908931	204052	Body weight QTL (20750)	89.5551
CNVR_1517	4	117215749	118844621	1628872	118015333	118972436	957103	Body weight (birth) QTL (24523)	86.6456
CNVR_1526	4	118907407	119045447	138040	118972336	118972436	100	Body condition score QTL (22633)	100
CNVR_1526	4	118907407	119045447	138040	118972336	118972436	100	Dry matter intake QTL (23673)	100
CNVR_1526	4	118907407	119045447	138040	118972336	118972436	100	Milk vitamin B-12 content QTL (23182)	100
CNVR_1547	5	6512812	6853072	340260	6492125	6665837	173712	Somatic Cell Count QTL (1742)	88.0912
CNVR_1549	5	7167405	7930663	763258	7377532	7551244	173712	Somatic cell score (DYD) QTL (10144)	100
CNVR_1557	5	9739047	9989218	250171	9814838	9988550	173712	Shear force QTL (18433)	100
CNVR_1557	5	9739047	9989218	250171	9814838	9988550	173712	Average Daily Gain QTL (18434)	100
CNVR_1557	5	9739047	9989218	250171	9950605	9950705	100	Longissimus muscle area QTL (20334)	100
CNVR_1568	5	11569189	15377910	3808721	11126362	12344837	1218475	Scrotal circumference QTL (10722)	63.6573
CNVR_1568	5	11569189	15377910	3808721	11800367	11800467	100	Marbling score QTL (20302)	100
CNVR_1568	5	11569189	15377910	3808721	11800367	11800467	100	Fat thickness at the 12th rib QTL (20369)	100
CNVR_1568	5	11569189	15377910	3808721	11800367	11800467	100	Body weight (birth) QTL (23674)	100
CNVR_1568	5	11569189	15377910	3808721	11800367	11800467	100	Average Daily Gain QTL (20930)	100
CNVR_1568	5	11569189	15377910	3808721	11800367	11800467	100	Fat thickness at the 12th rib QTL (20281)	100
CNVR_1568	5	11569189	15377910	3808721	11800367	11800467	100	Eye area pigmentation QTL (21151)	100
CNVR_1568	5	11569189	15377910	3808721	11927929	12101640	173711	Dry matter intake QTL (11467)	100
CNVR_1568	5	11569189	15377910	3808721	12257981	12431693	173712	Udder width QTL (3363)	100
CNVR_1568	5	11569189	15377910	3808721	12257981	12431693	173712	Udder width QTL (3707)	100
CNVR_1568	5	11569189	15377910	3808721	12257981	12431693	173712	Milk protein percentage QTL (4772)	100
CNVR_1569	5	11883320	12117979	234659	11927929	12101640	173711	Dry matter intake QTL (11467)	100
CNVR_1570	5	12219340	12467621	248281	12257981	12431693	173712	Udder width QTL (3363)	100
CNVR_1570	5	12219340	12467621	248281	12257981	12431693	173712	Udder width QTL (3707)	100
CNVR_1570	5	12219340	12467621	248281	12257981	12431693	173712	Milk protein percentage QTL (4772)	100
CNVR_1581	5	15573011	17197258	1624247	15815448	15989159	173711	Inseminations per conception QTL (5067)	100
CNVR_1593	5	20081029	20957750	876721	20696749	20870461	173712	Behavior QTL (1493)	100
CNVR_1595	5	20689176	20830867	141691	20696749	20870461	173712	Behavior QTL (1493)	77.2071
CNVR_1619	5	29431166	30156558	725392	29503133	29676845	173712	Twinning QTL (6031)	100
CNVR_1619	5	29431166	30156558	725392	29850557	30024268	173711	Feed conversion ratio QTL (4411)	100
CNVR_1619	5	29431166	30156558	725392	30024268	30197980	173712	Somatic cell score QTL (10108)	76.1548
CNVR_1620	5	29963534	30176786	213252	30024268	30197980	173712	Somatic cell score QTL (10108)	87.7993
CNVR_1624	5	31316204	31520865	204661	31426060	31599771	173711	Dry matter intake QTL (4345)	54.5763
CNVR_1625	5	31316204	32292143	975939	31426060	31599771	173711	Dry matter intake QTL (4345)	100
CNVR_1628	5	32561910	33382016	820106	33076322	33250033	173711	Gestation length QTL (6262)	100
CNVR_1631	5	33506853	34199688	692835	33423745	33597457	173712	Carcass weight QTL (11747)	52.1576
CNVR_1631	5	33506853	34199688	692835	33423745	33597457	173712	Dressing percentage QTL (11748)	52.1576
CNVR_1631	5	33506853	34199688	692835	33423745	33597457	173712	Dressing percentage QTL (11758)	52.1576
CNVR_1634	5	34868677	35390041	521364	34989803	34989903	100	Teat number QTL (20836)	100
CNVR_1634	5	34868677	35390041	521364	34989803	34989903	100	Teat number QTL (20837)	100
CNVR_1634	5	34868677	35390041	521364	35290906	35464618	173712	Milk yield QTL (5051)	57.0686
CNVR_1635	5	35185506	35909053	723547	35290906	35464618	173712	Milk yield QTL (5051)	100
CNVR_1664	5	45371857	46069690	697833	45089737	45971062	881325	Calving ease (direct) QTL (24564)	67.9891
CNVR_1668	5	46148573	46461153	312580	46279541	46526409	246868	Intramuscular fat QTL (22861)	73.5664
CNVR_1675	5	48332273	48561725	229452	48157147	48514266	357119	Intramuscular fat QTL (22865)	50.9614
CNVR_1679	5	50351917	50519529	167612	50328528	50502240	173712	Milk yield (daughter deviation) QTL (10140)	86.5358
CNVR_1680	5	50747933	50938380	190447	50917996	50918096	100	Gestation length QTL (15397)	100
CNVR_1680	5	50747933	50938380	190447	50917996	50918096	100	Gestation length QTL (15398)	100
CNVR_1680	5	50747933	50938380	190447	50917996	50918096	100	Gestation length QTL (15399)	100
CNVR_1680	5	50747933	50938380	190447	50917996	50918096	100	Gestation length QTL (15400)	100
CNVR_1680	5	50747933	50938380	190447	50917996	50918096	100	Gestation length QTL (15401)	100
CNVR_1680	5	50747933	50938380	190447	50917996	50918096	100	Gestation length QTL (15402)	100
CNVR_1689	5	55926993	56216831	289838	55971665	56145377	173712	Milk yield QTL (13035)	100
CNVR_1689	5	55926993	56216831	289838	55971665	56145377	173712	Milk fat percentage QTL (13036)	100
CNVR_1689	5	55926993	56216831	289838	55971665	56145377	173712	Milk protein percentage QTL (13037)	100
CNVR_1689	5	55926993	56216831	289838	55971665	56145377	173712	Milk protein yield QTL (13038)	100
CNVR_1689	5	55926993	56216831	289838	55971665	56145377	173712	Milk fat yield QTL (13039)	100
CNVR_1689	5	55926993	56216831	289838	55971665	56145377	173712	Body weight (weaning) QTL (13104)	100
CNVR_1689	5	55926993	56216831	289838	55971665	56145377	173712	Adjusted Weaning weight QTL (13105)	100
CNVR_1689	5	55926993	56216831	289838	55971665	56145377	173712	Pre-weaning average daily gain QTL (13106)	100
CNVR_1689	5	55926993	56216831	289838	55989000	55989100	100	Fat thickness at the 12th rib QTL (20546)	100
CNVR_1689	5	55926993	56216831	289838	55989000	55989100	100	Kidney fat weight QTL (20547)	100
CNVR_1689	5	55926993	56216831	289838	55989000	55989100	100	Carcass weight QTL (20548)	100
CNVR_1689	5	55926993	56216831	289838	55989000	55989100	100	Kidney fat weight QTL (20549)	100
CNVR_1689	5	55926993	56216831	289838	55989000	55989100	100	Fat thickness at the 12th rib QTL (20550)	100
CNVR_1689	5	55926993	56216831	289838	55989000	55989100	100	Fat thickness at the 12th rib QTL (20551)	100
CNVR_1689	5	55926993	56216831	289838	55989000	55989100	100	Intramuscular fat QTL (20552)	100
CNVR_1689	5	55926993	56216831	289838	55989000	55989100	100	Body weight (slaughter) QTL (20553)	100
CNVR_1689	5	55926993	56216831	289838	55989000	55989100	100	Fat thickness at the 12th rib QTL (20554)	100
CNVR_1689	5	55926993	56216831	289838	55989000	55989100	100	Kidney fat weight QTL (20555)	100
CNVR_1689	5	55926993	56216831	289838	55989000	55989100	100	Carcass weight QTL (20556)	100
CNVR_1689	5	55926993	56216831	289838	55989000	55989100	100	Longissimus muscle area QTL (20557)	100
CNVR_1689	5	55926993	56216831	289838	55989000	55989100	100	Eye area pigmentation QTL (21152)	100
CNVR_1689	5	55926993	56216831	289838	55989000	55989100	100	Gestation length QTL (15403)	100
CNVR_1689	5	55926993	56216831	289838	55989000	55989100	100	Gestation length QTL (15404)	100
CNVR_1689	5	55926993	56216831	289838	55989000	55989100	100	Milk fat yield (EBV) QTL (14904)	100
CNVR_1689	5	55926993	56216831	289838	55989000	55989100	100	Gestation length QTL (15405)	100
CNVR_1689	5	55926993	56216831	289838	55989000	55989100	100	Gestation length QTL (15406)	100
CNVR_1689	5	55926993	56216831	289838	55989000	55989100	100	Milk yield (EBV) QTL (14890)	100
CNVR_1689	5	55926993	56216831	289838	55989000	55989100	100	Milk protein yield (EBV) QTL (14921)	100
CNVR_1689	5	55926993	56216831	289838	55989000	55989100	100	Marbling score QTL (20321)	100
CNVR_1689	5	55926993	56216831	289838	55989000	55989100	100	Gestation length QTL (15407)	100
CNVR_1689	5	55926993	56216831	289838	55989000	55989100	100	Gestation length QTL (15408)	100
CNVR_1689	5	55926993	56216831	289838	55989000	55989100	100	Longissimus muscle area QTL (20387)	100
CNVR_1689	5	55926993	56216831	289838	55989000	55989100	100	Fat thickness at the 12th rib QTL (20283)	100
CNVR_1689	5	55926993	56216831	289838	55989000	55989100	100	Gestation length QTL (15409)	100
CNVR_1689	5	55926993	56216831	289838	55989000	55989100	100	Gestation length QTL (15410)	100
CNVR_1689	5	55926993	56216831	289838	55989000	55989100	100	Gestation length QTL (15411)	100
CNVR_1689	5	55926993	56216831	289838	55989000	55989100	100	Gestation length QTL (15412)	100
CNVR_1689	5	55926993	56216831	289838	55989000	55989100	100	Chest width QTL (20627)	100
CNVR_1689	5	55926993	56216831	289838	55989000	55989100	100	Length of productive life QTL (20628)	100
CNVR_1689	5	55926993	56216831	289838	55989000	55989100	100	Carcass weight QTL (20623)	100
CNVR_1689	5	55926993	56216831	289838	55989000	55989100	100	Milk fat percentage QTL (20624)	100
CNVR_1689	5	55926993	56216831	289838	55989000	55989100	100	Milk fat yield (daughter deviation) QTL (20625)	100
CNVR_1689	5	55926993	56216831	289838	55989000	55989100	100	Body condition score QTL (20626)	100
CNVR_1689	5	55926993	56216831	289838	55989000	55989100	100	Chest width QTL (20617)	100
CNVR_1689	5	55926993	56216831	289838	55989000	55989100	100	Milk fat yield (daughter deviation) QTL (20618)	100
CNVR_1689	5	55926993	56216831	289838	55989000	55989100	100	Milk protein yield (daughter deviation) QTL (20619)	100
CNVR_1689	5	55926993	56216831	289838	55989000	55989100	100	Somatic cell score (DYD) QTL (20620)	100
CNVR_1689	5	55926993	56216831	289838	55989000	55989100	100	Conformation score QTL (20621)	100
CNVR_1689	5	55926993	56216831	289838	55989000	55989100	100	Rump angle QTL (20622)	100
CNVR_1689	5	55926993	56216831	289838	55989000	55989100	100	Gestation length QTL (15413)	100
CNVR_1689	5	55926993	56216831	289838	55989000	55989100	100	Gestation length QTL (15414)	100
CNVR_1689	5	55926993	56216831	289838	55989000	55989100	100	M. paratuberculosis susceptibility QTL (14795)	100
CNVR_1689	5	55926993	56216831	289838	55989000	55989100	100	Gestation length QTL (15415)	100
CNVR_1689	5	55926993	56216831	289838	55989000	55989100	100	Gestation length QTL (15416)	100
CNVR_1689	5	55926993	56216831	289838	55989000	55989100	100	Milk alpha-lactalbumin percentage QTL (15762)	100
CNVR_1689	5	55926993	56216831	289838	55989000	55989100	100	Milk fat yield (EBV) QTL (14905)	100
CNVR_1689	5	55926993	56216831	289838	55989000	55989100	100	Milk protein percentage QTL (25154)	100
CNVR_1689	5	55926993	56216831	289838	55989000	55989100	100	Body weight (weaning) QTL (23676)	100
CNVR_1689	5	55926993	56216831	289838	55989000	55989100	100	Carcass weight QTL (20356)	100
CNVR_1689	5	55926993	56216831	289838	55989000	55989100	100	Milk yield (ECM) QTL (22664)	100
CNVR_1689	5	55926993	56216831	289838	55989000	55989100	100	Dystocia (maternal) QTL (14700)	100
CNVR_1689	5	55926993	56216831	289838	55989000	55989100	100	Milk protein percentage (EBV) QTL (14999)	100
CNVR_1689	5	55926993	56216831	289838	55989000	55989100	100	Milk protein percentage (EBV) QTL (15000)	100
CNVR_1689	5	55926993	56216831	289838	55989000	55989100	100	Fat thickness at the 12th rib QTL (20265)	100
CNVR_1689	5	55926993	56216831	289838	55989000	55989100	100	Retained placenta (DYD) QTL (15294)	100
CNVR_1689	5	55926993	56216831	289838	55989000	55989100	100	Milk fat percentage (EBV) QTL (14932)	100
CNVR_1689	5	55926993	56216831	289838	55989000	55989100	100	Body weight (birth) QTL (23677)	100
CNVR_1689	5	55926993	56216831	289838	55989000	55989100	100	Milk yield (EBV) QTL (16166)	100
CNVR_1689	5	55926993	56216831	289838	55989000	55989100	100	Milk protein yield (EBV) QTL (16167)	100
CNVR_1689	5	55926993	56216831	289838	55989000	55989100	100	Milk fat percentage (EBV) QTL (16168)	100
CNVR_1689	5	55926993	56216831	289838	55989000	55989100	100	Milk protein percentage (EBV) QTL (16169)	100
CNVR_1689	5	55926993	56216831	289838	55989000	55989100	100	Milk fat yield QTL (20138)	100
CNVR_1689	5	55926993	56216831	289838	55989000	55989100	100	Calving interval QTL (25011)	100
CNVR_1689	5	55926993	56216831	289838	55989000	55989100	100	Gestation length QTL (15417)	100
CNVR_1689	5	55926993	56216831	289838	55989000	55989100	100	Gestation length QTL (15418)	100
CNVR_1689	5	55926993	56216831	289838	55989000	55989100	100	Longissimus muscle area QTL (20339)	100
CNVR_1689	5	55926993	56216831	289838	55989000	55989100	100	Milk fat percentage QTL (20139)	100
CNVR_1689	5	55926993	56216831	289838	55989000	55989100	100	Milk protein percentage QTL (15763)	100
CNVR_1689	5	55926993	56216831	289838	55989000	55989100	100	Milk fat yield QTL (24986)	100
CNVR_1689	5	55926993	56216831	289838	55989000	55989100	100	Milk fat percentage QTL (25000)	100
CNVR_1689	5	55926993	56216831	289838	55989000	55989100	100	Rump angle QTL (28139)	100
CNVR_1689	5	55926993	56216831	289838	55989000	55989100	100	Milk yield QTL (24991)	100
CNVR_1689	5	55926993	56216831	289838	55989000	55989100	100	Milk yield (EBV) QTL (16175)	100
CNVR_1689	5	55926993	56216831	289838	55989000	55989100	100	Milk fat yield (EBV) QTL (16176)	100
CNVR_1689	5	55926993	56216831	289838	55989000	55989100	100	Milk fat percentage (EBV) QTL (16177)	100
CNVR_1689	5	55926993	56216831	289838	55989000	55989100	100	Milk protein percentage (EBV) QTL (16178)	100
CNVR_1689	5	55926993	56216831	289838	55989000	55989100	100	Somatic cell score (EBV) QTL (16179)	100
CNVR_1689	5	55926993	56216831	289838	55989000	55989100	100	Somatic cell score QTL (24070)	100
CNVR_1689	5	55926993	56216831	289838	55989000	55989100	100	M. paratuberculosis susceptibility QTL (14716)	100
CNVR_1689	5	55926993	56216831	289838	55989000	55989100	100	Milk vitamin B-12 content QTL (23184)	100
CNVR_1689	5	55926993	56216831	289838	55989000	55989100	100	Milk vitamin B-12 content QTL (23185)	100
CNVR_1689	5	55926993	56216831	289838	55989000	55989100	100	Milk vitamin B-12 content QTL (23186)	100
CNVR_1689	5	55926993	56216831	289838	55989000	55989100	100	Milk yield (EBV) QTL (16170)	100
CNVR_1689	5	55926993	56216831	289838	55989000	55989100	100	Milk fat yield (EBV) QTL (16171)	100
CNVR_1689	5	55926993	56216831	289838	55989000	55989100	100	Milk protein yield (EBV) QTL (16172)	100
CNVR_1689	5	55926993	56216831	289838	55989000	55989100	100	Milk fat percentage (EBV) QTL (16173)	100
CNVR_1689	5	55926993	56216831	289838	55989000	55989100	100	Milk protein percentage (EBV) QTL (16174)	100
CNVR_1689	5	55926993	56216831	289838	55989000	55989100	100	Dry matter intake QTL (22648)	100
CNVR_1691	5	56531793	56675849	144056	56579657	56753368	173711	Twinning QTL (7046)	55.3747
CNVR_1700	5	59421039	59650439	229400	59557792	59731504	173712	Adjusted Weaning weight QTL (14027)	53.3337
CNVR_1700	5	59421039	59650439	229400	59557792	59731504	173712	Body weight (birth) QTL (14028)	53.3337
CNVR_1700	5	59421039	59650439	229400	59557792	59731504	173712	Longissimus muscle area QTL (14029)	53.3337
CNVR_1700	5	59421039	59650439	229400	59557792	59731504	173712	Intramuscular fat QTL (14030)	53.3337
CNVR_1700	5	59421039	59650439	229400	59557792	59731504	173712	Longissimus muscle area QTL (14031)	53.3337
CNVR_1707	5	61928268	62269869	341601	61928915	62102627	173712	Milking speed QTL (3459)	100
CNVR_1707	5	61928268	62269869	341601	62102627	62276339	173712	Milk yield QTL (5045)	96.2754
CNVR_1707	5	61928268	62269869	341601	62102627	62276339	173712	Milk protein yield QTL (5046)	96.2754
CNVR_1707	5	61928268	62269869	341601	62120310	62294021	173711	Somatic cell score (EBV) QTL (6160)	86.0964
CNVR_1709	5	63245231	63589846	344615	63492321	63666033	173712	Twinning QTL (7052)	56.1418
CNVR_1717	5	67001829	67933932	932103	67031023	67824220	793197	Fat thickness at the 12th rib QTL (22881)	100
CNVR_1717	5	67001829	67933932	932103	67780167	67992565	212398	Fat thickness at the 12th rib QTL (22882)	72.3947
CNVR_1719	5	67735797	68062403	326606	67780167	67992565	212398	Fat thickness at the 12th rib QTL (22882)	100
CNVR_1726	5	70118753	70661035	542282	70432632	70606344	173712	Somatic cell score (EBV) QTL (6159)	100
CNVR_1727	5	70777023	71497656	720633	71301191	71474903	173712	Age at puberty (EBV) QTL (6162)	100
CNVR_1738	5	74800467	75884737	1084270	75154711	75328423	173712	Age at puberty (EBV) QTL (6163)	100
CNVR_1742	5	75574698	76462986	888288	75933509	76317361	383852	Fat thickness at the 12th rib QTL (22883)	100
CNVR_1745	5	76408818	77444749	1035931	76533399	76755076	221677	Fat thickness at the 12th rib QTL (22884)	100
CNVR_1746	5	76594089	76766495	172406	76533399	76755076	221677	Fat thickness at the 12th rib QTL (22884)	72.6223
CNVR_1763	5	83755896	83994958	239062	83695122	83868834	173712	Milk protein yield (daughter deviation) QTL (10141)	65.0145
CNVR_1764	5	83989298	84688420	699122	84011309	84964936	953627	C22:1 fatty acid content QTL (20529)	71.0038
CNVR_1794	5	95747873	96703920	956047	96483095	96656807	173712	Milk protein percentage QTL (20597)	100
CNVR_1794	5	95747873	96703920	956047	96483095	96656807	173712	Somatic cell score QTL (20598)	100
CNVR_1799	5	97324449	97460809	136360	97367568	97541280	173712	Milk fat percentage QTL (2446)	53.6756
CNVR_1799	5	97324449	97460809	136360	97367568	97541280	173712	Somatic cell score QTL (2447)	53.6756
CNVR_1799	5	97324449	97460809	136360	97367568	97541280	173712	Somatic cell score QTL (2768)	53.6756
CNVR_1799	5	97324449	97460809	136360	97454324	97454424	100	Chest width QTL (4623)	100
CNVR_1799	5	97324449	97460809	136360	97454324	97454424	100	Body capacity QTL (4687)	100
CNVR_1887	6	31280	181366	150086	119591	119691	100	Teat placement QTL (1568)	100
CNVR_1916	6	10449930	11408766	958836	10548494	10723996	175502	Milk protein yield (daughter deviation) QTL (10146)	100
CNVR_1916	6	10449930	11408766	958836	11100748	11276250	175502	Milk protein yield (daughter deviation) QTL (10148)	100
CNVR_1917	6	10509304	10677549	168245	10548494	10723996	175502	Milk protein yield (daughter deviation) QTL (10146)	73.5348
CNVR_1943	6	20661991	20864608	202617	20730590	20730690	100	Shear force QTL (20763)	100
CNVR_1951	6	23839074	24203493	364419	24080641	24256144	175503	Interval to first estrus after calving (EBV) QTL (6067)	69.9999
CNVR_1956	6	25803864	26709304	905440	26263493	26438995	175502	Milk protein percentage QTL (2520)	100
CNVR_1956	6	25803864	26709304	905440	26263493	26438995	175502	Calving ease (maternal) QTL (3563)	100
CNVR_1956	6	25803864	26709304	905440	26263493	26438995	175502	Milk yield QTL (4718)	100
CNVR_1956	6	25803864	26709304	905440	26263493	26438995	175502	Milk protein percentage QTL (4773)	100
CNVR_1956	6	25803864	26709304	905440	26351144	26351244	100	Stearic aldehyde content QTL (12232)	100
CNVR_1956	6	25803864	26709304	905440	26351144	26351244	100	Docosahexaenoic acid content QTL (12233)	100
CNVR_1956	6	25803864	26709304	905440	26351144	26351244	100	Omega-6 to omega-3 fatty acid ratio QTL (12234)	100
CNVR_1956	6	25803864	26709304	905440	26351144	26351244	100	Social separation--Walking/running QTL (7131)	100
CNVR_1962	6	28574484	28895554	321070	28553804	28729307	175503	Carcass weight QTL (4542)	88.2167
CNVR_1962	6	28574484	28895554	321070	28641556	28817058	175502	Milk fat yield (EBV) QTL (10491)	100
CNVR_1962	6	28574484	28895554	321070	28641556	28817058	175502	Milk protein yield (EBV) QTL (10492)	100
CNVR_1962	6	28574484	28895554	321070	28641556	28817058	175502	Milk fat percentage (EBV) QTL (10493)	100
CNVR_1962	6	28574484	28895554	321070	28641556	28817058	175502	Milk protein percentage (EBV) QTL (10494)	100
CNVR_1963	6	29068209	29172696	104487	28992561	29168064	175503	Subcutaneous fat QTL (7117)	56.8965
CNVR_1963	6	29068209	29172696	104487	28992561	29168064	175503	Somatic cell score (EBV) QTL (13159)	56.8965
CNVR_1963	6	29068209	29172696	104487	28992561	29168064	175503	Somatic cell score (EBV) QTL (13160)	56.8965
CNVR_1963	6	29068209	29172696	104487	28992561	29168064	175503	Somatic cell score (EBV) QTL (13161)	56.8965
CNVR_1963	6	29068209	29172696	104487	28992561	29168064	175503	Somatic cell score (EBV) QTL (13162)	56.8965
CNVR_1963	6	29068209	29172696	104487	28992561	29168064	175503	Somatic cell score (EBV) QTL (13163)	56.8965
CNVR_1963	6	29068209	29172696	104487	28992561	29168064	175503	Somatic cell score (EBV) QTL (13164)	56.8965
CNVR_1963	6	29068209	29172696	104487	28992561	29168064	175503	Somatic cell score (EBV) QTL (13165)	56.8965
CNVR_1963	6	29068209	29172696	104487	28992561	29168064	175503	Milk fat percentage (EBV) QTL (13166)	56.8965
CNVR_1963	6	29068209	29172696	104487	28992561	29168064	175503	Milk fat percentage (EBV) QTL (13167)	56.8965
CNVR_1963	6	29068209	29172696	104487	28992561	29168064	175503	Milk fat percentage (EBV) QTL (13168)	56.8965
CNVR_1963	6	29068209	29172696	104487	28992561	29168064	175503	Milk yield (EBV) QTL (13169)	56.8965
CNVR_1963	6	29068209	29172696	104487	28992561	29168064	175503	Milk protein percentage (EBV) QTL (13170)	56.8965
CNVR_1963	6	29068209	29172696	104487	28992561	29168064	175503	Milk protein percentage (EBV) QTL (13171)	56.8965
CNVR_1965	6	29325137	29447137	122000	29343567	29519070	175503	Milk fat yield (EBV) QTL (10473)	59.0132
CNVR_1965	6	29325137	29447137	122000	29343567	29519070	175503	Milk protein yield (EBV) QTL (10474)	59.0132
CNVR_1965	6	29325137	29447137	122000	29343567	29519070	175503	Milk protein percentage (EBV) QTL (10475)	59.0132
CNVR_1965	6	29325137	29447137	122000	29343567	29519070	175503	Milk fat yield (EBV) QTL (10476)	59.0132
CNVR_1965	6	29325137	29447137	122000	29343567	29519070	175503	Milk protein yield (EBV) QTL (10477)	59.0132
CNVR_1965	6	29325137	29447137	122000	29343567	29519070	175503	Milk fat percentage (EBV) QTL (10478)	59.0132
CNVR_1965	6	29325137	29447137	122000	29343567	29519070	175503	Milk protein percentage (EBV) QTL (10479)	59.0132
CNVR_1966	6	29750086	30086542	336456	29782324	29957827	175503	Milk fat percentage (EBV) QTL (10207)	100
CNVR_1971	6	31244966	32378273	1133307	31446727	31622230	175503	Average Daily Gain QTL (4349)	100
CNVR_1971	6	31244966	32378273	1133307	31701568	32411924	710356	Average Daily Gain QTL (22808)	95.2628
CNVR_1971	6	31244966	32378273	1133307	32148739	32324241	175502	Body weight (slaughter) QTL (4541)	100
CNVR_1973	6	31422659	31634612	211953	31446727	31622230	175503	Average Daily Gain QTL (4349)	100
CNVR_1975	6	32111851	32683461	571610	32148739	32324241	175502	Body weight (slaughter) QTL (4541)	100
CNVR_1980	6	34697606	34955028	257422	34744958	34920461	175503	Milk protein percentage (EBV) QTL (11306)	100
CNVR_1980	6	34697606	34955028	257422	34744958	34920461	175503	Milk fat percentage (EBV) QTL (11305)	100
CNVR_1984	6	35881599	37682742	1801143	36307111	36482614	175503	Somatic cell score (EBV) QTL (6165)	100
CNVR_1991	6	38391712	39528501	1136789	38042011	38939012	897001	Body weight (birth) QTL (24527)	61.0144
CNVR_1991	6	38391712	39528501	1136789	38042011	38939012	897001	Body weight (birth) QTL (24528)	61.0144
CNVR_1991	6	38391712	39528501	1136789	38042011	38939012	897001	Body weight (birth) QTL (24529)	61.0144
CNVR_1991	6	38391712	39528501	1136789	38042011	38939012	897001	Body weight (birth) QTL (24531)	61.0144
CNVR_1991	6	38391712	39528501	1136789	38042011	38939012	897001	Calving ease (direct) QTL (24567)	61.0144
CNVR_1991	6	38391712	39528501	1136789	38042011	38939012	897001	Calving ease (direct) QTL (24568)	61.0144
CNVR_1991	6	38391712	39528501	1136789	38042011	38939012	897001	Calving ease (direct) QTL (24570)	61.0144
CNVR_1991	6	38391712	39528501	1136789	38042011	38939012	897001	Calving ease (maternal) QTL (24591)	61.0144
CNVR_1991	6	38391712	39528501	1136789	38042011	38939012	897001	Carcass weight QTL (24620)	61.0144
CNVR_1991	6	38391712	39528501	1136789	38042011	38939012	897001	Carcass weight QTL (24622)	61.0144
CNVR_1991	6	38391712	39528501	1136789	38042011	38939012	897001	Body weight (mature) QTL (24683)	61.0144
CNVR_1991	6	38391712	39528501	1136789	38042011	38939012	897001	Body weight (weaning) QTL (24716)	61.0144
CNVR_1991	6	38391712	39528501	1136789	38042011	38939012	897001	Body weight (weaning) QTL (24718)	61.0144
CNVR_1991	6	38391712	39528501	1136789	38042011	38939012	897001	Body weight (weaning) QTL (24720)	61.0144
CNVR_1991	6	38391712	39528501	1136789	38042011	38939012	897001	Body weight (yearling) QTL (24784)	61.0144
CNVR_1991	6	38391712	39528501	1136789	38042011	38939012	897001	Body weight (yearling) QTL (24785)	61.0144
CNVR_1991	6	38391712	39528501	1136789	38042011	38939012	897001	Body weight (yearling) QTL (24787)	61.0144
CNVR_1991	6	38391712	39528501	1136789	38042011	38939012	897001	Calving ease (direct) QTL (24569)	61.0144
CNVR_1991	6	38391712	39528501	1136789	38042011	38939012	897001	Body weight (birth) QTL (24530)	61.0144
CNVR_1991	6	38391712	39528501	1136789	38042011	38939012	897001	Calving ease (direct) QTL (24571)	61.0144
CNVR_1991	6	38391712	39528501	1136789	38042011	38939012	897001	Carcass weight QTL (24621)	61.0144
CNVR_1991	6	38391712	39528501	1136789	38042011	38939012	897001	Fat thickness QTL (24648)	61.0144
CNVR_1991	6	38391712	39528501	1136789	38042011	38939012	897001	Longissimus muscle area QTL (24697)	61.0144
CNVR_1991	6	38391712	39528501	1136789	38042011	38939012	897001	Body weight (weaning) QTL (24717)	61.0144
CNVR_1991	6	38391712	39528501	1136789	38042011	38939012	897001	Body weight (weaning) QTL (24719)	61.0144
CNVR_1991	6	38391712	39528501	1136789	38042011	38939012	897001	Body weight (yearling) QTL (24786)	61.0144
CNVR_1991	6	38391712	39528501	1136789	38367501	38543004	175503	Productive life (EBV) QTL (6173)	86.2048
CNVR_1991	6	38391712	39528501	1136789	38938912	38939012	100	Calving ease (direct) QTL (25197)	100
CNVR_1991	6	38391712	39528501	1136789	38938912	38939012	100	Carcass weight QTL (21183)	100
CNVR_1991	6	38391712	39528501	1136789	38938912	38939012	100	Average daily feed intake QTL (20085)	100
CNVR_1991	6	38391712	39528501	1136789	38938912	38939012	100	Average Daily Gain QTL (20086)	100
CNVR_1991	6	38391712	39528501	1136789	38938912	38939012	100	Average daily feed intake QTL (20087)	100
CNVR_1991	6	38391712	39528501	1136789	38938912	38939012	100	Average Daily Gain QTL (20088)	100
CNVR_1991	6	38391712	39528501	1136789	38938912	38939012	100	Fat thickness at the 12th rib QTL (20102)	100
CNVR_1991	6	38391712	39528501	1136789	38938912	38939012	100	Carcass weight QTL (20103)	100
CNVR_1991	6	38391712	39528501	1136789	38938912	38939012	100	Longissimus muscle area QTL (20104)	100
CNVR_1991	6	38391712	39528501	1136789	38938912	38939012	100	Fat thickness at the 12th rib QTL (20105)	100
CNVR_1991	6	38391712	39528501	1136789	38938912	38939012	100	Carcass weight QTL (20106)	100
CNVR_1991	6	38391712	39528501	1136789	38938912	38939012	100	Longissimus muscle area QTL (20107)	100
CNVR_1991	6	38391712	39528501	1136789	38938912	38939012	100	Average Daily Gain QTL (20089)	100
CNVR_1991	6	38391712	39528501	1136789	38938912	38939012	100	Average daily feed intake QTL (20090)	100
CNVR_1991	6	38391712	39528501	1136789	38938912	38939012	100	Average Daily Gain QTL (20091)	100
CNVR_1991	6	38391712	39528501	1136789	38938912	38939012	100	Fat thickness at the 12th rib QTL (20108)	100
CNVR_1991	6	38391712	39528501	1136789	38938912	38939012	100	Carcass weight QTL (20109)	100
CNVR_1991	6	38391712	39528501	1136789	38938912	38939012	100	Longissimus muscle area QTL (20110)	100
CNVR_1991	6	38391712	39528501	1136789	38938912	38939012	100	Fat thickness at the 12th rib QTL (20111)	100
CNVR_1991	6	38391712	39528501	1136789	38938912	38939012	100	Carcass weight QTL (20112)	100
CNVR_1991	6	38391712	39528501	1136789	38938912	38939012	100	Longissimus muscle area QTL (20113)	100
CNVR_1991	6	38391712	39528501	1136789	38938912	38939012	100	Average daily feed intake QTL (20092)	100
CNVR_1991	6	38391712	39528501	1136789	38938912	38939012	100	Average Daily Gain QTL (20093)	100
CNVR_1991	6	38391712	39528501	1136789	38938912	38939012	100	Fat thickness at the 12th rib QTL (20114)	100
CNVR_1991	6	38391712	39528501	1136789	38938912	38939012	100	Carcass weight QTL (20115)	100
CNVR_1991	6	38391712	39528501	1136789	38938912	38939012	100	Longissimus muscle area QTL (20116)	100
CNVR_1991	6	38391712	39528501	1136789	38938912	38939012	100	Average Daily Gain QTL (20094)	100
CNVR_1991	6	38391712	39528501	1136789	38938912	38939012	100	Average Daily Gain QTL (20095)	100
CNVR_1991	6	38391712	39528501	1136789	38938912	38939012	100	Fat thickness at the 12th rib QTL (20117)	100
CNVR_1991	6	38391712	39528501	1136789	38938912	38939012	100	Carcass weight QTL (20118)	100
CNVR_1991	6	38391712	39528501	1136789	38938912	38939012	100	Longissimus muscle area QTL (20119)	100
CNVR_1991	6	38391712	39528501	1136789	38938912	38939012	100	Fat thickness at the 12th rib QTL (20120)	100
CNVR_1991	6	38391712	39528501	1136789	38938912	38939012	100	Carcass weight QTL (20121)	100
CNVR_1991	6	38391712	39528501	1136789	38938912	38939012	100	Longissimus muscle area QTL (20122)	100
CNVR_1991	6	38391712	39528501	1136789	38938912	38939012	100	Calving ease (direct) QTL (25214)	100
CNVR_1991	6	38391712	39528501	1136789	38938912	38939012	100	Calving ease (direct) QTL (25215)	100
CNVR_1991	6	38391712	39528501	1136789	38938912	38939012	100	Body weight (birth) QTL (23718)	100
CNVR_1991	6	38391712	39528501	1136789	38938912	38939012	100	Calving ease (direct) QTL (25198)	100
CNVR_1991	6	38391712	39528501	1136789	38938912	38939012	100	Calving ease (direct) QTL (25216)	100
CNVR_1991	6	38391712	39528501	1136789	38938912	38939012	100	Calving ease (direct) QTL (25199)	100
CNVR_1991	6	38391712	39528501	1136789	38938912	38939012	100	Average daily feed intake QTL (20096)	100
CNVR_1991	6	38391712	39528501	1136789	38938912	38939012	100	Average Daily Gain QTL (20097)	100
CNVR_1991	6	38391712	39528501	1136789	38938912	38939012	100	Fat thickness at the 12th rib QTL (20123)	100
CNVR_1991	6	38391712	39528501	1136789	38938912	38939012	100	Carcass weight QTL (20124)	100
CNVR_1991	6	38391712	39528501	1136789	38938912	38939012	100	Longissimus muscle area QTL (20125)	100
CNVR_1991	6	38391712	39528501	1136789	38938912	38939012	100	Body weight (birth) QTL (23719)	100
CNVR_1991	6	38391712	39528501	1136789	38938912	38939012	100	Body weight (weaning) QTL (23720)	100
CNVR_1991	6	38391712	39528501	1136789	38938912	38939012	100	Carcass weight QTL (24253)	100
CNVR_1991	6	38391712	39528501	1136789	38938912	38939012	100	Calving ease (direct) QTL (25200)	100
CNVR_1991	6	38391712	39528501	1136789	38938912	38939012	100	Average daily feed intake QTL (20098)	100
CNVR_1991	6	38391712	39528501	1136789	38938912	38939012	100	Average Daily Gain QTL (20099)	100
CNVR_1991	6	38391712	39528501	1136789	38938912	38939012	100	Fat thickness at the 12th rib QTL (20126)	100
CNVR_1991	6	38391712	39528501	1136789	38938912	38939012	100	Carcass weight QTL (20127)	100
CNVR_1991	6	38391712	39528501	1136789	38938912	38939012	100	Longissimus muscle area QTL (20128)	100
CNVR_1991	6	38391712	39528501	1136789	38938912	38939012	100	Carcass weight QTL (21178)	100
CNVR_1991	6	38391712	39528501	1136789	38938912	38939012	100	Body weight (birth) QTL (23721)	100
CNVR_1991	6	38391712	39528501	1136789	38938912	38939012	100	Body weight (weaning) QTL (23722)	100
CNVR_1991	6	38391712	39528501	1136789	38938912	38939012	100	Metabolic body weight QTL (23723)	100
CNVR_1991	6	38391712	39528501	1136789	38938912	38939012	100	Carcass weight QTL (24254)	100
CNVR_1991	6	38391712	39528501	1136789	38938912	38939012	100	Calving ease (direct) QTL (25201)	100
CNVR_1991	6	38391712	39528501	1136789	38938912	38939012	100	Average daily feed intake QTL (20100)	100
CNVR_1991	6	38391712	39528501	1136789	38938912	38939012	100	Average Daily Gain QTL (20101)	100
CNVR_1991	6	38391712	39528501	1136789	38938912	38939012	100	Fat thickness at the 12th rib QTL (20129)	100
CNVR_1991	6	38391712	39528501	1136789	38938912	38939012	100	Carcass weight QTL (20130)	100
CNVR_1991	6	38391712	39528501	1136789	38938912	38939012	100	Longissimus muscle area QTL (20131)	100
CNVR_1991	6	38391712	39528501	1136789	38938912	38939012	100	Body weight (birth) QTL (23724)	100
CNVR_1991	6	38391712	39528501	1136789	38938912	38939012	100	Body weight (weaning) QTL (23725)	100
CNVR_1991	6	38391712	39528501	1136789	38938912	38939012	100	Calving ease (direct) QTL (25202)	100
CNVR_1991	6	38391712	39528501	1136789	38938912	38939012	100	Calving ease (direct) QTL (25203)	100
CNVR_1991	6	38391712	39528501	1136789	38938912	38939012	100	Body weight (birth) QTL (23726)	100
CNVR_1991	6	38391712	39528501	1136789	38938912	38939012	100	Calving ease (direct) QTL (25204)	100
CNVR_1992	6	38399100	38599135	200035	38367501	38543004	175503	Productive life (EBV) QTL (6173)	81.9952
CNVR_1993	6	38823521	38977294	153773	38938912	38939012	100	Calving ease (direct) QTL (25197)	100
CNVR_1993	6	38823521	38977294	153773	38938912	38939012	100	Carcass weight QTL (21183)	100
CNVR_1993	6	38823521	38977294	153773	38938912	38939012	100	Average daily feed intake QTL (20085)	100
CNVR_1993	6	38823521	38977294	153773	38938912	38939012	100	Average Daily Gain QTL (20086)	100
CNVR_1993	6	38823521	38977294	153773	38938912	38939012	100	Average daily feed intake QTL (20087)	100
CNVR_1993	6	38823521	38977294	153773	38938912	38939012	100	Average Daily Gain QTL (20088)	100
CNVR_1993	6	38823521	38977294	153773	38938912	38939012	100	Fat thickness at the 12th rib QTL (20102)	100
CNVR_1993	6	38823521	38977294	153773	38938912	38939012	100	Carcass weight QTL (20103)	100
CNVR_1993	6	38823521	38977294	153773	38938912	38939012	100	Longissimus muscle area QTL (20104)	100
CNVR_1993	6	38823521	38977294	153773	38938912	38939012	100	Fat thickness at the 12th rib QTL (20105)	100
CNVR_1993	6	38823521	38977294	153773	38938912	38939012	100	Carcass weight QTL (20106)	100
CNVR_1993	6	38823521	38977294	153773	38938912	38939012	100	Longissimus muscle area QTL (20107)	100
CNVR_1993	6	38823521	38977294	153773	38938912	38939012	100	Average Daily Gain QTL (20089)	100
CNVR_1993	6	38823521	38977294	153773	38938912	38939012	100	Average daily feed intake QTL (20090)	100
CNVR_1993	6	38823521	38977294	153773	38938912	38939012	100	Average Daily Gain QTL (20091)	100
CNVR_1993	6	38823521	38977294	153773	38938912	38939012	100	Fat thickness at the 12th rib QTL (20108)	100
CNVR_1993	6	38823521	38977294	153773	38938912	38939012	100	Carcass weight QTL (20109)	100
CNVR_1993	6	38823521	38977294	153773	38938912	38939012	100	Longissimus muscle area QTL (20110)	100
CNVR_1993	6	38823521	38977294	153773	38938912	38939012	100	Fat thickness at the 12th rib QTL (20111)	100
CNVR_1993	6	38823521	38977294	153773	38938912	38939012	100	Carcass weight QTL (20112)	100
CNVR_1993	6	38823521	38977294	153773	38938912	38939012	100	Longissimus muscle area QTL (20113)	100
CNVR_1993	6	38823521	38977294	153773	38938912	38939012	100	Average daily feed intake QTL (20092)	100
CNVR_1993	6	38823521	38977294	153773	38938912	38939012	100	Average Daily Gain QTL (20093)	100
CNVR_1993	6	38823521	38977294	153773	38938912	38939012	100	Fat thickness at the 12th rib QTL (20114)	100
CNVR_1993	6	38823521	38977294	153773	38938912	38939012	100	Carcass weight QTL (20115)	100
CNVR_1993	6	38823521	38977294	153773	38938912	38939012	100	Longissimus muscle area QTL (20116)	100
CNVR_1993	6	38823521	38977294	153773	38938912	38939012	100	Average Daily Gain QTL (20094)	100
CNVR_1993	6	38823521	38977294	153773	38938912	38939012	100	Average Daily Gain QTL (20095)	100
CNVR_1993	6	38823521	38977294	153773	38938912	38939012	100	Fat thickness at the 12th rib QTL (20117)	100
CNVR_1993	6	38823521	38977294	153773	38938912	38939012	100	Carcass weight QTL (20118)	100
CNVR_1993	6	38823521	38977294	153773	38938912	38939012	100	Longissimus muscle area QTL (20119)	100
CNVR_1993	6	38823521	38977294	153773	38938912	38939012	100	Fat thickness at the 12th rib QTL (20120)	100
CNVR_1993	6	38823521	38977294	153773	38938912	38939012	100	Carcass weight QTL (20121)	100
CNVR_1993	6	38823521	38977294	153773	38938912	38939012	100	Longissimus muscle area QTL (20122)	100
CNVR_1993	6	38823521	38977294	153773	38938912	38939012	100	Calving ease (direct) QTL (25214)	100
CNVR_1993	6	38823521	38977294	153773	38938912	38939012	100	Calving ease (direct) QTL (25215)	100
CNVR_1993	6	38823521	38977294	153773	38938912	38939012	100	Body weight (birth) QTL (23718)	100
CNVR_1993	6	38823521	38977294	153773	38938912	38939012	100	Calving ease (direct) QTL (25198)	100
CNVR_1993	6	38823521	38977294	153773	38938912	38939012	100	Calving ease (direct) QTL (25216)	100
CNVR_1993	6	38823521	38977294	153773	38938912	38939012	100	Calving ease (direct) QTL (25199)	100
CNVR_1993	6	38823521	38977294	153773	38938912	38939012	100	Average daily feed intake QTL (20096)	100
CNVR_1993	6	38823521	38977294	153773	38938912	38939012	100	Average Daily Gain QTL (20097)	100
CNVR_1993	6	38823521	38977294	153773	38938912	38939012	100	Fat thickness at the 12th rib QTL (20123)	100
CNVR_1993	6	38823521	38977294	153773	38938912	38939012	100	Carcass weight QTL (20124)	100
CNVR_1993	6	38823521	38977294	153773	38938912	38939012	100	Longissimus muscle area QTL (20125)	100
CNVR_1993	6	38823521	38977294	153773	38938912	38939012	100	Body weight (birth) QTL (23719)	100
CNVR_1993	6	38823521	38977294	153773	38938912	38939012	100	Body weight (weaning) QTL (23720)	100
CNVR_1993	6	38823521	38977294	153773	38938912	38939012	100	Carcass weight QTL (24253)	100
CNVR_1993	6	38823521	38977294	153773	38938912	38939012	100	Calving ease (direct) QTL (25200)	100
CNVR_1993	6	38823521	38977294	153773	38938912	38939012	100	Average daily feed intake QTL (20098)	100
CNVR_1993	6	38823521	38977294	153773	38938912	38939012	100	Average Daily Gain QTL (20099)	100
CNVR_1993	6	38823521	38977294	153773	38938912	38939012	100	Fat thickness at the 12th rib QTL (20126)	100
CNVR_1993	6	38823521	38977294	153773	38938912	38939012	100	Carcass weight QTL (20127)	100
CNVR_1993	6	38823521	38977294	153773	38938912	38939012	100	Longissimus muscle area QTL (20128)	100
CNVR_1993	6	38823521	38977294	153773	38938912	38939012	100	Carcass weight QTL (21178)	100
CNVR_1993	6	38823521	38977294	153773	38938912	38939012	100	Body weight (birth) QTL (23721)	100
CNVR_1993	6	38823521	38977294	153773	38938912	38939012	100	Body weight (weaning) QTL (23722)	100
CNVR_1993	6	38823521	38977294	153773	38938912	38939012	100	Metabolic body weight QTL (23723)	100
CNVR_1993	6	38823521	38977294	153773	38938912	38939012	100	Carcass weight QTL (24254)	100
CNVR_1993	6	38823521	38977294	153773	38938912	38939012	100	Calving ease (direct) QTL (25201)	100
CNVR_1993	6	38823521	38977294	153773	38938912	38939012	100	Average daily feed intake QTL (20100)	100
CNVR_1993	6	38823521	38977294	153773	38938912	38939012	100	Average Daily Gain QTL (20101)	100
CNVR_1993	6	38823521	38977294	153773	38938912	38939012	100	Fat thickness at the 12th rib QTL (20129)	100
CNVR_1993	6	38823521	38977294	153773	38938912	38939012	100	Carcass weight QTL (20130)	100
CNVR_1993	6	38823521	38977294	153773	38938912	38939012	100	Longissimus muscle area QTL (20131)	100
CNVR_1993	6	38823521	38977294	153773	38938912	38939012	100	Body weight (birth) QTL (23724)	100
CNVR_1993	6	38823521	38977294	153773	38938912	38939012	100	Body weight (weaning) QTL (23725)	100
CNVR_1993	6	38823521	38977294	153773	38938912	38939012	100	Calving ease (direct) QTL (25202)	100
CNVR_1993	6	38823521	38977294	153773	38938912	38939012	100	Calving ease (direct) QTL (25203)	100
CNVR_1993	6	38823521	38977294	153773	38938912	38939012	100	Body weight (birth) QTL (23726)	100
CNVR_1993	6	38823521	38977294	153773	38938912	38939012	100	Calving ease (direct) QTL (25204)	100
CNVR_2002	6	41914865	41999021	84156	41969396	41969496	100	Bone weight QTL (20717)	100
CNVR_2002	6	41914865	41999021	84156	41969396	41969496	100	Body weight (birth) QTL (23742)	100
CNVR_2002	6	41914865	41999021	84156	41969396	41969496	100	Body weight (weaning) QTL (23743)	100
CNVR_2002	6	41914865	41999021	84156	41969396	41969496	100	Residual feed intake QTL (21050)	100
CNVR_2002	6	41914865	41999021	84156	41969396	41969496	100	Milk yield (ECM) QTL (22665)	100
CNVR_2002	6	41914865	41999021	84156	41969396	41969496	100	Milk protein percentage (EBV) QTL (15004)	100
CNVR_2002	6	41914865	41999021	84156	41969396	41969496	100	Body weight (weaning) QTL (23699)	100
CNVR_2002	6	41914865	41999021	84156	41969396	41969496	100	Body weight (birth) QTL (23744)	100
CNVR_2002	6	41914865	41999021	84156	41969396	41969496	100	Body weight (birth) QTL (23745)	100
CNVR_2004	6	42139177	43259930	1120753	42023749	42906960	883211	Body weight (birth) QTL (24537)	86.9309
CNVR_2004	6	42139177	43259930	1120753	42023749	42906960	883211	Calving ease (direct) QTL (24575)	86.9309
CNVR_2004	6	42139177	43259930	1120753	42839655	43015157	175502	Somatic cell score (EBV) QTL (6164)	100
CNVR_2004	6	42139177	43259930	1120753	42906860	42906960	100	Body weight (birth) QTL (23746)	100
CNVR_2004	6	42139177	43259930	1120753	42906860	42906960	100	Body weight (birth) QTL (23748)	100
CNVR_2004	6	42139177	43259930	1120753	42906860	42906960	100	Dystocia (direct) QTL (14706)	100
CNVR_2004	6	42139177	43259930	1120753	42906860	42906960	100	Carcass weight QTL (20358)	100
CNVR_2004	6	42139177	43259930	1120753	42906860	42906960	100	Body weight (birth) QTL (23749)	100
CNVR_2004	6	42139177	43259930	1120753	42906860	42906960	100	Body weight (birth) QTL (23750)	100
CNVR_2004	6	42139177	43259930	1120753	42906860	42906960	100	Body weight (birth) QTL (23751)	100
CNVR_2004	6	42139177	43259930	1120753	42906860	42906960	100	Milk yield QTL (20651)	100
CNVR_2004	6	42139177	43259930	1120753	42906860	42906960	100	Milk protein yield QTL (20652)	100
CNVR_2004	6	42139177	43259930	1120753	42906860	42906960	100	Body weight (birth) QTL (23752)	100
CNVR_2004	6	42139177	43259930	1120753	42906860	42906960	100	Body weight (birth) QTL (23753)	100
CNVR_2004	6	42139177	43259930	1120753	42906860	42906960	100	Body weight (birth) QTL (20711)	100
CNVR_2004	6	42139177	43259930	1120753	42906860	42906960	100	Bone weight QTL (20718)	100
CNVR_2004	6	42139177	43259930	1120753	42906860	42906960	100	Body weight (birth) QTL (23754)	100
CNVR_2004	6	42139177	43259930	1120753	42906860	42906960	100	Marbling score QTL (20304)	100
CNVR_2004	6	42139177	43259930	1120753	42906860	42906960	100	Average Daily Gain QTL (23755)	100
CNVR_2004	6	42139177	43259930	1120753	42906860	42906960	100	Body weight (weaning) QTL (23747)	100
CNVR_2004	6	42139177	43259930	1120753	42906860	42906960	100	Marbling score QTL (20322)	100
CNVR_2004	6	42139177	43259930	1120753	42906860	42906960	100	Fat thickness at the 12th rib QTL (20371)	100
CNVR_2004	6	42139177	43259930	1120753	43122985	43363746	240761	Average Daily Gain QTL (22810)	56.8801
CNVR_2006	6	42924558	43183773	259215	42839655	43015157	175502	Somatic cell score (EBV) QTL (6164)	51.6228
CNVR_2010	6	44122569	44465278	342709	44282116	44526237	244121	Milk protein yield QTL (1756)	75.0292
CNVR_2010	6	44122569	44465278	342709	44334767	44510270	175503	Productive life (EBV) QTL (6175)	74.364
CNVR_2012	6	44509649	44651180	141531	44438486	44613988	175502	Milk protein percentage QTL (10391)	59.4517
CNVR_2012	6	44509649	44651180	141531	44438486	44613988	175502	Milk protein yield (EBV) QTL (10504)	59.4517
CNVR_2012	6	44509649	44651180	141531	44438486	44613988	175502	Milk protein percentage (EBV) QTL (10505)	59.4517
CNVR_2012	6	44509649	44651180	141531	44438486	44613988	175502	Milk protein percentage QTL (2474)	59.4517
CNVR_2012	6	44509649	44651180	141531	44438486	44613988	175502	Milk protein percentage QTL (2521)	59.4517
CNVR_2012	6	44509649	44651180	141531	44438486	44613988	175502	Milk protein percentage QTL (2522)	59.4517
CNVR_2012	6	44509649	44651180	141531	44438486	44613988	175502	Milk protein percentage QTL (3373)	59.4517
CNVR_2012	6	44509649	44651180	141531	44438486	44613988	175502	Milk fat percentage QTL (3372)	59.4517
CNVR_2012	6	44509649	44651180	141531	44438486	44613988	175502	Milk protein yield QTL (3371)	59.4517
CNVR_2012	6	44509649	44651180	141531	44438486	44613988	175502	Milk yield QTL (3370)	59.4517
CNVR_2012	6	44509649	44651180	141531	44438486	44613988	175502	Milk yield (daughter deviation) QTL (3733)	59.4517
CNVR_2012	6	44509649	44651180	141531	44438486	44613988	175502	Milk fat yield (daughter deviation) QTL (3741)	59.4517
CNVR_2012	6	44509649	44651180	141531	44438486	44613988	175502	Milk protein yield (daughter deviation) QTL (3749)	59.4517
CNVR_2012	6	44509649	44651180	141531	44438486	44613988	175502	Milk yield QTL (20649)	59.4517
CNVR_2012	6	44509649	44651180	141531	44438486	44613988	175502	Milk protein yield QTL (20650)	59.4517
CNVR_2015	6	45061914	46096946	1035032	44975239	45945033	969794	Bone weight QTL (20708)	91.0625
CNVR_2015	6	45061914	46096946	1035032	44975239	45945033	969794	Body weight (birth) QTL (20706)	91.0625
CNVR_2015	6	45061914	46096946	1035032	44975239	45945033	969794	Body length (birth) QTL (20707)	91.0625
CNVR_2015	6	45061914	46096946	1035032	44975239	45945033	969794	Body weight (birth) QTL (23756)	91.0625
CNVR_2015	6	45061914	46096946	1035032	45944933	45945033	100	Body weight (birth) QTL (23757)	100
CNVR_2015	6	45061914	46096946	1035032	45944933	45945033	100	Udder height QTL (28171)	100
CNVR_2015	6	45061914	46096946	1035032	45944933	45945033	100	Johne's disease tolerance QTL (16297)	100
CNVR_2015	6	45061914	46096946	1035032	45944933	45945033	100	Body weight (birth) QTL (23758)	100
CNVR_2015	6	45061914	46096946	1035032	45944933	45945033	100	Body weight (weaning) QTL (23759)	100
CNVR_2015	6	45061914	46096946	1035032	45944933	45945033	100	Johne's disease tolerance QTL (16296)	100
CNVR_2015	6	45061914	46096946	1035032	45944933	45945033	100	Body weight (birth) QTL (23760)	100
CNVR_2015	6	45061914	46096946	1035032	45944933	45945033	100	M. paratuberculosis susceptibility QTL (14845)	100
CNVR_2015	6	45061914	46096946	1035032	45944933	45945033	100	Fat thickness at the 12th rib QTL (20287)	100
CNVR_2015	6	45061914	46096946	1035032	45944933	45945033	100	Body weight (birth) QTL (23761)	100
CNVR_2015	6	45061914	46096946	1035032	45944933	45945033	100	M. paratuberculosis susceptibility QTL (14846)	100
CNVR_2015	6	45061914	46096946	1035032	45944933	45945033	100	Eye area pigmentation QTL (21160)	100
CNVR_2015	6	45061914	46096946	1035032	45944933	45945033	100	Eye area pigmentation QTL (21154)	100
CNVR_2015	6	45061914	46096946	1035032	45944933	45945033	100	Dry matter intake QTL (23762)	100
CNVR_2015	6	45061914	46096946	1035032	45944933	45945033	100	Milk yield (EBV) QTL (16233)	100
CNVR_2015	6	45061914	46096946	1035032	45944933	45945033	100	Milk fat yield (EBV) QTL (16234)	100
CNVR_2015	6	45061914	46096946	1035032	45944933	45945033	100	Milk fat percentage (EBV) QTL (16235)	100
CNVR_2015	6	45061914	46096946	1035032	45944933	45945033	100	Milk protein percentage (EBV) QTL (16236)	100
CNVR_2015	6	45061914	46096946	1035032	45944933	45945033	100	Non-return rate (EBV) QTL (16237)	100
CNVR_2015	6	45061914	46096946	1035032	45944933	45945033	100	Interval from first to last insemination (EBV) QTL (16238)	100
CNVR_2015	6	45061914	46096946	1035032	45944933	45945033	100	Milk protein percentage QTL (25158)	100
CNVR_2015	6	45061914	46096946	1035032	45944933	45945033	100	Somatic cell score (DYD) QTL (25282)	100
CNVR_2015	6	45061914	46096946	1035032	45944933	45945033	100	Somatic cell score (DYD) QTL (25283)	100
CNVR_2015	6	45061914	46096946	1035032	45944933	45945033	100	Longissimus muscle area QTL (20388)	100
CNVR_2015	6	45061914	46096946	1035032	45944933	45945033	100	Somatic cell score (DYD) QTL (25284)	100
CNVR_2015	6	45061914	46096946	1035032	45944933	45945033	100	Milk protein percentage (EBV) QTL (15005)	100
CNVR_2015	6	45061914	46096946	1035032	45944933	45945033	100	Milk profitability index QTL (20141)	100
CNVR_2015	6	45061914	46096946	1035032	45944933	45945033	100	Milk protein percentage QTL (20142)	100
CNVR_2015	6	45061914	46096946	1035032	45944933	45945033	100	Clinical mastitis (EBV) QTL (25246)	100
CNVR_2015	6	45061914	46096946	1035032	45944933	45945033	100	Milk yield (daughter deviation) QTL (25425)	100
CNVR_2015	6	45061914	46096946	1035032	45944933	45945033	100	Milk protein percentage (daughter deviation) QTL (26744)	100
CNVR_2015	6	45061914	46096946	1035032	45944933	45945033	100	Clinical mastitis (EBV) QTL (25247)	100
CNVR_2015	6	45061914	46096946	1035032	45944933	45945033	100	Somatic cell score QTL (24071)	100
CNVR_2015	6	45061914	46096946	1035032	45944933	45945033	100	Clinical mastitis (EBV) QTL (25248)	100
CNVR_2015	6	45061914	46096946	1035032	45944933	45945033	100	Milk yield (daughter deviation) QTL (25427)	100
CNVR_2015	6	45061914	46096946	1035032	45944933	45945033	100	Milk protein percentage (daughter deviation) QTL (26748)	100
CNVR_2015	6	45061914	46096946	1035032	45944933	45945033	100	Clinical mastitis (EBV) QTL (25249)	100
CNVR_2015	6	45061914	46096946	1035032	45944933	45945033	100	Clinical mastitis (EBV) QTL (25250)	100
CNVR_2015	6	45061914	46096946	1035032	45944933	45945033	100	Milk protein percentage (daughter deviation) QTL (26750)	100
CNVR_2015	6	45061914	46096946	1035032	45944933	45945033	100	Clinical mastitis (EBV) QTL (25251)	100
CNVR_2015	6	45061914	46096946	1035032	45944933	45945033	100	Milk yield (daughter deviation) QTL (25428)	100
CNVR_2015	6	45061914	46096946	1035032	45944933	45945033	100	Milk protein percentage (daughter deviation) QTL (26751)	100
CNVR_2015	6	45061914	46096946	1035032	45944933	45945033	100	Milk alpha-casein to beta-casein ratio QTL (20595)	100
CNVR_2015	6	45061914	46096946	1035032	45944933	45945033	100	Milk alpha-casein content QTL (20558)	100
CNVR_2015	6	45061914	46096946	1035032	45944933	45945033	100	Milk alpha-casein to beta-casein ratio QTL (20596)	100
CNVR_2015	6	45061914	46096946	1035032	45944933	45945033	100	Milk protein percentage QTL (25006)	100
CNVR_2015	6	45061914	46096946	1035032	45944933	45945033	100	Milk protein yield QTL (24995)	100
CNVR_2015	6	45061914	46096946	1035032	45944933	45945033	100	Milk beta-casein content QTL (20559)	100
CNVR_2015	6	45061914	46096946	1035032	45944933	45945033	100	Milk protein content QTL (20588)	100
CNVR_2015	6	45061914	46096946	1035032	45944933	45945033	100	Milk beta-casein content QTL (20560)	100
CNVR_2015	6	45061914	46096946	1035032	45944933	45945033	100	Milk beta-casein content QTL (20561)	100
CNVR_2015	6	45061914	46096946	1035032	45944933	45945033	100	Milk protein content QTL (20589)	100
CNVR_2015	6	45061914	46096946	1035032	45944933	45945033	100	Milk beta-casein content QTL (20562)	100
CNVR_2015	6	45061914	46096946	1035032	45944933	45945033	100	Milk beta-casein content QTL (20563)	100
CNVR_2015	6	45061914	46096946	1035032	45944933	45945033	100	Milk protein content QTL (20590)	100
CNVR_2015	6	45061914	46096946	1035032	45944933	45945033	100	Milk protein content QTL (20591)	100
CNVR_2015	6	45061914	46096946	1035032	45944933	45945033	100	Milk kappa-casein content QTL (20564)	100
CNVR_2015	6	45061914	46096946	1035032	45944933	45945033	100	Milk kappa-casein content QTL (20565)	100
CNVR_2015	6	45061914	46096946	1035032	45944933	45945033	100	Milk kappa-casein content QTL (20566)	100
CNVR_2015	6	45061914	46096946	1035032	45944933	45945033	100	Milk kappa-casein content QTL (20567)	100
CNVR_2015	6	45061914	46096946	1035032	45944933	45945033	100	Milk kappa-casein content QTL (20568)	100
CNVR_2015	6	45061914	46096946	1035032	45944933	45945033	100	Milk kappa-casein content QTL (20569)	100
CNVR_2015	6	45061914	46096946	1035032	45944933	45945033	100	Milk kappa-casein content QTL (20570)	100
CNVR_2015	6	45061914	46096946	1035032	45944933	45945033	100	Milk protein content QTL (20592)	100
CNVR_2015	6	45061914	46096946	1035032	45944933	45945033	100	Milk kappa-casein content QTL (20572)	100
CNVR_2015	6	45061914	46096946	1035032	45944933	45945033	100	Milk kappa-casein content QTL (20573)	100
CNVR_2015	6	45061914	46096946	1035032	45944933	45945033	100	Milk kappa-casein content QTL (20574)	100
CNVR_2015	6	45061914	46096946	1035032	45944933	45945033	100	Milk kappa-casein content QTL (20575)	100
CNVR_2015	6	45061914	46096946	1035032	45944933	45945033	100	Milk kappa-casein content QTL (20576)	100
CNVR_2015	6	45061914	46096946	1035032	45944933	45945033	100	Milk kappa-casein content QTL (20577)	100
CNVR_2015	6	45061914	46096946	1035032	45944933	45945033	100	Milk kappa-casein content QTL (20578)	100
CNVR_2015	6	45061914	46096946	1035032	45944933	45945033	100	Milk kappa-casein content QTL (20579)	100
CNVR_2015	6	45061914	46096946	1035032	45944933	45945033	100	Milk protein content QTL (20594)	100
CNVR_2015	6	45061914	46096946	1035032	45944933	45945033	100	Milk kappa-casein percentage QTL (15764)	100
CNVR_2015	6	45061914	46096946	1035032	45944933	45945033	100	Milk beta-lactoglobulin percentage QTL (15766)	100
CNVR_2015	6	45061914	46096946	1035032	45944933	45945033	100	Milk casein index QTL (15767)	100
CNVR_2015	6	45061914	46096946	1035032	45944933	45945033	100	Milk protein percentage QTL (15768)	100
CNVR_2015	6	45061914	46096946	1035032	45944933	45945033	100	Milk alpha-lactalbumin percentage QTL (15765)	100
CNVR_2015	6	45061914	46096946	1035032	45944933	45945033	100	Residual feed intake QTL (14657)	100
CNVR_2015	6	45061914	46096946	1035032	45944933	45945033	100	Residual feed intake QTL (14658)	100
CNVR_2015	6	45061914	46096946	1035032	45944933	45945033	100	Longissimus muscle area QTL (20340)	100
CNVR_2015	6	45061914	46096946	1035032	45944933	45945033	100	Somatic cell score QTL (24072)	100
CNVR_2015	6	45061914	46096946	1035032	45944933	45945033	100	Clinical mastitis (EBV) QTL (25252)	100
CNVR_2015	6	45061914	46096946	1035032	45944933	45945033	100	Milk protein percentage (daughter deviation) QTL (26753)	100
CNVR_2015	6	45061914	46096946	1035032	45944933	45945033	100	Clinical mastitis (EBV) QTL (25253)	100
CNVR_2015	6	45061914	46096946	1035032	45944933	45945033	100	Milk protein percentage (daughter deviation) QTL (26754)	100
CNVR_2015	6	45061914	46096946	1035032	45944933	45945033	100	Interval to first estrus after calving QTL (14738)	100
CNVR_2015	6	45061914	46096946	1035032	45944933	45945033	100	Clinical mastitis (EBV) QTL (25254)	100
CNVR_2015	6	45061914	46096946	1035032	45944933	45945033	100	Clinical mastitis (EBV) QTL (25255)	100
CNVR_2015	6	45061914	46096946	1035032	45944933	45945033	100	Milk yield QTL (24992)	100
CNVR_2015	6	45061914	46096946	1035032	45944933	45945033	100	Clinical mastitis (EBV) QTL (25256)	100
CNVR_2015	6	45061914	46096946	1035032	45944933	45945033	100	Calving interval QTL (25010)	100
CNVR_2015	6	45061914	46096946	1035032	45944933	45945033	100	Dry matter intake QTL (23226)	100
CNVR_2015	6	45061914	46096946	1035032	45944933	45945033	100	Average daily feed intake QTL (20993)	100
CNVR_2015	6	45061914	46096946	1035032	45944933	45945033	100	Residual feed intake QTL (21051)	100
CNVR_2015	6	45061914	46096946	1035032	45944933	45945033	100	Clinical mastitis (DYD) QTL (19009)	100
CNVR_2015	6	45061914	46096946	1035032	45944933	45945033	100	Clinical mastitis (DYD) QTL (19010)	100
CNVR_2015	6	45061914	46096946	1035032	45944933	45945033	100	Milking speed QTL (22753)	100
CNVR_2015	6	45061914	46096946	1035032	45944933	45945033	100	Milking speed QTL (22754)	100
CNVR_2015	6	45061914	46096946	1035032	45944933	45945033	100	Clinical mastitis (DYD) QTL (19011)	100
CNVR_2015	6	45061914	46096946	1035032	45944933	45945033	100	Clinical mastitis (EBV) QTL (25257)	100
CNVR_2015	6	45061914	46096946	1035032	45944933	45945033	100	Clinical mastitis (DYD) QTL (19012)	100
CNVR_2015	6	45061914	46096946	1035032	45944933	45945033	100	Milk protein percentage QTL (25160)	100
CNVR_2015	6	45061914	46096946	1035032	45944933	45945033	100	Dry matter intake QTL (23227)	100
CNVR_2015	6	45061914	46096946	1035032	45944933	45945033	100	Clinical mastitis (DYD) QTL (19013)	100
CNVR_2015	6	45061914	46096946	1035032	45944933	45945033	100	Abomasum displacement QTL (23956)	100
CNVR_2015	6	45061914	46096946	1035032	45944933	45945033	100	Milk protein percentage QTL (25161)	100
CNVR_2015	6	45061914	46096946	1035032	45944933	45945033	100	Milk yield (ECM) QTL (22666)	100
CNVR_2015	6	45061914	46096946	1035032	45944933	45945033	100	Milk saturated to unsaturated fatty acid ratio QTL (20017)	100
CNVR_2015	6	45061914	46096946	1035032	45944933	45945033	100	Milk saturated to unsaturated fatty acid ratio QTL (20018)	100
CNVR_2015	6	45061914	46096946	1035032	45944933	45945033	100	Milk saturated fatty acid content QTL (20019)	100
CNVR_2015	6	45061914	46096946	1035032	45944933	45945033	100	Milk saturated fatty acid content QTL (20020)	100
CNVR_2015	6	45061914	46096946	1035032	45944933	45945033	100	Milk saturated fatty acid content QTL (20021)	100
CNVR_2015	6	45061914	46096946	1035032	45944933	45945033	100	Milk monounsaturated fatty acid content QTL (20023)	100
CNVR_2015	6	45061914	46096946	1035032	45944933	45945033	100	Milk monounsaturated fatty acid content QTL (20024)	100
CNVR_2015	6	45061914	46096946	1035032	45944933	45945033	100	Milk polyunsaturated fatty acid content QTL (20025)	100
CNVR_2015	6	45061914	46096946	1035032	45944933	45945033	100	Milk fatty acid unsaturated index QTL (20050)	100
CNVR_2015	6	45061914	46096946	1035032	45944933	45945033	100	Milk fatty acid unsaturated index QTL (20051)	100
CNVR_2015	6	45061914	46096946	1035032	45944933	45945033	100	Milk fatty acid unsaturated index QTL (20052)	100
CNVR_2015	6	45061914	46096946	1035032	45944933	45945033	100	Milk fatty acid unsaturated index QTL (20053)	100
CNVR_2015	6	45061914	46096946	1035032	45944933	45945033	100	Milk fatty acid unsaturated index QTL (20054)	100
CNVR_2015	6	45061914	46096946	1035032	45944933	45945033	100	Milk saturated fatty acid content QTL (20022)	100
CNVR_2015	6	45061914	46096946	1035032	45944933	45945033	100	Milk monounsaturated fatty acid content QTL (20042)	100
CNVR_2015	6	45061914	46096946	1035032	45944933	45945033	100	Milk monounsaturated fatty acid content QTL (20043)	100
CNVR_2015	6	45061914	46096946	1035032	45944933	45945033	100	Milk fatty acid unsaturated index QTL (20055)	100
CNVR_2015	6	45061914	46096946	1035032	45944933	45945033	100	Metabolic body weight QTL (23763)	100
CNVR_2015	6	45061914	46096946	1035032	45944933	45945033	100	Dry matter intake QTL (23764)	100
CNVR_2015	6	45061914	46096946	1035032	45944933	45945033	100	Metabolic body weight QTL (23765)	100
CNVR_2015	6	45061914	46096946	1035032	45944933	45945033	100	Dry matter intake QTL (23766)	100
CNVR_2015	6	45061914	46096946	1035032	45944933	45945033	100	Residual feed intake QTL (21052)	100
CNVR_2018	6	45927522	46234123	306601	45944933	45945033	100	Body weight (birth) QTL (23757)	100
CNVR_2018	6	45927522	46234123	306601	45944933	45945033	100	Udder height QTL (28171)	100
CNVR_2018	6	45927522	46234123	306601	45944933	45945033	100	Johne's disease tolerance QTL (16297)	100
CNVR_2018	6	45927522	46234123	306601	45944933	45945033	100	Body weight (birth) QTL (23758)	100
CNVR_2018	6	45927522	46234123	306601	45944933	45945033	100	Body weight (weaning) QTL (23759)	100
CNVR_2018	6	45927522	46234123	306601	45944933	45945033	100	Johne's disease tolerance QTL (16296)	100
CNVR_2018	6	45927522	46234123	306601	45944933	45945033	100	Body weight (birth) QTL (23760)	100
CNVR_2018	6	45927522	46234123	306601	45944933	45945033	100	M. paratuberculosis susceptibility QTL (14845)	100
CNVR_2018	6	45927522	46234123	306601	45944933	45945033	100	Fat thickness at the 12th rib QTL (20287)	100
CNVR_2018	6	45927522	46234123	306601	45944933	45945033	100	Body weight (birth) QTL (23761)	100
CNVR_2018	6	45927522	46234123	306601	45944933	45945033	100	M. paratuberculosis susceptibility QTL (14846)	100
CNVR_2018	6	45927522	46234123	306601	45944933	45945033	100	Eye area pigmentation QTL (21160)	100
CNVR_2018	6	45927522	46234123	306601	45944933	45945033	100	Eye area pigmentation QTL (21154)	100
CNVR_2018	6	45927522	46234123	306601	45944933	45945033	100	Dry matter intake QTL (23762)	100
CNVR_2018	6	45927522	46234123	306601	45944933	45945033	100	Milk yield (EBV) QTL (16233)	100
CNVR_2018	6	45927522	46234123	306601	45944933	45945033	100	Milk fat yield (EBV) QTL (16234)	100
CNVR_2018	6	45927522	46234123	306601	45944933	45945033	100	Milk fat percentage (EBV) QTL (16235)	100
CNVR_2018	6	45927522	46234123	306601	45944933	45945033	100	Milk protein percentage (EBV) QTL (16236)	100
CNVR_2018	6	45927522	46234123	306601	45944933	45945033	100	Non-return rate (EBV) QTL (16237)	100
CNVR_2018	6	45927522	46234123	306601	45944933	45945033	100	Interval from first to last insemination (EBV) QTL (16238)	100
CNVR_2018	6	45927522	46234123	306601	45944933	45945033	100	Milk protein percentage QTL (25158)	100
CNVR_2018	6	45927522	46234123	306601	45944933	45945033	100	Somatic cell score (DYD) QTL (25282)	100
CNVR_2018	6	45927522	46234123	306601	45944933	45945033	100	Somatic cell score (DYD) QTL (25283)	100
CNVR_2018	6	45927522	46234123	306601	45944933	45945033	100	Longissimus muscle area QTL (20388)	100
CNVR_2018	6	45927522	46234123	306601	45944933	45945033	100	Somatic cell score (DYD) QTL (25284)	100
CNVR_2018	6	45927522	46234123	306601	45944933	45945033	100	Milk protein percentage (EBV) QTL (15005)	100
CNVR_2018	6	45927522	46234123	306601	45944933	45945033	100	Milk profitability index QTL (20141)	100
CNVR_2018	6	45927522	46234123	306601	45944933	45945033	100	Milk protein percentage QTL (20142)	100
CNVR_2018	6	45927522	46234123	306601	45944933	45945033	100	Clinical mastitis (EBV) QTL (25246)	100
CNVR_2018	6	45927522	46234123	306601	45944933	45945033	100	Milk yield (daughter deviation) QTL (25425)	100
CNVR_2018	6	45927522	46234123	306601	45944933	45945033	100	Milk protein percentage (daughter deviation) QTL (26744)	100
CNVR_2018	6	45927522	46234123	306601	45944933	45945033	100	Clinical mastitis (EBV) QTL (25247)	100
CNVR_2018	6	45927522	46234123	306601	45944933	45945033	100	Somatic cell score QTL (24071)	100
CNVR_2018	6	45927522	46234123	306601	45944933	45945033	100	Clinical mastitis (EBV) QTL (25248)	100
CNVR_2018	6	45927522	46234123	306601	45944933	45945033	100	Milk yield (daughter deviation) QTL (25427)	100
CNVR_2018	6	45927522	46234123	306601	45944933	45945033	100	Milk protein percentage (daughter deviation) QTL (26748)	100
CNVR_2018	6	45927522	46234123	306601	45944933	45945033	100	Clinical mastitis (EBV) QTL (25249)	100
CNVR_2018	6	45927522	46234123	306601	45944933	45945033	100	Clinical mastitis (EBV) QTL (25250)	100
CNVR_2018	6	45927522	46234123	306601	45944933	45945033	100	Milk protein percentage (daughter deviation) QTL (26750)	100
CNVR_2018	6	45927522	46234123	306601	45944933	45945033	100	Clinical mastitis (EBV) QTL (25251)	100
CNVR_2018	6	45927522	46234123	306601	45944933	45945033	100	Milk yield (daughter deviation) QTL (25428)	100
CNVR_2018	6	45927522	46234123	306601	45944933	45945033	100	Milk protein percentage (daughter deviation) QTL (26751)	100
CNVR_2018	6	45927522	46234123	306601	45944933	45945033	100	Milk alpha-casein to beta-casein ratio QTL (20595)	100
CNVR_2018	6	45927522	46234123	306601	45944933	45945033	100	Milk alpha-casein content QTL (20558)	100
CNVR_2018	6	45927522	46234123	306601	45944933	45945033	100	Milk alpha-casein to beta-casein ratio QTL (20596)	100
CNVR_2018	6	45927522	46234123	306601	45944933	45945033	100	Milk protein percentage QTL (25006)	100
CNVR_2018	6	45927522	46234123	306601	45944933	45945033	100	Milk protein yield QTL (24995)	100
CNVR_2018	6	45927522	46234123	306601	45944933	45945033	100	Milk beta-casein content QTL (20559)	100
CNVR_2018	6	45927522	46234123	306601	45944933	45945033	100	Milk protein content QTL (20588)	100
CNVR_2018	6	45927522	46234123	306601	45944933	45945033	100	Milk beta-casein content QTL (20560)	100
CNVR_2018	6	45927522	46234123	306601	45944933	45945033	100	Milk beta-casein content QTL (20561)	100
CNVR_2018	6	45927522	46234123	306601	45944933	45945033	100	Milk protein content QTL (20589)	100
CNVR_2018	6	45927522	46234123	306601	45944933	45945033	100	Milk beta-casein content QTL (20562)	100
CNVR_2018	6	45927522	46234123	306601	45944933	45945033	100	Milk beta-casein content QTL (20563)	100
CNVR_2018	6	45927522	46234123	306601	45944933	45945033	100	Milk protein content QTL (20590)	100
CNVR_2018	6	45927522	46234123	306601	45944933	45945033	100	Milk protein content QTL (20591)	100
CNVR_2018	6	45927522	46234123	306601	45944933	45945033	100	Milk kappa-casein content QTL (20564)	100
CNVR_2018	6	45927522	46234123	306601	45944933	45945033	100	Milk kappa-casein content QTL (20565)	100
CNVR_2018	6	45927522	46234123	306601	45944933	45945033	100	Milk kappa-casein content QTL (20566)	100
CNVR_2018	6	45927522	46234123	306601	45944933	45945033	100	Milk kappa-casein content QTL (20567)	100
CNVR_2018	6	45927522	46234123	306601	45944933	45945033	100	Milk kappa-casein content QTL (20568)	100
CNVR_2018	6	45927522	46234123	306601	45944933	45945033	100	Milk kappa-casein content QTL (20569)	100
CNVR_2018	6	45927522	46234123	306601	45944933	45945033	100	Milk kappa-casein content QTL (20570)	100
CNVR_2018	6	45927522	46234123	306601	45944933	45945033	100	Milk protein content QTL (20592)	100
CNVR_2018	6	45927522	46234123	306601	45944933	45945033	100	Milk kappa-casein content QTL (20572)	100
CNVR_2018	6	45927522	46234123	306601	45944933	45945033	100	Milk kappa-casein content QTL (20573)	100
CNVR_2018	6	45927522	46234123	306601	45944933	45945033	100	Milk kappa-casein content QTL (20574)	100
CNVR_2018	6	45927522	46234123	306601	45944933	45945033	100	Milk kappa-casein content QTL (20575)	100
CNVR_2018	6	45927522	46234123	306601	45944933	45945033	100	Milk kappa-casein content QTL (20576)	100
CNVR_2018	6	45927522	46234123	306601	45944933	45945033	100	Milk kappa-casein content QTL (20577)	100
CNVR_2018	6	45927522	46234123	306601	45944933	45945033	100	Milk kappa-casein content QTL (20578)	100
CNVR_2018	6	45927522	46234123	306601	45944933	45945033	100	Milk kappa-casein content QTL (20579)	100
CNVR_2018	6	45927522	46234123	306601	45944933	45945033	100	Milk protein content QTL (20594)	100
CNVR_2018	6	45927522	46234123	306601	45944933	45945033	100	Milk kappa-casein percentage QTL (15764)	100
CNVR_2018	6	45927522	46234123	306601	45944933	45945033	100	Milk beta-lactoglobulin percentage QTL (15766)	100
CNVR_2018	6	45927522	46234123	306601	45944933	45945033	100	Milk casein index QTL (15767)	100
CNVR_2018	6	45927522	46234123	306601	45944933	45945033	100	Milk protein percentage QTL (15768)	100
CNVR_2018	6	45927522	46234123	306601	45944933	45945033	100	Milk alpha-lactalbumin percentage QTL (15765)	100
CNVR_2018	6	45927522	46234123	306601	45944933	45945033	100	Residual feed intake QTL (14657)	100
CNVR_2018	6	45927522	46234123	306601	45944933	45945033	100	Residual feed intake QTL (14658)	100
CNVR_2018	6	45927522	46234123	306601	45944933	45945033	100	Longissimus muscle area QTL (20340)	100
CNVR_2018	6	45927522	46234123	306601	45944933	45945033	100	Somatic cell score QTL (24072)	100
CNVR_2018	6	45927522	46234123	306601	45944933	45945033	100	Clinical mastitis (EBV) QTL (25252)	100
CNVR_2018	6	45927522	46234123	306601	45944933	45945033	100	Milk protein percentage (daughter deviation) QTL (26753)	100
CNVR_2018	6	45927522	46234123	306601	45944933	45945033	100	Clinical mastitis (EBV) QTL (25253)	100
CNVR_2018	6	45927522	46234123	306601	45944933	45945033	100	Milk protein percentage (daughter deviation) QTL (26754)	100
CNVR_2018	6	45927522	46234123	306601	45944933	45945033	100	Interval to first estrus after calving QTL (14738)	100
CNVR_2018	6	45927522	46234123	306601	45944933	45945033	100	Clinical mastitis (EBV) QTL (25254)	100
CNVR_2018	6	45927522	46234123	306601	45944933	45945033	100	Clinical mastitis (EBV) QTL (25255)	100
CNVR_2018	6	45927522	46234123	306601	45944933	45945033	100	Milk yield QTL (24992)	100
CNVR_2018	6	45927522	46234123	306601	45944933	45945033	100	Clinical mastitis (EBV) QTL (25256)	100
CNVR_2018	6	45927522	46234123	306601	45944933	45945033	100	Calving interval QTL (25010)	100
CNVR_2018	6	45927522	46234123	306601	45944933	45945033	100	Dry matter intake QTL (23226)	100
CNVR_2018	6	45927522	46234123	306601	45944933	45945033	100	Average daily feed intake QTL (20993)	100
CNVR_2018	6	45927522	46234123	306601	45944933	45945033	100	Residual feed intake QTL (21051)	100
CNVR_2018	6	45927522	46234123	306601	45944933	45945033	100	Clinical mastitis (DYD) QTL (19009)	100
CNVR_2018	6	45927522	46234123	306601	45944933	45945033	100	Clinical mastitis (DYD) QTL (19010)	100
CNVR_2018	6	45927522	46234123	306601	45944933	45945033	100	Milking speed QTL (22753)	100
CNVR_2018	6	45927522	46234123	306601	45944933	45945033	100	Milking speed QTL (22754)	100
CNVR_2018	6	45927522	46234123	306601	45944933	45945033	100	Clinical mastitis (DYD) QTL (19011)	100
CNVR_2018	6	45927522	46234123	306601	45944933	45945033	100	Clinical mastitis (EBV) QTL (25257)	100
CNVR_2018	6	45927522	46234123	306601	45944933	45945033	100	Clinical mastitis (DYD) QTL (19012)	100
CNVR_2018	6	45927522	46234123	306601	45944933	45945033	100	Milk protein percentage QTL (25160)	100
CNVR_2018	6	45927522	46234123	306601	45944933	45945033	100	Dry matter intake QTL (23227)	100
CNVR_2018	6	45927522	46234123	306601	45944933	45945033	100	Clinical mastitis (DYD) QTL (19013)	100
CNVR_2018	6	45927522	46234123	306601	45944933	45945033	100	Abomasum displacement QTL (23956)	100
CNVR_2018	6	45927522	46234123	306601	45944933	45945033	100	Milk protein percentage QTL (25161)	100
CNVR_2018	6	45927522	46234123	306601	45944933	45945033	100	Milk yield (ECM) QTL (22666)	100
CNVR_2018	6	45927522	46234123	306601	45944933	45945033	100	Milk saturated to unsaturated fatty acid ratio QTL (20017)	100
CNVR_2018	6	45927522	46234123	306601	45944933	45945033	100	Milk saturated to unsaturated fatty acid ratio QTL (20018)	100
CNVR_2018	6	45927522	46234123	306601	45944933	45945033	100	Milk saturated fatty acid content QTL (20019)	100
CNVR_2018	6	45927522	46234123	306601	45944933	45945033	100	Milk saturated fatty acid content QTL (20020)	100
CNVR_2018	6	45927522	46234123	306601	45944933	45945033	100	Milk saturated fatty acid content QTL (20021)	100
CNVR_2018	6	45927522	46234123	306601	45944933	45945033	100	Milk monounsaturated fatty acid content QTL (20023)	100
CNVR_2018	6	45927522	46234123	306601	45944933	45945033	100	Milk monounsaturated fatty acid content QTL (20024)	100
CNVR_2018	6	45927522	46234123	306601	45944933	45945033	100	Milk polyunsaturated fatty acid content QTL (20025)	100
CNVR_2018	6	45927522	46234123	306601	45944933	45945033	100	Milk fatty acid unsaturated index QTL (20050)	100
CNVR_2018	6	45927522	46234123	306601	45944933	45945033	100	Milk fatty acid unsaturated index QTL (20051)	100
CNVR_2018	6	45927522	46234123	306601	45944933	45945033	100	Milk fatty acid unsaturated index QTL (20052)	100
CNVR_2018	6	45927522	46234123	306601	45944933	45945033	100	Milk fatty acid unsaturated index QTL (20053)	100
CNVR_2018	6	45927522	46234123	306601	45944933	45945033	100	Milk fatty acid unsaturated index QTL (20054)	100
CNVR_2018	6	45927522	46234123	306601	45944933	45945033	100	Milk saturated fatty acid content QTL (20022)	100
CNVR_2018	6	45927522	46234123	306601	45944933	45945033	100	Milk monounsaturated fatty acid content QTL (20042)	100
CNVR_2018	6	45927522	46234123	306601	45944933	45945033	100	Milk monounsaturated fatty acid content QTL (20043)	100
CNVR_2018	6	45927522	46234123	306601	45944933	45945033	100	Milk fatty acid unsaturated index QTL (20055)	100
CNVR_2018	6	45927522	46234123	306601	45944933	45945033	100	Metabolic body weight QTL (23763)	100
CNVR_2018	6	45927522	46234123	306601	45944933	45945033	100	Dry matter intake QTL (23764)	100
CNVR_2018	6	45927522	46234123	306601	45944933	45945033	100	Metabolic body weight QTL (23765)	100
CNVR_2018	6	45927522	46234123	306601	45944933	45945033	100	Dry matter intake QTL (23766)	100
CNVR_2018	6	45927522	46234123	306601	45944933	45945033	100	Residual feed intake QTL (21052)	100
CNVR_2019	6	46634153	47575866	941713	46734227	46909729	175502	Marbling score QTL (10499)	100
CNVR_2019	6	46634153	47575866	941713	46734227	46909729	175502	Calving ease (direct) QTL (4630)	100
CNVR_2020	6	46714532	47017456	302924	46734227	46909729	175502	Marbling score QTL (10499)	100
CNVR_2020	6	46714532	47017456	302924	46734227	46909729	175502	Calving ease (direct) QTL (4630)	100
CNVR_2030	6	50283775	51264650	980875	50716290	50891792	175502	Somatic cell score (EBV) QTL (6169)	100
CNVR_2030	6	50283775	51264650	980875	50716290	50891792	175502	Coat color QTL (6263)	100
CNVR_2030	6	50283775	51264650	980875	50765522	50941025	175503	Somatic cell score QTL (13232)	100
CNVR_2030	6	50283775	51264650	980875	51110314	51285817	175503	Sole pigmentation QTL (11404)	87.9392
CNVR_2034	6	51080452	51230127	149675	51110314	51285817	175503	Sole pigmentation QTL (11404)	68.2683
CNVR_2042	6	53004796	53853734	848938	53022829	53957738	934909	Body weight (weaning) QTL (24723)	88.8755
CNVR_2042	6	53004796	53853734	848938	53580699	53756202	175503	Productive life (EBV) QTL (6178)	100
CNVR_2047	6	54509485	54830010	320525	54675017	54850520	175503	Milk protein yield (EBV) QTL (10195)	88.3136
CNVR_2047	6	54509485	54830010	320525	54675017	54850520	175503	Residual feed intake QTL (11449)	88.3136
CNVR_2049	6	54958793	55071105	112312	54961625	54961725	100	Body condition score QTL (22635)	100
CNVR_2049	6	54958793	55071105	112312	54961625	54961725	100	Somatic cell score QTL (20253)	100
CNVR_2049	6	54958793	55071105	112312	54961625	54961725	100	Metabolic body weight QTL (23678)	100
CNVR_2049	6	54958793	55071105	112312	54961725	55103665	141940	Average Daily Gain QTL (22811)	77.0607
CNVR_2050	6	55103495	55224599	121104	55077357	55175146	97789	Average Daily Gain QTL (22828)	73.271
CNVR_2061	6	58641674	59067542	425868	58688485	58808713	120228	Average Daily Gain QTL (4415)	100
CNVR_2061	6	58641674	59067542	425868	58896464	59071967	175503	Age at puberty (EBV) QTL (6069)	97.4787
CNVR_2074	6	64709010	65891494	1182484	64744733	64920236	175503	Milk protein percentage (EBV) QTL (10209)	100
CNVR_2074	6	64709010	65891494	1182484	64744733	64920236	175503	Somatic cell score (EBV) QTL (6166)	100
CNVR_2074	6	64709010	65891494	1182484	64744733	64920236	175503	Productive life (EBV) QTL (6179)	100
CNVR_2074	6	64709010	65891494	1182484	65206781	66006608	799827	White spotting on belly QTL (11402)	85.6076
CNVR_2074	6	64709010	65891494	1182484	65206781	66006608	799827	White spotting on back QTL (11403)	85.6076
CNVR_2074	6	64709010	65891494	1182484	65206781	66006608	799827	Milk protein percentage QTL (25159)	85.6076
CNVR_2074	6	64709010	65891494	1182484	65622247	65797750	175503	Somatic cell score (EBV) QTL (6167)	100
CNVR_2074	6	64709010	65891494	1182484	65622247	65797750	175503	Milk yield (daughter deviation) QTL (3732)	100
CNVR_2074	6	64709010	65891494	1182484	65622247	65797750	175503	Milk protein yield (daughter deviation) QTL (3748)	100
CNVR_2077	6	65695217	65889467	194250	65622247	65797750	175503	Somatic cell score (EBV) QTL (6167)	58.4224
CNVR_2077	6	65695217	65889467	194250	65622247	65797750	175503	Milk yield (daughter deviation) QTL (3732)	58.4224
CNVR_2077	6	65695217	65889467	194250	65622247	65797750	175503	Milk protein yield (daughter deviation) QTL (3748)	58.4224
CNVR_2078	6	65940864	66169990	229126	65885501	66061004	175503	Milk protein percentage QTL (25157)	68.4547
CNVR_2078	6	65940864	66169990	229126	65885501	66061004	175503	Milk fat yield QTL (9911)	68.4547
CNVR_2078	6	65940864	66169990	229126	65885501	66061004	175503	Milk fat percentage QTL (9912)	68.4547
CNVR_2087	6	68765016	69162073	397057	68695979	68871482	175503	Productive life (EBV) QTL (6181)	60.6634
CNVR_2087	6	68765016	69162073	397057	68695979	68871482	175503	Marbling score QTL (4532)	60.6634
CNVR_2143	6	85614614	85847547	232933	85758399	85933901	175502	Dry matter intake QTL (11468)	50.796
CNVR_2144	6	85907675	86054713	147038	85846150	86021653	175503	Marbling score QTL (4555)	64.9436
CNVR_2144	6	85907675	86054713	147038	85933901	86109404	175503	Milk fat yield (EBV) QTL (9939)	68.8376
CNVR_2144	6	85907675	86054713	147038	85933901	86109404	175503	Udder depth (EBV) QTL (9940)	68.8376
CNVR_2147	6	86969861	87189842	219981	86899167	87074670	175503	Somatic cell score QTL (15944)	59.7192
CNVR_2147	6	86969861	87189842	219981	86899167	87074670	175503	Milk yield QTL (15945)	59.7192
CNVR_2147	6	86969861	87189842	219981	86899167	87074670	175503	Milk protein percentage QTL (15946)	59.7192
CNVR_2147	6	86969861	87189842	219981	86899167	87074670	175503	305 days milk yield QTL (15947)	59.7192
CNVR_2147	6	86969861	87189842	219981	86899167	87074670	175503	Milk fat yield QTL (15948)	59.7192
CNVR_2147	6	86969861	87189842	219981	86899167	87074670	175503	Milk protein yield QTL (15949)	59.7192
CNVR_2147	6	86969861	87189842	219981	86905295	87080798	175503	Milk protein percentage QTL (20248)	63.2109
CNVR_2147	6	86969861	87189842	219981	86905295	87080798	175503	Milk yield QTL (20249)	63.2109
CNVR_2147	6	86969861	87189842	219981	86905295	87080798	175503	Milk fat yield QTL (20250)	63.2109
CNVR_2147	6	86969861	87189842	219981	86905295	87080798	175503	Milk protein yield QTL (20251)	63.2109
CNVR_2147	6	86969861	87189842	219981	86975497	87150999	175502	Milk yield (EBV) QTL (3855)	100
CNVR_2147	6	86969861	87189842	219981	86975497	87150999	175502	Milk protein yield (EBV) QTL (3856)	100
CNVR_2147	6	86969861	87189842	219981	86975497	87150999	175502	Milk protein percentage (EBV) QTL (3857)	100
CNVR_2157	6	90519032	90679316	160284	90587206	90762709	175503	Average daily milk yield QTL (21193)	52.4834
CNVR_2157	6	90519032	90679316	160284	90587206	90762709	175503	Somatic Cell Count QTL (21194)	52.4834
CNVR_2170	6	94089665	94213012	123347	94087220	94156599	69379	Milk protein percentage QTL (2661)	96.4759
CNVR_2198	6	104147101	104256257	109156	104245601	104245701	100	Shear force QTL (20764)	100
CNVR_2198	6	104147101	104256257	109156	104245601	104245701	100	Average daily feed intake QTL (20994)	100
CNVR_2198	6	104147101	104256257	109156	104245601	104245701	100	Abomasum displacement QTL (23957)	100
CNVR_2198	6	104147101	104256257	109156	104245601	104245701	100	Average Daily Gain QTL (20933)	100
CNVR_2206	6	106838963	107002481	163518	106977457	106977557	100	Interval from first to last insemination (EBV) QTL (28546)	100
CNVR_2206	6	106838963	107002481	163518	106977457	106977557	100	Milk yield (daughter deviation) QTL (25418)	100
CNVR_2206	6	106838963	107002481	163518	106977457	106977557	100	Milk yield (daughter deviation) QTL (25419)	100
CNVR_2206	6	106838963	107002481	163518	106977457	106977557	100	Milk yield (daughter deviation) QTL (25420)	100
CNVR_2206	6	106838963	107002481	163518	106977457	106977557	100	Milk yield (daughter deviation) QTL (25421)	100
CNVR_2206	6	106838963	107002481	163518	106977457	106977557	100	Milk yield (daughter deviation) QTL (25422)	100
CNVR_2206	6	106838963	107002481	163518	106977457	106977557	100	Milk yield (daughter deviation) QTL (25423)	100
CNVR_2206	6	106838963	107002481	163518	106977457	106977557	100	Milk yield (daughter deviation) QTL (25424)	100
CNVR_2206	6	106838963	107002481	163518	106977457	106977557	100	Milk yield (daughter deviation) QTL (25426)	100
CNVR_2206	6	106838963	107002481	163518	106977457	106977557	100	Milk yield (daughter deviation) QTL (25429)	100
CNVR_2206	6	106838963	107002481	163518	106977457	106977557	100	Milk yield (daughter deviation) QTL (25430)	100
CNVR_2206	6	106838963	107002481	163518	106977457	106977557	100	Milk yield (daughter deviation) QTL (25431)	100
CNVR_2206	6	106838963	107002481	163518	106977457	106977557	100	Milk yield (daughter deviation) QTL (25432)	100
CNVR_2206	6	106838963	107002481	163518	106977457	106977557	100	Milk fat yield (daughter deviation) QTL (25825)	100
CNVR_2206	6	106838963	107002481	163518	106977457	106977557	100	Milk fat yield (daughter deviation) QTL (25826)	100
CNVR_2206	6	106838963	107002481	163518	106977457	106977557	100	Milk fat yield (daughter deviation) QTL (25827)	100
CNVR_2206	6	106838963	107002481	163518	106977457	106977557	100	Milk fat yield (daughter deviation) QTL (25828)	100
CNVR_2206	6	106838963	107002481	163518	106977457	106977557	100	Milk fat yield (daughter deviation) QTL (25829)	100
CNVR_2206	6	106838963	107002481	163518	106977457	106977557	100	Milk fat yield (daughter deviation) QTL (25830)	100
CNVR_2206	6	106838963	107002481	163518	106977457	106977557	100	Milk fat yield (daughter deviation) QTL (25831)	100
CNVR_2206	6	106838963	107002481	163518	106977457	106977557	100	Milk fat yield (daughter deviation) QTL (25832)	100
CNVR_2206	6	106838963	107002481	163518	106977457	106977557	100	Milk fat yield (daughter deviation) QTL (25833)	100
CNVR_2206	6	106838963	107002481	163518	106977457	106977557	100	Milk fat yield (daughter deviation) QTL (25834)	100
CNVR_2206	6	106838963	107002481	163518	106977457	106977557	100	Milk fat yield (daughter deviation) QTL (25835)	100
CNVR_2206	6	106838963	107002481	163518	106977457	106977557	100	Milk fat yield (daughter deviation) QTL (25836)	100
CNVR_2206	6	106838963	107002481	163518	106977457	106977557	100	Milk fat yield (daughter deviation) QTL (25837)	100
CNVR_2206	6	106838963	107002481	163518	106977457	106977557	100	Milk fat yield (daughter deviation) QTL (25838)	100
CNVR_2206	6	106838963	107002481	163518	106977457	106977557	100	Milk fat yield (daughter deviation) QTL (25839)	100
CNVR_2206	6	106838963	107002481	163518	106977457	106977557	100	Milk fat yield (daughter deviation) QTL (25840)	100
CNVR_2206	6	106838963	107002481	163518	106977457	106977557	100	Milk fat yield (daughter deviation) QTL (25841)	100
CNVR_2206	6	106838963	107002481	163518	106977457	106977557	100	Milk protein yield (daughter deviation) QTL (26188)	100
CNVR_2206	6	106838963	107002481	163518	106977457	106977557	100	Milk protein yield (daughter deviation) QTL (26189)	100
CNVR_2206	6	106838963	107002481	163518	106977457	106977557	100	Milk protein yield (daughter deviation) QTL (26190)	100
CNVR_2206	6	106838963	107002481	163518	106977457	106977557	100	Milk protein yield (daughter deviation) QTL (26191)	100
CNVR_2206	6	106838963	107002481	163518	106977457	106977557	100	Milk protein yield (daughter deviation) QTL (26192)	100
CNVR_2206	6	106838963	107002481	163518	106977457	106977557	100	Milk protein yield (daughter deviation) QTL (26193)	100
CNVR_2206	6	106838963	107002481	163518	106977457	106977557	100	Milk protein yield (daughter deviation) QTL (26194)	100
CNVR_2206	6	106838963	107002481	163518	106977457	106977557	100	Milk protein yield (daughter deviation) QTL (26195)	100
CNVR_2206	6	106838963	107002481	163518	106977457	106977557	100	Milk protein yield (daughter deviation) QTL (26196)	100
CNVR_2206	6	106838963	107002481	163518	106977457	106977557	100	Milk protein yield (daughter deviation) QTL (26197)	100
CNVR_2206	6	106838963	107002481	163518	106977457	106977557	100	Milk protein yield (daughter deviation) QTL (26198)	100
CNVR_2206	6	106838963	107002481	163518	106977457	106977557	100	Milk protein yield (daughter deviation) QTL (26199)	100
CNVR_2206	6	106838963	107002481	163518	106977457	106977557	100	Milk protein yield (daughter deviation) QTL (26200)	100
CNVR_2206	6	106838963	107002481	163518	106977457	106977557	100	Milk protein yield (daughter deviation) QTL (26201)	100
CNVR_2206	6	106838963	107002481	163518	106977457	106977557	100	Milk protein yield (daughter deviation) QTL (26202)	100
CNVR_2206	6	106838963	107002481	163518	106977457	106977557	100	Milk protein yield (daughter deviation) QTL (26203)	100
CNVR_2206	6	106838963	107002481	163518	106977457	106977557	100	Milk protein yield (daughter deviation) QTL (26204)	100
CNVR_2206	6	106838963	107002481	163518	106977457	106977557	100	Milk protein yield (daughter deviation) QTL (26205)	100
CNVR_2206	6	106838963	107002481	163518	106977457	106977557	100	Milk protein yield (daughter deviation) QTL (26206)	100
CNVR_2206	6	106838963	107002481	163518	106977457	106977557	100	Milk protein percentage (daughter deviation) QTL (26729)	100
CNVR_2206	6	106838963	107002481	163518	106977457	106977557	100	Milk protein percentage (daughter deviation) QTL (26730)	100
CNVR_2206	6	106838963	107002481	163518	106977457	106977557	100	Milk protein percentage (daughter deviation) QTL (26731)	100
CNVR_2206	6	106838963	107002481	163518	106977457	106977557	100	Milk protein percentage (daughter deviation) QTL (26732)	100
CNVR_2206	6	106838963	107002481	163518	106977457	106977557	100	Milk protein percentage (daughter deviation) QTL (26733)	100
CNVR_2206	6	106838963	107002481	163518	106977457	106977557	100	Milk protein percentage (daughter deviation) QTL (26734)	100
CNVR_2206	6	106838963	107002481	163518	106977457	106977557	100	Milk protein percentage (daughter deviation) QTL (26735)	100
CNVR_2206	6	106838963	107002481	163518	106977457	106977557	100	Milk protein percentage (daughter deviation) QTL (26736)	100
CNVR_2206	6	106838963	107002481	163518	106977457	106977557	100	Milk protein percentage (daughter deviation) QTL (26737)	100
CNVR_2206	6	106838963	107002481	163518	106977457	106977557	100	Milk protein percentage (daughter deviation) QTL (26738)	100
CNVR_2206	6	106838963	107002481	163518	106977457	106977557	100	Milk protein percentage (daughter deviation) QTL (26739)	100
CNVR_2206	6	106838963	107002481	163518	106977457	106977557	100	Milk protein percentage (daughter deviation) QTL (26740)	100
CNVR_2206	6	106838963	107002481	163518	106977457	106977557	100	Milk protein percentage (daughter deviation) QTL (26741)	100
CNVR_2206	6	106838963	107002481	163518	106977457	106977557	100	Milk protein percentage (daughter deviation) QTL (26742)	100
CNVR_2206	6	106838963	107002481	163518	106977457	106977557	100	Milk protein percentage (daughter deviation) QTL (26743)	100
CNVR_2206	6	106838963	107002481	163518	106977457	106977557	100	Milk protein percentage (daughter deviation) QTL (26745)	100
CNVR_2206	6	106838963	107002481	163518	106977457	106977557	100	Milk protein percentage (daughter deviation) QTL (26746)	100
CNVR_2206	6	106838963	107002481	163518	106977457	106977557	100	Milk protein percentage (daughter deviation) QTL (26747)	100
CNVR_2206	6	106838963	107002481	163518	106977457	106977557	100	Milk protein percentage (daughter deviation) QTL (26749)	100
CNVR_2206	6	106838963	107002481	163518	106977457	106977557	100	Milk protein percentage (daughter deviation) QTL (26752)	100
CNVR_2206	6	106838963	107002481	163518	106977457	106977557	100	Milk protein percentage (daughter deviation) QTL (26755)	100
CNVR_2206	6	106838963	107002481	163518	106977457	106977557	100	Milk protein percentage (daughter deviation) QTL (26756)	100
CNVR_2206	6	106838963	107002481	163518	106977457	106977557	100	Milk protein percentage (daughter deviation) QTL (26757)	100
CNVR_2206	6	106838963	107002481	163518	106977457	106977557	100	Milk protein percentage (daughter deviation) QTL (26758)	100
CNVR_2206	6	106838963	107002481	163518	106977457	106977557	100	Milk protein percentage (daughter deviation) QTL (26759)	100
CNVR_2206	6	106838963	107002481	163518	106977457	106977557	100	Milk fat percentage (daughter deviation) QTL (26971)	100
CNVR_2207	6	106884633	106980482	95849	106977457	106977557	100	Interval from first to last insemination (EBV) QTL (28546)	100
CNVR_2207	6	106884633	106980482	95849	106977457	106977557	100	Milk yield (daughter deviation) QTL (25418)	100
CNVR_2207	6	106884633	106980482	95849	106977457	106977557	100	Milk yield (daughter deviation) QTL (25419)	100
CNVR_2207	6	106884633	106980482	95849	106977457	106977557	100	Milk yield (daughter deviation) QTL (25420)	100
CNVR_2207	6	106884633	106980482	95849	106977457	106977557	100	Milk yield (daughter deviation) QTL (25421)	100
CNVR_2207	6	106884633	106980482	95849	106977457	106977557	100	Milk yield (daughter deviation) QTL (25422)	100
CNVR_2207	6	106884633	106980482	95849	106977457	106977557	100	Milk yield (daughter deviation) QTL (25423)	100
CNVR_2207	6	106884633	106980482	95849	106977457	106977557	100	Milk yield (daughter deviation) QTL (25424)	100
CNVR_2207	6	106884633	106980482	95849	106977457	106977557	100	Milk yield (daughter deviation) QTL (25426)	100
CNVR_2207	6	106884633	106980482	95849	106977457	106977557	100	Milk yield (daughter deviation) QTL (25429)	100
CNVR_2207	6	106884633	106980482	95849	106977457	106977557	100	Milk yield (daughter deviation) QTL (25430)	100
CNVR_2207	6	106884633	106980482	95849	106977457	106977557	100	Milk yield (daughter deviation) QTL (25431)	100
CNVR_2207	6	106884633	106980482	95849	106977457	106977557	100	Milk yield (daughter deviation) QTL (25432)	100
CNVR_2207	6	106884633	106980482	95849	106977457	106977557	100	Milk fat yield (daughter deviation) QTL (25825)	100
CNVR_2207	6	106884633	106980482	95849	106977457	106977557	100	Milk fat yield (daughter deviation) QTL (25826)	100
CNVR_2207	6	106884633	106980482	95849	106977457	106977557	100	Milk fat yield (daughter deviation) QTL (25827)	100
CNVR_2207	6	106884633	106980482	95849	106977457	106977557	100	Milk fat yield (daughter deviation) QTL (25828)	100
CNVR_2207	6	106884633	106980482	95849	106977457	106977557	100	Milk fat yield (daughter deviation) QTL (25829)	100
CNVR_2207	6	106884633	106980482	95849	106977457	106977557	100	Milk fat yield (daughter deviation) QTL (25830)	100
CNVR_2207	6	106884633	106980482	95849	106977457	106977557	100	Milk fat yield (daughter deviation) QTL (25831)	100
CNVR_2207	6	106884633	106980482	95849	106977457	106977557	100	Milk fat yield (daughter deviation) QTL (25832)	100
CNVR_2207	6	106884633	106980482	95849	106977457	106977557	100	Milk fat yield (daughter deviation) QTL (25833)	100
CNVR_2207	6	106884633	106980482	95849	106977457	106977557	100	Milk fat yield (daughter deviation) QTL (25834)	100
CNVR_2207	6	106884633	106980482	95849	106977457	106977557	100	Milk fat yield (daughter deviation) QTL (25835)	100
CNVR_2207	6	106884633	106980482	95849	106977457	106977557	100	Milk fat yield (daughter deviation) QTL (25836)	100
CNVR_2207	6	106884633	106980482	95849	106977457	106977557	100	Milk fat yield (daughter deviation) QTL (25837)	100
CNVR_2207	6	106884633	106980482	95849	106977457	106977557	100	Milk fat yield (daughter deviation) QTL (25838)	100
CNVR_2207	6	106884633	106980482	95849	106977457	106977557	100	Milk fat yield (daughter deviation) QTL (25839)	100
CNVR_2207	6	106884633	106980482	95849	106977457	106977557	100	Milk fat yield (daughter deviation) QTL (25840)	100
CNVR_2207	6	106884633	106980482	95849	106977457	106977557	100	Milk fat yield (daughter deviation) QTL (25841)	100
CNVR_2207	6	106884633	106980482	95849	106977457	106977557	100	Milk protein yield (daughter deviation) QTL (26188)	100
CNVR_2207	6	106884633	106980482	95849	106977457	106977557	100	Milk protein yield (daughter deviation) QTL (26189)	100
CNVR_2207	6	106884633	106980482	95849	106977457	106977557	100	Milk protein yield (daughter deviation) QTL (26190)	100
CNVR_2207	6	106884633	106980482	95849	106977457	106977557	100	Milk protein yield (daughter deviation) QTL (26191)	100
CNVR_2207	6	106884633	106980482	95849	106977457	106977557	100	Milk protein yield (daughter deviation) QTL (26192)	100
CNVR_2207	6	106884633	106980482	95849	106977457	106977557	100	Milk protein yield (daughter deviation) QTL (26193)	100
CNVR_2207	6	106884633	106980482	95849	106977457	106977557	100	Milk protein yield (daughter deviation) QTL (26194)	100
CNVR_2207	6	106884633	106980482	95849	106977457	106977557	100	Milk protein yield (daughter deviation) QTL (26195)	100
CNVR_2207	6	106884633	106980482	95849	106977457	106977557	100	Milk protein yield (daughter deviation) QTL (26196)	100
CNVR_2207	6	106884633	106980482	95849	106977457	106977557	100	Milk protein yield (daughter deviation) QTL (26197)	100
CNVR_2207	6	106884633	106980482	95849	106977457	106977557	100	Milk protein yield (daughter deviation) QTL (26198)	100
CNVR_2207	6	106884633	106980482	95849	106977457	106977557	100	Milk protein yield (daughter deviation) QTL (26199)	100
CNVR_2207	6	106884633	106980482	95849	106977457	106977557	100	Milk protein yield (daughter deviation) QTL (26200)	100
CNVR_2207	6	106884633	106980482	95849	106977457	106977557	100	Milk protein yield (daughter deviation) QTL (26201)	100
CNVR_2207	6	106884633	106980482	95849	106977457	106977557	100	Milk protein yield (daughter deviation) QTL (26202)	100
CNVR_2207	6	106884633	106980482	95849	106977457	106977557	100	Milk protein yield (daughter deviation) QTL (26203)	100
CNVR_2207	6	106884633	106980482	95849	106977457	106977557	100	Milk protein yield (daughter deviation) QTL (26204)	100
CNVR_2207	6	106884633	106980482	95849	106977457	106977557	100	Milk protein yield (daughter deviation) QTL (26205)	100
CNVR_2207	6	106884633	106980482	95849	106977457	106977557	100	Milk protein yield (daughter deviation) QTL (26206)	100
CNVR_2207	6	106884633	106980482	95849	106977457	106977557	100	Milk protein percentage (daughter deviation) QTL (26729)	100
CNVR_2207	6	106884633	106980482	95849	106977457	106977557	100	Milk protein percentage (daughter deviation) QTL (26730)	100
CNVR_2207	6	106884633	106980482	95849	106977457	106977557	100	Milk protein percentage (daughter deviation) QTL (26731)	100
CNVR_2207	6	106884633	106980482	95849	106977457	106977557	100	Milk protein percentage (daughter deviation) QTL (26732)	100
CNVR_2207	6	106884633	106980482	95849	106977457	106977557	100	Milk protein percentage (daughter deviation) QTL (26733)	100
CNVR_2207	6	106884633	106980482	95849	106977457	106977557	100	Milk protein percentage (daughter deviation) QTL (26734)	100
CNVR_2207	6	106884633	106980482	95849	106977457	106977557	100	Milk protein percentage (daughter deviation) QTL (26735)	100
CNVR_2207	6	106884633	106980482	95849	106977457	106977557	100	Milk protein percentage (daughter deviation) QTL (26736)	100
CNVR_2207	6	106884633	106980482	95849	106977457	106977557	100	Milk protein percentage (daughter deviation) QTL (26737)	100
CNVR_2207	6	106884633	106980482	95849	106977457	106977557	100	Milk protein percentage (daughter deviation) QTL (26738)	100
CNVR_2207	6	106884633	106980482	95849	106977457	106977557	100	Milk protein percentage (daughter deviation) QTL (26739)	100
CNVR_2207	6	106884633	106980482	95849	106977457	106977557	100	Milk protein percentage (daughter deviation) QTL (26740)	100
CNVR_2207	6	106884633	106980482	95849	106977457	106977557	100	Milk protein percentage (daughter deviation) QTL (26741)	100
CNVR_2207	6	106884633	106980482	95849	106977457	106977557	100	Milk protein percentage (daughter deviation) QTL (26742)	100
CNVR_2207	6	106884633	106980482	95849	106977457	106977557	100	Milk protein percentage (daughter deviation) QTL (26743)	100
CNVR_2207	6	106884633	106980482	95849	106977457	106977557	100	Milk protein percentage (daughter deviation) QTL (26745)	100
CNVR_2207	6	106884633	106980482	95849	106977457	106977557	100	Milk protein percentage (daughter deviation) QTL (26746)	100
CNVR_2207	6	106884633	106980482	95849	106977457	106977557	100	Milk protein percentage (daughter deviation) QTL (26747)	100
CNVR_2207	6	106884633	106980482	95849	106977457	106977557	100	Milk protein percentage (daughter deviation) QTL (26749)	100
CNVR_2207	6	106884633	106980482	95849	106977457	106977557	100	Milk protein percentage (daughter deviation) QTL (26752)	100
CNVR_2207	6	106884633	106980482	95849	106977457	106977557	100	Milk protein percentage (daughter deviation) QTL (26755)	100
CNVR_2207	6	106884633	106980482	95849	106977457	106977557	100	Milk protein percentage (daughter deviation) QTL (26756)	100
CNVR_2207	6	106884633	106980482	95849	106977457	106977557	100	Milk protein percentage (daughter deviation) QTL (26757)	100
CNVR_2207	6	106884633	106980482	95849	106977457	106977557	100	Milk protein percentage (daughter deviation) QTL (26758)	100
CNVR_2207	6	106884633	106980482	95849	106977457	106977557	100	Milk protein percentage (daughter deviation) QTL (26759)	100
CNVR_2207	6	106884633	106980482	95849	106977457	106977557	100	Milk fat percentage (daughter deviation) QTL (26971)	100
CNVR_2217	6	108941144	109775107	833963	109022523	109990555	968032	Myristic acid content QTL (19631)	77.7437
CNVR_2245	6	118364330	119352782	988452	118004635	118986727	982092	Calving ease (maternal) QTL (24593)	63.3746
CNVR_2257	7	1154871	1840870	685999	1143052	1653336	510284	Body weight (birth) QTL (1410)	97.6838
CNVR_2262	7	2747068	4156496	1409428	2796907	2962315	165408	Dry matter intake QTL (5349)	100
CNVR_2262	7	2747068	4156496	1409428	2962315	3127723	165408	M. paratuberculosis susceptibility QTL (18765)	100
CNVR_2262	7	2747068	4156496	1409428	3375835	3541243	165408	Gestation length QTL (5381)	100
CNVR_2262	7	2747068	4156496	1409428	3458539	3623947	165408	Milk yield QTL (18738)	100
CNVR_2262	7	2747068	4156496	1409428	3910328	4075736	165408	Ovulation rate QTL (10571)	100
CNVR_2264	7	3361745	3486446	124701	3375835	3541243	165408	Gestation length QTL (5381)	66.8716
CNVR_2272	7	4622734	4790987	168253	4699099	4864507	165408	Conception rate QTL (4684)	55.5523
CNVR_2274	7	5131658	5438924	307266	5195323	5360731	165408	Feed conversion ratio QTL (4418)	100
CNVR_2280	7	6568404	7960799	1392395	6698484	6698584	100	Yield grade QTL (20419)	100
CNVR_2282	7	8195043	9064015	868972	8569153	8734561	165408	Feed conversion ratio QTL (4417)	100
CNVR_2283	7	8451388	8850976	399588	8569153	8734561	165408	Feed conversion ratio QTL (4417)	100
CNVR_2284	7	8643452	8893265	249813	8569153	8734561	165408	Feed conversion ratio QTL (4417)	55.0814
CNVR_2295	7	13144348	13283720	139372	13164181	13329589	165408	Residual feed intake QTL (4419)	72.2692
CNVR_2296	7	13246567	13939329	692762	13164181	13329589	165408	Residual feed intake QTL (4419)	50.1923
CNVR_2296	7	13246567	13939329	692762	13784614	13950022	165408	Milk fat yield QTL (4680)	93.5354
CNVR_2296	7	13246567	13939329	692762	13784614	13950022	165408	Milk protein yield QTL (4681)	93.5354
CNVR_2296	7	13246567	13939329	692762	13784614	13950022	165408	Milk fat percentage QTL (4682)	93.5354
CNVR_2301	7	15120533	15236936	116403	15065061	15230469	165408	Somatic cell score QTL (4683)	66.4635
CNVR_2301	7	15120533	15236936	116403	15065061	15230469	165408	Immunoglobulin G level QTL (20475)	66.4635
CNVR_2306	7	16372615	17088690	716075	16048028	16977078	929050	Longissimus muscle area QTL (24698)	65.0625
CNVR_2306	7	16372615	17088690	716075	16976978	16977078	100	Residual feed intake QTL (21053)	100
CNVR_2321	7	20273051	22443801	2170750	20011626	20993918	982292	Marbling score QTL (24665)	73.3862
CNVR_2321	7	20273051	22443801	2170750	21022281	21972429	950148	Marbling score QTL (24666)	100
CNVR_2321	7	20273051	22443801	2170750	21022281	21972429	950148	Body weight (mature) QTL (24684)	100
CNVR_2321	7	20273051	22443801	2170750	21222125	21424595	202470	Intramuscular fat QTL (22869)	100
CNVR_2321	7	20273051	22443801	2170750	21462645	21574886	112241	Intramuscular fat QTL (22870)	100
CNVR_2321	7	20273051	22443801	2170750	21490449	21595908	105459	Intramuscular fat QTL (22871)	100
CNVR_2321	7	20273051	22443801	2170750	21972329	21972429	100	Clinical mastitis (DYD) QTL (19014)	100
CNVR_2321	7	20273051	22443801	2170750	21972329	21972429	100	Residual feed intake QTL (23769)	100
CNVR_2321	7	20273051	22443801	2170750	21972329	21972429	100	Dry matter intake QTL (22650)	100
CNVR_2321	7	20273051	22443801	2170750	21972329	21972429	100	Clinical mastitis (DYD) QTL (19015)	100
CNVR_2321	7	20273051	22443801	2170750	21972329	21972429	100	Gestation length QTL (15419)	100
CNVR_2321	7	20273051	22443801	2170750	21972329	21972429	100	Gestation length QTL (15420)	100
CNVR_2321	7	20273051	22443801	2170750	21972329	21972429	100	Average Daily Gain QTL (20934)	100
CNVR_2321	7	20273051	22443801	2170750	21972329	21972429	100	Abomasum displacement QTL (23959)	100
CNVR_2326	7	21158471	21459732	301261	21222125	21424595	202470	Intramuscular fat QTL (22869)	100
CNVR_2327	7	21164271	22534207	1369936	21022281	21972429	950148	Marbling score QTL (24666)	85.056
CNVR_2327	7	21164271	22534207	1369936	21022281	21972429	950148	Body weight (mature) QTL (24684)	85.056
CNVR_2327	7	21164271	22534207	1369936	21222125	21424595	202470	Intramuscular fat QTL (22869)	100
CNVR_2327	7	21164271	22534207	1369936	21462645	21574886	112241	Intramuscular fat QTL (22870)	100
CNVR_2327	7	21164271	22534207	1369936	21490449	21595908	105459	Intramuscular fat QTL (22871)	100
CNVR_2327	7	21164271	22534207	1369936	21972329	21972429	100	Clinical mastitis (DYD) QTL (19014)	100
CNVR_2327	7	21164271	22534207	1369936	21972329	21972429	100	Residual feed intake QTL (23769)	100
CNVR_2327	7	21164271	22534207	1369936	21972329	21972429	100	Dry matter intake QTL (22650)	100
CNVR_2327	7	21164271	22534207	1369936	21972329	21972429	100	Clinical mastitis (DYD) QTL (19015)	100
CNVR_2327	7	21164271	22534207	1369936	21972329	21972429	100	Gestation length QTL (15419)	100
CNVR_2327	7	21164271	22534207	1369936	21972329	21972429	100	Gestation length QTL (15420)	100
CNVR_2327	7	21164271	22534207	1369936	21972329	21972429	100	Average Daily Gain QTL (20934)	100
CNVR_2327	7	21164271	22534207	1369936	21972329	21972429	100	Abomasum displacement QTL (23959)	100
CNVR_2328	7	21363268	21776235	412967	21462645	21574886	112241	Intramuscular fat QTL (22870)	100
CNVR_2328	7	21363268	21776235	412967	21490449	21595908	105459	Intramuscular fat QTL (22871)	100
CNVR_2330	7	21915744	22057494	141750	21972329	21972429	100	Clinical mastitis (DYD) QTL (19014)	100
CNVR_2330	7	21915744	22057494	141750	21972329	21972429	100	Residual feed intake QTL (23769)	100
CNVR_2330	7	21915744	22057494	141750	21972329	21972429	100	Dry matter intake QTL (22650)	100
CNVR_2330	7	21915744	22057494	141750	21972329	21972429	100	Clinical mastitis (DYD) QTL (19015)	100
CNVR_2330	7	21915744	22057494	141750	21972329	21972429	100	Gestation length QTL (15419)	100
CNVR_2330	7	21915744	22057494	141750	21972329	21972429	100	Gestation length QTL (15420)	100
CNVR_2330	7	21915744	22057494	141750	21972329	21972429	100	Average Daily Gain QTL (20934)	100
CNVR_2330	7	21915744	22057494	141750	21972329	21972429	100	Abomasum displacement QTL (23959)	100
CNVR_2356	7	30120014	30512410	392396	30285100	30450508	165408	Milk yield (EBV) QTL (6182)	100
CNVR_2356	7	30120014	30512410	392396	30285100	30450508	165408	Milk protein yield (EBV) QTL (6186)	100
CNVR_2362	7	31976026	33615815	1639789	31966928	32132336	165408	Milk yield (daughter deviation) QTL (14036)	94.4997
CNVR_2362	7	31976026	33615815	1639789	31966928	32132336	165408	Milk protein yield (daughter deviation) QTL (14037)	94.4997
CNVR_2362	7	31976026	33615815	1639789	31966928	32132336	165408	Milk fat yield (daughter deviation) QTL (14038)	94.4997
CNVR_2362	7	31976026	33615815	1639789	32179747	32345155	165408	Body weight (mature) QTL (25358)	100
CNVR_2362	7	31976026	33615815	1639789	32179747	32345155	165408	Height (mature) QTL (25359)	100
CNVR_2362	7	31976026	33615815	1639789	32179747	32345155	165408	Hip height QTL (25360)	100
CNVR_2362	7	31976026	33615815	1639789	32179747	32345155	165408	Body length QTL (25361)	100
CNVR_2362	7	31976026	33615815	1639789	32179747	32345155	165408	Rump length QTL (25362)	100
CNVR_2362	7	31976026	33615815	1639789	32179747	32345155	165408	Hip width QTL (25363)	100
CNVR_2362	7	31976026	33615815	1639789	32179747	32345155	165408	Hip height QTL (25364)	100
CNVR_2362	7	31976026	33615815	1639789	32179747	32345155	165408	Cannon bone circumference QTL (25365)	100
CNVR_2362	7	31976026	33615815	1639789	32179747	32345155	165408	Body weight (6 months) QTL (25366)	100
CNVR_2362	7	31976026	33615815	1639789	32179747	32345155	165408	Height (6 months) QTL (25367)	100
CNVR_2362	7	31976026	33615815	1639789	32179747	32345155	165408	Body length QTL (25368)	100
CNVR_2362	7	31976026	33615815	1639789	32179747	32345155	165408	Chest girth QTL (25369)	100
CNVR_2362	7	31976026	33615815	1639789	32179747	32345155	165408	Average Daily Gain QTL (25370)	100
CNVR_2362	7	31976026	33615815	1639789	32179747	32345155	165408	Height (yearling) QTL (25371)	100
CNVR_2362	7	31976026	33615815	1639789	32179747	32345155	165408	Body length QTL (25372)	100
CNVR_2362	7	31976026	33615815	1639789	32179747	32345155	165408	Body weight (18 months) QTL (25373)	100
CNVR_2385	7	36895531	38923953	2028422	37769155	37934563	165408	Twinning rate (EBV) QTL (10097)	100
CNVR_2385	7	36895531	38923953	2028422	38283352	38448760	165408	Dry matter intake QTL (5348)	100
CNVR_2385	7	36895531	38923953	2028422	38283352	38448760	165408	Dry matter intake QTL (5351)	100
CNVR_2385	7	36895531	38923953	2028422	38283352	38448760	165408	Dry matter intake QTL (5352)	100
CNVR_2388	7	38054238	38393486	339248	38283352	38448760	165408	Dry matter intake QTL (5348)	66.5832
CNVR_2388	7	38054238	38393486	339248	38283352	38448760	165408	Dry matter intake QTL (5351)	66.5832
CNVR_2388	7	38054238	38393486	339248	38283352	38448760	165408	Dry matter intake QTL (5352)	66.5832
CNVR_2393	7	39976418	40728961	752543	40161305	40326713	165408	Dry matter intake QTL (5350)	100
CNVR_2394	7	40130858	40337451	206593	40161305	40326713	165408	Dry matter intake QTL (5350)	100
CNVR_2397	7	41081753	42745346	1663593	42613652	42779060	165408	Somatic cell score QTL (2770)	79.6177
CNVR_2397	7	41081753	42745346	1663593	42613652	42779060	165408	Somatic cell score (PTA) QTL (3711)	79.6177
CNVR_2408	7	44720326	45806850	1086524	45097887	45948544	850657	Lignoceric acid content QTL (19707)	83.343
CNVR_2408	7	44720326	45806850	1086524	45097887	45948544	850657	Omega-3 unsaturated fatty acid content QTL (19735)	83.343
CNVR_2438	7	55820050	56580711	760661	55880470	56045878	165408	Average Daily Gain QTL (4350)	100
CNVR_2438	7	55820050	56580711	760661	56202249	56367657	165408	Milk protein yield (EBV) QTL (6187)	100
CNVR_2439	7	55910166	56490884	580718	55880470	56045878	165408	Average Daily Gain QTL (4350)	82.0468
CNVR_2439	7	55910166	56490884	580718	56202249	56367657	165408	Milk protein yield (EBV) QTL (6187)	100
CNVR_2446	7	59883811	60079794	195983	59924824	60090232	165408	Body weight (slaughter) QTL (4544)	93.6895
CNVR_2446	7	59883811	60079794	195983	59924824	60090232	165408	Milk yield (EBV) QTL (6185)	93.6895
CNVR_2462	7	64128482	64314075	185593	64105985	64271393	165408	Milk protein percentage QTL (2476)	86.3991
CNVR_2473	7	66717958	67921673	1203715	67234053	67399461	165408	Body weight (slaughter) QTL (4518)	100
CNVR_2498	7	74215550	74374014	158464	74367120	74367220	100	Gestation length QTL (15451)	100
CNVR_2498	7	74215550	74374014	158464	74367120	74367220	100	Gestation length QTL (15452)	100
CNVR_2498	7	74215550	74374014	158464	74367120	74367220	100	Gestation length QTL (15453)	100
CNVR_2498	7	74215550	74374014	158464	74367120	74367220	100	Gestation length QTL (15454)	100
CNVR_2531	7	84008223	85564755	1556532	85015208	85971257	956049	Body weight (yearling) QTL (24793)	57.481
CNVR_2536	7	86478787	87957770	1478983	87715485	87880893	165408	Immunoglobulin G level QTL (20474)	100
CNVR_2540	7	87415846	87804046	388200	87715485	87880893	165408	Immunoglobulin G level QTL (20474)	53.5409
CNVR_2590	7	108119143	108252807	133664	108205524	108205624	100	Fat thickness at the 12th rib QTL (20372)	100
CNVR_2591	7	108190987	108275965	84978	108205524	108205624	100	Fat thickness at the 12th rib QTL (20372)	100
CNVR_2620	8	3234848	3386496	151648	3171264	3348556	177292	Milk protein percentage QTL (4785)	64.136
CNVR_2660	8	13697997	14636655	938658	13800031	13977324	177293	Dry matter intake QTL (4425)	100
CNVR_2660	8	13697997	14636655	938658	14218098	14395391	177293	Somatic cell score QTL (2771)	100
CNVR_2676	8	17495536	19131831	1636295	18022699	18987672	964973	Calving ease (maternal) QTL (24597)	100
CNVR_2676	8	17495536	19131831	1636295	18987572	18987672	100	Interval from first to last insemination QTL (15274)	100
CNVR_2676	8	17495536	19131831	1636295	18987572	18987672	100	Intramuscular fat QTL (15242)	100
CNVR_2676	8	17495536	19131831	1636295	18987572	18987672	100	Fat thickness at the 12th rib QTL (20267)	100
CNVR_2676	8	17495536	19131831	1636295	18987572	18987672	100	Marbling score QTL (20405)	100
CNVR_2676	8	17495536	19131831	1636295	18987572	18987672	100	Somatic cell score (DYD) QTL (19033)	100
CNVR_2676	8	17495536	19131831	1636295	18987572	18987672	100	Fertilization rate QTL (14798)	100
CNVR_2676	8	17495536	19131831	1636295	18987572	18987672	100	Milk yield (daughter deviation) QTL (25444)	100
CNVR_2676	8	17495536	19131831	1636295	18987572	18987672	100	Milk protein percentage (daughter deviation) QTL (26761)	100
CNVR_2676	8	17495536	19131831	1636295	18987572	18987672	100	Milk yield (daughter deviation) QTL (26951)	100
CNVR_2676	8	17495536	19131831	1636295	18987572	18987672	100	Somatic cell score (DYD) QTL (19032)	100
CNVR_2676	8	17495536	19131831	1636295	18987572	18987672	100	Body weight (birth) QTL (23776)	100
CNVR_2676	8	17495536	19131831	1636295	18987572	18987672	100	Body weight (birth) QTL (23777)	100
CNVR_2676	8	17495536	19131831	1636295	18987572	18987672	100	Early embryonic survival QTL (14808)	100
CNVR_2676	8	17495536	19131831	1636295	18987572	18987672	100	Dry matter intake QTL (28694)	100
CNVR_2676	8	17495536	19131831	1636295	18987572	18987672	100	Milk fat percentage (EBV) QTL (14933)	100
CNVR_2676	8	17495536	19131831	1636295	18987572	18987672	100	Body weight (weaning) QTL (23778)	100
CNVR_2676	8	17495536	19131831	1636295	18987572	18987672	100	Body weight (weaning) QTL (23775)	100
CNVR_2676	8	17495536	19131831	1636295	18987572	18987672	100	Longissimus muscle area QTL (20335)	100
CNVR_2676	8	17495536	19131831	1636295	18987572	18987672	100	Body weight (weaning) QTL (23779)	100
CNVR_2682	8	19443551	19586010	142459	19395217	19572509	177292	Milk protein yield (EBV) QTL (6072)	72.7376
CNVR_2684	8	20512041	20765751	253710	20458619	20635911	177292	Milk protein percentage QTL (4786)	69.8678
CNVR_2741	8	36384715	36587699	202984	36449989	36627282	177293	Immunoglobulin G level QTL (20476)	77.6737
CNVR_2759	8	42009671	42922505	912834	42018516	42969739	951223	Calving ease (maternal) QTL (24598)	95.0344
CNVR_2765	8	44264485	44399295	134810	44295981	44473273	177292	Immunoglobulin G level QTL (20478)	58.2734
CNVR_2766	8	44671150	45511838	840688	45093796	45271088	177292	Immunoglobulin G level QTL (20477)	100
CNVR_2832	8	69563097	69735054	171957	69622889	69622989	100	Gestation length QTL (15455)	100
CNVR_2832	8	69563097	69735054	171957	69622889	69622989	100	Gestation length QTL (15456)	100
CNVR_2832	8	69563097	69735054	171957	69622889	69622989	100	Gestation length QTL (15457)	100
CNVR_2832	8	69563097	69735054	171957	69622889	69622989	100	Gestation length QTL (15458)	100
CNVR_2832	8	69563097	69735054	171957	69622889	69622989	100	Carcass weight QTL (21180)	100
CNVR_2832	8	69563097	69735054	171957	69622889	69622989	100	Milk yield (ECM) QTL (22668)	100
CNVR_2832	8	69563097	69735054	171957	69622889	69622989	100	Milk yield (ECM) QTL (22669)	100
CNVR_2832	8	69563097	69735054	171957	69622889	69622989	100	Average Daily Gain QTL (23782)	100
CNVR_2832	8	69563097	69735054	171957	69622889	69622989	100	Chest width QTL (28124)	100
CNVR_2832	8	69563097	69735054	171957	69622889	69622989	100	Stature QTL (16279)	100
CNVR_2832	8	69563097	69735054	171957	69622889	69622989	100	Stature QTL (16280)	100
CNVR_2832	8	69563097	69735054	171957	69622889	69622989	100	Stature QTL (16281)	100
CNVR_2832	8	69563097	69735054	171957	69622889	69622989	100	Carcass weight QTL (21181)	100
CNVR_2832	8	69563097	69735054	171957	69622889	69622989	100	Carcass weight QTL (21182)	100
CNVR_2832	8	69563097	69735054	171957	69622889	69622989	100	Carcass weight QTL (21184)	100
CNVR_2832	8	69563097	69735054	171957	69622889	69622989	100	Carcass weight QTL (21185)	100
CNVR_2843	8	74183641	75017578	833937	74395697	74572989	177292	Dry matter intake QTL (4354)	100
CNVR_2845	8	75564869	76610143	1045274	76079973	76257265	177292	Residual feed intake QTL (4355)	100
CNVR_2845	8	75564869	76610143	1045274	76079973	76257265	177292	Residual feed intake QTL (4356)	100
CNVR_2847	8	76155725	76275007	119282	76079973	76257265	177292	Residual feed intake QTL (4355)	57.2727
CNVR_2847	8	76155725	76275007	119282	76079973	76257265	177292	Residual feed intake QTL (4356)	57.2727
CNVR_2878	8	89524870	89689453	164583	89499908	89677200	177292	Milk protein percentage QTL (2533)	85.9204
CNVR_2902	8	98678694	98913632	234938	98861395	98861495	100	Longissimus muscle area QTL (20389)	100
CNVR_2902	8	98678694	98913632	234938	98861395	98861495	100	Marbling score QTL (20306)	100
CNVR_2902	8	98678694	98913632	234938	98861395	98861495	100	Intramuscular fat QTL (15245)	100
CNVR_2902	8	98678694	98913632	234938	98861395	98861495	100	Residual feed intake QTL (21057)	100
CNVR_2902	8	98678694	98913632	234938	98861395	98861495	100	Stature QTL (16282)	100
CNVR_2902	8	98678694	98913632	234938	98861395	98861495	100	Lactation persistency QTL (12856)	100
CNVR_2902	8	98678694	98913632	234938	98861395	98861495	100	Longissimus muscle area growth QTL (20437)	100
CNVR_2902	8	98678694	98913632	234938	98861395	98861495	100	Average Daily Gain QTL (20938)	100
CNVR_2927	8	106804651	106915530	110879	106825178	107002470	177292	Dry matter intake QTL (4424)	50.9623
CNVR_2939	8	112888559	113320764	432205	113301268	113301368	100	Shear force QTL (20773)	100
CNVR_2943	9	1832628	2752933	920305	2056990	2057090	100	Body weight (mature) QTL (10845)	100
CNVR_2943	9	1832628	2752933	920305	2056990	2057090	100	Fat thickness at the 12th rib QTL (10844)	100
CNVR_2943	9	1832628	2752933	920305	2056990	2057090	100	Carcass weight QTL (10843)	100
CNVR_2964	9	7417249	7636127	218878	7543097	7725747	182650	Milk protein yield (EBV) QTL (6076)	50.9335
CNVR_2991	9	17618465	17978938	360473	17654774	17837424	182650	Bone percentage QTL (7090)	100
CNVR_2992	9	18068353	18209274	140921	18088675	18271325	182650	Milk protein percentage QTL (25163)	66.0274
CNVR_2992	9	18068353	18209274	140921	18088675	18271325	182650	Milk yield QTL (4725)	66.0274
CNVR_3003	9	22410195	22550387	140192	22322892	22505542	182650	Marbling score QTL (4508)	52.202
CNVR_3003	9	22410195	22550387	140192	22322892	22505542	182650	Productive life (EBV) QTL (6193)	52.202
CNVR_3011	9	23895123	24616489	721366	24149390	24332040	182650	Longissimus muscle area QTL (4535)	100
CNVR_3011	9	23895123	24616489	721366	24220008	24402658	182650	Feed conversion ratio QTL (11455)	100
CNVR_3014	9	24984341	25214864	230523	25062639	25245289	182650	Productive life (EBV) QTL (6194)	83.3425
CNVR_3059	9	39769020	41045373	1276353	40088547	40088647	100	Intramuscular fat QTL (15246)	100
CNVR_3059	9	39769020	41045373	1276353	40088547	40088647	100	Body capacity QTL (28116)	100
CNVR_3059	9	39769020	41045373	1276353	40088547	40088647	100	Milk profitability index QTL (20154)	100
CNVR_3059	9	39769020	41045373	1276353	40088547	40088647	100	Milk protein percentage QTL (20155)	100
CNVR_3059	9	39769020	41045373	1276353	40088547	40088647	100	Average Daily Gain QTL (20940)	100
CNVR_3059	9	39769020	41045373	1276353	40088547	40088647	100	Body condition score QTL (22636)	100
CNVR_3067	9	41600917	42475128	874211	42006477	42006577	100	Somatic cell score QTL (10073)	100
CNVR_3067	9	41600917	42475128	874211	42006477	42006577	100	Somatic cell score QTL (10075)	100
CNVR_3068	9	41824391	42149343	324952	42006477	42006577	100	Somatic cell score QTL (10073)	100
CNVR_3068	9	41824391	42149343	324952	42006477	42006577	100	Somatic cell score QTL (10075)	100
CNVR_3069	9	41963976	42164296	200320	42006477	42006577	100	Somatic cell score QTL (10073)	100
CNVR_3069	9	41963976	42164296	200320	42006477	42006577	100	Somatic cell score QTL (10075)	100
CNVR_3077	9	45987129	46748418	761289	46287471	46470121	182650	Behavior QTL (1494)	100
CNVR_3077	9	45987129	46748418	761289	46442723	46625373	182650	Body weight (slaughter) QTL (11707)	100
CNVR_3077	9	45987129	46748418	761289	46646301	46646401	100	Somatic cell score QTL (10072)	100
CNVR_3077	9	45987129	46748418	761289	46646301	46646401	100	Somatic cell score QTL (10081)	100
CNVR_3079	9	47194690	47339692	145002	47228269	47410919	182650	Teat placement QTL (3482)	61.0036
CNVR_3079	9	47194690	47339692	145002	47228269	47410919	182650	Udder attachment QTL (3485)	61.0036
CNVR_3083	9	48872948	49668121	795173	48805197	48987847	182650	Milk yield QTL (5025)	62.9067
CNVR_3083	9	48872948	49668121	795173	48805197	48987847	182650	Milk protein yield QTL (5026)	62.9067
CNVR_3083	9	48872948	49668121	795173	49031626	49974322	942696	Longissimus muscle area QTL (24703)	67.5186
CNVR_3085	9	49771078	50612023	840945	49974222	49974322	100	Inseminations per conception QTL (14740)	100
CNVR_3085	9	49771078	50612023	840945	49974222	49974322	100	Stillbirth (direct) QTL (14708)	100
CNVR_3085	9	49771078	50612023	840945	49974222	49974322	100	Stillbirth (direct) QTL (14709)	100
CNVR_3085	9	49771078	50612023	840945	49974222	49974322	100	Gestation length QTL (15461)	100
CNVR_3085	9	49771078	50612023	840945	49974222	49974322	100	Gestation length QTL (15462)	100
CNVR_3085	9	49771078	50612023	840945	49974222	49974322	100	Retained placenta (DYD) QTL (15297)	100
CNVR_3085	9	49771078	50612023	840945	49974222	49974322	100	Gestation length QTL (15463)	100
CNVR_3085	9	49771078	50612023	840945	49974222	49974322	100	Gestation length QTL (15464)	100
CNVR_3085	9	49771078	50612023	840945	49974222	49974322	100	Milk yield (EBV) QTL (14891)	100
CNVR_3085	9	49771078	50612023	840945	49974222	49974322	100	Average Daily Gain QTL (20982)	100
CNVR_3085	9	49771078	50612023	840945	49974222	49974322	100	Gestation length QTL (15465)	100
CNVR_3085	9	49771078	50612023	840945	49974222	49974322	100	Gestation length QTL (15466)	100
CNVR_3085	9	49771078	50612023	840945	49974222	49974322	100	Fertility index QTL (14741)	100
CNVR_3085	9	49771078	50612023	840945	49974222	49974322	100	Non-return rate (DYD) QTL (15296)	100
CNVR_3102	9	55592196	55908018	315822	55828214	55980280	152066	Average Daily Gain QTL (22830)	52.4798
CNVR_3103	9	55951377	56125952	174575	55907897	56094640	186743	Average Daily Gain QTL (22832)	76.7167
CNVR_3116	9	59111174	60089882	978708	59015991	59995189	979198	Eicosapentaenoic acid content QTL (19695)	90.2795
CNVR_3116	9	59111174	60089882	978708	59015991	59995189	979198	Docosatetraenoic acid content QTL (19700)	90.2795
CNVR_3136	9	65822733	65988736	166003	65847972	66030622	182650	Rump angle QTL (3712)	77.0676
CNVR_3136	9	65822733	65988736	166003	65847972	66030622	182650	Rump angle QTL (3727)	77.0676
CNVR_3136	9	65822733	65988736	166003	65847972	66030622	182650	Lung weight QTL (12188)	77.0676
CNVR_3136	9	65822733	65988736	166003	65847972	66030622	182650	Kidney fat weight QTL (12189)	77.0676
CNVR_3136	9	65822733	65988736	166003	65847972	66030622	182650	Kidney	77.0676
CNVR_3136	9	65822733	65988736	166003	65847972	66030622	182650	Somatic cell score QTL (13235)	77.0676
CNVR_3139	9	66395730	66581597	185867	66481282	66481382	100	M. paratuberculosis susceptibility QTL (14691)	100
CNVR_3139	9	66395730	66581597	185867	66481282	66481382	100	M. paratuberculosis susceptibility QTL (14718)	100
CNVR_3139	9	66395730	66581597	185867	66481282	66481382	100	M. paratuberculosis susceptibility QTL (14692)	100
CNVR_3139	9	66395730	66581597	185867	66481282	66481382	100	M. paratuberculosis susceptibility QTL (14693)	100
CNVR_3139	9	66395730	66581597	185867	66481282	66481382	100	Rump width QTL (28130)	100
CNVR_3139	9	66395730	66581597	185867	66481282	66481382	100	Body weight (birth) QTL (23787)	100
CNVR_3139	9	66395730	66581597	185867	66481282	66481382	100	Body weight (birth) QTL (23788)	100
CNVR_3139	9	66395730	66581597	185867	66481282	66481382	100	M. paratuberculosis susceptibility QTL (14849)	100
CNVR_3139	9	66395730	66581597	185867	66481282	66481382	100	Milk protein yield (EBV) QTL (14923)	100
CNVR_3139	9	66395730	66581597	185867	66481282	66481382	100	Yield grade QTL (20421)	100
CNVR_3139	9	66395730	66581597	185867	66481282	66481382	100	Average Daily Gain QTL (20939)	100
CNVR_3158	9	75216293	75462280	245987	75409423	75409523	100	Inseminations per conception QTL (3565)	100
CNVR_3158	9	75216293	75462280	245987	75409423	75409523	100	Non-return rate (direct) QTL (3566)	100
CNVR_3224	9	95970909	96074177	103268	95891909	96058428	166519	Average Daily Gain QTL (22834)	52.558
CNVR_3224	9	95970909	96074177	103268	95976235	96131728	155493	Average Daily Gain QTL (22835)	62.988
CNVR_3229	9	98067747	98275862	208115	98245464	98245564	100	Carcass weight QTL (15909)	100
CNVR_3229	9	98067747	98275862	208115	98245464	98245564	100	Body depth QTL (15910)	100
CNVR_3229	9	98067747	98275862	208115	98245464	98245564	100	Stature QTL (15911)	100
CNVR_3229	9	98067747	98275862	208115	98245464	98245564	100	Rump width QTL (15912)	100
CNVR_3229	9	98067747	98275862	208115	98245464	98245564	100	Chest width QTL (15913)	100
CNVR_3229	9	98067747	98275862	208115	98245464	98245564	100	Carcass weight QTL (15914)	100
CNVR_3229	9	98067747	98275862	208115	98245464	98245564	100	Body depth QTL (15915)	100
CNVR_3229	9	98067747	98275862	208115	98245464	98245564	100	Stature QTL (15916)	100
CNVR_3229	9	98067747	98275862	208115	98245464	98245564	100	Rump width QTL (15917)	100
CNVR_3229	9	98067747	98275862	208115	98245464	98245564	100	Angularity QTL (15918)	100
CNVR_3229	9	98067747	98275862	208115	98245464	98245564	100	Marbling score QTL (20307)	100
CNVR_3229	9	98067747	98275862	208115	98245464	98245564	100	Longissimus muscle area QTL (20342)	100
CNVR_3229	9	98067747	98275862	208115	98245464	98245564	100	Marbling score QTL (20406)	100
CNVR_3229	9	98067747	98275862	208115	98245464	98245564	100	Residual feed intake QTL (21060)	100
CNVR_3229	9	98067747	98275862	208115	98245464	98245564	100	Length of productive life QTL (25020)	100
CNVR_3274	10	5164757	5457643	292886	5182447	5358816	176369	Clinical mastitis QTL (5449)	100
CNVR_3285	10	8446711	8849512	402801	8548427	8724795	176368	Milk fat yield (EBV) QTL (11322)	100
CNVR_3288	10	9840678	10765541	924863	10652392	10828761	176369	Interval to first estrus after calving (EBV) QTL (6196)	64.1547
CNVR_3305	10	16411351	17399029	987678	17259403	17259503	100	Residual feed intake QTL (14644)	100
CNVR_3305	10	16411351	17399029	987678	17259403	17259503	100	M. paratuberculosis susceptibility QTL (14851)	100
CNVR_3305	10	16411351	17399029	987678	17259403	17259503	100	Milk yield (EBV) QTL (16242)	100
CNVR_3305	10	16411351	17399029	987678	17259403	17259503	100	Milk fat yield (EBV) QTL (16243)	100
CNVR_3305	10	16411351	17399029	987678	17259403	17259503	100	Milk protein yield (EBV) QTL (16244)	100
CNVR_3305	10	16411351	17399029	987678	17259403	17259503	100	Milk fat percentage (EBV) QTL (16245)	100
CNVR_3305	10	16411351	17399029	987678	17259403	17259503	100	Milk protein percentage (EBV) QTL (16246)	100
CNVR_3305	10	16411351	17399029	987678	17259403	17259503	100	Interval from first to last insemination (EBV) QTL (16247)	100
CNVR_3318	10	20195871	21033249	837378	20345175	20521544	176369	Feed conversion ratio QTL (4357)	100
CNVR_3318	10	20195871	21033249	837378	20697913	20874282	176369	Interval to first estrus after calving (EBV) QTL (6198)	100
CNVR_3319	10	20334729	20435326	100597	20345175	20521544	176369	Feed conversion ratio QTL (4357)	51.115
CNVR_3320	10	20716940	20928395	211455	20697913	20874282	176369	Interval to first estrus after calving (EBV) QTL (6198)	89.2118
CNVR_3322	10	21148812	22177407	1028595	21464224	22452206	987982	Longissimus muscle area QTL (24704)	72.1858
CNVR_3322	10	21148812	22177407	1028595	22032680	22209049	176369	Immunoglobulin G level QTL (20481)	82.0592
CNVR_3324	10	21985160	22122420	137260	22032680	22209049	176369	Immunoglobulin G level QTL (20481)	50.882
CNVR_3338	10	26806138	27044508	238370	26933288	27109657	176369	Shear force QTL (10052)	63.061
CNVR_3338	10	26806138	27044508	238370	26933288	27109657	176369	Shear force QTL (10053)	63.061
CNVR_3338	10	26806138	27044508	238370	26933288	27109657	176369	Shear force QTL (10054)	63.061
CNVR_3338	10	26806138	27044508	238370	26933288	27109657	176369	Shear force QTL (10055)	63.061
CNVR_3338	10	26806138	27044508	238370	26933288	27109657	176369	Shear force QTL (10056)	63.061
CNVR_3344	10	31225891	31408000	182109	31273086	31273186	100	Fertilization rate QTL (14799)	100
CNVR_3344	10	31225891	31408000	182109	31273086	31273186	100	Bovine spongiform encephalopathy QTL (19933)	100
CNVR_3344	10	31225891	31408000	182109	31273086	31273186	100	Residual feed intake QTL (23793)	100
CNVR_3344	10	31225891	31408000	182109	31273086	31273186	100	Somatic cell score (DYD) QTL (25285)	100
CNVR_3344	10	31225891	31408000	182109	31273086	31273186	100	Milk fat yield (daughter deviation) QTL (25896)	100
CNVR_3344	10	31225891	31408000	182109	31273086	31273186	100	Milk protein yield (daughter deviation) QTL (26288)	100
CNVR_3349	10	34132930	35113015	980085	34608192	34784560	176368	Udder attachment QTL (4633)	100
CNVR_3349	10	34132930	35113015	980085	34662146	34838515	176369	Interval to first estrus after calving (EBV) QTL (6199)	100
CNVR_3355	10	36572952	37603908	1030956	36930031	37106399	176368	Residual feed intake QTL (11451)	100
CNVR_3355	10	36572952	37603908	1030956	37106399	37282768	176369	Meat percentage QTL (7118)	100
CNVR_3355	10	36572952	37603908	1030956	37278952	37455321	176369	Carcass weight QTL (4524)	100
CNVR_3355	10	36572952	37603908	1030956	37455321	37631690	176369	Non-return rate (direct) QTL (5042)	84.2478
CNVR_3356	10	37027212	37404037	376825	37106399	37282768	176369	Meat percentage QTL (7118)	100
CNVR_3356	10	37027212	37404037	376825	37278952	37455321	176369	Carcass weight QTL (4524)	70.9223
CNVR_3358	10	37505233	37652949	147716	37455321	37631690	176369	Non-return rate (direct) QTL (5042)	71.7002
CNVR_3359	10	37747874	38045402	297528	37811875	37988243	176368	Meat percentage QTL (7119)	100
CNVR_3386	10	46054427	46316057	261630	46013387	46167452	154065	Average Daily Gain QTL (22789)	73.3619
CNVR_3427	10	66364647	66594814	230167	66463793	66640161	176368	Body length QTL (25043)	74.2884
CNVR_3427	10	66364647	66594814	230167	66463793	66640161	176368	Body length QTL (25044)	74.2884
CNVR_3427	10	66364647	66594814	230167	66463793	66640161	176368	Body length QTL (25045)	74.2884
CNVR_3427	10	66364647	66594814	230167	66463793	66640161	176368	Hip height QTL (25046)	74.2884
CNVR_3427	10	66364647	66594814	230167	66463793	66640161	176368	Hip height QTL (25047)	74.2884
CNVR_3427	10	66364647	66594814	230167	66463793	66640161	176368	Hip height QTL (25048)	74.2884
CNVR_3427	10	66364647	66594814	230167	66463793	66640161	176368	Chest depth QTL (25049)	74.2884
CNVR_3427	10	66364647	66594814	230167	66463793	66640161	176368	Chest depth QTL (25050)	74.2884
CNVR_3427	10	66364647	66594814	230167	66463793	66640161	176368	Chest depth QTL (25051)	74.2884
CNVR_3427	10	66364647	66594814	230167	66463793	66640161	176368	Chest girth QTL (25052)	74.2884
CNVR_3427	10	66364647	66594814	230167	66463793	66640161	176368	Chest girth QTL (25053)	74.2884
CNVR_3427	10	66364647	66594814	230167	66463793	66640161	176368	Chest girth QTL (25054)	74.2884
CNVR_3449	10	76027367	76224840	197473	75997318	76173687	176369	Marbling score QTL (4556)	82.9624
CNVR_3501	10	98302677	98447510	144833	98228640	98405008	176368	Milk yield (PTA) QTL (3713)	58.0213
CNVR_3507	10	100082553	100218966	136413	100213258	100213358	100	Milk vitamin B-12 content QTL (23196)	100
CNVR_3508	10	100648968	100752953	103985	100678077	100678177	100	Longissimus muscle area growth QTL (20439)	100
CNVR_3508	10	100648968	100752953	103985	100678077	100678177	100	Teat length QTL (28169)	100
CNVR_3531	11	2149232	2263236	114004	2235642	2235742	100	Milk protein yield (daughter deviation) QTL (26965)	100
CNVR_3531	11	2149232	2263236	114004	2235642	2235742	100	Yield grade QTL (20423)	100
CNVR_3531	11	2149232	2263236	114004	2235642	2235742	100	Metabolic body weight QTL (23807)	100
CNVR_3531	11	2149232	2263236	114004	2235642	2235742	100	Average daily feed intake QTL (21000)	100
CNVR_3531	11	2149232	2263236	114004	2235642	2235742	100	Abomasum displacement QTL (23963)	100
CNVR_3560	11	10126464	10400151	273687	10152002	10314596	162594	Angularity QTL (4693)	100
CNVR_3560	11	10126464	10400151	273687	10152002	10314596	162594	Milk yield QTL (4727)	100
CNVR_3560	11	10126464	10400151	273687	10152002	10314596	162594	Milk protein percentage QTL (4788)	100
CNVR_3561	11	10430083	10596375	166292	10444672	10607266	162594	Average Daily Gain QTL (4358)	93.3017
CNVR_3561	11	10430083	10596375	166292	10444672	10607266	162594	Dry matter intake QTL (4359)	93.3017
CNVR_3564	11	12167725	12392739	225014	12264602	12427197	162595	Residual feed intake QTL (5370)	78.8075
CNVR_3595	11	22084575	23051506	966931	22621624	22784218	162594	Milk fat yield QTL (4914)	100
CNVR_3595	11	22084575	23051506	966931	22621624	22784218	162594	Milk fat percentage QTL (4915)	100
CNVR_3595	11	22084575	23051506	966931	22621624	22784218	162594	Udder height QTL (4916)	100
CNVR_3595	11	22084575	23051506	966931	22621624	22784218	162594	Body form composite index QTL (4941)	100
CNVR_3595	11	22084575	23051506	966931	22621624	22784218	162594	Dairy capacity composite index QTL (4942)	100
CNVR_3595	11	22084575	23051506	966931	22817926	22980520	162594	Clinical mastitis QTL (4882)	100
CNVR_3598	11	22695659	22798599	102940	22621624	22784218	162594	Milk fat yield QTL (4914)	54.4663
CNVR_3598	11	22695659	22798599	102940	22621624	22784218	162594	Milk fat percentage QTL (4915)	54.4663
CNVR_3598	11	22695659	22798599	102940	22621624	22784218	162594	Udder height QTL (4916)	54.4663
CNVR_3598	11	22695659	22798599	102940	22621624	22784218	162594	Body form composite index QTL (4941)	54.4663
CNVR_3598	11	22695659	22798599	102940	22621624	22784218	162594	Dairy capacity composite index QTL (4942)	54.4663
CNVR_3603	11	24462961	24624093	161132	24492097	24654691	162594	Clinical mastitis QTL (1746)	81.1813
CNVR_3603	11	24462961	24624093	161132	24492097	24654691	162594	General disease susceptibility QTL (1748)	81.1813
CNVR_3603	11	24462961	24624093	161132	24492097	24654691	162594	Teat placement QTL (3479)	81.1813
CNVR_3603	11	24462961	24624093	161132	24492097	24654691	162594	Chest depth QTL (3494)	81.1813
CNVR_3603	11	24462961	24624093	161132	24492097	24654691	162594	Rump length QTL (3498)	81.1813
CNVR_3606	11	25285435	25567323	281888	25231901	25394496	162595	Number of degenerate embryos QTL (12416)	67.0752
CNVR_3606	11	25285435	25567323	281888	25231901	25394496	162595	Number of transferable embryos QTL (12417)	67.0752
CNVR_3606	11	25285435	25567323	281888	25231901	25394496	162595	Total number of ova QTL (12418)	67.0752
CNVR_3610	11	28057371	28255398	198027	28059519	28222114	162595	Residual feed intake QTL (5359)	100
CNVR_3611	11	28454585	29191109	736524	28872491	29035086	162595	Residual feed intake QTL (5354)	100
CNVR_3611	11	28454585	29191109	736524	28872491	29035086	162595	Residual feed intake QTL (5364)	100
CNVR_3613	11	28889468	29056794	167326	28872491	29035086	162595	Residual feed intake QTL (5354)	89.5587
CNVR_3613	11	28889468	29056794	167326	28872491	29035086	162595	Residual feed intake QTL (5364)	89.5587
CNVR_3628	11	34784680	34881975	97295	34841055	34841155	100	Somatic Cell Count QTL (25027)	100
CNVR_3628	11	34784680	34881975	97295	34841055	34841155	100	Marbling score QTL (20324)	100
CNVR_3628	11	34784680	34881975	97295	34841055	34841155	100	Average daily feed intake QTL (21001)	100
CNVR_3628	11	34784680	34881975	97295	34841055	34841155	100	Average daily feed intake QTL (21002)	100
CNVR_3628	11	34784680	34881975	97295	34841055	34841155	100	Residual feed intake QTL (21063)	100
CNVR_3628	11	34784680	34881975	97295	34841055	34841155	100	Abomasum displacement QTL (23966)	100
CNVR_3628	11	34784680	34881975	97295	34841055	34841155	100	Teat placement QTL (28173)	100
CNVR_3628	11	34784680	34881975	97295	34841055	34841155	100	Abomasum displacement QTL (23967)	100
CNVR_3628	11	34784680	34881975	97295	34841055	34841155	100	Dry matter intake QTL (23810)	100
CNVR_3628	11	34784680	34881975	97295	34841055	34841155	100	Abomasum displacement QTL (23968)	100
CNVR_3628	11	34784680	34881975	97295	34841055	34841155	100	Age at puberty QTL (21140)	100
CNVR_3628	11	34784680	34881975	97295	34841055	34841155	100	Age at puberty QTL (21141)	100
CNVR_3628	11	34784680	34881975	97295	34841055	34841155	100	Age at puberty QTL (21142)	100
CNVR_3684	11	55979060	56240911	261851	55959995	56122590	162595	Somatic cell score QTL (4883)	88.2745
CNVR_3685	11	56027371	58331065	2303694	55959995	56122590	162595	Somatic cell score QTL (4883)	58.5621
CNVR_3705	11	64913965	65283608	369643	65068921	65231515	162594	Milk protein yield (EBV) QTL (6082)	100
CNVR_3747	11	83037113	84127126	1090013	83111041	84090903	979862	Weaning weight-maternal milk QTL (24753)	100
CNVR_3747	11	83037113	84127126	1090013	84043556	84206150	162594	Milk yield QTL (4730)	51.398
CNVR_3747	11	83037113	84127126	1090013	84043556	84206150	162594	Milk protein percentage QTL (4789)	51.398
CNVR_3747	11	83037113	84127126	1090013	84090803	84090903	100	Average Daily Gain QTL (20946)	100
CNVR_3747	11	83037113	84127126	1090013	84090803	84090903	100	Angularity QTL (22703)	100
CNVR_3747	11	83037113	84127126	1090013	84090803	84090903	100	Body weight (weaning) QTL (23820)	100
CNVR_3747	11	83037113	84127126	1090013	84090803	84090903	100	Angularity QTL (22704)	100
CNVR_3752	11	85565933	85955754	389821	85612513	85775108	162595	Residual feed intake QTL (5357)	100
CNVR_3752	11	85565933	85955754	389821	85693810	85856405	162595	Retail product yield QTL (7121)	100
CNVR_3768	11	92453429	92670597	217168	92385900	92548494	162594	Milk yield QTL (4731)	58.4677
CNVR_3793	11	99560983	99729407	168424	99542307	99704901	162594	Residual feed intake QTL (5363)	88.5137
CNVR_3808	11	103765383	105129249	1363866	104776847	104939442	162595	Clinical mastitis QTL (4982)	100
CNVR_3815	11	104693245	104983042	289797	104776847	104939442	162595	Clinical mastitis QTL (4982)	100
CNVR_3816	11	104817619	105823321	1005702	104776847	104939442	162595	Clinical mastitis QTL (4982)	74.9242
CNVR_3816	11	104817619	105823321	1005702	105140196	105140296	100	Milk yield (daughter deviation) QTL (25479)	100
CNVR_3816	11	104817619	105823321	1005702	105140196	105140296	100	Milk yield (daughter deviation) QTL (25480)	100
CNVR_3816	11	104817619	105823321	1005702	105140196	105140296	100	Milk yield (daughter deviation) QTL (25481)	100
CNVR_3816	11	104817619	105823321	1005702	105140196	105140296	100	Milk yield (daughter deviation) QTL (25482)	100
CNVR_3816	11	104817619	105823321	1005702	105140196	105140296	100	Milk yield (daughter deviation) QTL (25483)	100
CNVR_3816	11	104817619	105823321	1005702	105140196	105140296	100	Milk yield (daughter deviation) QTL (25484)	100
CNVR_3816	11	104817619	105823321	1005702	105140196	105140296	100	Milk yield (daughter deviation) QTL (25485)	100
CNVR_3816	11	104817619	105823321	1005702	105140196	105140296	100	Milk yield (daughter deviation) QTL (25486)	100
CNVR_3816	11	104817619	105823321	1005702	105140196	105140296	100	Milk yield (daughter deviation) QTL (25487)	100
CNVR_3816	11	104817619	105823321	1005702	105140196	105140296	100	Milk fat yield (daughter deviation) QTL (25906)	100
CNVR_3816	11	104817619	105823321	1005702	105140196	105140296	100	Milk fat yield (daughter deviation) QTL (25907)	100
CNVR_3816	11	104817619	105823321	1005702	105140196	105140296	100	Milk fat yield (daughter deviation) QTL (25908)	100
CNVR_3816	11	104817619	105823321	1005702	105140196	105140296	100	Milk fat yield (daughter deviation) QTL (25909)	100
CNVR_3816	11	104817619	105823321	1005702	105140196	105140296	100	Milk fat yield (daughter deviation) QTL (25910)	100
CNVR_3816	11	104817619	105823321	1005702	105140196	105140296	100	Milk fat yield (daughter deviation) QTL (25911)	100
CNVR_3816	11	104817619	105823321	1005702	105140196	105140296	100	Milk fat yield (daughter deviation) QTL (25912)	100
CNVR_3816	11	104817619	105823321	1005702	105140196	105140296	100	Milk protein yield (daughter deviation) QTL (26294)	100
CNVR_3816	11	104817619	105823321	1005702	105140196	105140296	100	Milk protein yield (daughter deviation) QTL (26295)	100
CNVR_3816	11	104817619	105823321	1005702	105140196	105140296	100	Milk protein yield (daughter deviation) QTL (26296)	100
CNVR_3816	11	104817619	105823321	1005702	105140196	105140296	100	Milk protein yield (daughter deviation) QTL (26297)	100
CNVR_3816	11	104817619	105823321	1005702	105140196	105140296	100	Milk protein yield (daughter deviation) QTL (26298)	100
CNVR_3816	11	104817619	105823321	1005702	105140196	105140296	100	Milk protein yield (daughter deviation) QTL (26299)	100
CNVR_3816	11	104817619	105823321	1005702	105140196	105140296	100	Milk protein yield (daughter deviation) QTL (26300)	100
CNVR_3816	11	104817619	105823321	1005702	105140196	105140296	100	Milk protein yield (daughter deviation) QTL (26301)	100
CNVR_3816	11	104817619	105823321	1005702	105140196	105140296	100	Milk protein yield (daughter deviation) QTL (26302)	100
CNVR_3816	11	104817619	105823321	1005702	105140196	105140296	100	Milk protein yield (daughter deviation) QTL (26303)	100
CNVR_3816	11	104817619	105823321	1005702	105140196	105140296	100	Milk protein yield (daughter deviation) QTL (26304)	100
CNVR_3816	11	104817619	105823321	1005702	105140196	105140296	100	Milk protein yield (daughter deviation) QTL (26305)	100
CNVR_3816	11	104817619	105823321	1005702	105140196	105140296	100	Milk protein yield (daughter deviation) QTL (26306)	100
CNVR_3816	11	104817619	105823321	1005702	105140196	105140296	100	Milk protein yield (daughter deviation) QTL (26307)	100
CNVR_3816	11	104817619	105823321	1005702	105140196	105140296	100	Milk protein yield (daughter deviation) QTL (26308)	100
CNVR_3816	11	104817619	105823321	1005702	105140196	105140296	100	Milk protein yield (daughter deviation) QTL (26309)	100
CNVR_3816	11	104817619	105823321	1005702	105140196	105140296	100	Milk protein yield (daughter deviation) QTL (26310)	100
CNVR_3816	11	104817619	105823321	1005702	105140196	105140296	100	Milk protein yield (daughter deviation) QTL (26311)	100
CNVR_3816	11	104817619	105823321	1005702	105140196	105140296	100	Milk protein yield (daughter deviation) QTL (26312)	100
CNVR_3816	11	104817619	105823321	1005702	105140196	105140296	100	Milk protein yield (daughter deviation) QTL (26313)	100
CNVR_3816	11	104817619	105823321	1005702	105140196	105140296	100	Milk protein percentage (daughter deviation) QTL (26763)	100
CNVR_3816	11	104817619	105823321	1005702	105140196	105140296	100	Interval from first to last insemination (EBV) QTL (28564)	100
CNVR_3816	11	104817619	105823321	1005702	105140196	105140296	100	Interval to first estrus after calving (EBV) QTL (28582)	100
CNVR_3816	11	104817619	105823321	1005702	105140196	105140296	100	Fertility index QTL (28606)	100
CNVR_3816	11	104817619	105823321	1005702	105140196	105140296	100	Non-return rate (EBV) QTL (28609)	100
CNVR_3816	11	104817619	105823321	1005702	105140196	105140296	100	Non-return rate (EBV) QTL (28611)	100
CNVR_3816	11	104817619	105823321	1005702	105140196	105140296	100	Fertility index QTL (28654)	100
CNVR_3816	11	104817619	105823321	1005702	105140196	105140296	100	Interval from first to last insemination (EBV) QTL (28655)	100
CNVR_3816	11	104817619	105823321	1005702	105140196	105140296	100	Non-return rate (EBV) QTL (28661)	100
CNVR_3816	11	104817619	105823321	1005702	105140196	105140296	100	Non-return rate (EBV) QTL (28671)	100
CNVR_3816	11	104817619	105823321	1005702	105140196	105140296	100	Non-return rate (EBV) QTL (28673)	100
CNVR_3816	11	104817619	105823321	1005702	105140196	105140296	100	Inseminations per conception (EBV) QTL (28679)	100
CNVR_3817	11	104964662	105198143	233481	105140196	105140296	100	Milk yield (daughter deviation) QTL (25479)	100
CNVR_3817	11	104964662	105198143	233481	105140196	105140296	100	Milk yield (daughter deviation) QTL (25480)	100
CNVR_3817	11	104964662	105198143	233481	105140196	105140296	100	Milk yield (daughter deviation) QTL (25481)	100
CNVR_3817	11	104964662	105198143	233481	105140196	105140296	100	Milk yield (daughter deviation) QTL (25482)	100
CNVR_3817	11	104964662	105198143	233481	105140196	105140296	100	Milk yield (daughter deviation) QTL (25483)	100
CNVR_3817	11	104964662	105198143	233481	105140196	105140296	100	Milk yield (daughter deviation) QTL (25484)	100
CNVR_3817	11	104964662	105198143	233481	105140196	105140296	100	Milk yield (daughter deviation) QTL (25485)	100
CNVR_3817	11	104964662	105198143	233481	105140196	105140296	100	Milk yield (daughter deviation) QTL (25486)	100
CNVR_3817	11	104964662	105198143	233481	105140196	105140296	100	Milk yield (daughter deviation) QTL (25487)	100
CNVR_3817	11	104964662	105198143	233481	105140196	105140296	100	Milk fat yield (daughter deviation) QTL (25906)	100
CNVR_3817	11	104964662	105198143	233481	105140196	105140296	100	Milk fat yield (daughter deviation) QTL (25907)	100
CNVR_3817	11	104964662	105198143	233481	105140196	105140296	100	Milk fat yield (daughter deviation) QTL (25908)	100
CNVR_3817	11	104964662	105198143	233481	105140196	105140296	100	Milk fat yield (daughter deviation) QTL (25909)	100
CNVR_3817	11	104964662	105198143	233481	105140196	105140296	100	Milk fat yield (daughter deviation) QTL (25910)	100
CNVR_3817	11	104964662	105198143	233481	105140196	105140296	100	Milk fat yield (daughter deviation) QTL (25911)	100
CNVR_3817	11	104964662	105198143	233481	105140196	105140296	100	Milk fat yield (daughter deviation) QTL (25912)	100
CNVR_3817	11	104964662	105198143	233481	105140196	105140296	100	Milk protein yield (daughter deviation) QTL (26294)	100
CNVR_3817	11	104964662	105198143	233481	105140196	105140296	100	Milk protein yield (daughter deviation) QTL (26295)	100
CNVR_3817	11	104964662	105198143	233481	105140196	105140296	100	Milk protein yield (daughter deviation) QTL (26296)	100
CNVR_3817	11	104964662	105198143	233481	105140196	105140296	100	Milk protein yield (daughter deviation) QTL (26297)	100
CNVR_3817	11	104964662	105198143	233481	105140196	105140296	100	Milk protein yield (daughter deviation) QTL (26298)	100
CNVR_3817	11	104964662	105198143	233481	105140196	105140296	100	Milk protein yield (daughter deviation) QTL (26299)	100
CNVR_3817	11	104964662	105198143	233481	105140196	105140296	100	Milk protein yield (daughter deviation) QTL (26300)	100
CNVR_3817	11	104964662	105198143	233481	105140196	105140296	100	Milk protein yield (daughter deviation) QTL (26301)	100
CNVR_3817	11	104964662	105198143	233481	105140196	105140296	100	Milk protein yield (daughter deviation) QTL (26302)	100
CNVR_3817	11	104964662	105198143	233481	105140196	105140296	100	Milk protein yield (daughter deviation) QTL (26303)	100
CNVR_3817	11	104964662	105198143	233481	105140196	105140296	100	Milk protein yield (daughter deviation) QTL (26304)	100
CNVR_3817	11	104964662	105198143	233481	105140196	105140296	100	Milk protein yield (daughter deviation) QTL (26305)	100
CNVR_3817	11	104964662	105198143	233481	105140196	105140296	100	Milk protein yield (daughter deviation) QTL (26306)	100
CNVR_3817	11	104964662	105198143	233481	105140196	105140296	100	Milk protein yield (daughter deviation) QTL (26307)	100
CNVR_3817	11	104964662	105198143	233481	105140196	105140296	100	Milk protein yield (daughter deviation) QTL (26308)	100
CNVR_3817	11	104964662	105198143	233481	105140196	105140296	100	Milk protein yield (daughter deviation) QTL (26309)	100
CNVR_3817	11	104964662	105198143	233481	105140196	105140296	100	Milk protein yield (daughter deviation) QTL (26310)	100
CNVR_3817	11	104964662	105198143	233481	105140196	105140296	100	Milk protein yield (daughter deviation) QTL (26311)	100
CNVR_3817	11	104964662	105198143	233481	105140196	105140296	100	Milk protein yield (daughter deviation) QTL (26312)	100
CNVR_3817	11	104964662	105198143	233481	105140196	105140296	100	Milk protein yield (daughter deviation) QTL (26313)	100
CNVR_3817	11	104964662	105198143	233481	105140196	105140296	100	Milk protein percentage (daughter deviation) QTL (26763)	100
CNVR_3817	11	104964662	105198143	233481	105140196	105140296	100	Interval from first to last insemination (EBV) QTL (28564)	100
CNVR_3817	11	104964662	105198143	233481	105140196	105140296	100	Interval to first estrus after calving (EBV) QTL (28582)	100
CNVR_3817	11	104964662	105198143	233481	105140196	105140296	100	Fertility index QTL (28606)	100
[truncated: 3,152 more rows]
